# Supplementary material for: Comparative High-Resolution Transcriptome Sequencing of Lymphoma Cell Lines and de novo Lymphomas Reveals Cell-Line-Specific Pathway Dysregulation
Source: Sci Rep. 2018 Apr 19;8:6279. doi: 10.1038/s41598-018-23207-7 (PMC5908872; doi:10.1038/s41598-018-23207-7)
Supplement: Supplementary file 2 — Supplementary Table 1 [file 41598_2018_23207_MOESM2_ESM.xlsx]

## Sheet: Differential Expression Analysi
Differential Expression Analysis with DESeq2
	gene id	baseMean	B-cell lymphoma vs. control log2 Fold-Change	B-cell lymphoma vs. control P-adjusted	CLBL-1 vs. control log2 Fold-Change	CLBL-1 vs. control P-adjusted	CLBL-1M vs. control log2 Fold-Change	CLBL-1M vs. control P-adjusted	GL-1 vs. control log2 Fold-Change	GL-1 vs. control P-adjusted	OSW vs. control log2 Fold-Change	OSW vs. control P-adjusted	CL-1 vs. control log2 Fold-Change	CL-1 vs. control P-adjusted	probable T-cell lymphoma vs. control log2 Fold-Change	probable T-cell lymphoma vs. control P-adjusted
1	ENSCAFG00000000001	16.6426	-3.93312	6.4395e-14	-9.26057	4.23614e-13	-8.22927	9.33874e-14	-7.70478	2.34078e-07	-3.55879	2.30758e-08	-8.41963	6.31817e-10	-4.16409	1.55941e-09
2	ENSCAFG00000000008	206.239	1.20656	1.88196e-06	1.39845	5.21652e-07	1.52894	3.70649e-08	1.00744	0.0490284	1.89846	6.33833e-11	1.86643	1.13571e-07	1.05002	0.00096378
3	ENSCAFG00000000012	101.472	-0.918814	3.7819e-05	-0.610661	0.0164799	-0.402043	0.121657	-0.591737	0.226068	-1.18358	9.37203e-06	0.790506	0.012644	-0.696175	0.0161728
4	ENSCAFG00000000016	90.636	-0.587542	0.144704	0.000566992	1	0.0192289	0.970269	0.715774	0.382958	-0.00956928	0.986876	-4.51953	1.68566e-11	0.0813762	0.89801
5	ENSCAFG00000000017	111.613	-0.213751	0.231359	-0.558964	0.00274571	-0.613185	0.00105653	0.577526	0.0762444	-0.908896	4.3515e-06	-0.714994	0.00319347	-0.139964	0.567477
6	ENSCAFG00000000019	13.6603	-2.70032	0.000163134	-6.89425	2.81276e-08	-5.5312	1.09572e-07	0.967181	0.505763	-0.799233	0.368822	-0.916954	0.386365	-0.0666034	0.95389
7	ENSCAFG00000000033	142.531	1.47019	2.43437e-09	1.56464	7.07015e-09	1.65554	8.70167e-10	1.00618	0.0402363	1.845	5.96897e-11	2.21957	3.44959e-11	1.68178	1.41172e-08
8	ENSCAFG00000000036	99.9407	0.365909	0.244509	0.319822	0.351008	-0.144106	0.692342	0.543873	0.391617	0.0678291	0.864517	-3.11274	1.72244e-10	-0.168332	0.70732
9	ENSCAFG00000000038	49.4466	-2.23571	0.00763129	-7.10834	7.8891e-10	-6.19242	6.33219e-09	-4.74163	0.00144034	-1.6092	0.10747	1.30031	0.275828	1.2377	0.266798
10	ENSCAFG00000000058	28.1349	0.531592	0.465499	-7.04952	5.64461e-09	-4.21642	3.81403e-07	-0.110005	0.947365	-2.70757	0.000654664	-2.59599	0.00670694	0.471466	0.621638
11	ENSCAFG00000000060	47.4652	-5.27937	1.24876e-17	-5.70552	9.59783e-14	-5.69902	2.24117e-13	-1.17096	0.343874	0.982587	0.173501	-0.0850086	0.930056	-1.79995	0.0173299
12	ENSCAFG00000000063	99.5217	-0.448977	0.291675	-1.78678	3.7077e-05	-1.75029	5.40585e-05	-1.44992	0.0689956	-2.31327	4.87908e-07	-2.54243	7.01147e-06	-1.06249	0.0351873
13	ENSCAFG00000000072	149.795	-0.338476	0.487955	-0.250325	0.638173	-0.359338	0.487439	1.27789	0.144758	-0.0831455	0.888433	-4.39467	5.31505e-11	-0.229929	0.727504
14	ENSCAFG00000000074	40.6744	0.200855	0.808948	-4.02575	3.59396e-07	-3.89803	8.31386e-07	1.06421	0.444397	-4.66267	8.70105e-08	-5.92056	4.67994e-07	-0.93097	0.319571
15	ENSCAFG00000000075	17.1457	-3.03076	6.09329e-08	-5.88499	6.3771e-11	-4.96372	4.45149e-10	-5.97949	4.08045e-05	0.845783	0.209175	-5.84998	4.40959e-07	-2.26365	0.00164938
16	ENSCAFG00000000078	467.073	-1.27531	0.000305791	-1.68703	1.557e-05	-1.80235	3.69763e-06	-1.49806	0.0358233	-1.88671	4.81711e-06	-1.47704	0.00389082	-1.43627	0.00119668
17	ENSCAFG00000000079	79.1069	-0.648314	0.0106115	-0.629289	0.0266934	-0.976575	0.000510859	-0.149439	0.813309	-1.48789	6.44342e-07	-0.774625	0.0355176	-0.367611	0.287707
18	ENSCAFG00000000080	47.2372	-1.3386	0.0331558	-3.32358	1.21776e-06	-3.73378	7.15826e-08	-0.888399	0.497012	-2.36374	0.0010434	-1.64996	0.0621982	-0.251137	0.792718
19	ENSCAFG00000000082	130.096	0.895563	0.00419742	1.60971	1.28339e-06	1.472	1.04914e-05	2.22813	5.77682e-05	2.08459	1.72362e-09	2.30935	2.82382e-08	1.56215	2.57501e-05
20	ENSCAFG00000000086	4.04062	0	1	0.785502	0.69068	0	1	8.77615	4.53218e-07	5.06438	0.00102452	0	1	1.13254	0.615125
21	ENSCAFG00000000088	76.4799	-1.45547	3.94309e-06	-0.898667	0.0128665	-0.906843	0.0120521	-0.277125	0.723004	-1.9465	2.99949e-07	-0.30722	0.540977	-1.24712	0.00208072
22	ENSCAFG00000000100	232.594	-0.305156	0.425058	0.775252	0.04314	0.860331	0.0237639	0.445278	0.567778	-2.05716	2.70775e-07	1.27447	0.00860118	-0.767227	0.0874958
23	ENSCAFG00000000102	756.118	1.12598	4.73008e-11	1.53398	8.02232e-16	1.57365	1.51261e-16	0.859577	0.0143689	1.44947	5.74982e-13	1.42478	7.16228e-09	1.0667	5.96734e-07
24	ENSCAFG00000000103	60.0379	-4.10037	2.69695e-16	-10.3665	1.12389e-17	-10.2593	4.04079e-17	-8.63921	1.39956e-09	-0.913401	0.145579	-9.44969	2.5434e-13	-3.55715	1.51175e-08
25	ENSCAFG00000000115	239.794	0.794339	0.000299904	1.20803	4.00296e-07	1.1731	8.96264e-07	0.633184	0.171007	1.25984	5.34073e-07	0.692746	0.0292405	0.85529	0.00175842
26	ENSCAFG00000000119	205.995	-0.334459	0.149717	-0.830234	0.000625524	-1.198	7.01093e-07	-0.145797	0.791941	-1.05678	3.69499e-05	-1.38532	1.09336e-05	-0.740341	0.00756271
27	ENSCAFG00000000121	207.392	-0.483706	0.161218	-2.58855	3.97141e-13	-2.51804	1.84817e-12	-2.91224	3.6012e-06	-2.04504	5.7254e-08	-0.592775	0.22678	-1.09053	0.00775017
28	ENSCAFG00000000123	74.6854	-3.22224	1.61996e-09	0.462894	0.471971	0.0546818	0.938918	-2.66974	0.0119344	1.44349	0.0225487	-2.86376	0.000278655	0.124961	0.888895
29	ENSCAFG00000000125	557.077	0.823255	2.24296e-06	1.53333	8.04974e-16	1.30047	1.01849e-11	1.07534	0.00153183	1.49034	1.17578e-13	0.882627	0.00042898	1.16802	3.55097e-08
30	ENSCAFG00000000127	23.332	1.91203	0.228078	5.02632	0.000625822	4.58105	0.00194331	4.70807	0.0145529	1.45827	0.400468	8.97298	2.45927e-08	0	1
31	ENSCAFG00000000132	517.173	0.853696	5.24257e-06	0.351804	0.110726	0.404385	0.06383	-0.131194	0.78802	0.771064	0.000542464	-0.239455	0.424334	1.34004	3.93248e-09
32	ENSCAFG00000000135	893.469	-0.472681	0.00224112	-0.902258	8.79223e-08	-0.834032	8.06236e-07	-0.482803	0.143111	-0.407181	0.0278935	-0.87702	7.14674e-05	-0.494737	0.0115621
33	ENSCAFG00000000136	2125.35	0.927601	1.15038e-07	1.09287	2.29668e-08	1.11259	1.2546e-08	0.862998	0.0169714	1.32838	1.16278e-10	1.4014	3.08315e-08	1.17772	5.26465e-08
34	ENSCAFG00000000137	161.928	0.77893	0.000211845	1.13213	6.52981e-07	1.14985	4.37771e-07	0.224492	0.655298	0.0908025	0.748925	1.03107	0.000428903	-0.18065	0.570947
35	ENSCAFG00000000140	175.334	-0.535938	0.242672	1.01081	0.0339509	0.88287	0.0657762	1.94278	0.0174002	-3.02983	2.16521e-09	0.746712	0.239301	-3.87879	1.32507e-12
36	ENSCAFG00000000142	40.5745	0.889977	0.00967882	1.6048	5.25099e-06	1.4986	2.43356e-05	2.29007	2.27991e-05	1.61603	1.11965e-05	2.40686	7.72315e-09	1.10646	0.00674612
37	ENSCAFG00000000148	18.3516	-5.36718	4.45703e-18	-9.53411	1.52581e-13	-8.50026	4.69199e-14	-6.79905	7.44992e-07	-4.93847	5.70328e-11	-5.7313	3.92124e-09	-6.25045	1.55571e-12
38	ENSCAFG00000000162	582.222	0.910337	2.135e-06	0.289427	0.207332	0.272466	0.235972	0.919318	0.0188506	0.526576	0.0247738	-0.694378	0.0161385	1.07342	6.56539e-06
39	ENSCAFG00000000165	489.914	0.610105	0.0133289	-0.189013	0.524074	-0.228146	0.434124	-0.858365	0.0918966	-0.866161	0.0025953	-3.63697	7.04352e-23	0.324022	0.339172
40	ENSCAFG00000000178	94.7094	-2.38839	0.000626489	-6.42087	3.66448e-15	-5.83005	3.23063e-13	-1.57042	0.25879	-2.35424	0.00428609	-2.58455	0.0087662	-0.633405	0.536452
41	ENSCAFG00000000185	1071.55	0.576988	0.0910406	1.92367	5.13084e-08	1.76073	6.51834e-07	-2.32432	0.000210707	-2.04542	6.152e-08	-3.02009	9.25378e-11	-1.03356	0.0124777
42	ENSCAFG00000000189	25.1886	-3.11346	2.73124e-08	-4.90482	6.86536e-13	-4.72107	4.06868e-12	-5.48026	5.40716e-06	-2.0186	0.0027511	-2.77587	0.000685132	-3.91939	6.5444e-08
43	ENSCAFG00000000195	586.723	1.39465	6.95268e-08	2.47251	4.52544e-18	2.13858	7.82784e-14	2.59802	1.14683e-07	2.09758	3.76881e-12	2.41594	4.98684e-11	1.45898	5.90153e-06
44	ENSCAFG00000000203	99.6533	0.968442	0.00444937	2.06164	8.11877e-09	1.97067	3.8711e-08	0.382238	0.624205	1.89813	5.11262e-07	0.437281	0.393957	1.68989	2.65296e-05
45	ENSCAFG00000000206	41.314	-1.76237	0.0161403	-3.95094	7.9805e-07	-4.03651	4.9925e-07	-4.80498	0.000253268	-3.00987	0.000351561	-3.49274	0.000546165	-2.54406	0.00481901
46	ENSCAFG00000000215	317.863	-0.010326	0.966696	-0.337186	0.115151	-0.304081	0.156974	0.0814843	0.868586	-1.35409	4.33438e-10	-0.835098	0.00189163	-0.345758	0.166051
47	ENSCAFG00000000221	34.9245	-0.738026	0.242703	-0.687164	0.3192	-0.894463	0.190942	-0.494877	0.713955	-2.88125	0.000149932	3.96201	2.64337e-07	-1.10914	0.162528
48	ENSCAFG00000000223	28.8033	-1.1312	0.0206673	-1.19231	0.0285494	-1.07165	0.0500147	0.352978	0.754218	-0.359242	0.559804	-4.73048	1.50953e-07	-0.457247	0.50966
49	ENSCAFG00000000225	118.326	-0.492765	0.317624	-1.32896	0.00844543	-0.952639	0.0630063	-0.872695	0.3705	-0.124217	0.838625	-7.22432	1.62051e-13	-0.483744	0.454289
50	ENSCAFG00000000229	299	0.596873	0.000270922	0.959478	6.16223e-08	0.784685	1.16974e-05	0.896036	0.0043252	1.26009	9.46982e-12	1.34708	1.77012e-09	0.262989	0.24391
51	ENSCAFG00000000230	131.405	0.41727	0.65721	1.81709	0.0420456	1.55647	0.0842075	3.91109	0.0042493	-1.2253	0.215998	4.75218	8.18182e-06	2.03307	0.0446096
52	ENSCAFG00000000235	22.5803	-2.82845	1.6008e-09	-7.2433	2.67999e-13	-5.93675	5.42538e-14	-1.45163	0.137247	0.0785075	0.901683	-0.320661	0.664812	-3.36238	9.02219e-08
53	ENSCAFG00000000240	244.03	0.764983	0.000271252	1.51226	1.92719e-11	1.62556	5.3917e-13	0.95409	0.020554	0.915155	0.000168283	1.59315	3.04606e-08	0.399102	0.158625
54	ENSCAFG00000000241	877.518	0.99261	2.03696e-08	1.78064	9.32148e-20	1.86265	2.08509e-21	1.28243	0.00021102	1.64474	1.81667e-15	1.37914	5.68362e-08	1.03417	2.77682e-06
55	ENSCAFG00000000242	478.469	0.633604	0.000125075	1.27563	8.96161e-13	1.24159	3.93096e-12	0.914786	0.00450479	1.00109	1.38424e-07	0.955494	4.01413e-05	0.673186	0.00110031
56	ENSCAFG00000000244	168.436	2.01746	3.01973e-09	2.70795	2.8185e-13	2.60172	2.59698e-12	1.58755	0.015866	2.91471	6.33394e-14	2.18616	3.52875e-06	3.24796	4.61327e-16
57	ENSCAFG00000000248	205.772	-0.804037	0.0139218	-2.61502	1.32296e-13	-2.92868	1.8201e-16	-2.70932	1.21798e-05	-3.4689	5.50245e-20	-2.86211	5.58723e-10	-1.3094	0.00110697
58	ENSCAFG00000000249	253.426	-0.509671	0.0276684	-1.3008	1.6325e-07	-1.29649	1.84049e-07	-1.34836	0.002666	-0.636853	0.0182679	-1.73709	9.06426e-08	-0.12544	0.718083
59	ENSCAFG00000000251	92.6959	-0.737828	0.0290524	-2.13712	5.93478e-09	-2.03291	3.24533e-08	-0.44098	0.56167	-1.06622	0.00656385	-2.14294	7.93187e-06	-0.634067	0.151222
60	ENSCAFG00000000258	86.7519	-3.02561	0.0297455	-2.09953	0.161724	-1.95561	0.192484	-0.414347	0.866019	6.6256	1.29308e-06	-2.35614	0.173345	4.70749	0.00143856
61	ENSCAFG00000000260	1282.04	-0.436055	0.114357	0.193208	0.546634	0.187507	0.555541	-0.0374631	0.959692	2.14027	7.26432e-13	-1.58334	2.21359e-05	1.00407	0.00206413
62	ENSCAFG00000000267	316.278	-1.87465	7.41196e-13	-1.04801	0.000467556	-1.27651	1.78765e-05	-3.99286	8.61433e-14	-2.79666	5.7873e-19	-0.906637	0.0217173	-2.31558	1.09545e-12
63	ENSCAFG00000000275	18.5933	-3.12562	1.41675e-06	-3.84195	4.5319e-07	-4.16344	9.94318e-08	-4.82319	0.000323277	-0.269586	0.752534	-1.33495	0.161266	-1.23712	0.153309
64	ENSCAFG00000000277	59.2013	-0.198276	0.605318	-2.00158	8.92665e-08	-2.30381	1.4192e-09	-1.13931	0.101056	-2.04384	2.82383e-07	-1.39844	0.0039134	-0.571734	0.202562
65	ENSCAFG00000000279	32.8982	-1.33678	4.03896e-06	-1.5953	1.83018e-06	-1.71323	4.16922e-07	-1.05743	0.0886325	-1.18046	0.000775725	-1.92494	1.68854e-05	-0.561437	0.15345
66	ENSCAFG00000000280	306.371	1.21596	2.1191e-13	1.87696	3.3748e-25	1.78226	1.05827e-22	1.27868	3.82592e-05	1.37585	7.05675e-13	1.4805	1.28246e-10	1.01658	7.06001e-07
67	ENSCAFG00000000281	690.132	0.866969	0.00878201	-0.537002	0.157568	-0.433302	0.258712	-0.115069	0.895859	0.317599	0.44804	-8.56519	8.68798e-23	1.46011	0.000285164
68	ENSCAFG00000000283	210.052	1.80748	0.0067118	1.56216	0.0357454	1.54172	0.03813	-2.98714	0.0172886	-5.28018	7.75947e-10	-5.70521	1.02207e-07	-0.336806	0.740353
69	ENSCAFG00000000287	25.8859	1.49183	0.0364456	3.5196	7.8189e-07	3.4478	1.34224e-06	4.35991	5.13697e-05	2.4488	0.00132285	2.24061	0.0124734	1.27577	0.152783
70	ENSCAFG00000000293	271.12	0.398712	0.0200506	0.969329	6.57606e-08	1.09986	7.58355e-10	0.773285	0.0173667	0.740534	0.000114086	1.1704	2.70813e-07	0.37043	0.09201
71	ENSCAFG00000000296	47.5264	-2.30413	6.34401e-05	-10.3017	1.16396e-15	-10.2003	3.37789e-15	-8.69854	7.04079e-09	-9.14569	8.47736e-16	-9.43711	5.70267e-12	-2.83022	8.52749e-05
72	ENSCAFG00000000300	574.319	-0.241425	0.620241	-2.2454	8.21169e-07	-2.95603	7.46834e-11	-1.70888	0.0392088	-2.15819	7.95391e-06	-3.17367	6.44628e-08	-0.740391	0.18751
73	ENSCAFG00000000308	44.0323	-1.04384	0.00230707	-2.13401	3.46112e-08	-2.00713	2.13114e-07	-1.30105	0.0662408	-1.54904	0.000135823	-1.91646	0.000139691	-1.49834	0.000533302
74	ENSCAFG00000000312	97.2926	-0.85999	0.125149	-0.369784	0.567139	-0.432765	0.498102	-0.39476	0.754015	0.17669	0.804841	-4.65387	1.29598e-08	-0.435285	0.578548
75	ENSCAFG00000000314	243.491	0.952584	2.61088e-07	0.86635	2.77364e-05	0.780926	0.000172875	0.0403415	0.938753	0.469818	0.0389279	0.0249602	0.937518	0.350237	0.17021
76	ENSCAFG00000000320	41.8095	-0.786249	0.0127672	-2.06269	8.49664e-09	-1.53988	1.30416e-05	-0.871333	0.192306	-1.50582	5.41879e-05	-1.47223	0.00135774	-0.627517	0.131622
77	ENSCAFG00000000323	147.057	-0.0145301	0.962302	-0.305615	0.261121	-0.441271	0.0981254	-0.496091	0.33565	-0.223113	0.451079	-1.6827	8.47837e-07	0.0580745	0.880174
78	ENSCAFG00000000326	518.914	-1.23218	0.000928062	-0.302985	0.503746	-0.512663	0.239978	-1.21756	0.114814	-2.26776	1.49836e-07	-5.42277	7.47298e-23	-1.31328	0.00515728
79	ENSCAFG00000000333	235.365	-0.100871	0.632266	-0.173587	0.420726	-0.616227	0.0022374	-1.31969	0.000242555	-0.863986	4.50656e-05	-1.31461	4.83218e-07	-0.442815	0.0607229
80	ENSCAFG00000000335	195.224	0.0434864	0.860572	-0.794323	0.000347589	-1.14292	2.5276e-07	-0.802923	0.0526473	-0.928418	7.71233e-05	-1.16731	5.40164e-05	-0.156263	0.599826
81	ENSCAFG00000000336	2622.28	-0.200128	0.420267	-0.793916	0.00116497	-0.921169	0.000148562	-1.09862	0.0128985	-1.30011	3.33632e-07	-0.874769	0.00617393	-0.374685	0.211015
82	ENSCAFG00000000337	59.6637	-1.00367	0.0573396	-7.15258	2.92197e-13	-7.67258	4.96828e-12	0.452029	0.700784	1.02347	0.0934471	0.846885	0.260557	1.01463	0.127953
83	ENSCAFG00000000340	129.06	1.00776	2.21126e-06	1.00153	1.96987e-05	0.892336	0.000161947	0.114782	0.83772	0.476545	0.0685246	0.840833	0.00539419	1.17043	6.04191e-06
84	ENSCAFG00000000348	1008.54	0.218331	0.27973	0.794897	9.20121e-05	0.798605	8.48246e-05	1.12079	0.00181034	1.26731	2.20033e-09	0.959808	0.000266643	0.514645	0.0305225
85	ENSCAFG00000000353	254.379	-1.15992	0.0267668	1.41635	0.0121958	1.4493	0.0101197	1.95466	0.04557	3.92092	7.80809e-12	1.98323	0.00542903	1.49016	0.0200508
86	ENSCAFG00000000355	310.524	-0.321292	0.260764	0.481952	0.109728	0.657023	0.0257917	0.377288	0.530501	1.81999	9.97852e-10	1.44488	8.52885e-05	-0.282879	0.457065
87	ENSCAFG00000000356	233.979	-0.548404	0.018434	-1.5839	2.6759e-10	-1.63031	8.96203e-11	-1.47736	0.00103619	-1.53548	7.65988e-09	-1.92406	5.15858e-09	-0.025513	0.947092
88	ENSCAFG00000000359	100.029	-0.257888	0.392154	-1.50541	5.94158e-07	-1.48238	9.37148e-07	-1.34844	0.0146236	-1.25412	8.69682e-05	-1.93227	1.21281e-06	-0.346602	0.361603
89	ENSCAFG00000000366	83.7901	-3.41712	1.25302e-09	-1.84942	0.00411286	-1.78844	0.0055264	-8.00752	2.01092e-09	-9.18165	5.12409e-19	-5.09985	1.20374e-09	-2.99005	2.62387e-05
90	ENSCAFG00000000367	6.86601	-2.12037	0.00351336	-4.67436	9.90017e-06	-4.60921	1.62175e-05	2.54963	0.0401558	-3.71875	0.000188786	-2.43098	0.0235407	-2.21213	0.0207868
91	ENSCAFG00000000373	455.236	-0.894515	4.54032e-06	-1.72069	2.66305e-15	-1.78464	2.83211e-16	-1.54301	6.48652e-05	-0.95962	3.59427e-05	-0.919525	0.00135826	-0.923556	0.000178604
92	ENSCAFG00000000375	165.299	-0.336002	0.518711	-0.207723	0.717144	-0.0344823	0.95478	-3.88103	1.23457e-05	-6.58682	8.24131e-23	-0.286	0.693387	-3.65926	1.02298e-10
93	ENSCAFG00000000377	107.464	0.81405	0.000123872	1.17828	1.90113e-07	1.33215	3.30163e-09	1.04774	0.00722995	1.13492	1.84229e-06	1.9147	2.90448e-12	0.809574	0.00190729
94	ENSCAFG00000000379	282.141	-0.177904	0.38856	-0.843217	3.71634e-05	-0.908689	8.80607e-06	-1.18496	0.00126018	-0.486871	0.0283579	-1.36055	3.24682e-07	-0.676505	0.00378974
95	ENSCAFG00000000384	92.3478	-0.545928	0.216142	-1.89713	7.60045e-05	-1.83955	0.000134701	-1.69131	0.0537061	4.13056	2.00172e-20	-1.04026	0.09148	-0.445658	0.451427
96	ENSCAFG00000000387	349.652	-0.380208	0.0215501	-0.659277	0.000236172	-0.726438	4.90978e-05	-1.09095	0.000657195	-0.849872	6.87984e-06	-1.21992	1.51097e-07	-0.586695	0.00410691
97	ENSCAFG00000000393	193.659	0.103081	0.620435	0.183464	0.38447	0.127626	0.555174	0.414541	0.273535	1.01377	4.05953e-07	0.524867	0.0388088	0.636483	0.00376512
98	ENSCAFG00000000395	444.635	0.194397	0.523585	-0.346462	0.268734	-0.22026	0.494378	-0.372867	0.546249	-0.0757903	0.834932	-2.15069	1.89143e-08	-0.630153	0.0717023
99	ENSCAFG00000000397	1045.53	0.719721	3.00566e-06	0.972955	1.15132e-08	0.914756	8.54006e-08	0.84518	0.00641905	0.94999	1.46424e-07	1.12998	2.91457e-07	0.844806	1.02057e-05
100	ENSCAFG00000000405	365.295	1.18347	0.0680096	-0.493009	0.514025	-0.499722	0.506039	-7.1869	2.69898e-08	-3.84839	1.16036e-07	-8.4204	4.05885e-13	-0.172897	0.864989
101	ENSCAFG00000000413	208.488	1.17458	2.39608e-05	2.15304	8.13851e-13	1.93485	1.46305e-10	1.17913	0.033143	1.10884	0.000694563	1.24271	0.00167828	0.744058	0.0401274
102	ENSCAFG00000000414	66.3344	-0.532434	0.220979	-1.37852	0.00234995	-1.42078	0.00170585	-0.537342	0.559737	-2.29037	1.92028e-06	-1.04587	0.0802616	-1.22934	0.0178504
103	ENSCAFG00000000417	113.103	-0.0624507	0.788595	0.461972	0.0282256	0.109454	0.638674	0.323269	0.434269	1.22977	3.64625e-09	0.457205	0.0916014	0.252029	0.335835
104	ENSCAFG00000000419	480.899	-3.4734	2.83958e-13	-2.15327	6.7e-05	-1.76664	0.00113982	-0.825116	0.439566	3.05086	5.15466e-08	-0.412052	0.592049	-0.404822	0.57619
105	ENSCAFG00000000420	45.3123	0.866459	0.411301	-4.92471	7.30067e-06	-5.77913	6.37837e-07	-2.15067	0.207469	-1.93941	0.086622	-3.94673	0.00261526	-0.842921	0.53578
106	ENSCAFG00000000422	299.516	0.511882	0.00296816	0.54022	0.00452903	0.428134	0.0265905	0.145133	0.732321	0.506543	0.012291	0.190882	0.474794	0.96555	2.66833e-06
107	ENSCAFG00000000424	322.272	0.901483	6.67705e-05	1.2518	4.18486e-07	1.43815	5.20236e-09	1.28142	0.00344424	1.00743	0.000137931	1.34276	2.46728e-05	0.802708	0.00500782
108	ENSCAFG00000000425	204.71	-0.127971	0.606034	-1.03223	1.25185e-05	-1.17858	6.28537e-07	-1.21764	0.00462217	-0.143798	0.605502	-1.03655	0.000796514	0.0232145	0.948387
109	ENSCAFG00000000426	1455.96	0.237356	0.712342	-2.15071	0.000276486	-2.43296	3.53874e-05	-3.36503	0.000668532	-11.1353	1.96356e-37	-10.1911	1.73401e-27	-1.08531	0.128009
110	ENSCAFG00000000430	9.28118	-3.77863	0.00162085	-7.7468	6.36809e-07	-7.66681	9.04266e-07	-6.09355	0.000549515	-1.7293	0.225264	-5.82318	0.000278509	-6.55394	4.05955e-05
111	ENSCAFG00000000431	39.6211	-0.13652	0.752532	-1.04253	0.0112182	-0.954694	0.020759	-0.45861	0.580517	-2.46904	8.19453e-08	-0.699861	0.197839	0.489739	0.318754
112	ENSCAFG00000000433	11.2955	-2.90898	5.9959e-06	-8.77196	1.57675e-10	-8.68006	3.52953e-10	-7.37063	2.73446e-06	-8.56648	9.5943e-10	-7.99803	4.02806e-08	-3.03062	0.000243308
113	ENSCAFG00000000441	273.988	-0.0747306	0.75296	-0.772202	0.000408465	-0.972272	7.891e-06	-0.559496	0.18722	-1.46923	1.7949e-10	-1.29666	4.74881e-06	0.221998	0.428822
114	ENSCAFG00000000442	922.108	0.106285	0.512124	-0.620547	7.55547e-05	-0.783437	5.00606e-07	0.662417	0.0202612	-0.472784	0.00501733	-0.954914	2.48185e-06	-0.265959	0.164402
115	ENSCAFG00000000443	3406	1.30438	3.68318e-10	2.01147	5.27876e-18	2.19338	4.79356e-21	2.42228	2.39382e-09	2.59936	2.06574e-26	1.63285	7.24251e-08	1.71476	2.24132e-11
116	ENSCAFG00000000444	2013.47	0.643807	7.04328e-09	0.905835	2.58251e-13	1.05007	2.22401e-17	1.15767	8.17381e-08	1.39082	7.39302e-27	0.183028	0.299282	1.1358	2.76953e-17
117	ENSCAFG00000000446	55.9108	-3.67524	1.33182e-05	-8.68423	6.06811e-11	-7.79246	1.53701e-10	-3.49098	0.020318	-6.65323	3.80209e-09	-6.76964	3.37217e-07	1.52204	0.174423
118	ENSCAFG00000000447	58.2824	-2.13615	1.85554e-05	0.188814	0.755403	-0.107016	0.863275	2.52122	0.00334979	2.18752	4.94298e-05	4.36535	4.86044e-12	-0.779014	0.246153
119	ENSCAFG00000000448	41.1091	-3.29028	8.04378e-06	-8.11436	1.37885e-14	-7.02242	1.59015e-13	-4.51065	0.000737045	-5.82626	2.22767e-10	-1.63422	0.12951	-1.42833	0.149678
120	ENSCAFG00000000453	623.336	-0.248598	0.249773	-1.35907	4.0852e-10	-1.30926	1.81601e-09	-1.40736	0.000288879	-1.5319	2.92532e-11	-1.06194	0.000203415	-0.729864	0.0036071
121	ENSCAFG00000000459	126.95	-0.399177	0.124657	-1.26878	3.37174e-06	-1.58148	8.32401e-09	-1.54279	0.00178988	-1.45779	4.90861e-07	-1.34356	0.000168908	-0.364967	0.282721
122	ENSCAFG00000000465	95.2849	1.1019	7.84784e-05	1.7648	1.87498e-09	1.74092	3.48228e-09	1.33317	0.00831334	3.36172	1.38355e-29	1.50695	4.35827e-05	1.19372	0.000394651
123	ENSCAFG00000000469	299.002	1.03826	0.00010068	1.33379	5.29246e-06	1.37052	2.80838e-06	0.949638	0.0840858	2.00156	5.55762e-11	0.895849	0.0209081	0.549224	0.125533
124	ENSCAFG00000000480	483.85	1.34316	7.66247e-05	1.48954	7.7132e-05	1.39547	0.000219488	-7.42311	7.78918e-11	-1.77449	1.15951e-05	-7.03464	3.51123e-19	0.124548	0.822203
125	ENSCAFG00000000482	37.65	-4.96857	1.68525e-29	-9.71083	5.18987e-20	-10.4922	5.25765e-17	-9.023	5.36905e-10	-5.12674	4.95936e-20	-9.74964	1.85109e-13	-5.14606	7.75688e-19
126	ENSCAFG00000000483	168.415	1.39358	1.01291e-07	1.48531	2.8511e-07	1.4744	3.5622e-07	2.0917	1.57997e-05	0.767787	0.0157628	1.24069	0.000907227	1.32986	4.25474e-05
127	ENSCAFG00000000492	109.773	-0.898843	0.512124	-5.86418	9.19492e-06	-5.97908	6.48255e-06	-0.427269	0.857535	-6.79257	1.3066e-06	-4.35002	0.00501996	1.04727	0.540045
128	ENSCAFG00000000497	238.461	-0.216924	0.779242	-5.96557	6.4059e-17	-5.51288	6.70537e-15	-8.35183	4.94593e-10	-4.41508	1.75621e-09	-8.33795	4.2752e-15	-1.6539	0.0421793
129	ENSCAFG00000000498	266.269	0.132042	0.892038	-8.27697	3.95171e-18	-6.64297	3.57011e-14	-7.65878	6.10207e-08	-3.17866	0.000377517	-5.17651	1.11187e-06	-0.877508	0.42073
130	ENSCAFG00000000500	1937.72	-1.28609	4.63868e-05	-1.72061	8.44342e-07	-1.60674	4.38397e-06	-1.8616	0.00270235	-2.78545	3.00708e-14	-3.15928	2.12719e-12	-1.30179	0.00107984
131	ENSCAFG00000000502	357.661	0.175714	0.866462	-7.76229	8.53466e-16	-7.25181	2.35169e-14	-7.78992	9.40049e-08	-3.77588	9.35313e-05	-7.80647	7.93153e-11	-0.843008	0.482466
132	ENSCAFG00000000517	92.541	1.51564	0.00526216	3.24274	1.63354e-08	2.88822	5.44425e-07	0.989601	0.378269	1.15278	0.0739114	0.861834	0.279824	1.18504	0.0910463
133	ENSCAFG00000000525	107.174	-0.680748	0.139367	-2.68379	3.22032e-08	-3.20387	8.3441e-11	-3.00122	0.000452742	-0.348333	0.535172	-4.25796	3.17404e-10	1.16903	0.0346743
134	ENSCAFG00000000532	197.907	1.8334	3.58034e-15	1.36928	1.3965e-07	1.59599	6.78525e-10	1.13151	0.0145504	1.1332	4.26101e-05	2.11665	6.69411e-11	1.40271	1.15838e-06
135	ENSCAFG00000000533	2392.12	0.109888	0.502616	1.12623	3.68923e-13	1.18529	2.12551e-14	1.24656	4.68225e-06	0.8748	1.18068e-07	0.00197948	0.994197	-0.115156	0.592329
136	ENSCAFG00000000535	37.6139	-3.73166	2.24543e-07	-10.1586	2.17336e-14	-10.0601	5.52829e-14	-5.58469	2.97702e-05	-9.92454	2.18005e-13	-9.24876	6.31385e-11	-3.23517	0.000377501
137	ENSCAFG00000000547	210.878	1.89294	2.28296e-11	2.41761	7.96068e-15	2.1907	2.33397e-12	1.61869	0.00302187	2.27246	4.18977e-12	1.97076	7.18776e-07	1.85665	8.24256e-08
138	ENSCAFG00000000555	612.966	-1.10326	1.73525e-05	-1.72267	1.37803e-09	-2.16202	3.21326e-14	-1.68401	0.000902964	-0.861705	0.00532531	-0.183657	0.661501	-0.212519	0.585024
139	ENSCAFG00000000557	179.112	-0.324061	0.096608	-1.43844	3.11258e-12	-1.68569	7.0418e-16	-1.3605	0.000237644	-1.29132	3.19519e-09	-2.26024	6.6615e-16	-0.718611	0.00215971
140	ENSCAFG00000000561	38.7495	-2.73105	4.4692e-06	-9.2849	1.6633e-16	-10.0733	9.57705e-15	-8.5625	1.3575e-08	-9.94682	3.77847e-14	-7.68004	9.14814e-12	-3.707	7.54947e-07
141	ENSCAFG00000000562	64.8258	-1.29418	0.0976619	-4.85196	7.72344e-09	-5.76437	4.83684e-11	-0.686647	0.670103	-0.520743	0.588117	-5.86207	1.12288e-07	-1.26694	0.204649
142	ENSCAFG00000000567	7768.87	1.12402	1.62327e-08	1.87812	2.63423e-17	1.68074	4.01693e-14	0.375904	0.419529	1.28295	5.8514e-08	-0.112103	0.737022	0.230483	0.434982
143	ENSCAFG00000000569	302.092	-1.53386	0.0135752	0.8776	0.215588	0.673013	0.349621	1.37557	0.266279	2.28477	0.00128158	-5.19338	1.1848e-08	1.05483	0.197756
144	ENSCAFG00000000570	372.644	-0.0299358	0.894586	-0.324152	0.116868	-0.392694	0.0543699	-0.995702	0.0056433	-0.980483	2.74213e-06	-1.38206	8.08134e-08	-0.438171	0.0614639
145	ENSCAFG00000000575	800.324	-0.114825	0.417002	0.190988	0.191148	0.141698	0.340342	0.365252	0.172271	0.265169	0.0815554	-0.909829	4.06033e-07	-0.314349	0.0554937
146	ENSCAFG00000000577	24.0638	-0.772332	0.0549757	-1.90544	2.33089e-05	-2.02307	9.32519e-06	-0.187231	0.848204	-2.46449	6.79201e-07	-0.705991	0.228273	-0.0636216	0.923627
147	ENSCAFG00000000578	103.201	1.01857	6.67522e-05	1.64752	1.13385e-09	1.65426	1.05049e-09	2.16232	6.92346e-07	1.82186	1.09148e-10	1.88252	1.92564e-08	1.61094	6.55537e-08
148	ENSCAFG00000000580	58.0143	-0.346217	0.193612	1.14219	8.43521e-06	0.860967	0.00101756	0.350233	0.510968	0.9908	0.000270422	0.544951	0.114486	0.308869	0.361431
149	ENSCAFG00000000593	897.175	1.24143	1.7153e-10	2.48102	9.89206e-31	2.47681	1.71695e-30	1.63056	1.44689e-05	0.838383	0.000346202	1.58459	1.45478e-08	1.81896	1.21758e-14
150	ENSCAFG00000000601	80.1588	0.378972	0.0537762	-0.499367	0.0232245	-0.23447	0.303368	-0.0708466	0.88881	-0.158498	0.521179	-1.50127	5.99438e-07	-0.107543	0.715284
151	ENSCAFG00000000602	145.133	0.19721	0.563386	-0.259582	0.468672	-0.234095	0.514872	-4.106	5.31537e-09	-0.687446	0.0563287	-2.07232	2.06238e-06	0.0568925	0.909868
152	ENSCAFG00000000607	235.044	-0.522679	0.0329928	-0.787608	0.00309267	-0.830557	0.00176191	-0.216271	0.71249	-0.897581	0.00141444	-1.69548	7.73243e-07	-0.567002	0.0698292
153	ENSCAFG00000000609	7.26626	-2.32336	0.00799489	-7.96451	4.17607e-08	-7.87941	7.26504e-08	-5.28274	0.00107862	-7.76019	1.64003e-07	-7.18393	2.80205e-06	-4.23381	0.000225877
154	ENSCAFG00000000617	23.5244	-2.29907	1.14362e-10	-0.337433	0.406953	-0.771842	0.0522046	1.71681	0.00450135	0.604784	0.133379	-0.943349	0.067252	-0.453407	0.345819
155	ENSCAFG00000000618	34.9314	0.31176	0.621277	-1.40188	0.0243854	-1.14493	0.0675889	0.148466	0.915526	-5.6818	1.53301e-09	1.5429	0.0440569	-2.36891	0.000887285
156	ENSCAFG00000000621	352.37	-0.238882	0.352154	0.427112	0.107942	0.741095	0.00381508	1.11646	0.0140255	1.47697	2.00127e-08	0.383819	0.274025	1.17638	2.74664e-05
157	ENSCAFG00000000626	47.5735	-0.544112	0.12711	-1.11258	0.00352117	-1.23073	0.00125394	0.607526	0.406342	-1.42463	0.000426312	-2.96942	4.07497e-08	-1.1789	0.0065597
158	ENSCAFG00000000627	46.3034	-0.921935	0.00080343	-1.97212	3.90337e-10	-1.63117	1.82933e-07	-6.70614	4.56953e-08	-2.87068	8.30585e-16	-0.371355	0.381169	-3.03301	1.06864e-15
159	ENSCAFG00000000636	562.391	0.28361	0.276369	1.18525	5.33815e-06	1.18108	5.71092e-06	1.84529	4.08475e-05	1.03709	0.000186884	0.475056	0.187332	-0.207298	0.558495
160	ENSCAFG00000000642	339.242	-0.915869	4.47659e-08	-0.513168	0.00783911	-0.308398	0.119463	0.779643	0.0223117	0.506055	0.0124561	-0.518336	0.0404715	-0.224485	0.352001
161	ENSCAFG00000000643	367.387	0.684369	0.000926669	1.65085	8.4116e-14	1.52309	6.63333e-12	0.688162	0.107012	1.51844	8.45974e-11	1.01219	0.000494512	0.966612	0.000129489
162	ENSCAFG00000000644	43.7163	-1.32589	2.36286e-05	-2.15449	2.52237e-09	-1.5599	1.24654e-05	-2.74325	4.98947e-05	-1.71894	5.67229e-06	-0.982239	0.035161	-0.863628	0.035773
163	ENSCAFG00000000654	95.446	-0.410407	0.681959	-8.80452	1.52429e-11	-8.70443	3.28127e-11	-6.7072	1.44689e-05	1.55851	0.124933	-7.70449	3.28689e-08	-3.05909	0.0037951
164	ENSCAFG00000000655	222.394	-1.21413	0.0044691	-2.62002	3.00415e-08	-2.13257	6.0454e-06	0.412142	0.677779	2.42841	4.99903e-07	0.130744	0.852857	1.69278	0.00117649
165	ENSCAFG00000000657	77.1114	-0.895626	0.000764138	-0.42835	0.165391	-0.175642	0.58584	0.826639	0.117077	1.40068	1.89226e-06	-0.16746	0.689671	0.979595	0.00222117
166	ENSCAFG00000000659	181.788	-3.53809	5.30432e-15	-4.65845	3.23523e-17	-5.94049	1.295e-20	-3.0861	0.000579385	2.15078	4.35223e-05	-6.07699	7.38463e-13	2.09177	0.000177335
167	ENSCAFG00000000661	1961.97	0.946207	2.64356e-06	-0.0923303	0.722887	0.0510223	0.848123	0.316116	0.506761	0.205368	0.436883	0.116033	0.728305	0.792845	0.00205429
168	ENSCAFG00000000665	316.906	-0.671427	0.169616	-1.11338	0.0315428	-0.888882	0.0897207	-1.14368	0.233371	-0.0877416	0.88952	-6.72347	5.49502e-18	1.11631	0.0599419
169	ENSCAFG00000000667	31.8349	-2.89539	0.00130972	-8.7071	3.85596e-10	-7.68291	1.27085e-09	-6.93188	1.87576e-05	-7.56406	5.33319e-09	-7.74238	1.65795e-07	0.451325	0.739939
170	ENSCAFG00000000669	365.874	-0.272796	0.117924	0.248459	0.1939	0.334966	0.0737275	0.986843	0.0016408	0.83474	9.34644e-06	0.901244	8.75031e-05	0.0107006	0.969538
171	ENSCAFG00000000673	131.542	-1.05993	0.161818	-2.67437	0.000637918	-3.59237	3.90321e-06	-7.26664	7.84501e-08	-4.89755	3.22845e-09	-2.5967	0.00912572	-1.91676	0.0345362
172	ENSCAFG00000000677	25.4471	-1.02974	0.290233	-6.19854	2.0444e-06	-6.09812	3.26813e-06	0.233174	0.910592	1.78745	0.0905811	1.66576	0.183768	0.523594	0.693882
173	ENSCAFG00000000678	9.80046	-2.70938	0.000751301	-8.18729	3.95851e-09	-8.09347	7.24074e-09	-6.62694	3.74748e-05	-7.96453	1.90144e-08	-3.67869	0.00141753	-2.8779	0.00484819
174	ENSCAFG00000000680	555.251	0.0672912	0.864553	-0.854015	0.0164739	-1.14652	0.0010729	-1.64155	0.00870517	-0.952784	0.0113146	-2.09672	3.09581e-06	-7.60824e-05	1
175	ENSCAFG00000000683	839.647	1.09535	1.69581e-12	1.30659	4.42428e-14	1.3044	5.29268e-14	1.19903	7.71501e-05	1.79211	5.08031e-23	1.61777	3.48809e-13	1.24433	6.51034e-11
176	ENSCAFG00000000686	146.95	-2.3884	3.7323e-18	-3.19995	5.20364e-24	-3.21309	5.89678e-24	-2.10278	0.000133934	-1.32764	6.28742e-05	-2.3795	4.97265e-09	-2.90297	2.97443e-17
177	ENSCAFG00000000691	632.592	-0.299756	0.182311	-0.297957	0.224912	-0.494778	0.0381509	1.23545	0.00224515	0.697779	0.00463386	3.12785	1.32764e-27	1.08369	2.05092e-05
178	ENSCAFG00000000696	7.85587	-4.31219	0.000612784	-6.8147	6.8305e-06	-7.67101	1.61219e-06	-6.18551	0.000503613	-6.53319	2.43548e-05	-6.83751	4.29226e-05	-2.92031	0.0634528
179	ENSCAFG00000000698	441.618	0.324412	0.20147	0.937999	0.000302279	1.00085	0.000109858	0.085795	0.894023	0.609623	0.0310289	0.524437	0.137207	-1.36662	3.11805e-06
180	ENSCAFG00000000699	21.9098	-1.3054	0.100674	-2.33684	0.0252842	-1.02865	0.25775	3.44042	0.000280668	5.1485	9.44553e-15	5.42674	2.84613e-13	2.08554	0.00632651
181	ENSCAFG00000000701	442.713	-1.80032	5.3745e-21	-2.59756	1.0369e-32	-2.51655	1.13526e-30	-2.12802	2.64694e-08	-2.65184	6.55567e-31	-2.54539	2.47807e-19	-2.1208	2.17796e-19
182	ENSCAFG00000000706	15.5018	-0.791063	0.470214	-3.96442	0.000314243	-3.82578	0.000503279	-5.68491	0.000626293	-6.48579	1.10172e-06	-6.56056	1.21362e-05	-3.4641	0.00486016
183	ENSCAFG00000000710	9.99493	-2.20036	0.027803	-7.91771	8.39702e-08	-7.8308	1.31777e-07	-6.39773	0.000144924	-7.69748	3.08547e-07	-7.06609	5.88797e-06	-1.62149	0.210853
184	ENSCAFG00000000714	425.71	0.986697	4.24262e-06	1.5134	1.25911e-10	1.66382	1.49215e-12	1.21406	0.00403708	1.28903	2.55694e-07	0.752186	0.0169883	0.647011	0.0203092
185	ENSCAFG00000000720	276.237	1.07063	2.72635e-05	3.18308	6.82467e-32	3.38325	1.25591e-35	2.1991	1.4199e-06	2.3514	1.84177e-16	2.32638	1.33224e-11	1.17874	0.000165096
186	ENSCAFG00000000732	975.416	1.05442	8.19955e-11	1.56256	4.97179e-18	1.64006	1.22813e-19	1.16481	0.000270712	1.70281	3.43017e-19	1.13993	1.23316e-06	1.13343	1.68934e-08
187	ENSCAFG00000000737	127.619	-0.0473393	0.890736	-1.17184	0.000127405	-0.9625	0.00174177	-1.0205	0.0748632	-1.54016	2.06414e-06	-1.64079	4.18282e-05	0.19183	0.641891
188	ENSCAFG00000000738	174.855	0.247377	0.570354	-1.01734	0.0170277	-1.2883	0.0022437	-2.35938	0.00142159	-1.97455	8.34197e-06	-1.39095	0.0112201	-0.923257	0.0615006
189	ENSCAFG00000000751	38.9396	-5.03038	3.56651e-33	-4.20159	2.49647e-18	-4.33879	6.74644e-19	-2.31346	0.00434158	-2.06153	2.16008e-05	-4.99609	7.57045e-14	-3.51114	1.19388e-11
190	ENSCAFG00000000752	694.359	-1.10176	0.000449665	-1.41046	4.94768e-05	-0.71831	0.0452305	0.711342	0.300305	-0.0240676	0.957206	-2.14912	1.58793e-06	0.000795553	0.999857
191	ENSCAFG00000000755	108.442	-0.158511	0.720609	0.181707	0.693639	-0.308909	0.487843	-0.238352	0.795418	-2.33546	1.26804e-07	0.1663	0.779541	-0.0819941	0.895063
192	ENSCAFG00000000760	207.503	0.0396961	0.796881	-0.229463	0.11534	-0.106138	0.486701	0.360306	0.162198	-0.692971	3.52588e-06	-0.312027	0.0948891	0.148975	0.401522
193	ENSCAFG00000000761	422.927	-0.10076	0.581586	-0.799107	4.44026e-06	-0.796053	4.94926e-06	-0.00614459	0.990635	-0.648877	0.000479646	-1.12494	6.89432e-07	-0.162771	0.477821
194	ENSCAFG00000000766	28.1951	-2.14458	4.28017e-13	-2.3963	1.12933e-11	-2.20938	3.28988e-10	-0.577239	0.380409	-1.04537	0.00322314	0.0204552	0.966831	-2.47305	5.50306e-10
195	ENSCAFG00000000777	55.9125	-0.526901	0.124146	-1.62335	8.99113e-06	-1.51509	3.5019e-05	-0.178854	0.827782	-1.50497	0.000102319	-0.790878	0.102344	-0.815423	0.0554473
196	ENSCAFG00000000782	296.365	1.9922	2.32644e-10	3.34459	2.12106e-22	3.24062	4.92768e-21	2.90729	4.21501e-07	3.39048	4.59583e-21	3.2098	1.5639e-13	2.68319	9.57789e-13
197	ENSCAFG00000000784	128.854	-0.890349	0.00383279	-0.608268	0.0833321	-0.853825	0.0133739	-3.76036	3.60259e-08	0.169294	0.673873	0.00116802	0.999098	0.530069	0.19603
198	ENSCAFG00000000790	536.261	-0.0601513	0.869783	-0.490736	0.150186	-0.190648	0.595717	-0.349469	0.616043	0.112323	0.776319	-5.01886	1.58338e-27	0.291845	0.495153
199	ENSCAFG00000000791	11.4259	-3.93936	1.06697e-09	-5.87192	6.81421e-11	-5.84319	1.59828e-10	-3.09717	0.0125182	-1.63021	0.0334942	-4.18998	1.99763e-05	-3.24479	8.22794e-05
200	ENSCAFG00000000792	11.7852	-3.20546	8.91764e-05	-6.7734	3.05195e-08	-7.53887	3.35699e-08	-5.91015	0.00021414	-0.561572	0.589777	-6.7035	3.528e-06	-1.13093	0.309553
201	ENSCAFG00000000801	33.4603	-0.22211	0.865435	-6.13401	7.28661e-07	-5.17183	1.57302e-05	-5.91805	0.000449291	-4.80678	0.000109172	-6.11684	3.26247e-05	-4.12767	0.00167799
202	ENSCAFG00000000803	4065.65	-0.0779742	0.850749	0.0415321	0.925664	0.117884	0.781161	-8.08952	1.36412e-34	-7.91257	1.742e-87	-1.09208	0.024284	-2.19999	4.05967e-08
203	ENSCAFG00000000806	3714.97	-0.412984	0.223779	-0.220326	0.567139	-0.149134	0.704704	-8.76346	7.90138e-40	-7.99911	9.24445e-99	-0.911706	0.0483425	-2.44342	7.31443e-11
204	ENSCAFG00000000810	165.353	0.784837	0.183899	-3.38965	3.45757e-08	-2.44406	6.53081e-05	1.40039	0.211595	-2.5394	8.90691e-05	-2.60231	0.000951313	-2.42541	0.000431065
205	ENSCAFG00000000811	209.284	-0.253374	0.484744	-1.45311	3.65823e-05	-1.46768	3.05716e-05	-1.85903	0.00310014	-1.87828	4.44421e-07	-2.2285	1.12141e-06	-0.238124	0.618913
206	ENSCAFG00000000812	4773.26	-0.481161	0.301072	-0.616285	0.213516	-0.641088	0.193686	-8.83504	2.86226e-28	-9.72176	1.15704e-77	-0.722327	0.260975	-2.65774	2.06721e-07
207	ENSCAFG00000000814	969.493	-1.18745	0.0137931	-0.995489	0.0658213	-1.00405	0.0626898	-9.28967	7.09697e-19	-9.79338	6.94258e-47	-1.08909	0.120499	-2.45777	2.16366e-05
208	ENSCAFG00000000816	484.497	1.02614	4.10354e-07	0.967672	2.05877e-05	0.991606	1.24655e-05	-0.0202455	0.973737	0.726401	0.00295515	-0.0647492	0.853855	0.739947	0.00451929
209	ENSCAFG00000000819	549.207	-0.552511	0.501212	-1.2894	0.118513	-1.22383	0.138573	-6.82759	6.8008e-08	-9.06021	6.64495e-23	-4.99782	4.03795e-07	-4.81641	2.43208e-08
210	ENSCAFG00000000821	140.775	0.973176	0.000195363	1.3699	1.30893e-06	1.34556	2.06699e-06	-0.191099	0.773475	1.28817	1.71458e-05	0.389782	0.329286	0.989339	0.00231544
211	ENSCAFG00000000822	1724	0.338985	0.146853	0.749646	0.00208814	0.56111	0.0232537	-0.0496982	0.935165	1.14054	6.99749e-06	-0.219284	0.527689	1.17998	1.00906e-05
212	ENSCAFG00000000823	663.89	-0.576549	0.000281454	-0.838373	1.77849e-06	-0.731346	3.30307e-05	-0.673503	0.0407736	-0.473347	0.0130171	-0.202875	0.416107	-0.472156	0.0213015
213	ENSCAFG00000000828	73.1402	-2.19239	0.000540753	-8.66838	6.64714e-13	-8.56062	1.7974e-12	-2.78631	0.0214043	-3.67474	1.32583e-06	-5.17376	1.60816e-07	1.97562	0.0127617
214	ENSCAFG00000000829	465.371	-0.00469972	0.987985	-0.68322	0.00786377	-0.532118	0.0409045	-1.44408	0.00135576	-1.37619	2.38534e-07	-1.36013	3.43019e-05	-0.489602	0.107426
215	ENSCAFG00000000830	16.8609	-2.2339	2.1615e-08	-8.20837	4.46138e-14	-9.1059	2.91167e-12	-7.782	2.1405e-07	-8.99564	9.12538e-12	-8.42757	9.75219e-10	-3.56566	7.84838e-11
216	ENSCAFG00000000831	89.9484	-0.406957	0.357323	-2.79342	1.26714e-09	-2.52052	3.67952e-08	-0.747901	0.395422	1.44438	0.0017926	0.153052	0.81391	0.575516	0.292733
217	ENSCAFG00000000832	876.545	-0.635317	0.000617823	-1.22879	1.48095e-09	-1.18609	5.62032e-09	-1.20472	0.000969227	-2.0052	1.08348e-20	-0.949883	0.000391777	-0.68396	0.00355217
218	ENSCAFG00000000838	222.573	0.188342	0.686087	0.701457	0.119337	0.486587	0.289786	-1.97852	0.0110825	-2.42119	1.49805e-07	-2.1581	0.000133149	-0.906435	0.0789937
219	ENSCAFG00000000842	82.6241	-1.25818	0.000565771	-1.00555	0.0149642	-0.897265	0.0306995	-0.51596	0.536765	-2.3956	3.42886e-08	-0.545984	0.329991	-2.11423	3.68479e-06
220	ENSCAFG00000000848	470.301	-0.393662	0.264425	0.355786	0.354924	0.391137	0.30617	-3.16588	4.32874e-07	-6.5391	1.19301e-46	0.162776	0.756187	-2.96434	4.29742e-14
221	ENSCAFG00000000851	447.764	-0.47855	0.150624	-2.1725	1.93384e-10	-2.10391	7.28556e-10	-2.83088	2.22133e-06	-2.10565	5.8682e-09	-0.61388	0.193488	0.177514	0.711861
222	ENSCAFG00000000856	330.01	0.484412	0.0130722	0.885719	2.1754e-05	1.02147	8.41616e-07	0.839407	0.0273723	0.636269	0.00467878	0.962974	0.000339946	0.623898	0.0096443
223	ENSCAFG00000000860	67.2568	-3.79004	3.75442e-08	-7.83992	4.4239e-16	-6.52593	3.48533e-14	-7.07681	4.55367e-07	-2.41923	0.00344708	0.090378	0.936739	-0.513673	0.624173
224	ENSCAFG00000000865	94.6011	-1.60046	0.0143976	-9.78169	6.09609e-19	-9.67055	2.36001e-18	-6.02471	6.47389e-07	-9.50081	1.97271e-17	-9.57715	4.05515e-13	-1.877	0.0216515
225	ENSCAFG00000000867	424.516	0.388764	0.0115667	0.9813	1.50363e-09	0.624888	0.000161746	0.718578	0.0156115	0.815779	2.38007e-06	0.364222	0.102876	0.470875	0.0137565
226	ENSCAFG00000000869	245.671	-2.74171	5.3532e-05	2.79804	0.000163252	2.76012	0.000199825	-4.25809	0.000932921	-5.40213	1.04025e-09	2.46326	0.00947098	-0.501603	0.621493
227	ENSCAFG00000000871	2247.31	0.172222	0.115743	0.628622	2.262e-08	0.501223	9.66756e-06	0.483202	0.0209065	0.0172583	0.903153	-0.179257	0.258902	0.124368	0.400465
228	ENSCAFG00000000874	37.7517	-2.37505	0.0128795	-8.8092	1.57675e-10	-8.7146	3.02365e-10	-6.8199	2.53142e-05	-4.14482	0.000159039	-7.74136	1.33732e-07	0.0208702	0.989917
229	ENSCAFG00000000875	186.323	0.30395	0.134893	1.13924	2.19012e-08	0.980574	1.76148e-06	0.655002	0.0881802	1.12454	1.62476e-07	1.04558	6.16653e-05	0.434187	0.0816145
230	ENSCAFG00000000876	88.6783	-0.144281	0.784944	-0.696066	0.166074	-0.780526	0.117121	0.0142904	0.992077	-6.9211	1.42104e-17	-6.91017	5.34816e-12	-0.101319	0.888604
231	ENSCAFG00000000882	51.063	0.50071	0.17114	2.60335	4.51745e-14	2.30075	3.58384e-11	1.43205	0.016939	1.1786	0.00197871	1.63935	0.000177218	1.16508	0.00436834
232	ENSCAFG00000000884	72.151	-0.149012	0.844964	0.655552	0.364446	0.574795	0.43083	-6.15628	9.33191e-06	-7.21542	1.43264e-11	-6.37136	1.97994e-08	-2.62336	0.000750627
233	ENSCAFG00000000886	1031.73	0.950122	0.012194	1.00908	0.0160816	1.30017	0.00163265	-2.2479	0.00179599	-2.72659	2.82816e-10	-8.58563	2.84901e-25	-0.155288	0.79188
234	ENSCAFG00000000889	9.09395	-4.53214	9.54952e-08	-8.5779	2.31176e-09	-8.49084	4.45039e-09	-7.15846	1.10067e-05	-8.37037	1.10501e-08	-6.60291	2.35417e-06	-3.13549	0.00322571
235	ENSCAFG00000000896	433.489	0.128726	0.871464	-1.03692	0.15862	-1.18073	0.104631	-2.67388	0.0250228	-8.80353	3.37888e-23	-8.38616	3.82099e-16	-2.58248	0.00104238
236	ENSCAFG00000000906	167.373	-0.621489	0.0058331	0.104775	0.706596	0.220137	0.404086	0.729082	0.107814	1.15801	4.28198e-06	0.268324	0.432094	0.114578	0.737702
237	ENSCAFG00000000909	372.52	0.581541	0.0780646	2.22655	4.34726e-11	2.27981	1.51148e-11	2.74154	1.9304e-06	2.86186	7.47476e-16	1.91753	1.15735e-05	1.00396	0.0113093
238	ENSCAFG00000000912	292.855	-0.227325	0.15533	-1.28532	9.57674e-15	-1.52752	1.00829e-19	-0.573618	0.066947	-1.59173	2.55939e-19	-1.15243	9.55831e-08	-0.484619	0.0112479
239	ENSCAFG00000000914	35.1553	-2.53617	1.57668e-07	-1.96449	0.000357639	-1.89127	0.000605187	1.2248	0.206444	0.915491	0.112046	-0.587435	0.426431	0.939388	0.13515
240	ENSCAFG00000000917	539.546	-0.197152	0.211545	-0.311004	0.0638835	-0.138028	0.432961	0.769231	0.00712445	0.96658	5.95213e-09	1.22477	1.33771e-09	0.402377	0.0314978
241	ENSCAFG00000000918	113.801	1.25265	9.70173e-05	1.53083	1.22354e-05	1.60771	4.12394e-06	1.67176	0.00572704	1.66299	6.0521e-06	1.77326	6.17082e-05	0.733327	0.0837339
242	ENSCAFG00000000919	124.958	0.587853	0.0530848	1.37699	1.21015e-05	1.43448	4.9472e-06	1.36055	0.0143137	1.63888	6.37861e-07	1.59884	6.14568e-05	0.908313	0.0129529
243	ENSCAFG00000000934	10.4842	-3.59817	0.00010429	-8.32104	8.96235e-09	-6.55541	9.22915e-08	-6.77055	4.25426e-05	-8.09824	3.88783e-08	-7.45903	1.08175e-06	-2.07747	0.0833403
244	ENSCAFG00000000936	286.414	-0.189661	0.553702	-0.952758	0.00217605	-1.03927	0.00079216	-0.18878	0.78802	-0.185864	0.610554	-3.4864	1.1356e-16	0.61957	0.0902555
245	ENSCAFG00000000938	214.462	0.0269155	0.929265	-0.278822	0.311854	-0.439059	0.102465	-0.931743	0.0543929	-1.45541	1.16943e-07	-0.53649	0.125689	-0.0241607	0.950498
246	ENSCAFG00000000939	98.7882	0.129227	0.622189	1.28069	3.2199e-08	1.26806	4.78969e-08	1.92061	1.71231e-07	1.71812	5.79294e-13	2.43988	1.03346e-18	1.02934	8.45045e-05
247	ENSCAFG00000000940	51.7274	1.00594	0.000398992	1.67307	1.31175e-08	1.60186	6.26484e-08	0.84101	0.121399	1.40054	6.91786e-06	1.67725	2.89336e-06	1.27836	0.000128973
248	ENSCAFG00000000941	172.758	-0.489497	0.0525914	-1.54145	1.00357e-08	-1.48589	3.52039e-08	-0.69967	0.181018	-1.48159	2.07526e-07	-0.884204	0.0128562	-0.651282	0.0391425
249	ENSCAFG00000000945	738.001	0.200759	0.699798	-3.10946	5.68755e-11	-2.97569	3.71234e-10	-1.46463	0.0984711	-1.82566	0.000338852	-3.27326	9.39701e-08	-0.438846	0.487936
250	ENSCAFG00000000946	148.825	-2.84553	0.00235332	-1.11043	0.305837	-1.3213	0.218176	-3.81006	0.0166907	3.23347	0.00250921	-6.11153	6.39755e-06	0.223076	0.883761
251	ENSCAFG00000000948	860.13	1.24583	6.14439e-12	0.646324	0.00195816	0.724608	0.000475734	0.616335	0.118872	1.08026	5.88562e-07	0.366611	0.197345	1.08693	1.77439e-06
252	ENSCAFG00000000953	141.707	-1.13669	1.33905e-06	-1.21622	4.7941e-06	-0.763113	0.00453505	0.238234	0.677465	0.445907	0.124939	-1.12308	0.00125285	-0.839745	0.00578698
253	ENSCAFG00000000954	193.631	1.17305	1.15037e-07	0.510888	0.0481573	0.892922	0.000344164	1.10404	0.0119125	1.00294	0.00012787	1.22372	0.000102434	0.49707	0.0977764
254	ENSCAFG00000000957	544.901	-2.2644	0.00762046	-1.87042	0.0482826	-1.64584	0.0840439	-0.880818	0.611954	2.56741	0.00886666	-6.11759	1.24015e-07	0.747551	0.539691
255	ENSCAFG00000000958	175.114	-1.77392	0.00709656	-1.95472	0.00749136	-4.43631	5.46263e-09	2.56098	0.0338944	3.18119	1.86939e-05	1.93759	0.0349298	-1.59577	0.0595548
256	ENSCAFG00000000965	81.2364	1.09574	0.000167692	1.42589	5.06374e-06	1.44565	3.75315e-06	1.3312	0.0136253	2.14044	2.53962e-11	2.10763	3.5163e-08	0.734881	0.0503273
257	ENSCAFG00000000970	108.475	0.997833	4.03479e-05	0.727891	0.00765738	0.827779	0.00222022	1.04502	0.0263843	1.57907	8.29995e-09	1.68614	2.70213e-07	0.141681	0.71046
258	ENSCAFG00000000981	179.508	0.612068	0.000685277	0.286702	0.172571	0.307445	0.141535	0.898995	0.00884917	1.13884	1.96507e-08	0.787499	0.00170175	1.06509	6.84062e-07
259	ENSCAFG00000000982	118.8	0.759256	0.00301061	1.74899	6.65433e-11	1.80425	1.70089e-11	0.55412	0.303066	1.07935	0.000191738	1.17535	0.000711159	0.707613	0.028182
260	ENSCAFG00000000985	437.927	0.236303	0.324829	0.823188	0.000587281	0.844693	0.000411513	0.829515	0.0608664	1.35241	5.27183e-08	0.551734	0.0860019	0.680233	0.0133984
261	ENSCAFG00000000987	603.884	1.59363	7.71418e-09	3.01482	3.84063e-23	2.99612	8.54178e-23	3.21048	5.81549e-10	2.81723	1.51918e-18	3.04522	5.61352e-15	2.29754	6.40858e-12
262	ENSCAFG00000000989	301.49	-0.553173	0.0113391	-0.672251	0.00528515	-1.13742	1.63018e-06	-0.399514	0.41076	-0.219836	0.423638	-0.187997	0.58228	-0.112502	0.734731
263	ENSCAFG00000000990	72.1607	-3.7159	2.84995e-06	-5.89721	1.68937e-10	-6.39477	1.76052e-11	-4.61703	0.00102779	-2.59088	0.00622058	-6.22077	1.05794e-07	0.571316	0.633441
264	ENSCAFG00000000992	545.952	0.866926	6.56614e-06	1.69814	6.16349e-16	1.39524	3.65553e-11	1.24786	0.000803017	1.5853	8.79739e-13	1.02406	0.000204093	1.35931	5.33754e-09
265	ENSCAFG00000000998	117.732	-1.75453	1.79387e-05	-2.10954	3.93687e-06	-2.1547	2.4359e-06	-2.12243	0.00907954	-2.01341	3.32095e-05	-1.77793	0.00288864	-1.77792	0.000584479
266	ENSCAFG00000001002	133.541	-1.09456	0.0746535	-10.694	7.09909e-19	-9.82512	4.44225e-20	-8.83156	4.94093e-10	-5.44407	9.55485e-15	-9.71582	3.85574e-14	-1.28507	0.0965065
267	ENSCAFG00000001005	155.988	-0.0501485	0.911728	-0.675153	0.095945	-0.495859	0.2284	-4.16279	2.0126e-08	-4.00581	4.71552e-20	-3.62434	7.95856e-12	-3.29896	6.84756e-14
268	ENSCAFG00000001008	135.568	0.798218	0.000590986	0.359394	0.18584	0.427431	0.110672	0.494553	0.326235	1.21412	4.35491e-06	0.976889	0.00265043	1.1114	7.82337e-05
269	ENSCAFG00000001010	359.075	0.296134	0.0243994	0.71215	2.32389e-07	0.654014	2.3148e-06	0.675061	0.00576789	0.710692	9.9936e-07	0.473646	0.00890423	0.712926	3.36102e-06
270	ENSCAFG00000001013	1204.07	0.158014	0.589331	2.54324	5.06831e-21	2.51423	1.59952e-20	1.35693	0.00579416	1.40753	1.14077e-06	1.80888	2.7199e-07	0.283523	0.431838
271	ENSCAFG00000001014	94.0314	0.798598	0.0675427	-2.64012	3.63157e-08	-2.78839	8.29928e-09	-0.219197	0.837133	-0.0764775	0.895061	-0.80133	0.206726	-1.19414	0.0288072
272	ENSCAFG00000001020	40.6586	0.0849251	0.808686	1.54111	9.42202e-08	1.59522	3.3278e-08	0.795211	0.13934	0.513719	0.123468	-5.5489	7.12135e-07	-0.183654	0.673645
273	ENSCAFG00000001021	398.828	-1.25417	4.3457e-10	-2.80765	2.53566e-34	-2.53861	1.59104e-28	-1.58032	8.60048e-05	-3.41972	5.80813e-45	-1.94253	5.31534e-11	-1.22163	1.44521e-06
274	ENSCAFG00000001022	222.767	0.622461	0.0530848	1.24226	0.000247947	1.48713	9.72281e-06	1.26093	0.0399181	1.39156	9.66945e-05	0.97755	0.0283696	1.08604	0.00493169
275	ENSCAFG00000001023	60.6871	0.189973	0.808533	2.38498	0.000544942	1.98382	0.00437211	-3.40782	0.00909862	-3.72796	7.98771e-06	-3.79562	0.000189682	-1.63006	0.0531128
276	ENSCAFG00000001030	56.6191	0.511724	0.059881	0.904372	0.00125224	1.25544	4.66673e-06	1.02042	0.0325102	1.56643	2.81529e-08	1.64841	6.6353e-07	-0.236321	0.55083
277	ENSCAFG00000001034	254.497	-0.260296	0.179332	-0.772127	0.00012323	-1.04127	2.10692e-07	-1.39522	0.000106499	-0.844157	7.3578e-05	0.108933	0.707199	-0.0318798	0.918207
278	ENSCAFG00000001038	172.581	0.896314	7.07277e-05	1.01033	4.42381e-05	1.18024	1.54835e-06	0.695798	0.137412	1.24821	1.33545e-06	1.37789	9.38251e-06	0.990794	0.000364345
279	ENSCAFG00000001045	226.45	0.709633	0.000682237	1.58404	9.85188e-13	1.67928	4.14163e-14	0.729272	0.0836398	1.6776	6.39007e-13	1.80143	1.49799e-10	0.88402	0.000556437
280	ENSCAFG00000001050	132.108	-2.2587	0.000972137	-3.49609	4.0326e-06	-3.3054	1.31044e-05	-2.41616	0.0625015	-0.741951	0.3912	2.30475	0.0164761	-0.40046	0.700558
281	ENSCAFG00000001053	126.223	1.12358	7.84987e-06	0.918226	0.00107467	1.13993	3.97847e-05	1.27394	0.00831802	0.75469	0.0121208	1.21434	0.000575229	1.02131	0.00114125
282	ENSCAFG00000001056	775.689	0.750943	0.190786	4.83276	3.011e-17	4.89579	1.21955e-17	2.93836	0.0027327	4.03887	2.4349e-11	4.44728	1.09949e-09	2.18914	0.000861464
283	ENSCAFG00000001058	193.244	-0.134941	0.400081	-1.14725	1.29296e-12	-0.860676	8.98119e-08	0.70373	0.00988081	0.244124	0.160072	-0.635022	0.00233513	0.306042	0.10114
284	ENSCAFG00000001069	133.635	1.02003	0.00082294	1.87143	9.96361e-09	1.86015	1.26175e-08	1.78969	0.00150431	1.23803	0.000434637	0.879065	0.0448702	-0.0110486	0.983478
285	ENSCAFG00000001076	802.929	0.538108	0.000226071	0.936304	3.67408e-09	1.00136	2.71337e-10	1.93753	5.91491e-13	0.552297	0.00132324	0.4922	0.0208035	1.01613	6.51598e-09
286	ENSCAFG00000001077	358.328	0.506127	0.271775	0.772557	0.112768	0.159881	0.765759	-3.90941	2.09629e-06	-1.3674	0.00657969	-0.956501	0.129702	-0.775246	0.173878
287	ENSCAFG00000001078	109.328	-2.55463	0.00113893	-8.35124	4.1033e-13	-8.95455	1.62521e-12	-6.91672	3.62923e-06	-6.21824	3.57511e-10	-1.79052	0.111125	1.96945	0.0494225
288	ENSCAFG00000001091	58.4614	-2.54191	6.57138e-08	-10.1147	4.5759e-16	-10.0103	1.43742e-15	-8.5075	5.75193e-09	-8.98796	1.31491e-16	-9.25191	3.2144e-12	-0.147281	0.849688
289	ENSCAFG00000001096	182.614	-1.32602	0.00036905	-0.555321	0.203556	-0.553809	0.204157	-1.4483	0.0565757	-2.42833	2.79369e-08	-2.50684	2.94044e-06	-0.321787	0.560043
290	ENSCAFG00000001098	238.282	1.03704	9.78908e-06	1.3298	2.47068e-07	1.38548	7.30274e-08	-0.212068	0.721524	0.434788	0.137404	-0.48248	0.18679	0.829768	0.0054232
291	ENSCAFG00000001101	39.8475	-2.25329	4.69834e-05	-9.79328	1.5038e-15	-9.68723	4.55925e-15	-8.05174	2.49378e-08	-4.49933	2.93693e-11	-5.95808	4.8315e-11	-3.10948	7.3453e-06
292	ENSCAFG00000001104	197.497	0.730687	0.000745631	0.716072	0.00288885	0.800493	0.000800784	0.571187	0.212963	0.461369	0.079465	1.3311	8.24217e-06	1.12978	1.58088e-05
293	ENSCAFG00000001113	131.283	-1.63622	0.0237038	-3.18663	4.10791e-05	-2.83057	0.000278601	-2.56811	0.0514749	-1.70717	0.0433426	-8.26899	5.69636e-12	0.151572	0.897846
294	ENSCAFG00000001115	49.9241	-0.170085	0.599786	-0.147867	0.670501	-0.458008	0.159328	0.276691	0.670278	-1.51146	9.76095e-06	-2.06523	2.56904e-06	-1.17312	0.00119897
295	ENSCAFG00000001131	92.8611	-0.0176246	0.985238	-3.40534	4.73265e-06	-2.8697	0.00010957	0.49529	0.744228	-5.3508	2.66954e-10	-7.25837	3.16857e-09	1.21372	0.169305
296	ENSCAFG00000001132	693.673	0.216372	0.427278	2.44653	2.729e-21	2.38926	2.59481e-20	1.80257	6.744e-05	1.8142	3.50099e-11	1.69167	4.64515e-07	0.187528	0.603955
297	ENSCAFG00000001133	27.0981	-1.13651	0.197604	-7.86059	1.21632e-10	-8.60437	2.34942e-10	-5.93453	9.71526e-05	-6.01982	1.84989e-08	-7.74125	7.28908e-08	-2.12116	0.0447952
298	ENSCAFG00000001141	561.004	-1.60984	0.00785642	-7.42872	2.66555e-26	-6.77863	4.09509e-23	-1.37284	0.26102	1.45513	0.0423424	-5.52905	5.59575e-11	-0.587972	0.498062
299	ENSCAFG00000001148	492.56	-0.107121	0.771575	1.28262	0.000107469	1.5727	1.67729e-06	-0.0681665	0.934889	1.16526	0.000957807	-1.81039	3.28746e-05	0.204648	0.655822
300	ENSCAFG00000001152	145.4	-0.115091	0.689073	-0.931912	0.000564582	-1.0391	0.000120605	-0.411559	0.453209	-1.83262	2.04832e-10	-1.9575	4.40606e-08	0.316107	0.347943
301	ENSCAFG00000001181	176.835	0.482969	0.170127	1.6871	2.09165e-06	1.56158	1.19705e-05	0.527764	0.471582	0.772308	0.0501793	0.761974	0.115785	0.184614	0.715761
302	ENSCAFG00000001198	15.0065	-2.45704	3.13394e-10	-7.39329	5.70913e-10	-7.28479	1.33125e-09	-3.22909	0.000731054	-0.41235	0.387199	-4.54196	2.24683e-07	0.743007	0.125074
303	ENSCAFG00000001204	263.086	1.89826	1.45358e-08	3.60818	2.27707e-23	3.44658	2.29963e-21	3.50793	4.08561e-09	4.16534	2.23764e-28	2.96477	8.76588e-11	3.2593	9.03758e-17
304	ENSCAFG00000001209	276.476	0.701671	0.000434356	1.50423	1.67714e-12	1.45538	9.62308e-12	1.23464	0.00092773	1.70984	2.02202e-14	0.977271	0.000446834	1.43644	9.25089e-10
305	ENSCAFG00000001211	1236.86	1.29611	9.69225e-06	2.53396	3.37171e-15	2.64557	2.04251e-16	2.06415	0.000259628	2.05847	1.6435e-09	2.5577	8.05185e-10	0.527925	0.190551
306	ENSCAFG00000001213	52.5139	0.733683	0.0430192	2.71738	1.07474e-14	2.34949	3.50347e-11	2.90576	8.25151e-08	1.81983	1.25567e-06	2.89404	8.18524e-12	1.21031	0.00372153
307	ENSCAFG00000001217	32.0044	-2.24481	0.000166412	-4.67364	2.9107e-10	-3.06698	7.05794e-06	-4.93378	0.000107246	0.0341231	0.968269	0.641784	0.478609	-0.702971	0.405468
308	ENSCAFG00000001221	437.197	1.07033	0.000919768	1.68256	1.83743e-06	1.63129	3.7652e-06	-0.997339	0.146405	-4.04793	4.3259e-23	-2.04432	1.34448e-05	-1.73456	1.72855e-05
309	ENSCAFG00000001225	247.887	0.628174	0.00022081	0.668514	0.000363831	0.624325	0.000921476	0.946366	0.00356088	0.895652	4.3904e-06	0.812071	0.000665965	0.246017	0.300349
310	ENSCAFG00000001228	153.74	-0.150051	0.736248	-2.12832	2.28074e-07	-1.56062	0.000152485	-0.187968	0.842554	0.713975	0.112652	-1.97407	0.000227926	-0.466946	0.371325
311	ENSCAFG00000001232	50.5342	-0.171674	0.661218	-1.9299	6.00658e-07	-1.5743	4.0531e-05	-0.383096	0.625306	0.475199	0.244976	0.746003	0.122067	-0.613547	0.1751
312	ENSCAFG00000001233	600.655	-0.32443	0.0177587	-0.144272	0.365119	-0.146416	0.35748	-0.237954	0.436297	-0.603647	0.000119776	-1.19666	4.73418e-10	-0.461475	0.0065302
313	ENSCAFG00000001254	996.166	-1.69125	0.0129652	3.3197	4.85884e-06	3.83593	1.09572e-07	-2.19891	0.0867785	-0.128468	0.888815	-3.81864	4.86193e-05	0.902613	0.328573
314	ENSCAFG00000001289	142.092	1.22267	0.185052	-9.23541	8.65328e-12	-9.13852	1.83783e-11	-7.34904	3.50214e-06	-8.98338	6.9071e-11	-8.22444	1.18331e-08	-0.604401	0.637344
315	ENSCAFG00000001296	484.321	-3.268	8.81966e-10	-9.75798	4.48609e-18	-8.14372	9.20499e-21	-6.44111	3.45126e-08	3.11609	6.40774e-07	-7.99632	1.51361e-13	2.36907	0.000414072
316	ENSCAFG00000001297	32.2367	1.69384	0.0108105	2.13358	0.0025132	1.49783	0.0391028	1.73411	0.153999	3.56978	6.79201e-07	3.44287	4.90103e-05	1.79058	0.0272997
317	ENSCAFG00000001308	260.362	-0.00261168	0.994568	-1.90007	1.75278e-11	-2.03902	7.07491e-13	-0.346123	0.561544	-0.781073	0.0104348	0.922908	0.0119956	-0.47411	0.168644
318	ENSCAFG00000001312	100.067	0.870518	0.00600139	1.25671	0.000220256	0.9723	0.00491317	1.47322	0.0127496	1.88134	8.59596e-08	0.940765	0.0344692	0.762226	0.0593733
319	ENSCAFG00000001313	94.0476	-0.191184	0.262193	-1.08128	2.59631e-09	-0.970684	1.01436e-07	0.964878	0.000441759	0.245061	0.195593	0.432972	0.0467532	-0.147424	0.522773
320	ENSCAFG00000001315	162.124	-1.78587	2.51888e-06	-1.57569	0.00023711	-1.132	0.00906964	-3.42467	6.69791e-06	0.884396	0.0570613	0.0333144	0.959417	-0.98573	0.0497136
321	ENSCAFG00000001317	1146.82	0.774787	0.00169846	1.24639	3.69336e-06	1.26798	2.4359e-06	0.0825449	0.902345	0.480239	0.111717	0.0336243	0.93543	-0.26707	0.454637
322	ENSCAFG00000001325	300.09	1.53324	1.29182e-08	1.79036	2.04959e-09	2.0136	1.4441e-11	1.27916	0.0184585	1.74393	3.4204e-08	1.94254	3.83739e-07	1.23179	0.000297907
323	ENSCAFG00000001331	429.012	0.0101401	0.966658	-1.08915	3.53723e-08	-1.02791	2.04132e-07	-1.71809	1.048e-06	-1.32209	2.6366e-10	-2.0608	3.13639e-15	-0.366871	0.126876
324	ENSCAFG00000001350	111.716	0.587077	0.253046	-1.0941	0.042891	-0.922218	0.0904462	-1.70463	0.0757006	-1.75688	0.00179767	-4.64073	7.50579e-10	-1.91917	0.00136103
325	ENSCAFG00000001358	122.202	-0.281056	0.247532	-0.632322	0.0127833	-0.942488	0.000180953	-0.439218	0.383282	-0.279465	0.323541	-1.70092	3.22416e-07	-0.244516	0.450674
326	ENSCAFG00000001360	339.396	-0.828328	0.000322088	-1.92463	3.11988e-14	-1.94715	1.77573e-14	-3.60531	4.83359e-15	-4.06296	2.18506e-48	-1.97903	2.21907e-09	-2.1872	3.89058e-15
327	ENSCAFG00000001362	90.0875	-4.12173	2.34217e-10	-5.94449	7.21244e-08	-5.26819	1.49495e-07	-5.29133	0.000510803	5.05348	2.6349e-16	-6.02197	1.11452e-05	-3.65025	2.86594e-05
328	ENSCAFG00000001372	671.58	0.182643	0.62405	1.90292	3.37824e-08	1.85398	7.55714e-08	0.995701	0.133149	1.32202	0.000357751	2.12304	1.8386e-06	0.171339	0.727019
329	ENSCAFG00000001378	68.4921	-0.441192	0.0578694	-1.38966	5.85922e-08	-1.59793	9.75188e-10	1.32613	0.00109225	-0.389966	0.157616	-0.537688	0.107985	-0.177418	0.594703
330	ENSCAFG00000001380	10.5657	-2.51386	0.0134901	-6.99957	1.56639e-06	-6.90993	2.34022e-06	-5.30111	0.00186742	-3.11405	0.00905371	-6.061	9.00384e-05	0.734046	0.610364
331	ENSCAFG00000001381	249.797	-0.0606082	0.829055	-0.992748	7.66556e-05	-1.20808	1.43932e-06	-0.217535	0.692401	-0.476057	0.0846276	-0.667045	0.0457678	0.473597	0.112573
332	ENSCAFG00000001382	12.4512	-3.11789	0.000793564	-6.86004	1.85689e-06	-6.76884	2.81949e-06	-4.16143	0.0123672	-5.02173	6.29734e-05	-5.98773	8.70441e-05	1.72978	0.138468
333	ENSCAFG00000001383	99.5203	0.951286	4.91733e-06	0.724408	0.00184452	0.816663	0.000412049	0.658923	0.120196	0.74438	0.00234044	-0.108214	0.753587	0.943035	0.00022574
334	ENSCAFG00000001388	944.917	0.738272	2.59832e-08	0.662011	9.19558e-06	0.778945	1.49733e-07	0.700192	0.00950621	1.15701	8.41499e-14	1.28299	1.23248e-11	1.22069	2.70705e-14
335	ENSCAFG00000001394	73.3175	-0.594379	0.274642	-2.99179	8.0463e-08	-3.30021	4.29006e-09	-0.801502	0.463304	-4.43835	6.74486e-13	-8.01918	4.93256e-12	-1.22904	0.0597557
336	ENSCAFG00000001395	3893.39	-0.331963	0.0816743	-1.20563	1.08751e-09	-1.19875	1.37583e-09	-1.40392	6.13954e-05	-1.09615	1.879e-07	-1.4055	4.89653e-08	-0.215509	0.407362
337	ENSCAFG00000001400	859.459	0.659587	0.000236449	1.43188	1.80833e-13	1.49063	1.87914e-14	0.178627	0.684629	1.26939	7.53476e-10	1.26968	5.01063e-07	0.826228	0.000199713
338	ENSCAFG00000001402	12.2095	-1.248	0.101418	-5.17448	3.79099e-07	-5.04036	7.63059e-07	-4.14836	0.00494029	-0.522338	0.574821	-5.96585	1.59581e-05	0.038513	0.975172
339	ENSCAFG00000001403	81.2466	-2.3811	0.000301687	-2.05417	0.0054591	-1.74894	0.0186972	-1.82267	0.160988	-3.70231	1.66105e-06	-6.48146	2.15408e-10	-0.94011	0.30278
340	ENSCAFG00000001404	466.592	0.770085	2.70557e-10	0.129795	0.391017	0.183589	0.214752	-0.222615	0.44199	1.38704	5.44448e-23	0.245469	0.194007	1.10771	4.51635e-14
341	ENSCAFG00000001405	39.1516	-3.01645	3.57171e-10	0.0035654	0.996801	0.570289	0.295463	-1.27318	0.201077	1.02264	0.0662302	0.335918	0.645319	-0.00720397	0.993821
342	ENSCAFG00000001411	84.4841	-1.72512	6.76319e-10	-3.87571	9.69756e-30	-3.82327	1.15025e-28	-0.69604	0.265228	-2.46668	4.15732e-13	-2.21685	1.04909e-07	-1.5534	1.26627e-05
343	ENSCAFG00000001420	169.073	-1.06843	2.20101e-06	0.420645	0.107973	0.429477	0.0995165	-0.227073	0.681735	-0.0499718	0.873634	-0.596366	0.0803477	-0.457803	0.136163
344	ENSCAFG00000001424	70.2836	-1.06721	0.00479576	-1.34404	0.00134993	-1.62369	0.000103938	-1.4192	0.065068	-2.15889	1.16979e-06	-1.38531	0.0112445	-1.06235	0.0282826
345	ENSCAFG00000001426	78.6272	-0.307558	0.175716	-1.66915	7.82777e-12	-1.75528	1.28686e-12	-0.279098	0.573535	-1.60505	5.08889e-10	-1.26558	5.57338e-05	-0.511565	0.0683182
346	ENSCAFG00000001428	410.111	0.930456	1.24592e-08	-0.214754	0.283844	-0.2261	0.258274	1.07555	0.00076722	0.946952	9.16694e-07	0.239381	0.35681	1.19792	1.97707e-09
347	ENSCAFG00000001435	424.193	0.52314	0.00662221	0.954762	3.90661e-06	0.850179	4.30839e-05	0.840788	0.0267831	1.09159	5.28575e-07	0.947964	0.000409645	0.79053	0.000768076
348	ENSCAFG00000001441	320.102	-0.284755	0.129082	-1.81697	3.5866e-20	-1.62062	2.09481e-16	0.418866	0.275727	0.00102105	0.997089	-0.62467	0.0158056	-0.0716294	0.797917
349	ENSCAFG00000001444	190.44	0.0424059	0.927738	-1.47438	0.000205351	-1.46537	0.00022538	-2.58439	0.000210206	-2.35688	1.87501e-08	-8.73651	1.91855e-16	-1.43108	0.00145091
350	ENSCAFG00000001445	957.701	0.184104	0.607964	2.08034	3.63845e-10	2.14815	9.59945e-11	-0.212488	0.78349	1.52994	1.64196e-05	0.581272	0.209832	-0.236705	0.607984
351	ENSCAFG00000001448	285.339	-1.14722	0.0211357	-2.4067	7.30067e-06	-2.92918	4.92877e-08	0.0241479	0.986931	1.73075	0.00234571	-0.540358	0.473201	1.27643	0.040948
352	ENSCAFG00000001450	10.5846	0.251789	0.874563	-0.563676	0.737054	0.628476	0.674219	3.33674	0.0294224	1.39972	0.313006	8.37466	1.09492e-12	1.95255	0.175454
353	ENSCAFG00000001456	69.5044	-0.234713	0.845661	-5.69012	1.41092e-06	-3.73147	0.000681466	0.606458	0.762983	2.06336	0.0728729	2.32815	0.0806153	-0.879776	0.529856
354	ENSCAFG00000001458	44.2961	-0.293742	0.290998	-1.42585	1.92396e-06	-1.44835	1.77514e-06	0.134069	0.83295	0.945202	0.000925442	-1.18159	0.00228424	-0.0281312	0.94742
355	ENSCAFG00000001459	40.8944	0.592927	0.058795	-0.28376	0.44421	0.103663	0.789181	2.34089	3.24405e-06	0.142786	0.720827	0.894739	0.0311671	0.846036	0.0243204
356	ENSCAFG00000001477	339.216	-0.137084	0.494529	-1.91572	1.34694e-22	-1.98807	6.82617e-24	-0.388948	0.320789	-0.895237	1.36029e-05	-1.19099	2.41374e-06	-0.656468	0.00311125
357	ENSCAFG00000001480	225.246	-0.354238	0.228635	0.795683	0.00833195	1.10519	0.000188469	0.179371	0.792291	1.5251	8.02112e-07	1.29685	0.000661093	0.129703	0.757612
358	ENSCAFG00000001495	172.72	0.260237	0.200626	-0.96189	6.03765e-06	-1.21085	1.54189e-08	-0.159005	0.735989	-0.373295	0.109729	-0.724543	0.00937151	0.247485	0.34972
359	ENSCAFG00000001498	35.7318	-3.68181	7.52899e-11	-8.64783	1.07501e-15	-8.52976	3.55096e-15	-7.71265	1.02845e-07	-0.646867	0.373732	-8.53263	8.76588e-11	-3.07349	1.82299e-05
360	ENSCAFG00000001502	36.2425	-2.15752	3.0698e-06	-6.54105	4.93446e-15	-5.30037	1.30027e-14	-3.33675	0.000595846	1.38115	0.0110331	-5.90446	2.24237e-09	-3.91461	1.19868e-09
361	ENSCAFG00000001503	196.858	0.871745	0.028664	1.38347	0.00122202	1.47725	0.000525803	0.83569	0.315687	-5.25544	2.94544e-19	-7.3798	7.49638e-12	0.0466759	0.943382
362	ENSCAFG00000001506	421.216	0.152643	0.787748	-0.223602	0.700143	-0.190195	0.744519	-2.23561	0.0128452	-1.39572	0.0110084	-8.25042	3.68769e-18	1.038	0.0866614
363	ENSCAFG00000001511	1274.08	-2.54273	0.000100713	-7.04618	1.22947e-19	-6.95536	4.59157e-19	-4.82465	4.63216e-05	3.79195	5.05242e-07	2.04086	0.0291721	1.81405	0.0309988
364	ENSCAFG00000001516	34.1764	-0.567342	0.298385	-0.114737	0.859956	-0.0636147	0.922277	0.850472	0.409569	2.4692	7.15092e-06	0.432758	0.566766	1.24701	0.044762
365	ENSCAFG00000001519	262.354	-2.31282	2.72547e-07	-4.3244	1.15344e-17	-4.21112	8.53661e-17	-2.74253	0.00165858	-1.92607	0.000353758	-10.3228	4.4678e-22	-2.81383	5.1448e-07
366	ENSCAFG00000001520	14.9731	-3.4124	7.69511e-08	-2.54808	0.000375879	-2.36506	0.000963005	-4.89291	0.000237644	-1.68439	0.0269252	-2.77557	0.00262166	-1.96152	0.0160661
367	ENSCAFG00000001521	171.557	1.06509	0.000599881	1.99684	1.67909e-09	2.08223	3.27527e-10	1.48356	0.0118625	2.89238	5.31515e-17	2.62678	3.14969e-10	1.45519	0.000109202
368	ENSCAFG00000001522	125.24	0.519184	0.143214	1.69905	2.22459e-06	1.8996	1.06824e-07	1.11493	0.096803	-0.599399	0.149211	-6.76506	3.17287e-10	-2.11533	1.39906e-06
369	ENSCAFG00000001529	575.388	1.18028	4.58101e-06	2.32262	1.56213e-16	2.47886	1.38214e-18	1.68506	0.000687443	2.51834	1.95662e-17	3.01972	4.87355e-17	1.24428	0.00010648
370	ENSCAFG00000001530	386.174	1.15973	5.9517e-08	0.794611	0.00109857	0.817692	0.000765098	0.228567	0.666216	-0.715398	0.00697436	0.406406	0.22234	1.04425	0.000106996
371	ENSCAFG00000001534	268.5	0.135108	0.798222	-0.755987	0.128339	-0.627308	0.210664	-5.34196	1.78309e-09	-1.80491	0.000344247	-4.41601	3.04413e-12	-2.13522	5.79045e-05
372	ENSCAFG00000001536	954.046	0.560527	0.00800397	1.69783	4.01221e-14	1.84576	2.08938e-16	1.07229	0.00920221	1.86007	4.13353e-15	2.16179	8.72727e-14	0.700627	0.00767823
373	ENSCAFG00000001541	91.1942	1.33069	2.65695e-06	1.7413	1.07364e-08	1.81917	2.25425e-09	1.50267	0.00374719	1.98138	4.1766e-10	2.61143	2.1441e-12	0.883925	0.0142746
374	ENSCAFG00000001550	158.921	1.43733	0.000599429	-0.583852	0.239125	-0.665118	0.176183	-4.52649	1.23171e-06	-6.23404	5.96208e-19	-1.99799	0.00116378	-2.60418	1.07837e-06
375	ENSCAFG00000001554	522.508	0.929312	0.00442907	1.63883	3.39986e-06	1.74346	7.27366e-07	0.440291	0.554407	1.84058	7.53875e-07	2.34979	1.90167e-07	0.928566	0.0249645
376	ENSCAFG00000001562	41.4036	-3.31784	5.28314e-09	-7.21567	1.79541e-09	-7.10689	3.99992e-09	2.44828	0.0151244	2.77318	6.99671e-06	-4.84162	3.56011e-06	-2.08139	0.00391157
377	ENSCAFG00000001566	16.6442	-0.843802	0.424041	-7.97538	2.57371e-08	-7.88433	4.25684e-08	-6.29643	0.000147662	-5.44065	5.72285e-06	-7.05103	3.44536e-06	-2.25932	0.0628974
378	ENSCAFG00000001569	274.127	1.53076	0.00168526	3.65118	2.2175e-12	3.43374	4.32456e-11	2.62223	0.00344895	3.08846	2.09546e-08	3.99044	1.61157e-09	2.01057	0.000749902
379	ENSCAFG00000001570	261.717	1.10305	0.0297705	3.27038	6.75866e-10	2.85207	8.23656e-08	2.87996	0.00145848	2.36607	2.97341e-05	2.50193	0.000262091	1.27079	0.0449115
380	ENSCAFG00000001578	144.503	-0.250409	0.198273	-0.931213	4.14785e-06	-1.04397	2.76038e-07	-0.198097	0.64866	-1.32808	7.68258e-10	-1.70017	3.80936e-10	-0.277981	0.266905
381	ENSCAFG00000001579	42.8994	-2.057	0.00333042	-7.06503	3.13097e-09	-6.95629	6.59295e-09	1.27507	0.357905	1.94068	0.0159706	0.612675	0.558874	0.960732	0.307554
382	ENSCAFG00000001584	12.4625	0.412125	0.660924	-6.97012	7.95052e-07	-6.8775	1.27582e-06	-4.25771	0.0076894	-6.75314	2.69951e-06	-6.14162	4.15491e-05	-1.05508	0.346015
383	ENSCAFG00000001585	8.46033	-4.7202	1.43137e-09	-7.07305	1.57012e-09	-6.44964	4.49991e-09	-2.05874	0.156796	-4.71006	1.11648e-06	-4.79645	3.5187e-05	-3.46283	0.000372584
384	ENSCAFG00000001588	353.817	0.977426	0.00352656	1.62103	7.76862e-06	1.63077	6.73207e-06	0.601809	0.414294	1.88976	7.24435e-07	2.6558	8.2183e-09	0.38485	0.4189
385	ENSCAFG00000001589	44.6541	0.758927	0.271948	-2.33952	0.0012118	-2.13645	0.00314409	-0.22956	0.884747	-7.39891	1.2512e-09	-6.62232	2.08173e-07	-1.20124	0.161079
386	ENSCAFG00000001595	152.475	-0.0344514	0.927738	0.902296	0.00485399	0.960989	0.00257432	0.475595	0.460319	1.60914	9.81844e-07	1.76128	9.84106e-06	-0.0471574	0.925424
387	ENSCAFG00000001596	197.339	-0.514827	0.0225247	2.16195	2.16646e-21	2.21865	2.17299e-22	1.51664	0.000110462	1.05144	1.91751e-05	0.321167	0.327509	0.277177	0.362374
388	ENSCAFG00000001599	416.368	0.952292	0.000176921	1.09751	9.41568e-05	1.15358	3.8749e-05	-2.22529	1.32174e-05	-1.89403	3.94402e-10	-2.97037	1.84071e-14	-1.435	6.88563e-06
389	ENSCAFG00000001600	1127.04	0.667537	0.0132253	1.49853	1.93644e-07	1.56663	5.01756e-08	0.651397	0.25594	1.33837	1.25005e-05	1.8971	3.26389e-07	0.27297	0.477787
390	ENSCAFG00000001605	64.5245	0.408409	0.0647081	0.919674	3.6267e-05	0.956985	1.77648e-05	1.1741	0.000992714	0.848055	0.000304947	1.30413	8.9627e-07	0.637485	0.0140923
391	ENSCAFG00000001611	573.979	0.548932	0.0968132	-0.0949576	0.815373	-0.0445368	0.914021	-2.5065	3.4188e-05	-5.45589	5.23905e-43	-7.82905	4.15111e-30	-2.70578	1.04007e-12
392	ENSCAFG00000001614	183.736	0.92479	9.80369e-05	1.55086	1.24409e-09	1.68355	4.05595e-11	1.5286	0.00051457	1.305	1.52352e-06	1.1542	0.000498627	0.896337	0.00246226
393	ENSCAFG00000001616	131.523	-0.00208512	0.998663	0.98163	0.181186	1.07235	0.140657	-1.62936	0.200652	-6.05133	2.20706e-12	-7.31909	1.09118e-09	-2.64401	0.000923893
394	ENSCAFG00000001618	591.958	0.25717	0.612336	2.62481	2.30556e-08	2.67604	1.19396e-08	1.14182	0.206444	0.0872652	0.884386	-0.0515939	0.943333	0.429805	0.496112
395	ENSCAFG00000001621	225.63	1.00345	0.019255	3.18496	9.81274e-13	2.83036	2.61079e-10	2.60194	0.000681269	2.86428	1.32129e-09	3.27278	9.14527e-09	1.1452	0.0317738
396	ENSCAFG00000001622	176.516	0.164122	0.429722	-1.49784	5.91316e-13	-1.44881	3.98423e-12	0.0444203	0.930415	-1.35738	6.29739e-10	-0.16369	0.575268	0.0374587	0.903634
397	ENSCAFG00000001635	58.1147	-3.3637	9.16223e-07	-4.81395	2.14926e-09	-5.30836	1.76993e-10	-0.935059	0.522282	0.436264	0.62792	-1.32247	0.19343	0.519366	0.613887
398	ENSCAFG00000001642	174.889	-1.30823	0.045309	-4.98232	1.86287e-12	-4.36968	4.42072e-10	-0.373182	0.803145	-0.706319	0.376002	-0.881149	0.354624	0.650893	0.474102
399	ENSCAFG00000001646	83.0089	-2.68729	3.1469e-05	-4.0457	3.2199e-08	-4.05792	3.19301e-08	1.86381	0.141521	-0.398515	0.638928	-1.16102	0.228483	0.0607476	0.954535
400	ENSCAFG00000001652	21.9293	0.336292	0.523585	-0.688797	0.20764	-0.989056	0.0677409	-0.749663	0.467592	-4.42539	8.06078e-09	-2.59738	0.000501704	-2.39031	0.000178525
401	ENSCAFG00000001655	147.71	0.63806	0.148195	2.17591	1.03028e-06	2.07429	3.30804e-06	1.9379	0.0135055	1.81284	0.000133483	2.83568	4.96358e-07	0.821476	0.133538
402	ENSCAFG00000001660	284.13	0.437379	0.125492	2.13176	1.13781e-13	2.10603	2.4207e-13	0.239497	0.716132	1.25069	5.21453e-05	1.55132	3.26438e-05	0.433109	0.237783
403	ENSCAFG00000001667	161.012	1.39399	0.00119645	0.342441	0.51409	0.423644	0.410662	1.70517	0.0423923	1.59383	0.00147698	1.15552	0.0643034	2.38393	4.19069e-06
404	ENSCAFG00000001669	74.4491	1.51193	0.00110321	2.34801	2.16074e-06	2.14594	1.62702e-05	1.13959	0.223035	2.11324	5.65555e-05	3.47356	1.60496e-08	0.297326	0.674318
405	ENSCAFG00000001671	396.714	1.23284	0.00356771	1.80793	8.70975e-05	1.62494	0.000442998	0.873461	0.335341	-7.52671	4.28341e-20	0.842105	0.18054	1.35336	0.0106962
406	ENSCAFG00000001675	136.834	1.78719	0.0427318	5.85234	6.50879e-11	5.49868	8.93366e-10	4.84829	0.000422956	-2.98787	0.0126157	5.98862	4.91835e-08	2.17472	0.0416456
407	ENSCAFG00000001677	4925.09	0.784902	0.000348324	1.56848	5.58373e-11	1.54182	1.21068e-10	0.426048	0.391298	0.960479	0.000195129	0.802895	0.012424	0.111965	0.74386
408	ENSCAFG00000001680	27.818	-1.18043	0.0357286	1.25393	0.0359504	1.09512	0.0691897	1.01601	0.359604	-5.52879	6.91219e-08	0.926141	0.23808	-1.92377	0.00767823
409	ENSCAFG00000001686	146.579	0.66362	0.0379561	1.55512	3.08504e-06	1.54805	3.41258e-06	1.32532	0.0271909	1.84109	1.36081e-07	1.67043	8.78189e-05	0.569923	0.168382
410	ENSCAFG00000001697	339.903	-0.082444	0.578947	-1.05846	9.32809e-14	-1.13327	2.34245e-15	-0.057822	0.865921	-1.30624	6.29704e-18	-1.36511	3.31465e-13	-0.308345	0.0676255
411	ENSCAFG00000001699	450.909	-0.387128	0.214233	-0.783608	0.0163309	-0.867159	0.0074775	-0.235543	0.742645	0.103857	0.790735	-2.2205	8.32694e-08	1.15848	0.0012449
412	ENSCAFG00000001703	115.263	1.2182	0.000588468	1.658	1.62836e-05	1.80543	2.43764e-06	1.49307	0.0290959	1.91094	2.12709e-06	1.11641	0.0271741	1.12064	0.0119042
413	ENSCAFG00000001704	143.297	-1.27809	0.00202649	-3.04353	2.90518e-11	-3.1535	7.04819e-12	-1.88813	0.021139	-1.27491	0.00945077	-1.62453	0.00641543	0.430018	0.470942
414	ENSCAFG00000001709	467.121	1.8838	1.10284e-11	3.12016	2.10684e-24	2.91403	2.15284e-21	3.13461	1.4879e-09	3.07676	1.03839e-21	3.22694	1.13932e-16	2.4744	1.47061e-13
415	ENSCAFG00000001711	278.871	-0.339242	0.56659	-2.43434	1.5309e-05	-2.75676	9.13816e-07	-2.66387	0.00627965	-1.24053	0.0441115	-6.53541	1.31983e-16	-1.56129	0.0165011
416	ENSCAFG00000001712	21.2152	-0.0368491	0.955342	-2.06292	0.000391778	-1.92072	0.000969969	-0.886928	0.418477	-4.2611	1.0921e-08	-1.30109	0.0826764	-1.19304	0.0749474
417	ENSCAFG00000001713	12.5814	-3.18895	2.93349e-08	-7.76934	4.99874e-12	-6.61563	2.60476e-12	-7.1538	2.26177e-06	-8.47846	1.59453e-10	-6.15144	3.29608e-08	-2.44197	0.00090789
418	ENSCAFG00000001720	81.352	-0.474477	0.0691475	-1.16483	3.15313e-05	-1.3861	8.27559e-07	-2.37715	6.01179e-06	-2.87105	2.66456e-19	-1.39331	0.000146002	-1.26251	6.28191e-05
419	ENSCAFG00000001740	31.2472	-2.79962	4.69077e-05	-7.10273	1.81973e-12	-8.32371	1.17425e-11	-3.16338	0.0146183	-3.34611	4.56657e-05	-2.05504	0.0377271	0.206794	0.851864
420	ENSCAFG00000001748	139.685	-0.458649	0.040733	-1.49141	7.27131e-10	-1.3132	5.97838e-08	-0.321354	0.5212	-0.649687	0.0123376	-0.261624	0.439053	-0.66362	0.0173582
421	ENSCAFG00000001753	378.516	0.148631	0.406577	0.530164	0.0025761	0.767489	8.84024e-06	0.8146	0.00845065	0.822436	6.19409e-06	0.807328	0.000289242	0.249295	0.252076
422	ENSCAFG00000001754	162.087	-0.0677065	0.833044	-2.01328	3.7314e-12	-2.11427	4.4888e-13	-0.52971	0.358661	-0.075908	0.829169	-1.86997	7.32579e-07	0.0216627	0.959702
423	ENSCAFG00000001766	570.237	0.296065	0.204388	0.697624	0.00380386	0.673326	0.00525723	0.324805	0.51526	1.19861	1.50852e-06	0.757347	0.0156675	0.738635	0.00667606
424	ENSCAFG00000001767	114.234	0.369155	0.118594	1.18577	5.58879e-07	1.12951	2.04781e-06	0.781208	0.0739816	1.22208	9.09476e-07	1.45066	9.50979e-07	0.285902	0.359787
425	ENSCAFG00000001771	130.551	-0.915547	0.000196701	-3.27976	3.13639e-30	-3.21518	7.2135e-29	-2.13266	1.28766e-05	-2.38788	4.12701e-16	-3.1359	5.5866e-17	-1.18357	0.000122867
426	ENSCAFG00000001778	101.107	-2.83139	3.93153e-07	-0.781956	0.238535	-0.848745	0.198269	-0.673994	0.594653	0.404076	0.583002	-1.24821	0.135863	0.744203	0.345091
427	ENSCAFG00000001781	489.238	-0.0529343	0.923739	-0.117292	0.831399	-0.288815	0.574981	-7.49006	2.19877e-13	-1.55717	0.00174015	1.14956	0.0627681	-1.66389	0.00161912
428	ENSCAFG00000001782	75.8416	0.308789	0.102126	0.487577	0.0131932	0.433846	0.029751	0.606073	0.0747497	0.0205188	0.933952	1.17462	2.41529e-07	-0.277091	0.275922
429	ENSCAFG00000001784	115.422	-0.641764	0.0630076	-2.63931	1.38651e-12	-2.50253	1.85682e-11	-1.27896	0.0605656	-2.72571	5.87211e-12	-1.60156	0.000852857	0.426794	0.356629
430	ENSCAFG00000001787	90.1346	-0.821988	0.0215375	-1.69262	1.3716e-05	-1.94938	6.00975e-07	0.174372	0.845111	-1.59851	0.000108647	-0.71593	0.173458	-0.050963	0.9334
431	ENSCAFG00000001791	27.6122	-0.345757	0.772515	-6.66093	2.03225e-06	-6.56739	3.08993e-06	-4.6148	0.00664567	1.76088	0.13247	-5.56159	0.000211459	0.860946	0.541483
432	ENSCAFG00000001792	25.6619	-2.42997	2.55557e-07	-6.86373	9.09562e-18	-7.37338	3.80677e-16	-1.24168	0.214446	-2.64433	3.5513e-06	-3.54913	8.01874e-07	-2.31123	0.000127399
433	ENSCAFG00000001793	83.1681	-2.27209	0.000599464	-4.00386	1.86282e-07	-4.7051	5.08216e-09	-3.73686	0.00321383	0.42584	0.618927	-1.79729	0.0600843	2.72245	0.000733117
434	ENSCAFG00000001796	108.651	0.988312	0.000116785	1.44088	1.5383e-07	1.34429	1.11497e-06	1.52972	0.000929931	1.62419	1.46202e-08	1.77073	2.07485e-07	1.60795	9.18797e-08
435	ENSCAFG00000001797	76.8044	-0.164555	0.828542	-7.35118	2.41361e-13	-5.47496	5.22507e-12	0.278286	0.851624	0.384978	0.628359	0.0223948	0.982749	0.873853	0.296814
436	ENSCAFG00000001799	47.3509	0.000893166	0.998567	-1.44269	1.4147e-06	-1.66629	5.51226e-08	-0.739658	0.187729	-0.669064	0.0327195	-1.50195	0.000142864	0.488955	0.144378
437	ENSCAFG00000001800	84.9313	0.179575	0.596485	0.4612	0.168114	0.258783	0.458343	1.37365	0.0120525	1.48593	5.4006e-06	0.47982	0.266732	0.863151	0.017483
438	ENSCAFG00000001802	49.4424	1.2277	0.325424	6.2982	6.55166e-08	6.10146	1.66729e-07	4.19523	0.0136723	-1.33118	0.377738	3.09953	0.0308158	3.52232	0.00839764
439	ENSCAFG00000001807	179.452	0.292119	0.616058	-4.7525	5.59481e-17	-4.79009	5.06928e-17	-5.37142	7.40206e-08	-4.39847	1.3135e-13	-4.49464	6.70487e-10	-2.49101	5.32569e-05
440	ENSCAFG00000001811	152.061	-1.33218	1.78917e-05	-0.738206	0.0391516	-1.02666	0.0035346	-1.73658	0.00550592	-2.17332	3.67675e-09	-2.71319	3.12132e-09	-1.09817	0.00584524
441	ENSCAFG00000001814	28.6945	-2.05291	0.000172352	-4.2825	6.47256e-10	-3.72648	2.43994e-08	1.44577	0.1826	-3.5768	2.81032e-07	-0.0282573	0.975088	0.832129	0.257362
442	ENSCAFG00000001816	653.705	-0.995959	0.0649331	0.747001	0.215597	0.357101	0.570837	-2.12277	0.0351515	-1.21214	0.052147	-4.88367	4.09126e-11	1.40449	0.0342626
443	ENSCAFG00000001819	133.042	-0.783939	0.00407293	-2.19238	3.81937e-13	-2.22383	2.30989e-13	-0.862192	0.133447	-1.57517	7.16317e-07	-2.85329	1.81478e-12	-0.501095	0.169737
444	ENSCAFG00000001825	375.71	-2.02021	0.0018198	-2.06737	0.00405134	-1.84006	0.010866	-2.03804	0.103719	-1.63277	0.0345969	-5.26189	4.71778e-09	-1.45287	0.0861623
445	ENSCAFG00000001827	82.958	-0.728991	0.00810332	-0.171679	0.607068	-0.128765	0.703928	-0.955993	0.0958782	-0.748376	0.0220267	-2.56087	1.46193e-09	-1.05885	0.00221182
446	ENSCAFG00000001829	441.519	0.46847	0.0020752	0.747523	5.74193e-06	0.877654	8.38718e-08	0.326718	0.328392	-0.0448897	0.828796	-0.037504	0.882625	0.554949	0.00335815
447	ENSCAFG00000001830	62.8416	1.26307	0.000155312	1.41865	8.31207e-05	1.74929	9.09429e-07	1.2739	0.0428218	1.97546	9.81356e-08	2.33667	8.1197e-08	0.946397	0.0252258
448	ENSCAFG00000001834	681.199	-0.258892	0.0636988	0.448793	0.00243959	0.36208	0.0157432	1.25249	4.91166e-07	-0.199586	0.232865	0.714023	0.000152226	-0.0217481	0.925424
449	ENSCAFG00000001835	123.05	-2.12085	0.00715654	-6.58329	9.89258e-09	-6.49619	1.94223e-08	-5.22468	0.000592266	3.28075	0.000203481	-5.45475	1.52955e-05	3.34786	0.000346417
450	ENSCAFG00000001837	214.62	2.03429	1.14008e-08	3.40455	1.28059e-18	3.4134	1.17803e-18	4.18307	3.16159e-11	2.98198	2.28009e-13	4.36842	1.22601e-19	2.16359	5.98104e-07
451	ENSCAFG00000001840	540.95	-0.963883	1.492e-05	-0.748733	0.00300746	-0.853317	0.000665725	-0.395941	0.441045	-0.177819	0.545522	-1.87854	5.87341e-09	-0.360602	0.24466
452	ENSCAFG00000001842	70.5105	-0.58584	0.340212	0.143782	0.842423	0.313501	0.645915	-6.68296	1.1947e-06	-7.62427	3.74e-13	-7.60506	9.63307e-10	-4.08904	1.71904e-08
453	ENSCAFG00000001844	149.44	0.051187	0.878029	1.11752	0.000106658	1.45858	3.04931e-07	1.2288	0.0160063	1.6967	1.32962e-08	1.87794	1.85561e-07	0.338224	0.364634
454	ENSCAFG00000001845	161	0.626038	0.00526223	0.83145	0.000618434	0.43194	0.0890726	1.22784	0.00321105	1.34948	6.83775e-08	0.494956	0.12951	0.637887	0.0235953
455	ENSCAFG00000001847	651.999	-0.7896	0.00442119	-0.641836	0.0401541	-0.593158	0.0587269	-1.51095	0.00545556	-2.33661	1.90183e-13	-1.8316	2.83485e-06	-1.16131	0.000700925
456	ENSCAFG00000001856	15.6632	-3.95711	3.69163e-12	-8.19798	4.2858e-13	-9.06891	7.62315e-12	-6.43038	3.24405e-06	-8.95091	2.41542e-11	-8.35145	2.44708e-09	-2.09254	0.00372153
457	ENSCAFG00000001862	20.2086	-2.34481	2.96569e-06	-5.97956	1.94441e-06	-5.87458	3.38149e-06	-3.26713	0.0136253	3.7527	1.27447e-16	1.08854	0.064319	-4.77064	3.57831e-05
458	ENSCAFG00000001873	136.942	-0.737224	0.054286	-4.37521	5.11678e-24	-4.59322	3.18785e-25	-3.09965	1.75188e-05	0.0815	0.872115	-4.5348	3.07299e-15	-1.30559	0.00510881
459	ENSCAFG00000001875	534.15	-0.267543	0.572872	-0.702572	0.139234	-0.40559	0.407286	0.850093	0.337247	2.49926	1.03792e-07	1.65832	0.00455192	0.303322	0.621652
460	ENSCAFG00000001879	51.012	-1.57286	0.00202772	-6.03859	3.22307e-17	-5.2788	1.69743e-15	-6.59093	5.00834e-07	-0.957685	0.122717	0.139742	0.86714	-0.168623	0.836258
461	ENSCAFG00000001882	43.8492	0.179265	0.564269	-1.55157	9.20264e-07	-1.71308	1.05934e-07	-1.19691	0.0396872	-0.626097	0.0597711	-2.18645	6.71897e-07	-0.881115	0.0131246
462	ENSCAFG00000001885	45.1508	-1.60599	2.40755e-05	-2.69039	6.25801e-10	-2.67381	9.34595e-10	-2.50813	0.00111779	-2.38727	1.89453e-07	-1.29424	0.0211408	-1.41015	0.00385239
463	ENSCAFG00000001891	400.383	0.207337	0.127824	0.414151	0.00352484	0.496482	0.000413089	0.503533	0.049998	0.842706	5.84983e-09	0.360924	0.0519422	0.230717	0.18082
464	ENSCAFG00000001892	260.795	0.750773	0.000107025	0.830186	0.000101355	0.668485	0.00198617	1.87333	1.33952e-07	0.63618	0.00562041	0.778491	0.00496079	0.335955	0.205323
465	ENSCAFG00000001898	32.3588	-2.28404	1.96501e-05	-7.0198	8.678e-12	-7.68517	9.72789e-11	-0.803313	0.491928	1.6622	0.00749018	-3.61905	1.57843e-05	-2.47949	0.000336652
466	ENSCAFG00000001899	298.619	1.52298	4.47643e-07	0.487965	0.17584	0.364046	0.320847	-0.581688	0.405458	1.96199	2.82017e-08	-0.322008	0.51013	1.62183	1.56524e-05
467	ENSCAFG00000001900	188.846	-4.39709	1.44326e-08	-4.96013	1.05184e-06	-4.92383	1.77403e-06	-4.34184	0.00389574	5.24678	6.17271e-12	-2.4252	0.0193143	5.02363	2.64872e-10
468	ENSCAFG00000001902	127.917	-0.826356	0.136113	-0.850593	0.160707	-0.93638	0.119452	-6.37337	1.83307e-07	0.354888	0.601465	0.284697	0.731273	0.519805	0.49133
469	ENSCAFG00000001908	183.001	0.327196	0.281007	-1.85184	2.53947e-09	-2.10654	1.84192e-11	-1.1083	0.0550572	-0.745282	0.0266243	-1.88583	3.47313e-06	0.422292	0.26974
470	ENSCAFG00000001909	53.1655	1.61717	0.00249368	2.71022	1.52292e-06	2.80635	6.13285e-07	3.322	0.000237581	2.41502	5.03405e-05	2.74248	9.55239e-05	1.77501	0.0063593
471	ENSCAFG00000001910	160.956	0.576616	0.013484	1.27993	1.72437e-07	1.26568	2.43645e-07	1.27538	0.00277949	0.972191	0.000208434	1.47654	1.90181e-06	0.783158	0.00589691
472	ENSCAFG00000001929	128.782	-0.130752	0.733189	-0.574797	0.119562	-0.385818	0.306038	-0.767805	0.268335	-1.63653	1.48412e-05	-2.19052	3.02338e-06	0.463936	0.289863
473	ENSCAFG00000001930	12.3037	-3.56912	4.91462e-07	-8.15969	5.63999e-10	-8.05985	1.15565e-09	-4.79422	0.000639144	-1.54245	0.0714699	-7.25305	2.27969e-07	-1.88267	0.0398928
474	ENSCAFG00000001932	23.5085	-3.15785	0.000166958	-5.06196	7.52672e-07	-5.53844	2.61948e-07	1.93712	0.210949	-2.39232	0.0161548	-2.25594	0.0563033	0.488485	0.695371
475	ENSCAFG00000001935	505.933	-0.323451	0.315484	-1.24935	0.000113321	-1.51051	2.7379e-06	0.0694621	0.931464	1.02153	0.00299928	-0.872447	0.0428191	0.599952	0.123093
476	ENSCAFG00000001938	237.612	-1.88318	6.13125e-06	-0.0825049	0.88339	-0.395822	0.435634	0.11647	0.918068	0.352298	0.519626	0.178806	0.795548	-1.49177	0.00523917
477	ENSCAFG00000001941	73.6362	-1.736	2.17603e-17	-1.15124	7.1725e-07	-1.1319	1.21158e-06	-0.47635	0.297192	-1.13319	4.21906e-06	-0.349834	0.267005	-1.6943	1.20376e-10
478	ENSCAFG00000001942	129.69	-0.2159	0.747002	1.58609	0.00999953	1.17985	0.0594789	-2.40136	0.0270591	-3.27291	8.43219e-07	-3.60633	1.01278e-05	-1.12353	0.128251
479	ENSCAFG00000001944	854.929	0.419195	0.00785524	1.03432	7.27639e-10	1.15674	5.37913e-12	0.643009	0.0417275	1.024	8.47284e-09	0.746973	0.00073255	0.917715	1.04495e-06
480	ENSCAFG00000001945	193.13	0.709913	0.106346	2.22574	6.76171e-07	2.08062	3.5942e-06	2.52255	0.000929652	3.28678	1.97303e-12	2.82745	6.25344e-07	2.43738	9.01193e-07
481	ENSCAFG00000001946	59.2639	-0.660032	0.0304159	-0.406429	0.241863	-0.38916	0.263826	-2.35792	0.000210206	-7.34446	3.49196e-15	-7.33219	1.09745e-10	0.495834	0.210318
482	ENSCAFG00000001952	106.582	-0.432954	0.417002	0.397336	0.486223	0.611144	0.268684	-5.39702	1.48813e-06	0.224914	0.719573	-1.79666	0.00919279	-0.0596107	0.941604
483	ENSCAFG00000001954	107.747	-3.08925	1.38082e-05	-11.4818	1.6582e-18	-10.4958	2.35623e-19	-9.73398	1.82271e-10	-11.2423	2.66378e-17	-10.5451	3.58951e-14	-4.03438	4.21997e-06
484	ENSCAFG00000001956	165.494	0.53833	0.00718431	1.33435	1.72618e-10	1.47885	1.40773e-12	0.190633	0.68556	0.766409	0.000736885	0.796952	0.00367546	0.613516	0.013227
485	ENSCAFG00000001957	385.745	0.0691997	0.830193	-0.117028	0.721705	-0.208466	0.509206	-0.903008	0.0982994	0.340776	0.297326	-2.00821	8.60087e-08	0.0194611	0.964833
486	ENSCAFG00000001961	96.049	0.0111939	0.973306	-1.62502	1.39679e-08	-2.38276	2.6391e-15	-0.422328	0.460319	0.0312705	0.927676	-1.82004	1.55425e-06	0.644732	0.0446783
487	ENSCAFG00000001966	19.2017	-2.86194	3.50658e-05	-8.62148	1.74214e-11	-8.51906	3.91954e-11	-6.83025	5.78869e-06	-4.18333	7.65763e-07	-3.28934	0.000936132	-1.35916	0.14094
488	ENSCAFG00000001969	352.197	-0.359187	0.17078	-2.39534	1.02058e-18	-2.95562	8.59213e-27	-0.738314	0.158286	-0.911711	0.0016337	-2.30451	6.99753e-11	0.537692	0.0961534
489	ENSCAFG00000001974	21.605	-4.25669	2.00854e-08	-5.65386	1.04256e-09	-5.13906	1.32519e-08	-5.44552	0.000145706	-0.694901	0.472244	-2.68005	0.0126428	-3.02954	0.00158298
490	ENSCAFG00000001977	123.479	-0.353909	0.266385	-1.51793	3.30399e-06	-1.48174	5.82822e-06	-0.606796	0.35162	-0.926028	0.00823629	-0.702179	0.109503	-0.194002	0.663239
491	ENSCAFG00000001980	71.5792	-0.455693	0.111998	-1.26357	3.54304e-05	-1.73185	2.32289e-08	-1.36266	0.0153994	-1.14087	0.000435587	-2.08658	3.88008e-07	0.0158419	0.972827
492	ENSCAFG00000001981	3356.34	0.9708	1.98729e-10	1.55111	9.11946e-20	1.46403	9.73354e-18	1.80959	1.36861e-09	1.54475	9.56641e-18	1.54811	2.79588e-12	0.719601	0.000222995
493	ENSCAFG00000001983	146.735	0.95949	4.54114e-06	1.16184	3.63904e-07	0.977934	2.27611e-05	1.48491	0.00010328	0.981166	5.35856e-05	1.3673	1.88174e-06	0.422655	0.136776
494	ENSCAFG00000001996	590.766	0.41464	0.00136862	0.662987	2.4025e-06	0.553029	9.60256e-05	0.858142	0.000469482	0.375972	0.0143017	0.23462	0.230462	0.508088	0.00156668
495	ENSCAFG00000001998	62.5859	-1.16422	0.0668548	-4.78649	9.18625e-08	-5.50159	8.38652e-08	3.92855	0.000169362	1.19773	0.096014	3.64202	6.41809e-06	2.61627	0.00029929
496	ENSCAFG00000002001	214.423	-0.840692	0.000242633	-1.70898	1.77517e-11	-2.0421	1.70394e-15	-0.915376	0.0548312	-1.17932	1.23894e-05	-1.07524	0.00126315	-0.329718	0.303481
497	ENSCAFG00000002007	2685.27	0.240106	0.631982	-2.35602	4.223e-07	-2.51488	6.27152e-08	-3.83652	1.14987e-06	-2.86543	5.31257e-09	-2.47228	4.03572e-05	-0.655916	0.263155
498	ENSCAFG00000002008	445.808	-3.53506	9.3763e-11	-0.466247	0.493429	-0.948713	0.143618	0.565992	0.658516	0.901029	0.194269	-6.56088	1.21633e-14	1.16744	0.116299
499	ENSCAFG00000002017	25.6077	-1.714	1.69354e-05	-4.94902	6.23053e-18	-4.11668	3.72953e-15	-1.59187	0.0538428	-2.82966	1.14447e-08	-2.59039	1.77158e-05	-0.974439	0.064641
500	ENSCAFG00000002018	49.1887	-0.56304	0.016514	-2.22424	1.30639e-15	-2.44114	2.61727e-17	-1.80648	0.000247765	-1.48677	1.13955e-07	-2.59082	2.15117e-11	-0.262326	0.425823
501	ENSCAFG00000002021	91.1599	-0.724743	0.0307787	-1.86717	2.90814e-07	-1.85	3.9615e-07	-1.40847	0.0349474	-0.883598	0.0242478	-3.7988	4.72625e-13	-0.0166498	0.97675
502	ENSCAFG00000002023	21.3824	-2.82135	0.000113404	-8.15344	4.63858e-11	-7.2961	7.95557e-11	-0.769014	0.625507	-1.97112	0.0240207	-2.83767	0.00633198	-1.17158	0.23771
503	ENSCAFG00000002026	23.7934	-0.609473	0.455809	-3.39476	5.43836e-05	-4.10554	2.99349e-06	-0.423311	0.79834	-4.92503	6.12751e-07	-0.625351	0.571047	0.750402	0.464995
504	ENSCAFG00000002028	20.1678	-4.54403	2.99347e-09	-4.00093	8.84587e-06	-3.29511	6.08674e-05	3.67613	7.48728e-05	2.79146	5.02918e-06	2.29531	0.00185543	-2.71852	0.00160141
505	ENSCAFG00000002035	210.865	0.754017	0.00144786	1.15302	6.81808e-06	1.13112	1.03893e-05	0.47057	0.364632	0.879854	0.00137047	0.75807	0.0253887	1.18647	3.35567e-05
506	ENSCAFG00000002037	25.6047	-2.05387	0.00431617	-8.39467	4.55212e-11	-8.29168	1.01355e-10	-5.03806	0.000265062	-5.81315	2.03552e-09	-2.78138	0.00612062	-0.0177243	0.988649
507	ENSCAFG00000002040	15.8806	-0.706776	0.401314	-8.05464	6.3625e-09	-7.96071	1.16825e-08	-6.54694	4.39315e-05	-7.83711	2.96897e-08	-7.22552	9.05434e-07	-1.47545	0.141291
508	ENSCAFG00000002046	40.6142	-2.70126	1.41995e-09	-10.1829	2.16849e-16	-10.0784	7.08926e-16	-8.58849	3.50335e-09	-6.78532	9.64322e-22	-9.32653	1.7486e-12	-2.55984	6.21858e-06
509	ENSCAFG00000002049	13.1022	-3.68491	4.43688e-09	-8.74721	2.9028e-11	-8.648	6.42657e-11	-7.17803	2.70016e-06	-8.52387	2.01184e-10	-2.88248	0.00152847	-2.49441	0.00179452
510	ENSCAFG00000002054	101.628	-4.09524	1.31709e-12	-11.4288	1.01521e-20	-11.3224	4.2802e-20	-9.61284	1.9367e-11	-11.1831	2.42349e-19	-3.51335	2.46728e-05	-3.6477	4.70518e-07
511	ENSCAFG00000002057	80.7221	-3.55891	6.1502e-11	-10.4869	2.63568e-19	-10.3766	1.07866e-18	-7.16425	2.43674e-09	-1.1666	0.0860642	-5.12731	2.873e-10	-3.5429	2.21902e-07
512	ENSCAFG00000002061	522.171	1.34857	0.0115204	1.41264	0.0165789	1.33711	0.0235611	-4.66285	3.57116e-06	-8.3366	7.89019e-21	-2.18644	0.00361584	-3.89752	1.69724e-09
513	ENSCAFG00000002063	29.77	-2.26453	0.000311513	-3.93694	5.15289e-08	-3.93074	6.12903e-08	-0.747566	0.586926	-3.97478	2.19955e-07	-3.01624	0.000857765	-0.194512	0.847095
514	ENSCAFG00000002065	165.707	-3.14445	3.77683e-14	-6.9575	1.0833e-15	-6.85115	5.0271e-15	1.17563	0.158503	4.07392	5.21709e-19	-5.91297	3.21793e-10	-3.16741	7.75805e-09
515	ENSCAFG00000002066	35.0426	-0.0902118	0.814002	-1.38938	0.000109285	-1.82481	7.94566e-07	-1.49917	0.0252483	-1.44349	0.000160024	-0.394912	0.412247	-0.90012	0.0286727
516	ENSCAFG00000002069	165.992	-2.38934	0.00282033	-8.71982	2.98212e-18	-8.52829	1.11876e-17	-5.77085	2.48117e-05	-8.8164	1.29348e-16	-7.38235	1.3741e-10	-0.00770365	0.996976
517	ENSCAFG00000002073	312.761	0.620392	0.0363412	1.97174	1.52304e-10	1.84734	2.14946e-09	1.04933	0.070193	2.03272	4.09407e-10	1.50088	0.000187081	0.631265	0.0947998
518	ENSCAFG00000002078	82.6493	-2.03299	6.75015e-05	-9.49205	8.96304e-22	-9.37089	4.81231e-21	-1.57748	0.130863	-6.16639	1.33213e-20	-1.88155	0.0109478	-2.52015	7.49325e-05
519	ENSCAFG00000002079	65.896	-4.05255	4.16407e-13	-10.6211	9.95354e-19	-10.5131	3.66401e-18	-8.77407	5.54265e-10	-2.78401	3.15673e-05	-6.70886	1.17985e-13	-2.97583	2.50835e-05
520	ENSCAFG00000002085	263.222	1.04414	5.44165e-07	-0.0911302	0.738056	0.0532291	0.848123	-0.531059	0.262195	0.33208	0.211078	0.780348	0.0107142	1.20104	3.05998e-06
521	ENSCAFG00000002086	30.7388	-2.73788	3.86954e-10	-0.59855	0.244524	-0.294878	0.581117	-6.25661	1.97321e-06	-5.32782	2.50019e-14	-2.72305	3.82594e-05	-1.66544	0.00308273
522	ENSCAFG00000002093	160.404	0.429477	0.281027	-2.51063	9.14979e-10	-2.41285	4.19911e-09	-0.0426029	0.967532	-0.324529	0.491626	-1.77618	0.000829175	0.358666	0.500311
523	ENSCAFG00000002094	289.939	0.540579	0.0213272	1.78079	3.10726e-13	1.69454	4.51829e-12	0.223304	0.685086	1.43324	3.39337e-08	1.52663	1.25849e-06	0.875697	0.00201329
524	ENSCAFG00000002099	127.846	-2.15069	5.57663e-17	-0.538364	0.0733595	-0.463912	0.125032	0.0429265	0.953535	-0.732992	0.0196585	0.865665	0.020974	0.00974955	0.983154
525	ENSCAFG00000002100	12.0809	8.04171	1.56247e-06	0	1	0	1	0	1	0	1	0	1	0	1
526	ENSCAFG00000002106	723.916	1.45491	4.626e-09	1.02538	0.000282859	1.05699	0.000177061	0.864641	0.104922	1.09731	0.000237839	0.728302	0.0530698	1.12643	0.000370739
527	ENSCAFG00000002117	193.933	0.19894	0.310787	-0.932006	3.09958e-06	-0.982006	9.62422e-07	-0.625446	0.100286	-1.59406	1.22484e-13	-1.06087	4.86708e-05	0.278415	0.253942
528	ENSCAFG00000002120	231.035	-0.889779	0.115831	1.22095	0.043797	0.736619	0.237565	-3.82941	0.000156036	-4.14195	7.26695e-11	-4.22163	5.25499e-08	-1.23774	0.0780883
529	ENSCAFG00000002122	102.365	0.603583	0.0021984	0.527315	0.0157649	0.467023	0.0345776	0.796425	0.0333702	-0.802797	0.000959889	1.35581	1.50229e-07	0.729352	0.00239619
530	ENSCAFG00000002126	95.5494	0.894281	0.000404873	1.45162	6.86939e-08	1.12287	4.01128e-05	1.8402	3.27075e-05	0.751422	0.0111784	1.14031	0.00095403	1.05077	0.000635277
531	ENSCAFG00000002129	112.03	-4.37599	1.02402e-07	-10.8657	6.09147e-17	-9.97111	5.53061e-17	-8.74155	1.232e-08	-9.83186	6.02405e-16	-0.444238	0.731273	-5.64721	3.23991e-08
532	ENSCAFG00000002134	87.1086	-2.70797	0.000184553	-5.73136	5.53694e-09	-7.17867	3.77344e-09	-1.52079	0.290482	3.32778	4.75207e-05	-2.44235	0.0183049	1.75898	0.0552735
533	ENSCAFG00000002138	79.5261	-2.79263	0.00135108	-6.93128	4.34576e-09	-6.9227	7.41644e-09	-1.87729	0.249046	0.671396	0.542752	-6.53861	2.16497e-06	2.6562	0.0134227
534	ENSCAFG00000002139	252.521	-2.48232	4.91689e-05	-6.54718	2.43468e-19	-3.25611	1.61992e-06	-0.171614	0.913719	1.33293	0.0740002	-1.29705	0.153702	-0.221972	0.82275
535	ENSCAFG00000002142	409.176	-2.35355	0.0222956	-2.76319	0.0176773	-4.98059	0.000301258	-2.77329	0.117719	7.84409	2.17476e-13	-2.66946	0.0595455	4.50588	8.74815e-05
536	ENSCAFG00000002147	61.6008	-2.79774	9.3646e-07	-8.99565	5.70898e-14	-8.88719	1.6572e-13	-7.12773	4.40604e-07	1.29266	0.0622666	-3.81963	6.34242e-06	-2.22526	0.00228622
537	ENSCAFG00000002152	19.679	-3.31701	0.000875688	-0.861514	0.465847	-1.96528	0.0804787	-1.28559	0.491575	-7.25561	1.39396e-07	-5.54388	8.27282e-05	-1.75452	0.180986
538	ENSCAFG00000002163	18.1304	-5.06378	1.31484e-11	-7.53963	8.87173e-09	-7.43933	1.70348e-08	2.97228	0.0130141	-5.3543	1.3147e-07	-5.05205	1.56843e-05	-3.36411	0.000173632
539	ENSCAFG00000002165	120.966	1.20394	0.0232744	-2.4019	3.49127e-05	-3.31034	1.93964e-08	-7.29879	1.80417e-07	-8.85587	2.27221e-13	-8.15151	1.20098e-10	-5.23916	5.57905e-13
540	ENSCAFG00000002169	258.519	-1.34666	0.00903206	-0.743712	0.208942	-1.05824	0.0689173	2.41896	0.010383	4.38515	9.86633e-15	2.11443	0.00268317	3.26107	4.66709e-08
541	ENSCAFG00000002171	1358.16	1.02478	0.00117845	0.320118	0.397581	0.387128	0.299303	0.0279648	0.976043	-7.27756	1.24007e-62	-9.39783	6.3729e-32	-3.33632	8.44294e-19
542	ENSCAFG00000002172	105.855	1.92774	0.00493729	4.47704	5.59747e-10	4.0356	2.52345e-08	3.7436	0.0014126	-4.54641	3.80064e-05	-3.18582	0.00475344	-4.05899	0.000258174
543	ENSCAFG00000002174	32.0108	-3.72317	0.000434112	-6.34064	9.18199e-06	-6.24904	1.33054e-05	-4.31626	0.0130165	2.81749	0.016611	-3.51235	0.0144737	1.59351	0.238299
544	ENSCAFG00000002189	235.231	0.691823	0.00412121	1.20201	3.50896e-06	0.897512	0.00063667	-0.131039	0.833157	1.30593	1.71039e-06	0.664732	0.0560542	0.99414	0.000730453
545	ENSCAFG00000002191	15.6618	-3.51092	0.0137352	-3.43124	0.0303451	-3.34499	0.0361664	-2.04672	0.29891	6.10793	1.08025e-08	-2.6583	0.116239	2.70716	0.0256609
546	ENSCAFG00000002194	88.868	1.87255	8.10869e-12	2.19943	5.07928e-14	1.94673	3.95842e-11	1.80614	0.000121132	2.64311	1.55384e-18	2.33317	3.85722e-11	2.36257	5.42364e-14
547	ENSCAFG00000002196	765.504	1.46819	6.76203e-12	2.57451	2.13916e-27	2.3352	1.05827e-22	2.71906	2.0921e-11	2.00366	1.47984e-15	1.94781	2.20437e-10	1.56095	3.35099e-09
548	ENSCAFG00000002202	37.7183	2.06027	0.0513222	0.336347	0.798198	0.326515	0.803892	0.902602	0.642709	2.77451	0.0136548	7.97835	3.70292e-11	3.85743	0.000928304
549	ENSCAFG00000002206	88.1366	-2.16527	8.17181e-08	-2.23339	1.02383e-06	-1.97617	1.56836e-05	0.353417	0.72245	-1.51171	0.0019575	-1.84442	0.0019507	-1.03948	0.0533076
550	ENSCAFG00000002209	100.986	1.13296	0.000601107	1.38897	0.000119996	1.09595	0.00274329	-1.89392	0.00830796	-4.26094	4.0707e-15	0.415242	0.415505	0.279439	0.570429
551	ENSCAFG00000002212	132.321	0.193151	0.52859	0.890777	0.00247748	0.927946	0.0015677	1.46904	0.00373102	-6.38597	1.05426e-21	-0.043709	0.922008	-0.304368	0.431381
552	ENSCAFG00000002217	791.223	1.43177	5.36365e-08	1.17357	7.99825e-05	1.15068	0.000111114	0.626587	0.28843	1.53827	8.265e-07	0.93719	0.0170013	1.35633	4.27165e-05
553	ENSCAFG00000002225	103.25	-0.678621	0.00019656	-0.496219	0.0167104	-0.422949	0.0432664	-0.60005	0.124752	-0.893786	3.93845e-05	-0.421596	0.123124	-1.09033	2.41206e-06
554	ENSCAFG00000002233	15.7381	-2.59496	2.18315e-11	-6.52774	8.38001e-16	-6.07451	1.1198e-15	0.647286	0.43998	-3.91277	5.72778e-13	-7.38291	3.54258e-09	-3.40926	2.90573e-10
555	ENSCAFG00000002235	185.565	0.605363	0.207832	0.800082	0.119469	0.916427	0.071261	-6.31762	9.21394e-08	-0.51401	0.365858	-0.636959	0.353412	0.264309	0.698779
556	ENSCAFG00000002236	607.958	1.37486	1.90452e-11	2.0291	4.18553e-19	1.97682	3.69678e-18	1.73691	1.0136e-05	2.11339	9.74035e-19	1.89908	8.45342e-11	1.53867	9.22261e-10
557	ENSCAFG00000002244	849.49	0.99873	7.28804e-12	1.08766	2.44181e-11	1.08243	3.22926e-11	0.314905	0.350104	1.65262	3.12323e-22	0.95191	6.87619e-06	1.12798	3.07163e-10
558	ENSCAFG00000002246	156.616	-0.871721	0.0302842	-2.98632	4.70866e-12	-2.99102	4.8843e-12	-1.838	0.0178586	-2.20182	1.39508e-06	-2.41448	1.55549e-05	-1.34839	0.00638247
559	ENSCAFG00000002250	20.5255	-1.1837	0.0510614	-1.57897	0.0176459	-1.56274	0.0189294	-1.12251	0.362561	-3.58722	1.39508e-06	-0.922839	0.292791	-1.37438	0.0748682
560	ENSCAFG00000002254	302.42	0.374405	0.268104	1.72867	2.67467e-07	1.64198	1.06642e-06	1.23235	0.0469741	1.00342	0.00604894	1.67691	0.000117607	0.173024	0.718067
561	ENSCAFG00000002266	40.5563	-2.15325	0.0642802	-1.68393	0.190345	0.0745231	0.954937	3.31096	0.0312163	6.14107	2.68826e-09	5.59457	2.31024e-06	5.62248	2.24459e-07
562	ENSCAFG00000002271	94.4534	0.168185	0.600388	-1.38899	8.6291e-06	-1.17594	0.000168316	0.338346	0.596423	-0.0867578	0.817315	-0.255204	0.558059	0.0377566	0.937433
563	ENSCAFG00000002275	35.3146	-1.19252	0.00708486	-0.657557	0.196594	-0.471624	0.362121	-1.44268	0.11323	-2.62217	1.02725e-06	-1.27794	0.0472648	-1.18228	0.0380303
564	ENSCAFG00000002276	240.072	-0.200874	0.478531	0.232045	0.435092	0.18313	0.543253	2.51434	3.18577e-08	0.690962	0.0187149	-0.153933	0.700367	1.34566	6.71607e-06
565	ENSCAFG00000002277	123.131	0.743225	0.0706823	-0.78584	0.0842409	-0.840894	0.0632029	-5.62383	3.2026e-08	-3.85006	1.08117e-14	-2.5943	7.66513e-06	-3.26775	1.02298e-10
566	ENSCAFG00000002278	955.823	0.532635	0.00137347	0.509629	0.00612258	0.571695	0.00194902	-0.0534829	0.907159	0.982597	2.79439e-07	-0.124187	0.642821	0.591561	0.00463891
567	ENSCAFG00000002283	186.749	-0.848095	0.00944835	-1.81638	2.9284e-07	-1.74143	9.06942e-07	-1.82152	0.00413415	-2.62519	3.12104e-12	-9.14292	1.45966e-18	-1.18694	0.00344351
568	ENSCAFG00000002294	53.3105	0.580531	0.0585449	-1.50066	1.24279e-05	-1.89495	7.78331e-08	-1.34485	0.0341991	-1.71202	3.34153e-06	-0.894649	0.0445808	-0.354989	0.405968
569	ENSCAFG00000002296	695.671	-0.914297	1.67205e-07	-1.01771	2.20608e-07	-1.06547	5.6919e-08	-1.87221	6.55323e-08	-0.940812	6.60008e-06	-0.936352	0.000280795	-0.966334	1.13499e-05
570	ENSCAFG00000002297	188.502	0.971193	6.08637e-06	0.180704	0.498073	0.145376	0.588627	-0.608726	0.206102	0.0317061	0.916631	0.256501	0.450999	0.380127	0.199999
571	ENSCAFG00000002301	78.5005	-2.37402	0.000472681	-5.43299	1.04657e-12	-5.78088	7.69519e-14	-3.43025	0.00576459	-5.67192	2.61125e-12	-3.44291	0.000296932	-3.61838	1.4884e-05
572	ENSCAFG00000002309	11.3683	-5.42974	2.45419e-14	-2.62125	0.000263326	-2.94114	5.21264e-05	-0.810989	0.551083	-2.57515	0.000715615	-0.771205	0.419268	-3.75754	9.17411e-06
573	ENSCAFG00000002318	57.4425	-3.13127	9.48899e-15	-2.31941	3.90291e-07	-2.62631	1.07432e-08	-2.76902	0.000588456	-2.29541	2.17658e-06	-1.06796	0.0796982	-2.36668	3.75476e-06
574	ENSCAFG00000002324	525.953	0.359331	0.0458766	0.855091	6.09928e-06	0.796022	2.68577e-05	0.686451	0.0516772	0.243013	0.263804	0.541399	0.031973	0.563533	0.0100588
575	ENSCAFG00000002330	191.501	-3.0991	8.26484e-15	-4.61843	4.68726e-24	-4.45839	1.72083e-22	-6.36101	1.85949e-14	-4.96882	1.07858e-24	-5.02433	3.07032e-17	-2.69508	6.87101e-08
576	ENSCAFG00000002334	93.2695	1.01584	8.36126e-05	1.73072	2.26524e-10	1.63798	2.2932e-09	1.46486	0.00151386	1.65221	8.42431e-09	1.76089	2.20993e-07	0.761136	0.0200139
577	ENSCAFG00000002340	369.326	0.594761	0.000360629	1.10872	6.69939e-10	0.921423	3.61065e-07	1.10452	0.000431895	0.951032	6.30372e-07	1.12005	1.19535e-06	0.89367	9.87371e-06
578	ENSCAFG00000002349	227.44	0.0704282	0.808948	1.51884	1.32973e-09	1.63105	7.18084e-11	1.46708	0.000771873	1.61247	9.97333e-10	2.18465	5.85434e-12	0.362664	0.25902
579	ENSCAFG00000002354	1291.74	0.719292	4.32027e-06	1.13344	5.0989e-11	1.14947	2.7963e-11	1.00456	0.00115195	0.95304	2.11856e-07	1.04448	3.37814e-06	0.615568	0.00201403
580	ENSCAFG00000002357	106.831	0.19427	0.654583	0.545648	0.202347	0.682743	0.104735	-6.12497	6.8992e-08	-7.33151	3.36284e-17	-7.84538	2.71078e-11	-5.61878	1.24959e-18
581	ENSCAFG00000002364	45.8994	-3.20989	1.33764e-12	-6.94593	4.0472e-08	-6.8431	7.78331e-08	-5.46602	0.000253255	4.23744	1.94606e-26	-6.1441	5.33704e-06	-3.04942	2.70957e-06
582	ENSCAFG00000002365	784.323	0.293904	0.375827	0.444589	0.200796	0.172012	0.639344	-1.0145	0.102825	-0.327694	0.388324	-2.19754	2.1776e-07	-0.690178	0.078373
583	ENSCAFG00000002371	222.15	-3.30636	7.50847e-07	-9.92013	2.52887e-20	-9.77921	9.63404e-20	-7.16575	3.4162e-08	0.201763	0.827334	-9.4589	6.39216e-14	0.396872	0.70224
584	ENSCAFG00000002382	32.9955	1.9518	0.000216329	2.17822	0.000116763	2.28574	5.02379e-05	2.80675	0.00171482	-0.687574	0.333663	3.267	1.52673e-06	1.47071	0.0260442
585	ENSCAFG00000002391	113.224	0.913849	0.00062831	1.68793	3.12065e-09	1.39111	1.33414e-06	0.703143	0.205943	0.590359	0.0669567	0.5505	0.16314	0.642087	0.0646772
586	ENSCAFG00000002392	74.7527	-2.8412	1.53992e-07	-6.74205	4.1161e-19	-6.66116	1.97085e-18	-0.308039	0.818398	-0.00769305	0.992931	-7.40377	5.79501e-12	-0.0906605	0.92414
587	ENSCAFG00000002393	94.6239	-3.52402	9.53822e-22	-6.21507	7.79196e-31	-5.3913	5.55691e-28	-1.99433	0.00688254	1.0783	0.0141865	-2.28178	2.12305e-05	-2.50504	5.15407e-08
588	ENSCAFG00000002404	60.8261	-0.102267	0.796711	1.30201	0.000149943	1.61593	1.94895e-06	1.53827	0.00906163	0.859607	0.0213487	0.100185	0.849805	0.0276697	0.958607
589	ENSCAFG00000002413	285.506	-2.79733	4.63868e-05	-5.55261	5.48709e-13	-5.20101	1.22985e-11	-0.672224	0.659429	0.02258	0.98318	1.57096	0.117879	-1.18991	0.203002
590	ENSCAFG00000002416	111.421	-0.361036	0.545699	-2.49802	1.42091e-05	-2.12258	0.0002347	-2.46938	0.0141118	-4.42532	1.58806e-12	-7.2129	1.02567e-13	-1.708	0.00959963
591	ENSCAFG00000002420	44.4609	-3.1154	8.01679e-06	-10.2523	7.11085e-15	-10.1529	1.88985e-14	-8.56785	2.50766e-08	-8.11803	7.15419e-15	-9.34482	2.70479e-11	-2.68609	0.00234776
592	ENSCAFG00000002432	73.6949	-2.25914	5.32232e-06	-2.54238	5.38695e-06	-3.01126	8.18526e-08	-2.93569	0.00247954	0.24192	0.716264	-0.999223	0.183916	-1.95167	0.00206131
593	ENSCAFG00000002435	61.9733	-1.24345	0.000592708	-0.582637	0.16725	-0.7293	0.0796597	-5.84003	1.32856e-08	-8.10629	4.27767e-17	-6.81269	7.21477e-14	-3.81666	3.4637e-15
594	ENSCAFG00000002439	115.804	0.319746	0.0902918	-0.0362869	0.880175	0.0193921	0.936019	-0.252222	0.547822	-1.08774	7.31088e-07	-0.318759	0.246579	0.00143373	0.997955
595	ENSCAFG00000002445	227.852	-0.0976627	0.601733	-0.727409	4.6546e-05	-0.692338	0.000112392	0.219974	0.551181	-1.01035	9.19101e-08	-0.363005	0.131815	-0.143676	0.544343
596	ENSCAFG00000002448	465.533	-0.417982	0.435987	-1.51454	0.00422007	-1.57104	0.00290026	-2.23956	0.0147486	0.113372	0.861721	-5.95482	2.32959e-17	-1.42611	0.018303
597	ENSCAFG00000002455	750.869	0.54358	0.00433481	1.36122	2.39184e-11	1.1414	2.49261e-08	-0.963858	0.0123049	0.691826	0.00180554	0.926342	0.000566094	0.47134	0.0553287
598	ENSCAFG00000002456	113.275	-0.329867	0.316104	-1.45941	1.17147e-05	-1.48123	8.91933e-06	-0.688413	0.293135	-1.83244	2.21502e-07	-8.14101	1.66907e-14	-0.584211	0.146077
599	ENSCAFG00000002460	81.9442	0.360714	0.148477	-1.32736	6.96867e-07	-1.64051	1.71404e-09	-1.57361	0.00137753	-3.34246	3.28086e-23	-1.74166	1.07651e-06	-0.520918	0.0986294
600	ENSCAFG00000002464	458.088	0.987035	1.97384e-12	1.94391	1.62022e-36	1.78128	8.77327e-31	1.12245	2.52992e-05	0.151233	0.417428	1.28787	6.66611e-11	0.519285	0.00435331
601	ENSCAFG00000002477	20.0008	-2.5956	1.67266e-07	-0.901218	0.105416	-1.28225	0.0211725	0.344275	0.757705	1.76076	0.00101881	-1.04419	0.147609	-0.653856	0.328573
602	ENSCAFG00000002479	83.1694	-1.22679	0.000151964	-8.93969	1.15091e-22	-8.3447	3.40002e-24	-2.46385	0.00013447	-1.71074	8.06767e-06	-1.26376	0.00774473	-1.11981	0.00681822
603	ENSCAFG00000002487	8.0655	-1.59595	0.202055	2.79474	0.005092	2.09695	0.0425081	-0.85106	0.685086	2.57025	0.0134365	6.31435	2.96147e-09	-0.672044	0.682721
604	ENSCAFG00000002489	13.2651	-3.89245	2.08595e-11	-2.32976	0.000278419	-2.22574	0.000522705	-4.29215	0.000428645	-2.55415	0.000184853	-0.840943	0.322651	-2.56038	0.000444441
605	ENSCAFG00000002494	38.0468	-1.55596	0.00405607	-7.93856	4.53168e-12	-7.11511	2.55426e-12	0.683576	0.561087	-1.10101	0.092099	-2.9388	0.000219844	0.980795	0.166523
606	ENSCAFG00000002498	76.7541	0.702434	0.241993	0.106107	0.885293	0.246372	0.723157	-4.92324	6.14502e-05	-1.88634	0.00468816	-5.99958	2.54419e-08	0.116436	0.900206
607	ENSCAFG00000002511	255.391	0.772385	0.000143078	0.009491	0.974026	-0.0967987	0.708841	1.01528	0.0109785	1.34363	7.39447e-09	0.617391	0.0374216	0.670379	0.00929201
608	ENSCAFG00000002516	67.978	0.0574085	0.841799	1.61379	6.52203e-12	1.51487	1.4826e-10	0.576221	0.207945	0.769279	0.00305152	0.732647	0.0184606	-0.0586193	0.879944
609	ENSCAFG00000002525	42.4058	-2.72101	1.78838e-05	-5.13095	1.01011e-11	-5.70225	5.40568e-13	-4.69495	0.000119424	-3.03793	5.60171e-05	-7.91361	4.65257e-10	0.00405073	0.998394
610	ENSCAFG00000002527	400.804	1.035	4.72035e-06	1.10737	1.08552e-05	1.01913	5.40764e-05	0.947596	0.0413343	-0.15304	0.615051	0.573179	0.093337	0.646797	0.0288072
611	ENSCAFG00000002528	484.405	-0.815552	0.000729783	-0.877255	0.00112632	-1.06013	7.34397e-05	-1.10572	0.0245578	-1.51302	7.45725e-08	-2.57209	1.51576e-13	0.120732	0.747684
612	ENSCAFG00000002531	209.823	0.13865	0.412726	0.106224	0.562993	0.290314	0.0901027	0.543829	0.0694072	0.801333	2.24722e-06	0.290402	0.191074	-0.150316	0.496236
613	ENSCAFG00000002538	56.6982	0.160727	0.607719	-1.90344	1.66875e-09	-1.46412	2.55548e-06	-0.69968	0.236184	-1.32882	4.84669e-05	-0.915408	0.0223587	-0.33641	0.380113
614	ENSCAFG00000002539	55.9677	0.103181	0.733189	0.51262	0.069709	0.426399	0.136693	-1.10609	0.0433419	-1.74758	6.90656e-08	-0.405633	0.293801	-0.431635	0.21559
615	ENSCAFG00000002541	212.983	-1.45741	2.53355e-05	1.6448	1.28814e-05	1.7321	4.08851e-06	1.61234	0.0168577	1.60832	5.68889e-05	1.581	0.00122031	-1.96301	8.23295e-06
616	ENSCAFG00000002557	26.2165	1.03422	0.0345776	1.58146	0.00163667	1.89666	0.000128232	3.68029	3.96762e-07	1.82691	0.000421786	3.12802	5.89245e-08	1.50504	0.00782711
617	ENSCAFG00000002563	463.651	0.19407	0.196358	-0.513342	0.00100808	-0.687149	9.3801e-06	-0.941353	0.000705786	-0.788757	1.45391e-06	-1.2266	1.316e-09	-0.141586	0.487936
618	ENSCAFG00000002586	16.6853	-1.50755	0.174814	-1.46399	0.244578	-2.9299	0.0506171	-1.54119	0.42651	4.70546	5.38583e-08	7.18531	1.09164e-14	-1.76766	0.250236
619	ENSCAFG00000002595	26.1161	-2.65796	5.10816e-09	-6.13136	2.29007e-20	-7.09952	6.14776e-19	-2.87085	0.00159674	-9.02933	5.28399e-14	-5.45901	1.22805e-11	-3.1569	6.47423e-08
620	ENSCAFG00000002596	111.51	-0.111558	0.715075	-0.418577	0.15857	-0.83662	0.00364331	-0.95167	0.0759391	-1.76423	8.00958e-09	-0.68843	0.0696992	-0.29535	0.41894
621	ENSCAFG00000002599	60.1413	-0.245686	0.642344	-1.84896	0.000250809	-1.98158	8.98954e-05	-3.1192	0.000611392	-0.781461	0.159262	-5.76621	6.06379e-11	-0.789713	0.195688
622	ENSCAFG00000002601	90.5435	-2.7849	4.78168e-15	-6.15684	8.72666e-40	-6.96855	1.43167e-40	-3.27257	3.39784e-06	-8.91286	2.59946e-30	-3.72527	2.60018e-12	-2.6672	2.14622e-09
623	ENSCAFG00000002605	93.5453	0.926403	0.000434112	1.07294	0.000175055	1.33621	2.25501e-06	0.658174	0.227903	1.31946	8.97164e-06	1.74912	5.85156e-07	0.924215	0.00458185
624	ENSCAFG00000002607	574.737	0.153925	0.419016	0.311866	0.109017	0.320341	0.098305	-0.298656	0.439566	-1.33323	1.44082e-11	-0.181646	0.495611	0.04544	0.871546
625	ENSCAFG00000002608	637.417	0.394072	0.064788	1.2052	5.29151e-08	1.34277	1.18568e-09	1.08555	0.00672854	1.41024	1.47137e-09	1.42415	6.0833e-07	0.801834	0.00160551
626	ENSCAFG00000002619	234.551	0.838741	4.66916e-09	0.670351	2.91993e-05	0.60988	0.000160973	0.069634	0.85729	0.665535	8.32959e-05	0.285676	0.192975	0.753402	2.29283e-05
627	ENSCAFG00000002627	65.2877	-2.9693	1.84857e-08	-6.81783	8.62502e-23	-6.32447	5.0385e-21	-7.27583	3.83202e-09	-2.10329	0.00092853	-7.77612	1.86943e-14	-2.02887	0.00277759
628	ENSCAFG00000002634	90.6766	0.0637113	0.892722	-0.837296	0.0515573	-0.942287	0.0276062	0.723894	0.37325	-2.04525	5.46518e-06	-0.480332	0.408135	0.630265	0.212036
629	ENSCAFG00000002641	509.393	1.00716	0.00945504	0.537304	0.229981	0.957309	0.0264866	0.984722	0.223804	-4.25264	5.6843e-20	-1.37993	0.0131367	0.459107	0.399275
630	ENSCAFG00000002649	516.336	-0.949656	0.0010286	-2.06512	6.25747e-11	-1.74711	3.4472e-08	-1.2852	0.0280644	-1.74956	1.87555e-07	-1.18179	0.00478401	-1.16782	0.0012536
631	ENSCAFG00000002658	185.978	-1.14614	0.000232626	0.491462	0.170901	0.695017	0.047052	-0.159586	0.842203	2.72912	4.49472e-15	0.518892	0.26649	0.914847	0.0196296
632	ENSCAFG00000002659	252.138	1.51769	5.45012e-13	1.35889	6.67497e-09	1.47215	3.12808e-10	2.17424	2.84772e-08	-0.055829	0.854091	1.71341	7.70022e-09	1.42277	3.73461e-08
633	ENSCAFG00000002660	37.2435	-1.63157	0.00544588	-8.17353	5.18517e-16	-8.6312	1.19873e-14	-7.99983	8.53782e-08	-9.3934	5.34194e-13	-8.74897	1.35986e-10	-2.20395	0.00256923
634	ENSCAFG00000002661	320.988	1.1439	0.000566234	3.03123	1.43507e-17	2.72968	1.79851e-14	2.8366	2.61884e-06	1.90388	5.2237e-07	2.87662	2.58642e-10	1.73399	1.61129e-05
635	ENSCAFG00000002667	324.515	0.854257	6.78077e-07	0.571973	0.00346644	0.566624	0.00381103	0.411775	0.279769	0.840446	3.38061e-05	-0.640929	0.0141298	1.17956	1.67132e-08
636	ENSCAFG00000002669	212.489	-0.149015	0.607133	-1.25279	4.97459e-06	-1.64354	2.11511e-09	-1.59481	0.00117899	-2.76263	1.38239e-20	-2.22411	7.53588e-10	-0.823734	0.00908869
637	ENSCAFG00000002671	279.597	-0.562449	0.0959452	-1.56315	1.03525e-05	-1.75553	7.03245e-07	-0.320874	0.677366	-0.0437375	0.920907	-1.65995	0.000325168	0.316072	0.498963
638	ENSCAFG00000002692	69.0956	-0.992976	0.29794	-4.42368	5.10798e-06	-4.07729	2.51758e-05	-4.8201	0.00126618	-5.53366	1.27453e-07	0.342662	0.800417	-0.338135	0.804803
639	ENSCAFG00000002702	39.7747	-3.05928	0.000222547	-9.66683	5.97566e-13	-7.74475	1.56861e-12	-7.82131	6.10686e-07	-7.58143	1.56754e-11	-8.67728	1.3232e-09	-1.47288	0.183917
640	ENSCAFG00000002709	14.3885	-2.40813	2.43025e-05	-4.07093	4.20527e-09	-4.70267	2.23475e-10	-2.66158	0.018853	-3.99071	5.20254e-08	-4.15969	4.33525e-06	-1.55132	0.036624
641	ENSCAFG00000002711	370.235	-0.205275	0.257742	-0.53229	0.004458	-0.703255	0.000147852	-0.21052	0.595564	-0.886923	5.59088e-06	-0.983224	4.31201e-05	-0.211039	0.371193
642	ENSCAFG00000002717	33.7348	-0.911493	0.487647	-6.99439	7.49779e-07	-6.32229	3.92876e-06	0.248475	0.918547	-0.0317276	0.985446	-0.506187	0.763051	-0.988522	0.549521
643	ENSCAFG00000002727	119.181	0.0549538	0.945972	-5.90442	1.38517e-15	-5.28323	2.01434e-13	-3.98795	0.000503613	-1.51021	0.0413059	-6.39915	9.43992e-11	-0.882999	0.298499
644	ENSCAFG00000002728	182.011	-0.768147	0.540943	-7.77394	5.92611e-10	-7.29737	3.92635e-09	0.59658	0.785227	0.246752	0.865764	-0.497063	0.757954	-0.586183	0.721229
645	ENSCAFG00000002729	322.439	-0.362934	0.0208699	-0.546559	0.00141685	-0.754572	9.11724e-06	-0.619853	0.0517608	-0.464402	0.011227	-0.382302	0.0949916	-0.281984	0.173558
646	ENSCAFG00000002731	30.2171	-0.731962	0.0931423	-0.390326	0.43197	-0.187034	0.718063	-1.13358	0.202404	-2.35672	5.62722e-06	-2.34007	0.000253942	-0.63408	0.268922
647	ENSCAFG00000002739	36.811	0.537639	0.286149	-1.79128	0.000720901	-1.74768	0.000997662	-4.62149	5.68578e-05	-6.88613	3.96347e-11	-6.13905	2.42254e-08	-5.59776	7.77351e-11
648	ENSCAFG00000002741	62.35	-3.69635	2.79277e-11	-5.45039	4.05343e-15	-5.39131	1.13957e-14	-6.77908	3.24429e-07	0.264712	0.721999	-1.04506	0.212554	0.0736204	0.939618
649	ENSCAFG00000002744	690.751	-1.95463	7.51975e-05	-1.05381	0.0645079	-1.04554	0.0660556	-0.836899	0.440939	-2.58838	7.53893e-06	-0.338038	0.669755	-0.908652	0.175169
650	ENSCAFG00000002745	115.483	-1.10465	0.00338624	-3.71293	1.66543e-18	-3.36585	1.18652e-15	-2.17823	0.00293832	-3.35973	3.53019e-14	-2.24247	2.95585e-05	-1.50379	0.00136368
651	ENSCAFG00000002746	78.5215	-0.396083	0.306536	-2.1757	6.26837e-08	-2.4881	1.17809e-09	0.958516	0.189982	0.71741	0.0917271	-1.07419	0.0395724	0.195317	0.718067
652	ENSCAFG00000002753	293.328	-1.61487	0.174782	-11.4254	8.55241e-16	-10.6563	4.21175e-15	-8.92684	9.85208e-08	-11.1121	1.34307e-14	-10.0643	3.68176e-11	-2.68775	0.0560894
653	ENSCAFG00000002783	103.687	0.862845	0.00223583	1.33739	9.44179e-06	1.50191	5.66536e-07	0.965738	0.0820909	1.0105	0.00180919	1.63376	1.62198e-05	0.897587	0.0103857
654	ENSCAFG00000002788	133.887	-0.255858	0.383648	-1.11154	0.000149537	-1.40832	1.5635e-06	-0.644926	0.261498	-1.08405	0.000501167	-0.831385	0.0318613	-0.589774	0.0910814
655	ENSCAFG00000002800	29.749	-1.30281	0.0565697	-8.79341	7.06216e-12	-8.6911	1.65998e-11	-7.07018	2.60447e-06	-3.57517	5.74786e-06	-7.87219	8.70028e-09	-0.955414	0.290154
656	ENSCAFG00000002804	339.01	-0.298307	0.179167	-0.802513	0.000493829	-1.07264	2.74505e-06	0.549524	0.216801	-1.20156	6.87772e-07	-1.26975	2.04416e-05	-0.325238	0.253647
657	ENSCAFG00000002809	62.7068	-0.992801	0.00694654	-2.67148	8.08746e-11	-2.72657	4.41085e-11	-0.743441	0.351943	-2.42024	2.33495e-08	-1.7929	0.000688847	-0.975775	0.0385557
658	ENSCAFG00000002821	606.047	-0.0151778	0.941929	-0.66292	0.000147148	-0.80884	3.25451e-06	-1.15819	0.000181784	-0.755877	4.23204e-05	-0.782259	0.000588778	-0.328976	0.118241
659	ENSCAFG00000002822	98.7504	-0.128848	0.649787	-1.05815	9.81401e-05	-1.29823	2.05642e-06	0.266007	0.639232	-0.477906	0.107188	0.371163	0.307239	-0.194245	0.590391
660	ENSCAFG00000002828	262.91	0.582048	0.00171645	1.01099	4.15893e-07	1.25952	2.145e-10	0.408124	0.310804	0.476351	0.0310444	0.243219	0.39406	-0.111161	0.69831
661	ENSCAFG00000002833	98.0773	1.18544	2.91419e-07	1.34078	9.49905e-08	1.11385	1.22699e-05	0.68745	0.148789	1.30699	7.53853e-07	1.14051	0.000348043	1.09868	0.00010926
662	ENSCAFG00000002834	1245.8	0.927103	0.0964477	-0.147728	0.830646	0.0752253	0.913679	-3.62881	0.000199962	-4.26375	2.98962e-12	-9.07258	7.47298e-23	-1.07806	0.12577
663	ENSCAFG00000002835	42.1086	-1.33202	0.0347849	-8.47698	3.25857e-15	-7.88329	3.06735e-15	-7.47171	2.28333e-07	-3.8006	1.80779e-07	-6.52552	4.92955e-10	-2.14961	0.0053987
664	ENSCAFG00000002842	69.3126	1.69322	8.77392e-06	2.4891	7.26383e-10	2.1579	1.18502e-07	3.15421	8.13836e-07	2.49413	3.75154e-09	2.25863	7.18288e-06	2.3397	1.53442e-07
665	ENSCAFG00000002850	15.1287	-2.40412	0.00189005	-4.49226	5.90935e-06	-4.11204	2.17693e-05	-0.118437	0.950262	1.43348	0.110999	-0.915112	0.419148	-0.0377885	0.97677
666	ENSCAFG00000002852	135.197	0.703881	0.00278945	0.506961	0.0562361	0.636709	0.0148978	1.11014	0.0126825	1.16492	1.13143e-05	1.49046	2.45163e-06	1.21988	1.27966e-05
667	ENSCAFG00000002855	145.094	1.32597	0.197287	-1.42233	0.19882	-1.42118	0.198277	0.312204	0.884037	-5.41099	2.01573e-06	-6.46739	2.22972e-06	-1.87165	0.136994
668	ENSCAFG00000002894	960.806	0.0978363	0.927544	1.22642	0.197717	1.39023	0.140074	0.352729	0.851609	-4.33383	4.58655e-06	-7.31753	2.45829e-10	0.742136	0.535352
669	ENSCAFG00000002897	136.859	-0.323799	0.426171	-2.50645	4.14065e-10	-2.64754	5.21318e-11	-1.13129	0.135184	-1.35225	0.00153192	-1.63713	0.00171199	-0.212059	0.701019
670	ENSCAFG00000002916	132.175	1.71856	1.39511e-08	1.80095	6.32539e-08	1.84154	3.14561e-08	2.33722	2.06674e-05	2.25403	7.92602e-11	2.78409	1.53187e-11	1.53486	4.08465e-05
671	ENSCAFG00000002918	1314.72	0.209933	0.592407	-0.180114	0.66909	-0.341386	0.395409	-0.98333	0.16647	-1.6181	3.66119e-05	-4.40569	4.38292e-20	-1.32141	0.00167799
672	ENSCAFG00000002919	47.3366	-5.97369	1.95472e-14	-10.5569	4.33308e-15	-9.54362	2.74034e-15	-8.83397	1.65373e-08	-10.3193	4.53743e-14	-6.82909	3.46666e-09	-3.1091	0.00145091
673	ENSCAFG00000002922	144.222	1.1449	6.94116e-05	1.81156	5.21262e-09	1.82136	4.42571e-09	0.922017	0.117168	1.78365	5.02874e-08	1.01013	0.0138034	1.19794	0.000757718
674	ENSCAFG00000002928	36.3403	-5.0237	3.66672e-17	-9.58373	3.1464e-17	-8.88155	9.23251e-18	-8.93594	3.89729e-09	-10.2787	9.97311e-15	-9.65303	3.62103e-12	-3.71117	6.00741e-07
675	ENSCAFG00000002929	105.681	-0.57992	0.000299904	-0.769841	1.98035e-05	-0.845469	3.27474e-06	0.16917	0.651819	-0.0988994	0.636091	-1.0245	1.53404e-05	-0.59466	0.00385239
676	ENSCAFG00000002931	539.069	1.93678	4.76053e-08	3.81772	1.27877e-22	3.70607	2.4439e-21	4.19252	1.76704e-10	3.06545	1.00399e-13	2.08166	4.02214e-05	2.84634	3.29686e-11
677	ENSCAFG00000002935	117.901	-0.141551	0.696985	-0.291958	0.424731	-0.585328	0.0957524	-0.826368	0.208108	-1.08554	0.00282434	-2.10517	2.89398e-06	-0.0545881	0.91671
678	ENSCAFG00000002937	244.621	0.93298	0.00147958	1.62474	2.92345e-07	1.71274	6.09269e-08	1.93636	0.000399109	1.09224	0.00138849	1.97978	9.94758e-07	0.471361	0.239504
679	ENSCAFG00000002941	75.9077	-3.03873	2.34292e-05	-3.86237	2.04256e-06	-3.76173	3.74409e-06	-5.75046	3.79667e-05	0.75145	0.409568	-0.136502	0.906937	1.1526	0.237499
680	ENSCAFG00000002950	17.7874	-4.02394	1.26222e-15	-8.56999	1.62732e-12	-7.63319	4.4478e-13	-5.22242	9.01758e-06	-3.51051	9.67322e-09	0.307553	0.689473	-5.27321	5.31177e-12
681	ENSCAFG00000002951	39.4078	-1.23502	0.101737	-7.5145	1.0241e-09	-7.40835	2.16511e-09	-5.44735	0.000220405	1.03111	0.241016	1.08988	0.299282	0.253436	0.823753
682	ENSCAFG00000002955	442.264	0.50655	0.123707	0.589791	0.0986294	0.672619	0.0569474	-0.246048	0.749438	-8.61732	8.97938e-29	1.82601	3.00053e-05	-5.12887	6.42439e-34
683	ENSCAFG00000002961	5.27001	-4.59879	2.09621e-07	-6.48373	2.98578e-06	-6.38873	4.6479e-06	2.09782	0.12903	-2.6339	0.006146	-5.65364	0.000125752	-3.10897	0.00353913
684	ENSCAFG00000002973	50.9447	-0.223038	0.417857	0.823662	0.00138355	0.716599	0.00611032	1.43052	0.000441469	0.351345	0.230684	1.48612	1.13491e-06	0.382568	0.235571
685	ENSCAFG00000002975	180.746	-0.434827	0.0452387	-1.77145	3.38419e-14	-2.00882	1.91037e-17	-1.67558	5.77682e-05	-1.29831	1.30271e-07	-1.80251	3.86775e-09	-0.388898	0.169305
686	ENSCAFG00000002978	68.3708	-1.41521	0.0565039	-9.97868	1.96682e-15	-9.87464	5.47164e-15	-2.23641	0.0997743	-7.05439	3.78453e-14	-8.95772	2.28951e-11	-3.28588	0.000194553
687	ENSCAFG00000002981	431.091	-0.206039	0.682805	2.88593	2.50932e-10	2.69439	3.71905e-09	-2.50575	0.0026457	-0.962378	0.0614921	-2.25057	0.000241855	-1.68125	0.00166584
688	ENSCAFG00000002982	65.6707	-0.789725	0.0885977	1.4442	0.00276951	1.53564	0.00139369	-3.52702	0.000298687	-5.92633	8.95226e-13	-5.12458	8.97608e-09	-3.17264	1.12093e-07
689	ENSCAFG00000002987	22.014	-2.48126	8.47891e-05	-1.60842	0.0247741	-1.92602	0.00687779	-6.01858	2.40092e-05	-5.785	3.64703e-10	0.231654	0.818676	-5.33283	8.39377e-09
690	ENSCAFG00000002995	301.127	0.0110603	0.973324	-1.1988	1.38922e-05	-1.37262	6.28537e-07	-0.297122	0.617755	-0.644577	0.0319996	-0.329344	0.396053	-0.172409	0.649265
691	ENSCAFG00000003004	443.906	-0.0842664	0.605688	-1.02995	2.19671e-11	-0.966075	3.76336e-10	-0.355526	0.246089	-0.709993	1.44045e-05	-0.992942	7.57084e-07	-0.0576236	0.794168
692	ENSCAFG00000003006	92.6033	-0.542622	0.0100153	-0.563429	0.0165951	-0.78762	0.000755972	-0.464486	0.31108	-0.560923	0.0246822	-1.39675	5.81046e-06	-0.185795	0.543104
693	ENSCAFG00000003007	776.347	0.5143	0.00393418	-0.0198337	0.933095	-0.0222454	0.924286	-0.393875	0.319354	-0.988701	1.75165e-06	-0.932638	0.000264023	-0.355558	0.134674
694	ENSCAFG00000003009	175.295	-0.496417	0.00481393	-0.803259	3.50217e-05	-0.950846	1.02984e-06	-0.563952	0.129928	-0.010293	0.967623	-0.0936159	0.738074	-0.436061	0.0564387
695	ENSCAFG00000003010	1303.48	-0.523616	0.0563361	1.26649	1.14731e-05	1.26143	1.23023e-05	-2.88181	1.31634e-08	-2.13392	2.40796e-12	-2.96678	3.22697e-15	-1.536	1.82539e-06
696	ENSCAFG00000003013	190.587	0.286469	0.595045	-1.75034	0.000682518	-1.59185	0.00206861	-1.45471	0.125626	-1.69156	0.00200127	-3.35714	5.57369e-07	0.994315	0.102739
697	ENSCAFG00000003018	12.3772	-0.59583	0.352661	-4.88964	7.73232e-06	-4.19805	2.27876e-05	0.212524	0.879885	-4.63598	3.36202e-05	3.57833	8.87592e-07	-1.73961	0.0333004
698	ENSCAFG00000003022	10.6628	-2.12813	2.8612e-05	-4.32033	1.96968e-08	-3.08035	2.46463e-06	2.18417	0.0140571	-2.70488	4.26097e-05	0.289755	0.703721	-1.52446	0.021654
699	ENSCAFG00000003023	326.348	0.632368	0.512621	-8.28001	5.22668e-13	-8.78657	1.07193e-12	-3.57386	0.0160891	1.61911	0.112158	-6.91536	4.37311e-08	2.46319	0.020551
700	ENSCAFG00000003024	891.27	1.36054	3.92476e-11	1.6939	1.68429e-13	1.68163	2.70412e-13	1.61198	6.2576e-05	1.6863	3.86184e-12	1.42419	1.87482e-06	1.38075	6.61287e-08
701	ENSCAFG00000003029	9.61474	-2.77652	0.00146382	-7.53901	5.17032e-08	-7.44388	8.642e-08	-3.26357	0.0371404	-3.5432	0.000709905	-6.60002	7.37137e-06	-0.740881	0.553748
702	ENSCAFG00000003032	411.769	0.796731	4.65922e-06	1.27492	1.85166e-11	1.48569	4.41787e-15	1.30394	7.07821e-05	1.52199	2.1038e-14	1.57624	7.18072e-11	1.33093	1.68174e-10
703	ENSCAFG00000003037	6.98097	-5.04773	7.41631e-08	-4.63002	1.36404e-05	-5.16046	3.18114e-06	-6.33644	0.000118052	-7.69116	1.30476e-07	-7.04278	3.32101e-06	-2.83856	0.0136325
704	ENSCAFG00000003045	721.276	0.398083	0.248269	-1.40506	6.06608e-05	-2.00583	7.8249e-09	-0.89514	0.185908	-1.31847	0.0004048	-0.862483	0.0664999	-0.776617	0.0614639
705	ENSCAFG00000003063	24.3094	-0.365053	0.695598	-7.18369	1.14555e-09	-5.12808	1.03402e-07	-3.49315	0.0154903	-7.71514	6.47079e-09	-3.41583	0.00229144	-2.30563	0.0218887
706	ENSCAFG00000003065	62.3673	0.0536523	0.870862	-1.91721	6.46678e-10	-2.07911	5.44939e-11	-0.153199	0.819542	-0.95527	0.00280422	-0.520873	0.194314	0.364628	0.315969
707	ENSCAFG00000003074	38.9856	0.319103	0.642651	-3.62266	2.03403e-07	-3.42741	8.04571e-07	1.35508	0.250911	-1.89459	0.00736545	-0.741286	0.407054	-1.26439	0.105695
708	ENSCAFG00000003083	317.216	0.891727	1.02662e-07	1.72098	3.13353e-21	1.61287	1.03664e-18	1.13619	0.000338116	1.57951	1.57785e-16	1.58061	8.25503e-12	0.50275	0.0217814
709	ENSCAFG00000003089	225.132	0.460204	0.0118052	-0.766925	0.000147757	-0.978569	1.34462e-06	-0.133479	0.768265	0.201152	0.377774	-0.520073	0.0521556	0.34791	0.147017
710	ENSCAFG00000003095	239.125	0.973509	1.34413e-08	0.556129	0.00465111	0.3987	0.0472423	0.471494	0.206444	0.578069	0.00530661	0.597577	0.0177323	0.828938	0.000116052
711	ENSCAFG00000003101	792.43	0.408804	0.233198	-0.603224	0.098593	-0.730998	0.0423889	-1.01548	0.126755	-0.214669	0.605502	-2.4456	5.71028e-08	0.119606	0.814074
712	ENSCAFG00000003102	157.606	-4.39177	2.22177e-13	-12.1185	5.69043e-23	-12.0124	2.5795e-22	-10.273	6.58012e-13	-6.18756	1.3252e-17	-10.2755	1.76397e-18	-4.77335	1.29988e-10
713	ENSCAFG00000003103	218.841	-1.69529	8.94579e-06	-7.26282	3.62666e-21	-8.49715	2.85345e-16	2.2615	0.00175799	2.53894	6.47079e-09	-2.36864	2.85961e-05	2.49099	5.35003e-08
714	ENSCAFG00000003105	48.7582	-3.65297	2.68837e-06	-6.77051	3.42123e-09	-6.62779	7.24845e-09	-2.36665	0.106264	2.35417	0.00874611	-3.51712	0.0016278	0.503499	0.66259
715	ENSCAFG00000003113	270.801	0.670571	0.00683356	0.511131	0.0675861	0.279821	0.33554	2.19903	1.003e-06	1.1068	9.00285e-05	1.50732	9.50264e-06	0.894872	0.00336971
716	ENSCAFG00000003116	37.032	-1.24568	0.254945	-5.7378	7.63345e-07	-5.60295	1.35226e-06	-1.02956	0.597108	-1.04804	0.404796	-4.30396	0.00164598	-0.88013	0.545032
717	ENSCAFG00000003120	2187.2	-1.22322	0.000122054	-2.26438	8.57008e-11	-2.30255	4.16797e-11	-1.32482	0.041414	-4.3413	2.65899e-32	-1.33869	0.00384018	-1.10234	0.00652997
718	ENSCAFG00000003147	215.627	-0.0692248	0.802422	-1.28294	2.55224e-07	-1.47014	4.01076e-09	-0.260375	0.627584	-0.20381	0.480357	-0.32573	0.347625	0.207085	0.528935
719	ENSCAFG00000003151	42.0616	-2.20995	8.16494e-13	-2.3844	3.1616e-11	-2.44697	1.55398e-11	-4.67656	3.18577e-08	-0.965439	0.00994609	-0.797669	0.086585	-1.05597	0.00830937
720	ENSCAFG00000003153	166.146	-0.459086	0.0351072	-1.08556	3.68192e-06	-1.20413	2.99991e-07	-0.504859	0.276289	-0.600419	0.0177296	-1.39713	5.33314e-06	-0.233214	0.443992
721	ENSCAFG00000003154	105.95	-0.347031	0.427848	-2.91419	2.04163e-11	-2.84666	6.2932e-11	-1.69848	0.0296777	-1.72129	0.000166272	-2.09908	0.000179216	-1.00192	0.047149
722	ENSCAFG00000003155	126.406	-0.695009	0.00304585	-0.560688	0.0345345	-0.670897	0.0107756	-1.15707	0.0151919	-1.40316	3.45873e-07	-0.683482	0.0471062	-1.0611	0.000292342
723	ENSCAFG00000003167	5.88136	-5.6072	8.05514e-12	-8.31552	4.31452e-09	-8.23118	8.86577e-09	-6.9929	1.23457e-05	-4.70973	1.18368e-06	-7.57675	4.18765e-07	-4.71172	4.96214e-06
724	ENSCAFG00000003169	183.204	-2.33169	0.000164444	-11.8796	1.78252e-21	-10.9631	4.09509e-23	-10.0908	3.95709e-12	-11.6365	4.10946e-20	-10.9311	1.79123e-16	-2.37095	0.00225939
725	ENSCAFG00000003175	527.367	0.525058	0.0243036	-0.816119	0.00130384	-0.920294	0.000270076	-0.713784	0.141592	-0.986567	0.000226524	-1.83824	1.86304e-08	-0.475065	0.118114
726	ENSCAFG00000003179	79.9364	-0.88844	0.00723704	-1.4376	7.75544e-05	-1.45845	6.20165e-05	-2.21065	0.000711336	-2.91208	2.11898e-13	-1.69942	0.000344875	-1.66896	4.46963e-05
727	ENSCAFG00000003180	230.572	0.0364701	0.947426	2.74939	1.10056e-09	2.3112	3.49568e-07	2.88213	0.000181784	1.54875	0.00153477	1.9754	0.000783287	0.195096	0.764386
728	ENSCAFG00000003187	275.725	-0.234113	0.258393	-0.226944	0.314161	-0.241981	0.281714	0.268268	0.541	1.07714	6.70679e-07	-0.0422725	0.894559	0.167749	0.549702
729	ENSCAFG00000003190	385.988	0.151668	0.620241	-1.37177	1.93904e-06	-1.2153	2.61571e-05	-1.1273	0.0349298	-0.661933	0.0359868	-0.940912	0.0137328	-0.731936	0.030202
730	ENSCAFG00000003194	127.814	-0.602	0.0450912	-1.70561	1.1779e-07	-1.99721	7.02287e-10	-1.4313	0.0149023	-0.868842	0.0122521	-1.6583	8.07554e-05	-0.323627	0.438132
731	ENSCAFG00000003196	346.835	0.270494	0.104637	0.408201	0.021664	0.337667	0.0603399	-0.456675	0.18405	-0.654866	0.000490157	-1.01826	9.70746e-06	0.459111	0.0225784
732	ENSCAFG00000003198	234.806	-0.386587	0.010534	-1.00498	9.85596e-10	-1.10754	2.16212e-11	-0.641051	0.0369527	-1.36	9.66082e-15	-1.24239	8.79108e-09	-0.867753	2.46845e-06
733	ENSCAFG00000003207	1118.48	0.968767	1.95208e-08	1.41748	1.39765e-13	1.44292	5.36663e-14	1.38148	4.08475e-05	1.29186	2.00161e-10	0.792144	0.00185907	1.13186	1.16563e-07
734	ENSCAFG00000003210	25.8104	-2.08199	2.43894e-08	-9.01218	7.17581e-14	-8.90489	2.16332e-13	-0.115766	0.908758	-8.78375	7.94364e-13	-8.15093	2.31819e-10	-1.62827	0.000714912
735	ENSCAFG00000003215	272.22	0.623609	0.00426691	0.26475	0.300107	0.296335	0.24261	0.472493	0.317042	1.53135	3.96621e-10	1.59271	8.91573e-08	0.75334	0.00534948
736	ENSCAFG00000003216	606.916	0.0442953	0.910079	-1.29796	0.000116039	-1.49251	8.57732e-06	-0.972733	0.129284	-0.0873762	0.833779	-1.41968	0.0012082	0.445836	0.290022
737	ENSCAFG00000003219	80.9987	-1.25233	0.0108891	0.793718	0.147819	0.764087	0.163167	1.97536	0.029215	3.07182	1.03997e-08	0.594148	0.411965	-0.745853	0.260642
738	ENSCAFG00000003228	10.6164	-3.69993	6.25782e-08	-8.81383	2.00427e-10	-8.72338	4.38745e-10	-7.41855	2.7771e-06	-8.60921	1.17528e-09	-8.04124	4.54558e-08	-2.80955	0.0012459
739	ENSCAFG00000003233	9.12546	-3.94157	6.04141e-08	-6.86544	7.47055e-08	-6.76179	1.36074e-07	1.66324	0.206444	-1.57358	0.0602248	-1.74053	0.0843219	-1.54482	0.0914837
740	ENSCAFG00000003235	366.177	0.743626	3.54267e-05	1.52653	3.89456e-15	1.29974	2.76272e-11	1.32257	8.81873e-05	1.30398	2.28229e-10	1.52808	8.18064e-10	0.495489	0.0340974
741	ENSCAFG00000003236	252.85	-1.2907	0.000345003	-1.94279	1.08692e-06	-2.37663	2.40558e-09	-1.00307	0.191497	-0.288783	0.539576	-1.81023	0.000494725	0.146616	0.797802
742	ENSCAFG00000003243	132.643	1.08766	0.000428624	1.99519	1.02517e-09	1.76457	8.1957e-08	3.10667	4.56066e-09	2.9442	3.34911e-18	2.80896	4.17118e-12	2.34373	4.09505e-11
743	ENSCAFG00000003251	123.186	0.284755	0.325377	1.48924	9.21357e-08	1.43058	3.08639e-07	1.61856	0.000696211	1.19968	5.4663e-05	0.904207	0.0139195	0.514821	0.137495
744	ENSCAFG00000003252	50.1202	-1.71618	0.00973466	-5.70202	8.29861e-12	-5.01873	2.97194e-10	-1.56282	0.233497	-0.809427	0.323002	-5.53282	1.51332e-07	1.12733	0.196251
745	ENSCAFG00000003253	260.27	0.722337	0.000174343	1.339	9.79256e-11	1.4248	5.7918e-12	0.932025	0.0129949	0.698104	0.00198245	0.985794	0.000251509	0.986958	2.49383e-05
746	ENSCAFG00000003256	214.688	0.550593	0.00176616	0.970725	2.50984e-07	0.927831	9.04508e-07	0.907152	0.00637653	0.68322	0.000742333	1.61701	5.38146e-12	0.48476	0.0304588
747	ENSCAFG00000003260	138.872	-0.635407	0.185601	-1.54767	0.00195805	-1.12766	0.0259949	-0.504816	0.626879	-0.758941	0.169431	-8.06855	9.39892e-14	0.310433	0.64576
748	ENSCAFG00000003265	17.2441	-3.47921	6.0055e-05	-3.81412	0.000548434	-5.17362	0.000140006	-1.89157	0.224642	3.86212	1.08527e-06	-4.39533	0.00234529	1.97203	0.0266287
749	ENSCAFG00000003267	128.847	-0.785005	0.063659	-2.24321	7.28661e-07	-2.02978	7.44494e-06	-3.76489	6.22229e-06	-0.355271	0.497026	2.04065	0.000337705	0.1112	0.867294
750	ENSCAFG00000003272	401.632	-0.309185	0.429256	-1.41682	0.000217586	-1.25717	0.00107759	0.291693	0.731198	0.663352	0.116774	-4.58482	1.01285e-18	-0.607135	0.195555
751	ENSCAFG00000003276	83.4854	-2.26027	4.70134e-05	-9.72745	1.72551e-18	-8.99551	2.80459e-19	0.236999	0.866841	-2.37382	0.000306437	-1.71775	0.0338235	-1.66907	0.0197229
752	ENSCAFG00000003278	369.197	1.99269	1.55755e-09	4.12078	2.02021e-30	3.95415	4.79133e-28	3.51983	4.37542e-09	3.7481	2.92572e-23	3.55597	5.61352e-15	2.27239	1.3742e-08
753	ENSCAFG00000003290	141.352	0.362477	0.365871	-1.65763	3.97967e-05	-2.25001	3.03729e-08	-0.885419	0.256004	-0.12027	0.806381	-0.71067	0.19318	0.343293	0.514668
754	ENSCAFG00000003293	67.3344	-0.0932789	0.955342	-7.59959	2.04441e-07	-8.40998	3.69314e-08	-5.26871	0.00380964	-5.97026	4.31659e-05	-7.07025	1.51019e-05	-2.73695	0.0901819
755	ENSCAFG00000003294	25.4568	0.733386	0.189554	2.24184	2.89955e-05	2.18613	4.77813e-05	-0.0482029	0.973526	3.24965	2.64906e-09	1.85992	0.00520308	1.78023	0.00357189
756	ENSCAFG00000003304	137.653	-0.0784124	0.837285	0.378525	0.293585	0.323023	0.374971	0.0127135	0.989967	-2.12255	8.89787e-09	0.353332	0.458279	-0.55175	0.186084
757	ENSCAFG00000003307	137.973	1.52743	0.0108861	-6.48434	2.04117e-15	-7.13585	5.31996e-15	-6.8178	8.13836e-07	-2.96905	2.32072e-05	-2.4112	0.0045477	-2.86621	0.000117228
758	ENSCAFG00000003326	1167.57	0.651069	0.000639946	1.61707	4.71032e-15	1.55531	5.27151e-14	1.04502	0.00550592	1.84421	2.31432e-17	1.36172	3.96475e-07	0.517559	0.0360705
759	ENSCAFG00000003330	249.333	-0.121365	0.705446	-1.44442	1.08864e-06	-1.67072	1.75148e-08	-0.446737	0.463973	-0.556387	0.0898652	-0.846516	0.0318831	-0.316088	0.41011
760	ENSCAFG00000003340	1108.51	-0.092494	0.773984	0.575632	0.0555073	0.637107	0.0326575	-0.27458	0.66571	-0.936371	0.00266306	-2.69875	7.3019e-13	-0.176761	0.660093
761	ENSCAFG00000003342	142.406	1.28769	6.40279e-05	1.01323	0.00520564	0.762675	0.0386804	-5.18853	1.02967e-07	-6.62155	3.81682e-18	-3.17895	2.07221e-09	-2.87278	4.65979e-11
762	ENSCAFG00000003344	30.413	-1.00953	0.250704	-0.947154	0.319721	-1.08422	0.250728	-2.49779	0.097772	-4.72519	2.99523e-06	-0.80214	0.509079	-0.643281	0.590325
763	ENSCAFG00000003351	144.751	-0.735077	0.00464151	-0.579875	0.048216	-0.625741	0.0322627	-2.94678	2.82688e-08	-4.18058	1.30568e-34	-0.955415	0.010995	-3.64784	9.33841e-28
764	ENSCAFG00000003362	28.4081	-3.32945	0.00147653	4.97635	8.12063e-16	5.07466	2.2538e-16	-0.786441	0.630261	-3.23767	0.0165133	6.04001	1.37649e-19	-1.75212	0.144043
765	ENSCAFG00000003367	32.6261	-1.226	0.0841116	-5.09733	8.80411e-10	-4.42466	3.52862e-08	-0.412112	0.793539	-2.00629	0.0130466	-1.00098	0.322236	-0.258472	0.809734
766	ENSCAFG00000003370	43.8946	-1.53306	0.00680792	0.204047	0.772703	0.102171	0.887329	-4.91625	6.93966e-05	-2.5879	0.000115677	-4.03977	3.74645e-06	-0.0169644	0.986314
767	ENSCAFG00000003371	78.3329	-0.262552	0.41866	-1.48626	4.82856e-06	-1.64891	4.72706e-07	-0.355729	0.600041	-1.23146	0.000350968	-1.13563	0.00749855	0.159749	0.717965
768	ENSCAFG00000003376	60.385	-2.66593	0.00827792	-8.73272	1.8228e-11	-9.39891	1.81503e-11	-6.61653	4.34673e-05	-7.23474	3.81664e-09	-8.353	1.88834e-08	-0.301241	0.848694
769	ENSCAFG00000003381	105.717	-0.54025	0.0816278	-1.65403	5.11608e-07	-1.45429	1.03894e-05	-1.67807	0.00488291	-2.36557	2.3085e-11	-2.46113	1.95581e-08	-0.582189	0.142857
770	ENSCAFG00000003382	91.7979	0.495571	0.0143559	0.98669	2.55189e-06	1.17884	1.46518e-08	0.350657	0.410394	0.653807	0.00402341	1.24896	1.17863e-06	0.132527	0.661581
771	ENSCAFG00000003384	88.6393	-0.569491	0.0584784	1.45429	1.71988e-06	1.47554	1.2075e-06	0.0102981	0.991284	1.3855	1.6207e-05	0.611306	0.141315	-0.195299	0.655413
772	ENSCAFG00000003386	203.688	0.223112	0.499426	1.44724	3.49156e-06	1.43367	4.31384e-06	2.02084	0.000147687	1.28005	0.000114376	1.73731	1.30373e-05	1.004	0.00520371
773	ENSCAFG00000003389	1785.72	0.333204	0.00316172	0.708318	5.78707e-09	0.666542	4.56303e-08	0.0602771	0.838283	0.500869	0.000125635	0.235951	0.163512	0.213226	0.157322
774	ENSCAFG00000003393	187.387	-1.02546	0.14104	-9.41849	1.51143e-16	-8.66463	7.77771e-17	-4.66284	0.000108763	-0.068998	0.938822	-2.18374	0.0190823	1.65443	0.0495243
775	ENSCAFG00000003397	17.8749	-0.810741	0.305926	0.00166096	1	-0.675416	0.433796	-2.86379	0.0413044	-4.67253	2.75843e-06	-5.86071	1.13456e-05	-1.40755	0.146767
776	ENSCAFG00000003399	417.724	-0.0588672	0.908549	-0.00535114	0.993573	0.0260471	0.961207	-0.0086292	0.994766	2.03177	9.50349e-06	-1.23745	0.0334144	0.482142	0.392107
777	ENSCAFG00000003402	42.0272	-3.37656	2.11342e-07	-8.09446	3.21175e-17	-6.88557	4.73063e-16	-7.83069	6.14591e-08	-2.59392	0.000852923	-7.93873	2.90427e-11	-2.86249	0.000517426
778	ENSCAFG00000003404	16.9497	-3.07124	9.29546e-05	-8.97778	7.85503e-11	-8.88333	1.58732e-10	-7.39878	3.29764e-06	-7.1608	8.47062e-10	-8.113	3.09697e-08	-2.33685	0.0197875
779	ENSCAFG00000003406	61.191	-2.94403	1.03645e-08	-8.84305	3.04005e-18	-8.73585	1.32553e-17	-7.64292	1.90832e-08	-0.26444	0.704396	-0.479301	0.558874	-4.28391	1.0708e-10
780	ENSCAFG00000003408	529.256	-0.122371	0.646633	-1.34602	6.33645e-08	-1.55697	3.84604e-10	-1.07376	0.0194879	-0.228502	0.43159	-0.944934	0.00408363	0.0560309	0.882819
781	ENSCAFG00000003409	491.603	1.64486	8.34997e-08	3.96655	1.89964e-32	3.85187	1.42241e-30	2.75659	1.12598e-06	3.34191	1.95242e-21	3.99917	3.3096e-21	2.57212	2.55476e-12
782	ENSCAFG00000003411	176.016	0.744691	0.0200382	2.38232	5.6293e-13	2.32199	2.36696e-12	2.03865	0.000317986	2.50582	5.45595e-13	2.39708	1.16502e-08	1.33874	0.000421496
783	ENSCAFG00000003426	102.18	-5.16967	3.04286e-16	-10.2876	1.60578e-23	-10.7095	1.68928e-21	-9.84016	2.23463e-11	-11.3821	6.21878e-19	-7.78727	6.28736e-15	-3.8369	1.21018e-06
784	ENSCAFG00000003428	423.845	0.677491	0.0320219	1.16849	0.000542665	1.15798	0.000607216	1.11127	0.0750325	1.64044	3.3277e-06	1.69463	8.55718e-05	1.50764	5.60842e-05
785	ENSCAFG00000003430	207.862	-0.203569	0.411596	-0.822779	0.00082931	-1.2374	4.41269e-07	-0.51601	0.287821	-0.443102	0.100907	-1.4128	9.99486e-06	0.326295	0.281189
786	ENSCAFG00000003432	44.3166	-3.60547	0.000878922	-7.57951	6.527e-08	-7.4901	1.0178e-07	-5.04298	0.00325606	1.28524	0.33112	-1.94165	0.192632	0.24861	0.887629
787	ENSCAFG00000003435	198.103	0.506947	0.00122689	1.20791	1.94556e-13	1.27313	1.00597e-14	0.947885	0.000802669	1.09493	2.57923e-10	1.20506	5.26706e-09	0.404783	0.0438062
788	ENSCAFG00000003439	39.9261	-2.53535	1.69581e-12	-2.75725	3.02201e-11	-2.7818	2.66247e-11	-1.15265	0.133734	-3.20088	9.59336e-13	-1.57631	0.00307798	-2.3002	5.51308e-07
789	ENSCAFG00000003455	1060.02	0.816145	0.000103663	1.71777	6.04206e-14	1.65406	5.31783e-13	0.740377	0.0937049	1.69868	2.21231e-12	0.565083	0.071902	1.45425	1.01518e-08
790	ENSCAFG00000003458	227.835	-0.0939225	0.729791	-1.46065	5.52769e-09	-1.7597	3.17119e-12	0.044326	0.94414	-0.669402	0.013456	-0.59966	0.0750254	0.0290879	0.941139
791	ENSCAFG00000003462	153.85	-0.784922	0.000261925	-0.655358	0.00704818	-0.853962	0.000397819	-1.21323	0.0055437	-1.19061	2.83541e-06	-0.412136	0.208149	-0.758831	0.00573867
792	ENSCAFG00000003467	86.3199	-0.205229	0.416502	-1.74156	1.5624e-11	-1.71011	4.65565e-11	0.403541	0.412687	-0.666026	0.0137125	-0.649945	0.0510267	-0.296333	0.348215
793	ENSCAFG00000003469	59.4511	-0.437535	0.0914282	-1.39356	7.63335e-07	-1.47095	2.36844e-07	-0.170254	0.782727	-1.20748	4.9465e-05	-0.542776	0.143815	0.148129	0.691229
794	ENSCAFG00000003470	108.386	0.216099	0.592984	0.54671	0.173669	0.503258	0.212069	-6.10637	2.04712e-07	-0.309148	0.490872	-0.142833	0.801951	0.226508	0.667017
795	ENSCAFG00000003471	803.714	-0.78408	0.000291938	-2.48414	1.59336e-25	-2.51722	4.67472e-26	-1.19246	0.00589897	-2.20175	1.70004e-18	-1.74813	1.56555e-08	-1.04569	0.000100753
796	ENSCAFG00000003472	83.1115	-2.3421	0.000196209	-9.48004	8.60541e-17	-9.36849	2.86359e-16	-1.13822	0.387863	-0.252463	0.764369	-1.46115	0.113643	-1.76827	0.0291651
797	ENSCAFG00000003481	78.2008	0.232077	0.457086	-1.59711	3.71258e-07	-1.88627	3.56477e-09	-0.82231	0.167924	-0.8208	0.0138247	-0.8685	0.0340983	-0.243757	0.550888
798	ENSCAFG00000003501	382.5	-0.479595	0.209667	-1.74952	7.47841e-06	-1.72958	9.51382e-06	-1.1337	0.125515	-0.42322	0.346817	0.643807	0.230078	-0.412947	0.415867
799	ENSCAFG00000003507	160.854	1.27571	1.53782e-09	1.2739	4.2874e-08	1.14955	9.14079e-07	0.804739	0.0591793	1.35196	2.88276e-08	2.60554	2.878e-20	1.62074	1.20376e-10
800	ENSCAFG00000003518	176.072	-0.528696	0.255807	-2.63216	2.2242e-08	-2.4072	3.18095e-07	-8.54904	1.58864e-11	-8.71245	9.06241e-27	-9.47546	1.97485e-16	-2.16806	4.08626e-05
801	ENSCAFG00000003525	41.0231	-0.677838	0.0211112	-1.67017	4.81216e-07	-1.7793	1.23443e-07	0.868901	0.129284	-0.788278	0.0232173	-0.771141	0.0715458	-0.288723	0.487936
802	ENSCAFG00000003528	27.591	-2.88873	2.84336e-06	-9.08248	5.52912e-13	-8.9786	1.44479e-12	-7.34031	6.89921e-07	-0.85969	0.268793	-6.62747	2.9604e-09	-3.44204	1.18952e-05
803	ENSCAFG00000003530	38.0965	-2.59619	0.00120755	-5.91631	8.22127e-10	-6.52335	1.65843e-10	-1.15833	0.47141	0.0371823	0.974148	-5.36738	4.49914e-06	-1.39631	0.192106
804	ENSCAFG00000003535	18.3937	-3.71915	4.94259e-06	-7.13079	1.04385e-07	-7.03201	1.80343e-07	-3.78221	0.0124545	-6.88964	4.62724e-07	2.22295	0.0414668	0.0217553	0.987152
805	ENSCAFG00000003539	400.564	2.22471	9.89517e-13	4.20842	8.36959e-35	4.00368	1.33451e-31	3.49711	8.19665e-10	3.24255	1.74211e-19	3.36137	7.47189e-15	2.67787	8.59104e-13
806	ENSCAFG00000003541	232.922	-0.456396	0.00352527	0.65709	8.11261e-05	0.545709	0.00121063	0.0717556	0.858517	0.987283	1.07531e-08	0.390171	0.0805572	0.0675676	0.778343
807	ENSCAFG00000003543	245.174	0.646409	0.000149551	1.4704	4.37404e-16	1.47361	4.30624e-16	1.1652	0.0001762	1.67128	8.90213e-19	1.68873	1.05455e-13	0.610136	0.00423203
808	ENSCAFG00000003548	164.325	0.75922	0.00184211	0.88893	0.000847913	0.868616	0.00113434	1.4574	0.0012161	0.966426	0.000566689	2.2758	3.24166e-12	0.78504	0.0099014
809	ENSCAFG00000003581	280.924	0.571342	0.0931423	2.59471	5.5401e-14	2.50935	3.87122e-13	1.81288	0.00297772	1.81428	8.37632e-07	2.40436	5.91233e-08	1.049	0.00968788
810	ENSCAFG00000003587	49.8171	-2.07159	6.16306e-05	0.177	0.789538	0.0795059	0.906362	-0.775318	0.496127	-4.09125	4.88588e-10	-1.9933	0.00818829	-2.29903	0.000476034
811	ENSCAFG00000003589	306.77	0.986641	1.59684e-05	1.26806	4.42803e-07	1.41155	1.69092e-08	1.38686	0.00159703	1.26646	1.83302e-06	2.2092	3.39908e-12	0.459157	0.138503
812	ENSCAFG00000003592	189.386	0.167939	0.496818	-1.16035	1.71503e-06	-1.04891	1.6043e-05	-0.185585	0.730584	0.620557	0.015213	-0.745059	0.0196113	0.608624	0.0273664
813	ENSCAFG00000003595	568.764	0.396431	0.0258943	1.17336	3.11501e-10	1.12429	1.76373e-09	1.28814	7.59922e-05	0.918501	3.92566e-06	1.26807	1.33964e-07	0.48898	0.0276403
814	ENSCAFG00000003598	42.5771	5.93443	2.66364e-06	6.25794	8.69916e-07	6.15113	1.35095e-06	0	1	9.06601	1.71793e-12	1.33233	0.439673	4.39488	0.00200993
815	ENSCAFG00000003599	194.859	0.0572894	0.773735	-0.45581	0.0138186	-0.714315	9.57145e-05	-0.906555	0.00662657	-0.876728	5.69549e-06	-1.22869	2.89403e-07	-0.259168	0.249329
816	ENSCAFG00000003600	38.3226	-5.96563	4.1395e-06	-3.96442	0.00110617	-3.23934	0.00378076	-3.48695	0.0387785	5.87346	1.60129e-14	-1.27971	0.266178	-2.04485	0.0664792
817	ENSCAFG00000003605	16.5594	-0.82336	0.290956	-8.37625	1.33523e-09	-8.28307	2.67334e-09	-6.91279	1.36546e-05	-8.16356	6.98789e-09	-7.56981	2.42849e-07	-3.00806	0.00107941
818	ENSCAFG00000003613	129.429	-1.13698	0.108003	-4.8554	6.89777e-11	-6.21729	1.51211e-15	-4.03252	0.00087063	-2.18463	0.00572509	-0.882224	0.382741	-1.36991	0.122875
819	ENSCAFG00000003615	360.403	-1.8081	6.43346e-07	1.38368	0.000704741	1.1816	0.00407673	1.14646	0.135211	-0.932551	0.0369293	-3.21177	2.53662e-09	0.0215691	0.972857
820	ENSCAFG00000003616	107.968	-3.29311	4.61044e-16	3.96545	2.55469e-34	3.88915	7.77776e-33	3.23967	3.9264e-10	-0.336064	0.425562	-1.25478	0.015568	-1.45622	0.00162669
821	ENSCAFG00000003619	35.911	-1.87575	0.00521573	5.15723	6.93802e-22	4.38886	3.95985e-16	2.7269	0.000828234	-0.538224	0.484541	0.0422082	0.962956	-0.832371	0.343124
822	ENSCAFG00000003620	32.7622	-1.72689	2.80209e-06	-1.74488	3.38914e-05	-1.37568	0.00106677	-1.48325	0.0548689	-4.01156	3.34661e-14	0.797633	0.14052	-1.38502	0.00371397
823	ENSCAFG00000003621	233.027	-1.6335	0.00050758	-0.847606	0.119562	-1.00251	0.0622987	-1.63097	0.0861855	-1.69319	0.00232484	-7.19656	1.32035e-19	-1.81271	0.002131
824	ENSCAFG00000003622	184.133	0.764977	5.3045e-05	1.10832	6.12867e-08	1.0548	2.81644e-07	0.82042	0.0270685	1.04194	1.44646e-06	1.1526	8.97001e-06	0.82254	0.000423534
825	ENSCAFG00000003623	386.125	0.671791	0.000205367	1.9097	5.81561e-23	1.75879	1.37103e-19	1.0454	0.00255691	0.603591	0.00476689	1.49168	2.13578e-09	0.545919	0.018303
826	ENSCAFG00000003624	28.4567	-4.3075	1.51289e-12	-7.93265	2.69824e-10	-6.9746	2.29969e-10	-6.24953	2.44897e-05	0.496741	0.498369	-7.03339	1.53057e-07	1.23404	0.0996714
827	ENSCAFG00000003625	134.975	-0.998177	0.00390291	-5.88184	2.46582e-40	-4.95045	5.03237e-33	-4.517	1.73395e-10	-8.67966	4.42695e-30	-2.03828	3.35438e-05	-2.1777	2.18675e-07
828	ENSCAFG00000003629	669.239	-0.25027	0.110171	-0.876235	7.34526e-08	-0.957456	4.05873e-09	-0.822045	0.00574556	-0.661313	0.000144182	-1.73572	4.31702e-16	-0.0615725	0.792908
829	ENSCAFG00000003653	217.87	0.799944	0.00597147	1.09501	0.000517898	0.880465	0.00584463	1.96832	0.000214788	2.07692	1.55879e-10	1.75285	1.01525e-05	1.6291	2.2942e-06
830	ENSCAFG00000003658	60.7811	-2.25937	9.92049e-05	-5.45669	8.22276e-16	-5.89893	3.22392e-17	-7.09114	2.46466e-08	-9.64481	3.17054e-16	-1.78977	0.0334657	-2.91438	5.53398e-05
831	ENSCAFG00000003662	462.987	0.973601	0.0342796	-2.79325	1.13531e-08	-2.5247	2.5409e-07	-8.77	2.07965e-12	-10.4995	4.83875e-22	-8.57735	3.77782e-20	-1.86754	0.000779952
832	ENSCAFG00000003663	115.088	-4.21896	8.37423e-17	-10.2321	6.76652e-21	-8.68439	1.1393e-24	-0.273517	0.832069	-2.53871	2.83899e-05	-3.56318	1.32596e-06	-0.116659	0.893884
833	ENSCAFG00000003683	197.906	2.1766	1.93089e-15	3.27304	2.21189e-28	2.98346	1.10786e-23	2.6649	4.04749e-08	2.56008	2.119e-16	2.82649	2.09718e-14	1.82735	3.55212e-08
834	ENSCAFG00000003688	653.418	0.742737	4.65137e-09	0.443045	0.00229313	0.408708	0.00510518	0.16866	0.585273	0.517029	0.000710855	-0.34484	0.0784028	0.55654	0.000577714
835	ENSCAFG00000003692	132.197	-2.71132	4.58101e-06	-10.9414	5.84662e-22	-10.16	3.21018e-23	-2.4256	0.0347003	-6.48116	5.81962e-19	-3.75114	8.35307e-06	-2.07634	0.00604357
836	ENSCAFG00000003698	273.55	0.224765	0.337365	-0.74713	0.00165808	-0.638184	0.0075902	-2.64773	1.52836e-09	-0.821922	0.00107135	-1.16112	0.00015882	-0.998348	0.000167916
837	ENSCAFG00000003701	175.779	0.244262	0.166215	-0.910859	9.55176e-07	-0.791796	2.19691e-05	0.131895	0.745929	-0.401976	0.0457617	-0.459851	0.0616039	0.182053	0.442323
838	ENSCAFG00000003704	260.777	1.8784	8.19955e-11	2.41512	3.42802e-14	2.24495	2.13512e-12	-4.66272	2.18473e-06	2.4389	3.46172e-13	2.47561	1.0201e-09	2.72195	3.4637e-15
839	ENSCAFG00000003706	48.5223	0.744231	0.0611801	-0.963988	0.0301489	-1.19767	0.00706652	-1.08438	0.193826	-0.0333081	0.950703	-3.16377	1.4869e-06	0.442485	0.415509
840	ENSCAFG00000003709	650.457	0.337266	0.163213	-0.77804	0.00206486	-0.635492	0.0126656	-2.77857	3.99355e-10	-0.999999	0.000165466	-1.34296	3.4832e-05	-0.981734	0.000500343
841	ENSCAFG00000003710	400.345	-1.8565	0.0010867	-8.25374	1.622e-25	-7.05488	2.10978e-23	3.41022	0.000994592	-0.20498	0.789176	0.249434	0.784154	0.020158	0.983513
842	ENSCAFG00000003714	410.59	0.311955	0.364221	0.79319	0.0229496	0.623607	0.0775818	-0.748065	0.266279	-0.316265	0.424966	-2.3734	1.11224e-07	0.371449	0.399024
843	ENSCAFG00000003716	602.719	0.831596	4.22973e-08	0.457505	0.00894859	0.422525	0.0162517	0.233492	0.517949	0.526333	0.00427296	-1.33835	4.34666e-09	0.577507	0.00313358
844	ENSCAFG00000003717	392.734	-0.801477	0.255704	-1.53846	0.0361278	-1.99355	0.00582574	-7.02639	1.93739e-08	-9.89084	4.38649e-19	-2.80879	0.00206374	1.77597	0.0319174
845	ENSCAFG00000003725	68.2543	-0.21359	0.379343	-0.332503	0.192853	-0.51359	0.0409231	-0.901284	0.0517894	-0.722324	0.00608238	-1.48065	8.48918e-06	-0.310963	0.307582
846	ENSCAFG00000003727	71.4384	-0.220121	0.749916	3.08513	2.04265e-07	3.47001	4.40736e-09	2.20006	0.0314922	3.71865	1.96652e-09	2.63583	0.000450412	1.02241	0.167855
847	ENSCAFG00000003729	740.698	0.763313	1.8996e-05	1.69574	3.07903e-18	1.54519	2.40752e-15	-0.259628	0.541581	-0.0394051	0.875238	0.162026	0.574362	0.24386	0.336581
848	ENSCAFG00000003730	20.6609	0.728682	0.329116	-4.69754	3.19039e-07	-4.53976	7.35051e-07	-5.28642	0.0005208	-4.19601	6.1978e-06	-2.90671	0.00456569	-2.03484	0.0235813
849	ENSCAFG00000003733	329.342	-0.107607	0.660411	-0.996077	1.40266e-05	-1.13172	7.76459e-07	-0.572212	0.202903	-0.545626	0.0288849	-1.91113	2.10203e-10	-0.214287	0.477561
850	ENSCAFG00000003737	32.9939	-2.57744	0.000682761	-5.59073	3.26381e-09	-5.58229	5.00105e-09	0.784137	0.626198	0.273853	0.786113	-0.504528	0.664987	-1.05853	0.310118
851	ENSCAFG00000003741	21.8948	-2.56697	6.01986e-05	-9.10268	3.36447e-12	-9.00268	7.97041e-12	-4.4376	0.000361825	-8.87503	2.67824e-11	-8.23004	3.49345e-09	-1.63196	0.05036
852	ENSCAFG00000003744	169.356	2.39751	2.40068e-10	3.44542	6.13721e-17	3.29904	1.34515e-15	3.40922	4.45571e-07	2.89481	2.66624e-11	3.34869	9.61682e-11	2.37233	2.44924e-07
853	ENSCAFG00000003746	18.8212	-0.221212	0.84699	-5.68995	4.04304e-06	-5.71208	5.15478e-06	-2.15118	0.206444	-2.7434	0.014106	0.809257	0.553245	0.50131	0.719129
854	ENSCAFG00000003748	516.657	1.40747	1.0065e-12	1.41563	1.4576e-10	1.04519	2.81378e-06	0.623031	0.149248	0.48724	0.048766	-0.032283	0.925498	0.444511	0.101369
855	ENSCAFG00000003749	22.2179	-1.80762	0.000906698	2.37498	7.64805e-06	1.62337	0.00283699	2.90129	0.000698345	0.829525	0.172188	-2.07229	0.0150183	-1.83849	0.01266
856	ENSCAFG00000003751	268.316	-0.852088	5.32307e-07	0.204095	0.316745	0.201493	0.323459	-0.505668	0.176341	-0.312555	0.143449	-0.611331	0.0159613	-0.465401	0.0388636
857	ENSCAFG00000003752	11.9808	-2.48278	4.7908e-05	-5.5363	4.33847e-05	-5.44217	7.01302e-05	-4.20038	0.00922485	3.98371	2.21635e-16	-4.80144	0.000898917	-2.99384	0.00258816
858	ENSCAFG00000003758	57.1218	-4.23178	1.06408e-07	-8.5988	1.3407e-11	-7.77024	2.82524e-11	-6.45011	1.99226e-05	-0.724875	0.476931	-3.07178	0.00624146	1.22119	0.260248
859	ENSCAFG00000003759	209.201	-0.175279	0.576599	-0.185567	0.576444	-0.181332	0.583925	-1.48116	0.00665396	-0.5715	0.0844421	-3.19111	1.25485e-14	-0.593114	0.0997807
860	ENSCAFG00000003776	49.0719	-2.64049	2.32655e-06	-8.33474	1.84403e-13	-8.22206	5.42995e-13	1.19057	0.306026	-0.0725799	0.925056	0.881496	0.294988	-1.65262	0.022883
861	ENSCAFG00000003778	25.1826	0.800421	0.0322373	-2.77819	1.18025e-08	-2.88431	1.02897e-08	-0.154691	0.871103	-1.99488	3.16843e-05	-1.6815	0.00362366	-1.01946	0.0401274
862	ENSCAFG00000003783	128.028	-0.216697	0.469439	-1.22891	2.89186e-05	-0.995464	0.000747434	-0.173797	0.794323	-1.25448	5.72015e-05	-1.75869	5.02881e-06	-1.02503	0.00215457
863	ENSCAFG00000003785	11.6616	-6.58351	1.53502e-08	-6.32361	3.21759e-06	-5.30312	1.15485e-05	-4.7262	0.0034331	2.23179	0.00786194	0.632669	0.564915	-2.88896	0.00518694
864	ENSCAFG00000003789	74.4545	0.68418	0.00874455	1.45121	6.93844e-08	1.34473	6.95338e-07	1.58422	0.000338116	1.37344	1.23185e-06	1.48382	9.1283e-06	0.854691	0.00664163
865	ENSCAFG00000003793	591.327	0.357601	0.517302	-3.22273	9.20296e-10	-3.62605	6.26186e-12	-3.26827	0.000284578	-2.96471	1.07947e-07	-4.95017	6.06816e-13	-1.34113	0.030499
866	ENSCAFG00000003799	128.582	0.364951	0.0973147	0.0691239	0.797436	-0.0983434	0.709661	-0.495953	0.286782	0.277033	0.288876	-2.0242	1.09055e-09	0.538604	0.0444992
867	ENSCAFG00000003807	4.60502	-4.65732	7.39618e-07	-7.97683	1.06828e-07	-7.9049	1.74602e-07	-6.77474	4.15257e-05	-7.80091	3.70153e-07	-7.29262	3.53822e-06	-4.29516	0.000381657
868	ENSCAFG00000003808	370.856	0.188166	0.337278	-0.44654	0.0269001	-0.485089	0.0157744	-0.427501	0.274566	-1.22424	3.76184e-09	-1.80923	2.92529e-12	-0.81471	0.000240994
869	ENSCAFG00000003821	1090.02	-0.144822	0.772886	-1.41916	0.00188009	-1.43095	0.00168888	-0.817798	0.36162	-0.642434	0.208129	-9.14765	5.21746e-33	-0.825898	0.131622
870	ENSCAFG00000003828	539.811	-0.0488082	0.808948	-1.36526	2.95931e-14	-1.32829	1.60718e-13	-0.163921	0.681486	-0.721149	0.00017185	-1.36111	6.53782e-09	0.0305542	0.913277
871	ENSCAFG00000003829	126.024	-1.14068	6.93342e-10	-1.25807	2.39964e-09	-1.36208	1.39151e-10	-1.01908	0.00830155	-1.03815	3.3214e-06	-1.01909	0.000213524	-0.965522	4.63077e-05
872	ENSCAFG00000003833	1010.9	2.08563	4.02757e-09	2.96346	6.30102e-14	3.15439	1.44159e-15	0.349677	0.689371	-0.953679	0.0311468	0.854121	0.116521	-3.149	5.34353e-12
873	ENSCAFG00000003839	1319.23	0.153195	0.319993	-0.281303	0.0805193	-0.406071	0.00984433	-0.927157	0.000749197	-0.913503	1.77205e-08	-0.836169	3.01707e-05	-0.107877	0.608508
874	ENSCAFG00000003848	155.745	-0.628034	0.00955773	-0.848276	0.00147412	-1.41152	9.99625e-08	-1.18711	0.0145091	-1.10836	8.05153e-05	-2.20269	4.04031e-10	-0.447691	0.164058
875	ENSCAFG00000003850	35.165	-2.65856	4.6503e-11	-1.94129	2.30717e-05	-2.23875	1.1666e-06	-4.63821	5.37632e-07	-3.19226	1.68878e-10	-3.27998	1.08168e-07	-2.57102	6.79731e-07
876	ENSCAFG00000003852	84.4501	-0.86146	0.0995642	0.518975	0.376721	0.569353	0.329362	-6.20452	1.24274e-06	-7.98284	5.06494e-13	0.103558	0.898948	-0.109802	0.895258
877	ENSCAFG00000003859	10.2459	-2.32022	0.000428317	-6.20417	5.24769e-06	-6.10882	8.65207e-06	-4.78581	0.00286546	2.68765	6.24144e-05	-5.42543	0.000184949	-3.41035	0.000779797
878	ENSCAFG00000003868	207.221	0.270546	0.127047	-0.944013	4.76594e-07	-1.35929	9.65448e-13	0.16764	0.676969	-0.243238	0.2472	-0.690571	0.00491774	0.0750847	0.773273
879	ENSCAFG00000003874	374.128	-0.951817	7.11034e-05	-1.67989	2.51456e-10	-1.68919	2.14251e-10	-0.0233219	0.973823	0.571607	0.0499206	-0.645042	0.0729085	-0.26336	0.451427
880	ENSCAFG00000003875	201.121	2.2492	4.38552e-11	3.44487	2.00742e-20	3.19076	1.11876e-17	2.71516	1.16998e-05	3.18446	3.52855e-16	1.72181	0.000358148	2.64029	1.0708e-10
881	ENSCAFG00000003880	61.4159	-1.21227	0.0521614	-9.48591	1.89558e-15	-3.89399	7.6057e-09	-1.57229	0.194978	-9.23101	2.78938e-14	-8.47964	2.67255e-11	-1.30035	0.100968
882	ENSCAFG00000003895	6.83962	-4.40521	3.31925e-08	-7.21483	8.20104e-09	-7.09903	1.60146e-08	-6.81726	2.22144e-05	-6.95627	5.27925e-08	-7.44929	6.01793e-07	-3.63468	0.00032462
883	ENSCAFG00000003896	125.919	1.87129	7.07904e-07	1.08777	0.0116702	0.8085	0.0662354	2.58747	0.000210206	2.07688	2.20634e-06	1.57791	0.00346128	2.38183	1.94296e-07
884	ENSCAFG00000003902	310.954	-0.170115	0.519165	-1.91382	5.79016e-14	-1.85376	3.79617e-13	0.503249	0.321481	-0.810341	0.00304476	-1.78627	7.47874e-08	0.0238976	0.950498
885	ENSCAFG00000003908	24.3017	-0.227069	0.728708	-5.7244	1.23362e-11	-5.10486	8.061e-11	-0.829012	0.486478	-4.16218	1.65397e-08	-2.77937	0.000702699	-0.942374	0.204948
886	ENSCAFG00000003910	37.6826	-1.37086	0.00225454	-3.61464	9.62932e-12	-3.88746	1.14916e-12	-0.828079	0.394884	-0.0494196	0.935765	-2.34162	0.000354655	-1.81707	0.00136698
887	ENSCAFG00000003916	24.5273	-2.47288	3.83597e-07	-2.19608	9.51533e-05	-2.323	4.90739e-05	-4.15421	0.000734281	2.34757	8.40133e-06	-2.7041	0.000416785	-1.61201	0.0104366
888	ENSCAFG00000003922	70.102	-2.42188	0.00105516	-2.02211	0.0159775	-2.22077	0.00908154	3.99819	0.000745818	4.09829	1.33642e-07	0.409631	0.703458	4.27327	1.48278e-07
889	ENSCAFG00000003926	330.886	0.203847	0.233852	-0.392136	0.0298205	-0.544898	0.00220646	-0.102997	0.798796	-0.00492422	0.983926	-1.11343	1.28741e-06	0.567417	0.00402682
890	ENSCAFG00000003930	56.0346	0.978035	0.00053776	1.42433	1.69637e-06	1.60723	5.4925e-08	1.20079	0.0182771	1.39504	7.68673e-06	1.67917	3.41709e-06	0.926113	0.00757148
891	ENSCAFG00000003935	106.678	0.686884	0.303355	0.735127	0.3036	0.596929	0.409578	-1.92059	0.113219	-1.30308	0.07901	-4.34218	2.57016e-06	-1.52394	0.0556544
892	ENSCAFG00000003936	549.656	0.124427	0.523585	-0.620348	0.00107962	-0.820266	1.30798e-05	-1.11829	0.000894785	-0.605675	0.00269279	-1.38172	1.60496e-08	0.017468	0.950846
893	ENSCAFG00000003939	87.4509	-0.830435	0.00694654	-2.61053	3.19898e-14	-3.03088	7.85993e-18	-2.33867	0.000118192	-1.8442	2.67846e-07	-2.07307	2.84076e-06	-0.917249	0.0187792
894	ENSCAFG00000003942	492.342	-0.497455	0.0472539	-2.29936	5.73557e-18	-2.44996	5.80376e-20	0.793603	0.117258	0.468839	0.112652	-1.03822	0.00304215	0.12936	0.729099
895	ENSCAFG00000003945	34.4693	-2.10329	0.000279622	-7.5901	3.40535e-13	-6.56836	3.05898e-13	-4.57592	0.00012136	0.401696	0.591929	-2.63553	0.00168351	-0.975032	0.214136
896	ENSCAFG00000003949	134.56	1.14894	3.71838e-08	0.679116	0.00432749	0.616853	0.0101532	0.783147	0.0642168	1.34095	2.43007e-08	0.816214	0.00643015	1.01109	9.64743e-05
897	ENSCAFG00000003956	266.405	1.66284	5.63825e-14	1.98617	3.69572e-16	2.1149	4.09386e-18	1.60914	0.000117039	2.03641	1.7652e-15	2.26948	1.64352e-13	1.258	4.95657e-06
898	ENSCAFG00000003959	12.6839	-0.806344	0.453132	-6.70854	1.8363e-06	-6.61476	2.81509e-06	-3.4008	0.0430932	-0.470574	0.703936	-5.68577	0.000153031	0.150163	0.92545
899	ENSCAFG00000003960	68.6454	-1.62929	0.000490523	-6.37654	1.16149e-16	-5.4407	7.76852e-16	2.78287	0.00117701	1.10402	0.0472582	-0.799699	0.256593	-0.961339	0.123579
900	ENSCAFG00000003966	181.93	-1.46672	0.00864516	-9.83247	1.15707e-19	-9.71724	5.18969e-19	-1.56483	0.160346	0.956772	0.156431	-1.28426	0.112893	-0.704297	0.361603
901	ENSCAFG00000003969	370.044	1.61578	8.93586e-11	2.12672	1.31281e-14	1.96513	1.25278e-12	1.79793	0.000177509	1.94473	2.6545e-11	1.63165	4.89865e-06	1.75894	8.98354e-09
902	ENSCAFG00000003970	316.865	2.52018	1.52568e-14	2.54454	3.05306e-12	2.26569	5.95111e-10	3.18883	2.15212e-07	1.18578	0.00293422	1.97735	2.77822e-05	2.02837	6.60016e-07
903	ENSCAFG00000003973	40.1449	-3.28905	4.13774e-10	-8.20606	1.13557e-12	-8.09453	3.17843e-12	-3.73162	0.000521576	0.503414	0.451571	0.866739	0.268814	-0.391947	0.619654
904	ENSCAFG00000003979	22.708	-3.63048	3.69489e-12	-4.06436	1.09841e-10	-4.00213	2.61863e-10	-4.08291	0.000196324	0.230375	0.735238	-5.37786	1.6795e-08	-1.87968	0.004477
905	ENSCAFG00000003980	161.813	-0.0583361	0.892158	-0.310856	0.448959	-0.320872	0.433361	-6.68608	6.86002e-09	1.54452	8.30219e-05	-0.987525	0.0500578	-0.40266	0.408679
906	ENSCAFG00000003987	397.863	-3.92546	5.03492e-13	-7.89013	4.34981e-24	-7.94311	3.28539e-23	-6.65264	9.59098e-09	2.94337	4.43951e-06	-1.0291	0.215475	-2.25185	0.00120963
907	ENSCAFG00000003991	37.2793	-0.684111	0.128931	-8.33007	1.73264e-13	-8.21703	5.34552e-13	-1.08785	0.229627	-1.12252	0.028841	-3.49285	1.96992e-07	-0.701441	0.227301
908	ENSCAFG00000003995	341.739	-1.3268	0.00426921	-3.28716	7.99575e-11	-3.66788	5.57348e-13	0.497174	0.641391	0.281098	0.641853	-0.499233	0.485709	0.982545	0.105954
909	ENSCAFG00000003997	160.615	-0.868991	0.00875837	-3.36473	6.60092e-20	-3.29291	4.90363e-19	-1.05662	0.123114	-1.77603	3.3555e-06	-1.42334	0.00260749	-0.572831	0.196111
910	ENSCAFG00000004000	593.047	0.31784	0.487907	-1.92598	1.32392e-05	-1.92127	1.37694e-05	-1.79693	0.0240763	-2.07939	8.71402e-06	-1.28499	0.0281427	0.0892901	0.895258
911	ENSCAFG00000004006	148.649	-2.19577	1.11733e-05	-2.85387	3.24777e-07	-2.49087	8.4815e-06	-0.696173	0.536973	-0.130365	0.850919	-0.306783	0.703501	-0.191718	0.813032
912	ENSCAFG00000004009	107.768	1.4312	0.000105778	2.03271	3.36109e-07	2.22954	1.96499e-08	2.14832	0.0014701	1.64485	0.000107372	2.56267	2.93497e-07	1.14258	0.014319
913	ENSCAFG00000004011	11.2596	-2.20265	0.000771426	-4.81394	2.07753e-07	-5.41532	1.70131e-07	2.11541	0.0765143	-6.69631	3.043e-07	-6.02453	1.07064e-05	-0.357649	0.715037
914	ENSCAFG00000004012	71.61	-1.76786	0.000139669	-1.43856	0.00610281	-1.98892	0.000136425	-0.55061	0.606809	-5.66028	7.97504e-17	1.85649	0.0047762	-1.45667	0.0146286
915	ENSCAFG00000004019	479.926	-0.0530464	0.807408	-0.375402	0.0623904	-0.369142	0.0667051	-1.24497	0.00032339	-0.660472	0.00147698	-1.45979	7.77624e-09	-0.48849	0.0316077
916	ENSCAFG00000004021	112.162	-0.326765	0.273024	-2.14591	4.31446e-12	-2.17864	2.81209e-12	-0.716903	0.227829	-0.2699	0.441621	-0.953583	0.0177422	-0.494087	0.182998
917	ENSCAFG00000004022	274.134	-0.517772	0.0812598	-1.66446	8.80155e-08	-1.71917	3.33217e-08	-1.85753	0.000791529	-2.16156	5.51804e-11	-3.72174	7.2847e-19	-1.19534	0.000730782
918	ENSCAFG00000004030	142.321	0.871974	4.21644e-05	0.822536	0.000472652	0.78062	0.000960026	0.0435951	0.941997	1.22394	4.45712e-07	0.586015	0.0582827	1.21618	1.97564e-06
919	ENSCAFG00000004031	149.256	1.71232	5.02629e-08	3.31993	5.65113e-23	3.04027	2.19267e-19	2.74148	6.46085e-07	2.57282	3.82845e-13	2.38084	1.92501e-08	2.10013	2.0658e-08
920	ENSCAFG00000004039	75.9855	-0.667084	0.000111971	-0.867054	9.52166e-06	-0.781801	7.11755e-05	0.123975	0.767263	-0.808587	9.60865e-05	-0.203799	0.443217	-0.186931	0.453145
921	ENSCAFG00000004043	88.1025	-2.59715	0.000253265	-10.9511	5.42947e-17	-10.8508	1.63716e-16	-9.21245	1.76773e-09	-10.7124	7.76933e-16	-10.019	6.22862e-13	-2.11895	0.0191741
922	ENSCAFG00000004045	105.21	-0.538795	0.0233422	-1.57982	1.13739e-09	-1.80812	5.91972e-12	-0.898629	0.0636303	-1.2992	2.15886e-06	-2.14689	7.1474e-10	-0.519129	0.0916137
923	ENSCAFG00000004046	175.522	0.392483	0.12034	1.30725	3.21391e-07	1.12051	1.37617e-05	1.09474	0.0176382	0.267202	0.376155	1.56997	1.37791e-06	0.711783	0.0179823
924	ENSCAFG00000004052	617.699	1.48674	2.9309e-07	2.50582	4.58884e-15	2.29995	6.9838e-13	3.11764	1.2201e-08	2.46535	2.77894e-13	2.75095	2.22634e-11	2.23102	2.38024e-10
925	ENSCAFG00000004060	373.175	0.605561	0.0338175	0.712162	0.0224059	0.844771	0.006124	-0.00554377	0.995169	1.5026	2.29157e-06	-0.612013	0.143582	1.40587	2.98619e-05
926	ENSCAFG00000004075	259.063	0.0601502	0.827069	-0.594127	0.017607	-0.577146	0.0212618	-0.99634	0.0282697	-0.24986	0.374613	-1.76017	4.52694e-08	0.0793773	0.823304
927	ENSCAFG00000004076	733.042	-0.316653	0.021644	-0.152783	0.338481	-0.418867	0.00551215	0.539893	0.0486981	0.789385	2.9387e-07	-0.420374	0.0337825	0.432441	0.0108067
928	ENSCAFG00000004080	1012.47	0.132794	0.563927	1.06102	9.84594e-07	1.05897	1.02984e-06	-0.0509517	0.926231	-0.0547049	0.841012	-0.0235513	0.944434	-0.523803	0.0429012
929	ENSCAFG00000004082	101.207	-1.18337	0.00263024	-3.39524	1.22061e-14	-3.85135	1.01966e-17	-2.01585	0.00922814	-1.95578	2.02597e-05	-1.98791	0.000414129	-0.823256	0.113593
930	ENSCAFG00000004083	80.4564	-0.267293	0.374142	-0.689251	0.0252637	-1.04296	0.000622017	-2.0357	0.000289463	-0.827975	0.0108196	-3.26757	6.36481e-13	-0.536787	0.139894
931	ENSCAFG00000004087	261.664	-0.606198	0.136075	-2.44019	6.04084e-09	-2.6833	1.7201e-10	-1.85973	0.0138968	-1.88296	2.50934e-05	-2.14492	8.58366e-05	-1.33421	0.00576561
932	ENSCAFG00000004092	105.478	-1.53389	4.83779e-12	-2.2585	1.59322e-18	-2.28452	1.07866e-18	-7.90717	5.10873e-12	-1.96117	3.67879e-13	-2.44148	6.74405e-13	-1.36246	1.39906e-06
933	ENSCAFG00000004093	113.504	-3.22213	4.0447e-05	-7.76903	1.57928e-14	-8.25624	1.80816e-14	-7.18419	9.9571e-07	-7.42496	8.54344e-13	0.974747	0.407612	0.385773	0.750482
934	ENSCAFG00000004094	28.1974	-2.08747	3.63398e-05	-2.23503	8.92867e-05	-2.18336	0.000133289	-0.252849	0.841367	-8.05117	2.00444e-12	-3.37142	9.19957e-06	-1.77407	0.00620455
935	ENSCAFG00000004095	27.3963	-3.42819	4.45992e-05	-8.82365	1.38124e-11	-8.72363	2.97871e-11	-4.81566	0.00110326	-5.17244	3.62578e-07	-0.838333	0.505623	-2.24681	0.0374422
936	ENSCAFG00000004100	208.831	-0.254663	0.259162	-0.895428	0.000104848	-1.34941	4.85747e-09	-0.99041	0.0197334	-1.68545	6.09116e-12	-1.54673	2.84307e-07	-0.09037	0.780532
937	ENSCAFG00000004101	93.9935	-1.78288	4.19064e-06	0.0371159	0.943338	-0.0184442	0.972375	0.575276	0.510974	-0.23093	0.654175	0.804544	0.165766	-1.3216	0.008277
938	ENSCAFG00000004102	171.464	-0.192368	0.602872	-2.5404	6.20692e-13	-2.32108	4.62117e-11	-0.373336	0.618679	-1.00278	0.00797353	-1.19989	0.0093397	-0.684609	0.10391
939	ENSCAFG00000004104	244.608	0.372313	0.0286609	0.475561	0.00994167	0.252549	0.189326	-0.346793	0.352832	-0.255466	0.218533	-1.07634	9.98428e-06	0.12304	0.621612
940	ENSCAFG00000004105	43.4392	-0.334968	0.508572	-7.92886	7.14076e-15	-6.53535	1.39165e-16	-6.99069	5.00834e-07	-8.4702	1.92083e-12	-1.42029	0.029477	-0.699437	0.251577
941	ENSCAFG00000004107	1241.67	-0.25428	0.199699	-0.0686222	0.771187	0.160627	0.470391	0.0824504	0.867456	1.1174	1.3682e-07	0.761442	0.00416088	0.514457	0.0298627
942	ENSCAFG00000004117	28.0764	-1.61062	0.00110752	-6.25702	2.71141e-07	-6.1489	5.12675e-07	1.74701	0.0403448	3.62417	5.72882e-13	-5.37497	3.59843e-05	-1.09044	0.0966847
943	ENSCAFG00000004123	279.764	1.28967	1.39267e-07	1.30144	1.81075e-06	1.51746	2.17026e-08	1.9678	2.0055e-05	1.80781	2.0435e-10	1.89533	3.98891e-08	1.06687	0.00056407
944	ENSCAFG00000004124	194.501	2.33412	9.37676e-19	2.70421	3.48549e-21	2.99384	1.23859e-25	1.94386	4.59411e-05	2.67329	3.92576e-19	2.68228	4.62118e-14	2.26737	3.93174e-13
945	ENSCAFG00000004127	123.517	0.59739	0.233852	-0.093609	0.879715	-0.0514712	0.933588	-5.23076	8.66576e-07	-2.14206	0.000102898	-3.51021	4.64515e-07	-0.308552	0.662168
946	ENSCAFG00000004133	266.614	1.75013	1.77733e-07	3.76317	2.91078e-25	3.54265	1.86036e-22	3.24505	7.31414e-08	3.64129	9.11552e-22	2.17082	2.99035e-06	2.4224	1.55941e-09
947	ENSCAFG00000004134	81.1343	-0.31654	0.15915	-0.748933	0.0016247	-0.857995	0.000316425	-1.49152	0.000687443	-1.05472	2.85823e-05	-2.23009	3.50073e-11	-0.524204	0.0592187
948	ENSCAFG00000004137	23.2944	-2.83103	2.17499e-05	-6.85268	6.28783e-10	-7.51158	1.9714e-09	-5.75025	0.000101068	1.12345	0.161756	-1.0311	0.296805	-1.27415	0.151468
949	ENSCAFG00000004139	237.756	1.04728	3.88581e-05	2.14118	5.25611e-15	1.90789	3.86081e-12	1.49983	0.00182878	2.02995	2.02366e-12	0.527899	0.167935	1.73667	1.05829e-08
950	ENSCAFG00000004143	47.6591	-4.39848	4.38018e-16	-4.14272	2.14302e-10	-4.74824	7.48679e-11	0.103037	0.934726	-2.91688	2.04544e-06	3.99157	3.6596e-10	-2.98301	5.66563e-06
951	ENSCAFG00000004145	234.387	-0.319438	0.152701	-0.731762	0.00176694	-1.01979	1.12238e-05	-0.663369	0.138136	-1.2092	8.35617e-07	-0.661471	0.0318403	-0.404355	0.151009
952	ENSCAFG00000004148	659.339	0.122467	0.632842	-0.0652539	0.817332	-0.123671	0.646835	1.37437	0.0010541	1.14291	5.58889e-06	1.41924	3.60485e-06	1.18774	7.32255e-06
953	ENSCAFG00000004151	110.782	-2.73126	4.36165e-10	-4.28316	5.24054e-17	-5.67751	2.40967e-24	0.37286	0.730513	-0.68099	0.223566	-4.61361	7.61245e-12	-0.231094	0.739305
954	ENSCAFG00000004160	28.1134	-0.769727	0.264858	-1.31149	0.0835647	-0.832672	0.272107	5.01679	6.10686e-07	-3.22526	0.000711018	4.39957	2.84332e-08	-0.666717	0.471065
955	ENSCAFG00000004162	275.365	0.519599	0.00714396	-0.857726	5.79964e-05	-1.09344	2.92008e-07	-0.800202	0.0441935	-0.485295	0.0362829	-2.1033	2.20864e-13	0.104513	0.72377
956	ENSCAFG00000004163	115.153	0.336314	0.431678	-5.7455	1.05437e-23	-5.20536	4.27566e-22	1.09756	0.160402	-0.56049	0.237061	-0.104204	0.86886	0.636409	0.213482
957	ENSCAFG00000004175	108.825	-1.48935	0.00506208	-7.03584	3.927e-16	-6.92085	1.61131e-15	-5.88299	2.02347e-06	2.56584	1.98183e-05	-6.86953	3.74489e-10	-0.404472	0.605812
958	ENSCAFG00000004180	336.204	1.17797	1.07804e-09	1.25197	5.43834e-09	1.3342	4.84749e-10	1.59594	1.26837e-05	0.988711	1.58768e-05	1.76268	9.19834e-11	1.55501	3.04515e-11
959	ENSCAFG00000004182	386.665	0.181488	0.525172	1.52333	1.45044e-08	1.54386	9.25044e-09	0.956965	0.0577555	0.762756	0.00957305	0.378099	0.321552	0.387137	0.256862
960	ENSCAFG00000004189	62.386	0.862232	0.00123633	1.00799	0.000445888	0.897528	0.00199624	0.990336	0.0473651	1.48521	3.98332e-07	1.13473	0.00143235	1.09467	0.000612128
961	ENSCAFG00000004193	89.9872	0.686178	0.0270508	1.84635	5.94193e-09	1.95792	6.49902e-10	1.32461	0.018484	1.80125	6.96246e-08	1.86435	2.9989e-06	0.632284	0.109345
962	ENSCAFG00000004201	505.399	-0.139504	0.776705	2.20505	4.34648e-07	1.83853	2.80791e-05	1.47879	0.0662855	1.9348	3.11098e-05	1.92343	0.000706145	0.811545	0.128621
963	ENSCAFG00000004205	75.8314	-0.444716	0.0571007	-1.71942	3.29503e-11	-1.42332	3.19016e-08	-0.323971	0.532325	-0.24132	0.398048	-0.437891	0.197017	-0.398679	0.192106
964	ENSCAFG00000004211	174.168	-0.056307	0.758421	-0.149392	0.409837	-0.272076	0.122044	-0.306449	0.366603	0.230902	0.213442	-1.37361	1.87527e-09	0.272139	0.176595
965	ENSCAFG00000004215	68.8207	-0.232373	0.285366	-1.92653	8.72244e-16	-1.59834	1.17783e-11	-0.73747	0.0831405	-0.91758	0.000129548	-0.772602	0.00875456	-0.32126	0.242275
966	ENSCAFG00000004224	929.012	0.34103	0.108306	-0.473266	0.0389557	-0.557335	0.0140895	-0.980106	0.0161169	-0.787951	0.000893725	-2.35865	3.25952e-16	0.00644664	0.985569
967	ENSCAFG00000004234	443.899	0.0837902	0.72834	-0.606479	0.00721877	-0.678548	0.0024873	-0.286618	0.541105	-0.700626	0.00326304	-1.62279	1.92501e-08	-0.248934	0.38241
968	ENSCAFG00000004237	61.9572	-1.1822	0.211976	-2.1214	0.032014	-3.46675	0.000356854	-6.49634	2.07389e-05	-5.92716	2.07037e-08	-7.73765	1.29598e-08	-1.97672	0.0835686
969	ENSCAFG00000004243	60.1186	-1.48921	0.038539	-9.13353	8.79176e-14	-9.02729	2.37897e-13	-7.09416	9.54671e-07	-0.462738	0.609602	-4.51212	6.42277e-06	-0.866621	0.374601
970	ENSCAFG00000004245	28.9452	-2.23084	1.35123e-05	-0.482405	0.412086	-0.574555	0.326546	1.87707	0.0358551	2.78705	1.88825e-07	0.360961	0.629697	0.833087	0.193902
971	ENSCAFG00000004249	56.7717	-2.90877	4.50351e-07	-8.55083	4.50959e-17	-8.42028	1.62782e-16	-1.48592	0.212765	-2.68552	9.69644e-05	0.61088	0.49731	-2.10521	0.00442323
972	ENSCAFG00000004252	109.352	0.0721466	0.794911	0.0784657	0.786054	-0.106144	0.708841	0.390324	0.435533	-1.28322	2.55603e-06	-0.466702	0.17365	-0.109753	0.754488
973	ENSCAFG00000004254	51.2324	-0.3306	0.511125	2.02297	1.46127e-05	2.16442	3.25451e-06	-4.0862	0.000592266	-3.52876	5.78277e-08	-5.81239	1.14456e-06	0.630314	0.29006
974	ENSCAFG00000004255	210.607	-0.21126	0.177718	-0.801218	9.73069e-07	-0.604431	0.000239266	0.650128	0.0215579	0.696397	2.58824e-05	0.309265	0.148878	0.384457	0.0386864
975	ENSCAFG00000004261	37.2271	-0.98882	0.0127498	1.71937	1.36404e-05	1.88581	1.63163e-06	2.32952	0.000273303	0.697347	0.119275	0.489776	0.379976	0.392961	0.464381
976	ENSCAFG00000004263	405.74	0.104715	0.453904	0.91774	2.29204e-12	0.98149	6.52324e-14	0.307848	0.240318	0.405984	0.00473181	0.218846	0.235024	0.0967158	0.599423
977	ENSCAFG00000004265	34.2347	-0.566132	0.473387	-7.84626	7.32749e-11	-7.73857	1.68234e-10	-0.156043	0.928638	-1.6564	0.0482324	-0.0196482	0.986682	-1.36327	0.14122
978	ENSCAFG00000004272	114.787	1.06324	0.00250323	3.01997	1.4676e-16	2.82443	1.32959e-14	2.70125	7.95465e-06	1.76651	6.77069e-06	2.21029	1.92896e-06	1.27304	0.00296014
979	ENSCAFG00000004274	6.75735	-5.63955	2.62203e-07	-8.22082	8.41984e-08	-8.14638	1.34523e-07	-6.89467	4.70067e-05	-6.8953	1.84229e-06	-7.46165	3.39305e-06	-3.93679	0.00296373
980	ENSCAFG00000004277	19.3964	-3.41346	2.72555e-07	-3.64697	1.1381e-05	-3.98325	7.19241e-06	3.4764	0.000718102	-5.85427	2.88037e-06	3.1762	6.11142e-05	-0.974475	0.244903
981	ENSCAFG00000004282	43.5059	-0.446187	0.157972	-0.567374	0.0978338	-0.490551	0.154858	-0.179001	0.809958	-2.60951	1.67598e-11	-2.85046	9.99733e-09	-1.45979	0.000140808
982	ENSCAFG00000004292	160.025	0.932179	4.5219e-07	0.464492	0.0297734	0.406276	0.0600297	0.246214	0.573535	0.839571	0.00010839	-0.770341	0.00688058	0.665488	0.00476149
983	ENSCAFG00000004293	66.9125	-0.368225	0.524665	-3.97799	6.84677e-12	-4.36241	2.07246e-13	-3.16767	0.00120866	-3.04961	3.65521e-07	-5.01975	3.78919e-10	-2.04534	0.00132751
984	ENSCAFG00000004297	62.854	-0.43584	0.580421	1.89405	0.011903	2.12856	0.00437441	-5.07438	0.000471167	-5.01293	1.79546e-07	-6.07402	2.47732e-06	-1.92355	0.0305952
985	ENSCAFG00000004308	50.1169	-0.23182	0.591812	-2.49263	8.2161e-09	-2.70593	8.36168e-10	0.266917	0.768085	-4.53226	9.17836e-16	-0.865736	0.120984	0.418718	0.427675
986	ENSCAFG00000004311	54.18	0.740062	0.00524487	1.37202	5.09625e-07	1.54765	1.22351e-08	1.34568	0.00279375	1.37046	1.60257e-06	0.099815	0.81362	0.347526	0.339969
987	ENSCAFG00000004316	175.171	-0.57956	0.30698	-4.4751	6.66551e-15	-4.45556	1.02204e-14	-5.97657	6.39318e-09	-2.65341	1.01883e-05	-7.29338	5.0865e-17	-2.40425	0.000166712
988	ENSCAFG00000004318	22.0694	-2.07041	0.00394376	-4.20905	2.22036e-06	-4.74404	6.16666e-07	0.433444	0.787375	0.61397	0.489734	-3.2325	0.0023498	1.49119	0.100917
989	ENSCAFG00000004320	1785.61	-0.117727	0.500212	-0.121672	0.514025	-0.145961	0.426602	-0.438404	0.185199	-0.802252	6.41354e-06	-0.639296	0.00393002	-0.0229349	0.931524
990	ENSCAFG00000004322	122.71	-0.228213	0.461926	0.0329964	0.927282	0.213479	0.516246	1.10864	0.0376369	1.56895	3.21471e-07	0.214268	0.618269	0.805306	0.0187131
991	ENSCAFG00000004324	92.5832	-0.157616	0.71609	-0.654677	0.118171	-0.834853	0.0436488	-1.24668	0.10039	0.0941678	0.848784	-2.74785	6.10485e-07	0.9794	0.0330693
992	ENSCAFG00000004326	560.568	0.206298	0.0354548	0.157644	0.151991	0.26407	0.0130603	-0.0853976	0.717445	0.0697104	0.573233	-0.966479	3.39811e-12	0.112191	0.40792
993	ENSCAFG00000004331	55.0867	0.734725	0.0465698	0.89747	0.0237619	0.62325	0.12624	0.291542	0.733148	-1.72878	0.000159621	2.31797	1.0127e-06	0.868925	0.0569016
994	ENSCAFG00000004349	136.112	1.07921	5.43333e-05	1.42406	9.36056e-07	1.50605	2.01375e-07	1.13117	0.0304849	1.32945	1.5115e-05	1.68638	4.11668e-06	1.08977	0.00100218
995	ENSCAFG00000004351	107.876	-0.104098	0.733032	-1.1227	7.54401e-05	-1.15424	4.84907e-05	-2.01354	9.9071e-05	-2.33577	4.44224e-14	-2.4385	2.69286e-10	-0.870836	0.00725296
996	ENSCAFG00000004355	36.033	0.614176	0.448541	-8.17754	7.85781e-10	-8.07876	1.57558e-09	-6.51867	2.82388e-05	-3.2145	0.000212244	-7.28143	2.72748e-07	-3.71089	7.49229e-05
997	ENSCAFG00000004359	12.1997	-3.95264	3.08367e-05	-4.03399	0.000726754	-4.92149	0.000350124	-3.48956	0.0364563	3.81471	3.57748e-07	2.65042	0.00317445	-3.11909	0.00972894
998	ENSCAFG00000004374	21.004	-0.626494	0.350531	-8.26675	1.64794e-10	-8.16553	3.55939e-10	-6.65481	1.11218e-05	-1.93884	0.00784682	-7.39769	8.05357e-08	-3.51346	1.13499e-05
999	ENSCAFG00000004375	1029.7	0.348686	0.258132	0.726832	0.0232276	0.679266	0.0343259	1.40072	0.0126739	-5.78276	1.23219e-56	0.0661298	0.890062	0.211414	0.620444
1000	ENSCAFG00000004376	326.109	0.190906	0.387329	0.943621	1.05943e-05	1.01066	2.21823e-06	0.615944	0.134868	0.49747	0.0347429	1.14596	3.04738e-05	-0.217194	0.448448
1001	ENSCAFG00000004377	270.947	-1.05025	3.6386e-09	-0.726672	0.000350685	-1.00732	6.17354e-07	-1.19526	0.000990706	-0.615105	0.00466541	-0.787629	0.00303956	-0.646017	0.00531827
1002	ENSCAFG00000004379	321.481	-0.801854	0.000147516	-1.24484	1.04311e-07	-1.35575	7.06258e-09	-0.18893	0.721383	-0.614105	0.0159271	-2.02538	4.40931e-11	-0.69497	0.0103002
1003	ENSCAFG00000004382	69.5201	1.31923	4.68071e-05	2.26207	2.77253e-11	1.91003	2.66013e-08	1.88752	0.000780333	2.07634	6.05865e-09	2.48768	2.48313e-09	1.53448	7.17194e-05
1004	ENSCAFG00000004383	41.0798	1.6489	4.76636e-05	2.91157	1.42888e-12	3.05088	1.17061e-13	1.93468	0.00332963	2.67465	4.19633e-10	2.84125	5.44596e-09	1.59427	0.000873633
1005	ENSCAFG00000004384	599.99	-0.366822	0.304911	-1.61589	6.24466e-06	-1.84157	2.37954e-07	-2.47535	7.02976e-05	-2.26142	1.90157e-09	-4.83779	7.4552e-24	0.708052	0.0999001
1006	ENSCAFG00000004386	138.6	0.604932	0.0644848	2.15177	9.16496e-11	2.30181	4.05212e-12	-3.20412	5.67161e-05	1.55283	1.22736e-05	2.4208	8.9418e-09	0.132336	0.789003
1007	ENSCAFG00000004389	40.5411	-0.951883	0.000298304	-1.32939	9.08195e-06	-1.07663	0.00032258	-0.58003	0.318776	-1.26137	7.04988e-05	-0.514576	0.19436	-1.8908	4.66709e-08
1008	ENSCAFG00000004390	260.111	0.340218	0.342847	2.18282	3.35391e-10	2.28155	5.07195e-11	1.24875	0.0530892	0.630641	0.109686	1.4518	0.00147162	-0.347467	0.461506
1009	ENSCAFG00000004395	101.298	0.399893	0.103641	0.853615	0.000741539	1.07238	1.78635e-05	0.272377	0.614299	0.337943	0.240534	1.41212	5.91767e-06	0.172218	0.62271
1010	ENSCAFG00000004399	32.0782	-4.16007	5.08277e-11	-6.38062	8.01997e-16	-5.48855	3.61658e-13	-4.84867	5.53886e-05	-6.60432	1.13412e-14	-5.39074	1.65032e-08	-4.62304	1.0182e-08
1011	ENSCAFG00000004400	87.9853	-0.96609	2.12468e-10	-0.0648752	0.734516	-0.0277513	0.888579	0.833711	0.00187733	0.169625	0.369159	0.588174	0.00392506	-0.471277	0.0181169
1012	ENSCAFG00000004402	45.1025	-1.71627	0.00639887	-9.27862	8.15683e-14	-9.17339	2.24483e-13	-7.47932	3.14753e-07	-2.20633	0.00266798	-8.32602	3.36675e-10	-0.626624	0.484889
1013	ENSCAFG00000004404	20.2046	-0.787712	0.404518	-6.69793	7.69377e-09	-7.9826	5.29173e-09	-6.2844	8.28381e-05	-2.60819	0.00929999	-7.11201	9.04549e-07	-3.05883	0.00435286
1014	ENSCAFG00000004406	20.0052	-4.43214	2.13982e-09	-8.51139	1.99241e-12	-9.35389	9.75069e-12	-7.88283	5.4503e-07	-8.24443	2.36728e-11	-8.59287	3.10669e-09	-2.50245	0.00782711
1015	ENSCAFG00000004421	165.736	-0.684127	0.00149689	-1.35248	1.33664e-08	-1.45248	1.19983e-09	-2.14149	7.45938e-07	-1.33873	1.14563e-07	-2.28512	9.10143e-13	-0.358698	0.221908
1016	ENSCAFG00000004423	35.2231	-0.732434	0.0118921	-3.05359	3.45172e-16	-3.8206	7.07998e-19	-0.801826	0.195963	-0.672824	0.0531598	-2.04105	4.87364e-06	0.0170164	0.972231
1017	ENSCAFG00000004432	82.7493	-0.203831	0.656466	-1.55576	0.000383537	-1.30249	0.00304317	0.120358	0.90727	0.250316	0.621045	-3.00201	5.05376e-07	1.00605	0.042881
1018	ENSCAFG00000004436	78.2705	-0.201878	0.632336	0.346917	0.41747	0.114053	0.803663	0.410173	0.622827	-0.925285	0.0344756	-5.72712	4.51012e-11	0.866384	0.061335
1019	ENSCAFG00000004438	63.1767	1.48857	2.89568e-06	1.10555	0.00183827	1.15895	0.00106217	0.226735	0.775598	1.12372	0.00260933	1.61025	0.000209079	1.45836	0.000174786
1020	ENSCAFG00000004442	111.933	-0.327393	0.071791	-1.15548	4.40237e-09	-1.36212	1.12809e-11	0.325886	0.389118	-1.00878	1.22517e-06	-0.269667	0.309747	0.268228	0.254212
1021	ENSCAFG00000004446	71.3031	-1.16804	1.29182e-08	0.264066	0.264947	0.154994	0.529925	1.4521	4.50096e-05	0.43371	0.0732795	0.340588	0.255769	-0.549305	0.0434145
1022	ENSCAFG00000004447	357.064	-2.02968	2.70125e-15	-2.41431	1.07352e-16	-2.54886	2.65428e-18	-0.605124	0.299595	-1.12156	0.000319529	-2.90247	2.71821e-14	-0.0110725	0.980744
1023	ENSCAFG00000004450	74.9446	-1.10228	0.075057	-9.10153	7.15515e-16	-8.98892	2.29898e-15	-0.380915	0.787292	-1.12453	0.119668	-1.05972	0.229633	-1.21808	0.1214
1024	ENSCAFG00000004452	85.9878	0.771007	0.00289647	1.42123	2.02296e-07	1.08993	8.78867e-05	0.629721	0.238437	-0.212417	0.530849	-0.0588578	0.891409	0.510551	0.133878
1025	ENSCAFG00000004453	261.326	0.065061	0.850859	-0.401301	0.218197	-0.425997	0.189376	-0.331774	0.615908	-0.319207	0.367652	-0.701233	0.091664	1.71556	2.53253e-07
1026	ENSCAFG00000004455	144.207	1.18869	0.00121381	1.34625	0.000842184	1.48473	0.000214519	2.00468	0.0035622	1.55038	0.000250228	2.33162	3.65007e-06	1.25308	0.00622425
1027	ENSCAFG00000004456	282.631	0.938013	0.000120479	1.34499	4.31832e-07	1.44124	5.66381e-08	0.763098	0.135893	1.32901	2.33699e-06	1.40623	4.02498e-05	1.15561	0.000118061
1028	ENSCAFG00000004457	79.4263	2.03731	9.48744e-06	3.51255	4.31551e-13	3.38168	3.45632e-12	2.71746	0.000589529	3.19964	3.19321e-10	3.55506	2.60884e-09	2.77862	2.38164e-07
1029	ENSCAFG00000004459	26.4956	-2.91227	2.85999e-19	-2.02966	2.09458e-08	-2.26879	1.18155e-09	-3.29657	2.15025e-05	0.583846	0.109365	-0.16422	0.735921	-2.02271	7.93539e-07
1030	ENSCAFG00000004466	215.684	0.105504	0.580726	-0.930188	4.14341e-07	-1.05977	9.53109e-09	-0.759878	0.0260058	-0.878518	6.51366e-06	-0.877122	0.000259485	-0.0289166	0.918733
1031	ENSCAFG00000004473	128.835	0.0388007	0.890736	-0.568723	0.0263132	-0.3675	0.159721	-1.00546	0.0313759	-1.36026	3.88276e-07	-1.95298	9.02218e-09	0.25746	0.419377
1032	ENSCAFG00000004474	32.5705	2.48028	2.89275e-10	0.534022	0.266666	0.649359	0.170924	-3.07994	0.0117667	-2.52893	8.76483e-05	0.904768	0.116926	-2.78965	0.000121429
1033	ENSCAFG00000004480	195.205	1.07562	0.00463484	-1.84447	1.12634e-05	-1.85124	1.06334e-05	-6.66	1.18767e-09	-9.0789	1.87268e-17	0.321249	0.589876	-3.7298	1.22065e-14
1034	ENSCAFG00000004481	1665.92	0.00576542	0.988581	0.809253	0.0139476	1.05678	0.00110747	-0.733052	0.247945	0.306077	0.413405	2.08069	4.35938e-07	0.485992	0.223277
1035	ENSCAFG00000004486	687.144	-0.910532	0.00366639	-1.50717	1.05235e-05	-1.70703	5.47436e-07	-1.37223	0.0286683	-0.327606	0.409766	0.00490375	0.993251	0.59718	0.151856
1036	ENSCAFG00000004489	157.695	-1.48758	4.92032e-07	-1.98078	2.81787e-09	-2.07678	5.20528e-10	-1.34153	0.0287779	-0.580643	0.117036	-2.09996	1.39268e-06	-0.203458	0.657938
1037	ENSCAFG00000004490	46.9613	0.156605	0.828031	-4.34671	3.06158e-10	-4.43618	2.36798e-10	-2.93083	0.00953113	-5.72498	5.43191e-12	-3.56901	3.22745e-05	-2.17752	0.00320268
1038	ENSCAFG00000004496	55.5982	-4.21292	1.4241e-07	-7.8909	8.19058e-15	-8.82252	4.94854e-15	-8.3806	6.14591e-08	-8.671	5.4195e-14	-9.27632	4.40931e-11	-1.91243	0.0708009
1039	ENSCAFG00000004497	274.118	0.644369	3.42789e-07	0.905347	4.99689e-11	0.925685	2.02901e-11	0.364003	0.177051	0.291374	0.0617196	-0.535052	0.00536913	0.296553	0.0812386
1040	ENSCAFG00000004501	449.398	0.136132	0.331142	-0.869971	5.4894e-10	-0.816757	6.38876e-09	-0.953315	0.000150525	-0.332781	0.0297598	-0.426784	0.0219437	-0.076951	0.692776
1041	ENSCAFG00000004505	125.175	0.445471	0.0393325	-0.69474	0.00356397	-0.779898	0.0010688	-0.461194	0.326804	-0.731443	0.00380708	-1.8115	1.67914e-08	-0.172168	0.584534
1042	ENSCAFG00000004506	30.3151	-1.65524	0.028218	-6.9281	2.66123e-12	-5.71869	1.80332e-10	-4.57151	0.000711336	-4.2014	1.6993e-06	-2.97659	0.00407415	-1.75309	0.0663558
1043	ENSCAFG00000004510	29.9268	-2.19495	2.98136e-07	0.907064	0.0543384	0.846558	0.0736501	-0.970312	0.291419	-1.27073	0.0138303	-4.21031	3.59721e-07	-2.88052	1.27247e-06
1044	ENSCAFG00000004517	234.171	0.259265	0.266098	0.948442	4.49196e-05	0.934206	5.94047e-05	1.32544	0.000932921	1.15119	2.25873e-06	1.33334	5.89683e-06	0.74071	0.00545827
1045	ENSCAFG00000004520	85.0811	0.521619	0.0120308	0.85587	8.34515e-05	0.847477	0.000105403	0.370611	0.392798	1.13689	3.70153e-07	1.01106	0.000162313	0.944473	8.85386e-05
1046	ENSCAFG00000004521	25.5235	-3.20194	2.65683e-05	-6.72735	1.96244e-11	-6.92665	2.65309e-11	-3.25519	0.0200316	-6.16366	1.0263e-09	-5.57393	1.27729e-06	-0.645048	0.565347
1047	ENSCAFG00000004524	30.4759	-1.51202	0.0201387	-7.17744	1.35724e-11	-7.06354	3.53345e-11	1.85681	0.130826	-2.16774	0.00426151	-2.08449	0.0229642	-1.0471	0.224492
1048	ENSCAFG00000004527	34.5149	-1.17571	8.53314e-05	0.433829	0.185394	0.424088	0.197284	0.329689	0.60726	1.83832	2.01809e-09	0.646958	0.106527	-0.41467	0.31356
1049	ENSCAFG00000004533	2733.61	0.197812	0.442229	0.418443	0.1105	0.338918	0.20065	-0.245129	0.655298	-0.546304	0.046834	-1.6997	1.29772e-07	-0.261033	0.423189
1050	ENSCAFG00000004534	13.4208	-3.21607	0.0039206	-4.47005	0.00291327	-3.29149	0.0155266	-3.13287	0.0821857	5.06511	4.92088e-08	-3.72385	0.0193918	-2.30995	0.100267
1051	ENSCAFG00000004543	29.2783	-2.26381	6.10521e-07	-3.16659	2.83946e-09	-3.43842	2.89467e-10	-2.55969	0.00570627	-1.26093	0.0221452	-3.28076	2.84783e-06	-0.177431	0.807109
1052	ENSCAFG00000004555	138.087	-1.01947	0.050832	-0.2786	0.656743	-0.332198	0.587557	-5.11342	3.55324e-07	-6.87521	1.74129e-21	-7.09599	1.05126e-14	-3.61718	5.5756e-09
1053	ENSCAFG00000004556	32.6289	-2.60185	3.32999e-06	-6.85609	1.47182e-10	-6.17042	2.09936e-10	-5.91137	4.62056e-05	1.41653	0.0299277	-6.72843	2.65611e-07	1.15169	0.110964
1054	ENSCAFG00000004557	241.27	-0.186834	0.357678	0.227615	0.288906	0.274038	0.196669	-0.264602	0.534794	-1.26472	4.88519e-09	-1.37379	2.67394e-07	-0.578352	0.0138294
1055	ENSCAFG00000004567	364.972	0.38768	0.0708692	1.56219	1.04657e-12	1.78059	4.41792e-16	0.632082	0.13974	1.41933	9.82758e-10	1.11707	9.54268e-05	0.299003	0.292083
1056	ENSCAFG00000004572	254.746	-2.17153	8.54562e-06	-5.46437	2.30054e-22	-5.02234	2.04561e-19	-3.33147	0.000330366	-0.271432	0.679199	-9.53503	4.65176e-18	0.208103	0.78908
1057	ENSCAFG00000004574	45.4897	-1.95452	7.27818e-05	-1.71011	0.00214838	-1.53686	0.00593197	-1.77982	0.077186	1.65796	0.00369092	-6.72837	1.09435e-08	-1.01417	0.123959
1058	ENSCAFG00000004575	99.8911	1.17233	0.000605718	1.9026	2.397e-07	1.86927	3.96503e-07	-0.430366	0.596583	-0.924009	0.0302389	0.346877	0.515742	-1.13329	0.0133129
1059	ENSCAFG00000004576	276.224	-1.35728	0.00452932	-4.12908	4.71032e-15	-3.83373	3.03349e-13	-2.56558	0.00480106	0.331137	0.592251	-9.01185	9.40875e-17	1.08741	0.0795153
1060	ENSCAFG00000004579	649.823	-0.437469	0.300018	-1.92758	5.18154e-06	-1.8575	1.14292e-05	-1.29444	0.102555	1.06758	0.0200021	-8.01585	2.38915e-26	1.17758	0.0159808
1061	ENSCAFG00000004583	40.3405	-2.56447	2.15223e-09	-0.746666	0.129689	-1.13986	0.018936	1.02322	0.238766	0.0734895	0.898351	-2.01995	0.00155853	1.51423	0.0034816
1062	ENSCAFG00000004584	386.617	-1.32469	0.000811297	-1.15677	0.00935846	-1.07173	0.0163863	-0.778371	0.370676	-3.04537	3.16005e-11	-2.73063	1.13309e-06	-1.57877	0.00143856
1063	ENSCAFG00000004585	87.0317	-1.50394	0.00624376	-0.995304	0.111933	-1.47243	0.0160853	-4.54405	1.33217e-05	-7.52664	5.21709e-19	-8.49899	8.02834e-13	-2.62468	9.99874e-05
1064	ENSCAFG00000004589	94.3356	0.916139	0.000157705	1.44955	1.66572e-08	1.64564	1.23533e-10	1.23888	0.00487749	1.58347	3.39952e-09	1.28859	6.80441e-05	1.12158	0.000117228
1065	ENSCAFG00000004596	213.816	-0.486823	0.00863398	-1.11779	3.35733e-08	-1.05948	1.75276e-07	-1.08862	0.00309044	-0.973964	5.72204e-06	0.761136	0.00326608	-0.438738	0.0679056
1066	ENSCAFG00000004597	153.884	-0.710345	0.0104111	-0.0220556	0.95215	-0.117585	0.733143	-2.53936	3.8815e-06	-2.4029	1.67397e-13	-0.837148	0.0372907	-1.63912	1.31238e-06
1067	ENSCAFG00000004598	1248.73	0.260588	0.0860507	-0.578171	0.000313526	-0.438455	0.00692025	-0.672042	0.0229902	-0.481067	0.00514631	-1.28357	5.03169e-10	0.103733	0.635708
1068	ENSCAFG00000004599	164.114	-1.109	0.0012995	1.1697	0.0017671	1.28544	0.000546336	2.04883	0.00120969	2.47334	1.07189e-10	0.233489	0.665813	1.5145	0.000255327
1069	ENSCAFG00000004602	242.463	0.50879	0.074345	1.61588	3.86232e-08	1.53625	1.79339e-07	-0.0658558	0.930415	-1.01875	0.00181784	-0.434234	0.301357	-0.290198	0.465447
1070	ENSCAFG00000004603	159.251	0.52614	0.00675632	0.862167	3.16178e-05	0.823848	7.45436e-05	0.482783	0.230746	0.986344	5.40942e-06	0.336255	0.239715	0.327676	0.206273
1071	ENSCAFG00000004606	228.527	-0.0225299	0.95205	-6.77068	1.68742e-53	-5.97971	6.48321e-51	-4.42953	2.99593e-13	-1.96575	4.64806e-09	-5.75344	2.04661e-29	-1.54999	1.25534e-05
1072	ENSCAFG00000004609	579.821	0.143457	0.409991	-0.418246	0.0169165	-0.299263	0.0931231	-0.658148	0.0396755	-0.981502	5.43071e-08	-0.610603	0.00680825	0.140912	0.537117
1073	ENSCAFG00000004613	129.629	-2.34352	2.89253e-07	-7.32298	2.52305e-29	-6.51913	3.01986e-27	-0.72034	0.486026	0.354009	0.559429	-4.45641	7.12821e-11	-2.82375	8.68677e-07
1074	ENSCAFG00000004615	15.7111	-0.181038	0.849824	-7.50184	4.718e-08	-7.40609	8.0817e-08	-4.77396	0.00189712	-7.27604	2.00385e-07	-5.5736	2.89041e-05	-0.657033	0.559961
1075	ENSCAFG00000004617	563.907	0.288984	0.681391	-6.27116	2.67063e-21	-5.7815	1.38214e-18	-8.34049	4.77518e-12	-6.57861	8.96053e-21	-6.85575	1.95237e-15	-0.926837	0.250546
1076	ENSCAFG00000004620	145.078	0.772412	0.0365487	2.12018	2.85844e-08	2.16402	1.4426e-08	1.83657	0.00602458	2.29364	1.12841e-08	2.62824	5.36302e-08	0.912604	0.0464492
1077	ENSCAFG00000004621	43.069	2.20122	2.41988e-06	2.48569	5.9305e-07	2.27058	5.85166e-06	2.12184	0.00953085	2.60252	5.14362e-07	3.29538	3.41184e-08	2.20644	7.15357e-05
1078	ENSCAFG00000004626	27.2835	-2.58352	6.54905e-11	-6.26503	7.96707e-20	-7.27149	1.05584e-16	-4.60608	1.4341e-06	-1.17001	0.0147918	-0.535918	0.383814	-2.66095	2.06721e-07
1079	ENSCAFG00000004628	197.367	-0.992958	0.000820243	-1.34138	4.52654e-05	-1.72171	1.47962e-07	-1.45565	0.0148232	-1.78518	2.71015e-07	-1.28882	0.00276729	-0.848455	0.0268404
1080	ENSCAFG00000004632	68.463	-0.024633	0.950335	-0.581521	0.0990207	-0.626005	0.0749106	0.136106	0.863146	0.413864	0.271062	-6.95755	1.42465e-10	-0.42026	0.32434
1081	ENSCAFG00000004636	29.4065	-4.30584	3.7299e-14	-7.29579	2.45863e-18	-6.86467	1.24099e-17	-7.60807	6.20476e-08	-2.9735	1.08032e-05	-4.08341	9.9003e-07	-3.19014	8.16435e-06
1082	ENSCAFG00000004644	15.0341	0.207536	0.875744	-6.97508	3.06506e-06	-6.88873	4.38397e-06	-5.25051	0.0025945	-4.79248	0.000350442	-6.01201	0.00015078	-0.957053	0.53314
1083	ENSCAFG00000004648	194.712	0.0153119	0.958093	-1.1771	1.85877e-06	-1.35631	4.36146e-08	0.379866	0.444621	0.271536	0.330145	-0.349975	0.304095	-0.188009	0.567885
1084	ENSCAFG00000004655	25.4216	-0.972757	0.128413	-1.37298	0.0476779	-1.29639	0.0621183	-3.65	0.00395104	-5.52446	1.97694e-08	1.9184	0.0223634	-0.366343	0.68881
1085	ENSCAFG00000004656	16.5036	-4.73882	2.76914e-08	-8.28964	1.48413e-09	-8.19388	2.8278e-09	0.508906	0.783188	-8.0509	8.31748e-09	-7.35036	4.70955e-07	-1.45366	0.196148
1086	ENSCAFG00000004662	74.1887	-1.6435	0.000258754	-3.5767	1.45411e-12	-3.73555	2.21048e-13	-3.39709	9.38384e-05	-5.74724	6.45312e-22	-2.80865	1.43339e-05	-2.11803	0.000164989
1087	ENSCAFG00000004675	101.031	-3.51233	1.019e-08	-3.20785	3.46081e-06	-2.91492	2.53734e-05	-7.74102	3.38125e-09	-1.65698	0.0273572	-4.44501	5.00909e-07	-2.24644	0.00440892
1088	ENSCAFG00000004679	173.991	0.437813	0.00176069	0.746755	4.8312e-07	0.717206	1.54736e-06	1.09435	5.45158e-06	0.692657	9.7468e-06	0.19215	0.359827	0.555902	0.00107685
1089	ENSCAFG00000004682	12.1841	-3.8187	6.31937e-09	-5.51232	7.99575e-11	-5.02772	9.07654e-10	-5.6719	4.58693e-05	-6.36878	1.7885e-10	-4.95822	1.68256e-06	-2.99098	0.000347122
1090	ENSCAFG00000004687	10.6552	-4.27804	6.76203e-12	-8.77567	4.1149e-11	-8.67819	8.91318e-11	-7.27781	2.17962e-06	-6.9272	7.41389e-11	-5.07773	4.74901e-07	-3.32311	2.43869e-05
1091	ENSCAFG00000004690	4312.12	1.06709	3.56277e-10	1.1205	4.6733e-09	1.25413	5.01929e-11	1.19503	0.000455125	1.70191	2.52983e-17	1.56842	2.44629e-10	1.11452	1.58175e-07
1092	ENSCAFG00000004692	240.39	0.157333	0.448541	-0.027095	0.911919	-0.161948	0.465565	-1.67135	6.11777e-06	-0.975802	6.50704e-06	-2.399	1.53531e-17	-1.50734	3.45399e-11
1093	ENSCAFG00000004696	47.157	0.803584	0.0074853	-0.375809	0.292965	-0.203666	0.581148	-4.65152	1.38663e-05	-2.53591	1.0132e-09	-0.859533	0.0588889	0.00821913	0.987476
1094	ENSCAFG00000004699	80.3983	0.447148	0.0207485	1.13665	6.14018e-09	0.990161	5.87255e-07	0.361495	0.36131	0.207419	0.381955	0.557438	0.0310454	0.317087	0.210318
1095	ENSCAFG00000004700	175.674	0.508246	0.00993193	1.22761	2.36799e-09	1.30689	2.04724e-10	1.33145	0.000136611	1.37101	1.97841e-10	0.150151	0.623419	0.55356	0.0242622
1096	ENSCAFG00000004710	657.927	1.16485	1.24072e-11	1.00863	1.88059e-07	1.00889	1.85872e-07	0.635457	0.0850329	1.10203	6.78395e-08	-0.145017	0.613066	1.03119	1.6949e-06
1097	ENSCAFG00000004714	289.738	0.441318	0.190264	3.24155	1.872e-22	3.24533	1.94883e-22	0.608106	0.373575	1.12059	0.00209913	0.104174	0.841406	0.524939	0.215677
1098	ENSCAFG00000004721	485.149	-0.351615	0.0323648	-1.23482	1.66266e-12	-1.37479	4.89687e-15	-0.340743	0.340274	-0.881696	2.11413e-06	-1.75227	2.65916e-14	-0.339834	0.109283
1099	ENSCAFG00000004722	302.392	0.417642	0.079202	1.11164	6.17872e-06	1.34492	3.59542e-08	0.84855	0.0634839	1.66684	7.31832e-11	1.14231	0.000316717	1.75036	4.60865e-11
1100	ENSCAFG00000004728	21.4157	-0.52217	0.516422	-7.11109	6.99729e-10	-7.84657	1.84586e-09	-6.19477	5.13697e-05	-3.23394	0.000155845	-5.48949	3.51286e-06	-1.13632	0.23635
1101	ENSCAFG00000004731	26.9221	-1.53911	0.00707936	-8.57069	3.31562e-12	-6.39558	2.17191e-13	-6.83276	2.39995e-06	-0.774897	0.270718	-7.64764	5.84516e-09	-1.88405	0.00886147
1102	ENSCAFG00000004734	138.863	0.297451	0.280433	1.31219	9.74031e-07	1.5941	2.00316e-09	0.0915505	0.891687	1.88013	1.19783e-11	3.31706	2.11954e-24	0.567695	0.0827373
1103	ENSCAFG00000004736	18.9015	-4.00048	3.37947e-11	-7.14181	3.41164e-13	-7.49623	2.12617e-12	-3.52629	0.00252558	-3.06925	1.98819e-05	-1.38136	0.117302	-1.12037	0.163983
1104	ENSCAFG00000004741	487.942	-0.156221	0.352344	-0.454847	0.00760997	-0.479351	0.00478443	-1.34461	5.83879e-06	-1.19205	1.43093e-11	-1.24363	1.11852e-08	-0.580617	0.00235159
1105	ENSCAFG00000004752	146.475	0.783794	1.22144e-05	1.20427	3.30099e-10	1.18932	6.21307e-10	1.01909	0.0019263	1.10253	4.96121e-08	1.50018	2.41728e-10	0.785254	0.000362938
1106	ENSCAFG00000004754	187.264	2.16215	2.82408e-11	3.27701	1.8941e-20	3.02809	1.29039e-17	3.12127	8.19409e-08	3.04517	2.26694e-16	2.32221	2.24379e-07	2.04373	2.38164e-07
1107	ENSCAFG00000004759	276.263	-0.355151	0.0794706	0.200681	0.381332	0.131556	0.576308	-0.16058	0.738577	0.538818	0.0183387	-1.3186	2.66577e-06	0.374043	0.145415
1108	ENSCAFG00000004762	145.686	0.808319	0.00966007	1.5185	5.05582e-06	1.67632	4.24806e-07	-0.0394132	0.964016	-0.30985	0.435712	0.789462	0.0783453	-0.252796	0.585629
1109	ENSCAFG00000004767	845.949	1.09975	4.84011e-08	1.72378	1.18928e-14	1.69496	3.51856e-14	1.50448	0.000130639	0.951783	7.71107e-05	1.56289	6.90935e-08	0.737304	0.00463891
1110	ENSCAFG00000004769	202.381	-0.568239	0.0663285	-1.8253	2.37649e-08	-1.91428	5.01932e-09	-2.22748	0.000123403	-0.918483	0.00943339	-1.39242	0.00115901	-0.69651	0.0742517
1111	ENSCAFG00000004773	23.9477	-2.06815	0.000576486	-6.16861	2.2895e-12	-5.1683	5.44409e-11	-3.07135	0.00887914	-0.254344	0.748734	-5.30965	2.0266e-07	-1.16955	0.144605
1112	ENSCAFG00000004774	134.354	-0.797216	2.22962e-06	-0.339073	0.0845913	-0.386205	0.0481333	-0.367923	0.333481	-0.580983	0.00435441	-0.345752	0.179206	-0.577503	0.00826973
1113	ENSCAFG00000004776	396.176	-1.02991	0.0269508	-3.06894	5.35084e-10	-2.98861	1.52842e-09	-2.07066	0.0192712	-1.84643	0.000503885	-3.53675	3.10028e-08	-0.568823	0.373275
1114	ENSCAFG00000004778	194.297	0.0784963	0.779769	-1.65447	8.81893e-11	-1.71543	2.16212e-11	-0.870589	0.0695609	-2.92583	3.66029e-25	-1.74214	1.82392e-07	-0.355458	0.261765
1115	ENSCAFG00000004779	48.9531	-0.983284	0.167579	-0.632281	0.427067	-0.802701	0.305709	-4.10826	0.00121987	-6.69566	4.14227e-11	-5.80312	1.29485e-07	-0.0547691	0.960212
1116	ENSCAFG00000004782	252.331	-2.11413	2.92012e-13	-2.49654	4.02165e-14	-2.22786	1.43182e-11	-0.908034	0.151378	1.28232	0.000218244	-3.93662	2.88646e-18	-0.233092	0.602179
1117	ENSCAFG00000004785	101.542	-0.39023	0.141984	-1.33968	1.53151e-06	-1.30539	2.94508e-06	-0.891257	0.0906797	-3.02661	1.14791e-21	-1.56186	1.8981e-05	-1.64662	1.36183e-07
1118	ENSCAFG00000004787	94.656	-1.36396	3.41912e-16	-1.37949	7.14199e-13	-1.35868	2.1546e-12	-1.32136	0.000134443	-1.53905	6.59757e-14	-1.66738	7.61411e-11	-1.25522	3.98996e-09
1119	ENSCAFG00000004797	27.3869	-0.910479	0.00980787	0.537961	0.150062	0.926741	0.00928112	1.45766	0.00993589	2.17408	3.61689e-10	0.542004	0.248363	0.364716	0.432923
1120	ENSCAFG00000004805	305.826	0.424818	0.0033116	0.473403	0.00292222	0.457542	0.00412571	-0.29723	0.359604	-0.868355	3.81591e-07	-0.932232	9.56052e-06	0.0231373	0.92629
1121	ENSCAFG00000004811	242.081	0.251224	0.186635	1.21488	1.01323e-10	1.39266	1.14435e-13	0.612578	0.0867335	0.881559	1.16422e-05	0.983904	5.06035e-05	-0.118566	0.66259
1122	ENSCAFG00000004817	826.345	0.00538839	0.987262	-0.621337	0.0238655	-0.963061	0.000339694	0.647281	0.215732	-1.6272	7.14894e-09	-2.28818	3.86722e-11	-0.206662	0.566353
1123	ENSCAFG00000004818	296.217	0.85828	0.00939771	1.12288	0.00181786	1.15086	0.00135535	2.22411	0.00025179	1.58993	2.23214e-05	2.50417	2.6674e-08	1.20143	0.00305006
1124	ENSCAFG00000004821	9.53282	-1.86024	0.0308725	-3.79043	0.00239766	-4.66072	0.001006	-2.02383	0.228251	3.97408	1.09046e-06	-3.93897	0.00878435	-0.257361	0.836779
1125	ENSCAFG00000004830	115.037	0.952849	3.05919e-05	1.38186	1.9204e-08	1.39888	1.32519e-08	0.434576	0.387242	0.56873	0.038963	1.15571	0.000239473	0.384973	0.221213
1126	ENSCAFG00000004833	31.2796	-0.717304	0.325034	-4.28613	2.54923e-07	-4.65375	9.46616e-08	-3.80876	0.00451385	1.58071	0.0432218	-5.34712	6.59981e-06	0.35618	0.72377
1127	ENSCAFG00000004837	68.0558	0.256429	0.241671	-0.613915	0.00849677	-0.568176	0.0156563	0.160652	0.743019	-1.72244	4.78348e-11	-0.397404	0.197017	-0.508728	0.0610342
1128	ENSCAFG00000004839	441.297	0.336974	0.00127552	-0.0908437	0.475516	-0.10542	0.403032	-0.769026	0.000237036	-0.846589	7.87468e-12	-1.60691	5.02455e-24	0.0262153	0.881394
1129	ENSCAFG00000004842	221.749	0.509024	0.0998465	2.09967	1.84165e-11	2.07275	3.50441e-11	1.48811	0.00776928	2.18178	3.49597e-11	2.38977	2.09488e-09	0.628776	0.103346
1130	ENSCAFG00000004844	228.03	-1.683	7.6923e-07	-1.59831	3.17401e-05	-1.62245	2.39805e-05	-1.47426	0.0358551	0.10711	0.82121	-3.15705	3.55799e-10	0.0753526	0.897846
1131	ENSCAFG00000004847	56.7413	-1.85742	3.59943e-06	-1.1904	0.0090887	-1.46379	0.00142923	1.90336	0.00959063	1.87917	2.45613e-05	1.65068	0.00241672	1.70009	0.000347122
1132	ENSCAFG00000004854	163.547	-0.305123	0.224044	0.0928028	0.752036	-0.109732	0.705907	-0.39204	0.457962	-1.25816	4.61607e-06	-0.140793	0.705819	-0.982003	0.000819474
1133	ENSCAFG00000004858	583.541	-0.291586	0.187154	1.33403	1.72677e-09	1.48361	2.01778e-11	0.790083	0.0593264	0.579305	0.0177107	1.17899	4.54817e-05	0.127952	0.68382
1134	ENSCAFG00000004861	29.8201	-0.468587	0.181458	-0.26487	0.5022	-0.210444	0.598733	0.61454	0.334896	-0.0610023	0.889841	3.78437	2.06623e-24	0.310474	0.495471
1135	ENSCAFG00000004862	137.49	0.0755237	0.74254	0.57348	0.00605017	0.600887	0.0039556	0.78258	0.0328653	0.605019	0.0059634	1.26032	6.9361e-07	-0.332364	0.20411
1136	ENSCAFG00000004865	57.6011	-1.04027	0.002404	-2.19502	1.05029e-08	-2.35615	1.12879e-09	-0.813622	0.27051	-2.04062	4.9475e-07	-1.44265	0.0037494	-1.61901	0.000163825
1137	ENSCAFG00000004866	88.2897	0.549904	0.0786749	-0.214904	0.560313	-0.121788	0.749325	-0.0501178	0.952103	-0.650623	0.0785774	1.88502	3.78559e-06	-0.714484	0.0748666
1138	ENSCAFG00000004867	307.456	0.0667394	0.850635	-1.43199	5.1104e-06	-1.31051	3.1171e-05	-1.61356	0.00426642	-1.71769	2.30627e-07	-1.33492	0.00116409	-1.21476	0.000640012
1139	ENSCAFG00000004870	36.3945	-3.31792	8.33247e-05	-7.91991	1.11326e-09	-7.81929	2.19109e-09	-5.00833	0.00098114	-3.87396	0.000117852	1.53079	0.202725	0.37226	0.772101
1140	ENSCAFG00000004875	117.48	0.501156	0.0117868	0.990032	1.86313e-06	0.936141	7.39568e-06	0.874755	0.0164565	0.960827	1.11296e-05	1.03385	7.31045e-05	0.936918	5.56049e-05
1141	ENSCAFG00000004876	307.186	-0.475636	0.0349104	-2.2271	3.28012e-20	-2.19904	1.27763e-19	-2.35335	4.16359e-08	-1.44534	1.32045e-08	-2.04217	8.67284e-11	-0.923624	0.000725169
1142	ENSCAFG00000004878	9.84021	-5.04562	7.63093e-12	-7.96255	1.20308e-10	-8.95467	3.13156e-10	-7.70862	1.29947e-06	-8.84392	8.11085e-10	-8.29729	2.65793e-08	-4.86676	4.54457e-07
1143	ENSCAFG00000004897	398.246	-0.205496	0.283225	0.419102	0.0341147	0.0750089	0.735154	0.409792	0.28175	-0.0510515	0.8308	1.36674	1.76858e-08	-0.290432	0.226641
1144	ENSCAFG00000004902	171.433	2.23708	5.0316e-08	4.14098	7.55402e-21	3.81024	8.01196e-18	3.59595	5.77417e-07	3.21465	5.1393e-12	3.4586	4.33153e-10	3.12398	1.20376e-10
1145	ENSCAFG00000004905	15.8973	-2.09138	0.0147175	-4.05831	2.1973e-05	-3.44414	0.000275562	-5.22903	0.000623551	-6.99567	1.46312e-08	-6.15581	3.2658e-06	-2.51446	0.018919
1146	ENSCAFG00000004911	94.1208	0.604472	0.223367	0.185886	0.749602	0.275283	0.625982	-2.45697	0.0084728	-3.83327	1.24966e-10	1.78655	0.00594308	-3.56649	7.07768e-09
1147	ENSCAFG00000004912	79.2416	-0.967955	5.6828e-05	-1.69339	5.44037e-10	-1.52186	2.45568e-08	-1.98492	6.69781e-05	-1.38878	1.37927e-06	-2.18917	2.46933e-09	-0.406365	0.218918
1148	ENSCAFG00000004913	54.5832	-4.34153	2.6738e-07	-10.7488	1.31281e-14	-10.6555	3.15324e-14	-9.087	1.65373e-08	-10.5162	1.22484e-13	-9.8393	3.07231e-11	-4.13925	8.52749e-05
1149	ENSCAFG00000004923	596.785	0.737786	3.05898e-05	1.19291	6.7486e-10	1.26433	6.00458e-11	1.00571	0.00382542	1.40675	4.71368e-12	1.66123	2.01477e-11	0.868146	7.45935e-05
1150	ENSCAFG00000004925	298.401	-0.796009	0.000413853	-0.527807	0.0405349	-0.58169	0.0231913	-0.363552	0.483875	-1.24282	2.62996e-06	0.153078	0.673115	-0.796363	0.00545601
1151	ENSCAFG00000004926	173.004	0.319279	0.232593	0.847916	0.00179426	0.896792	0.00092121	0.756401	0.137895	0.609837	0.0383032	1.5775	3.21758e-06	0.117473	0.759185
1152	ENSCAFG00000004931	14.1759	-4.1188	6.80173e-17	-4.0822	4.06517e-12	-3.63269	2.42111e-10	-6.47683	2.4581e-06	-2.89602	6.04772e-07	-1.45352	0.0366289	-3.70401	7.722e-09
1153	ENSCAFG00000004938	152.734	-0.127133	0.638667	-1.28891	5.31481e-07	-0.912045	0.000410443	-0.0245305	0.970478	-0.21262	0.472415	-0.977545	0.00371586	-0.128967	0.716684
1154	ENSCAFG00000004948	20.718	-2.75066	8.50992e-12	-2.98916	2.66195e-10	-3.01533	2.69784e-10	-1.96701	0.0172768	-3.29245	1.38213e-10	-2.19295	0.000251509	-2.42014	3.17507e-06
1155	ENSCAFG00000004950	267.979	0.855917	3.36523e-06	0.810587	7.76851e-05	0.871418	2.05221e-05	0.885526	0.0157028	0.924435	1.77629e-05	0.126905	0.673048	0.623808	0.00820316
1156	ENSCAFG00000004953	20.8474	-1.32278	0.0112815	-7.90283	4.4129e-10	-6.28698	1.14524e-10	-5.17632	9.93091e-05	-7.67874	2.77613e-09	-6.0368	2.68129e-07	1.03627	0.119142
1157	ENSCAFG00000004955	856.737	-0.161593	0.475246	-0.642695	0.00384142	-0.765226	0.00051635	-0.39978	0.371522	-1.58177	5.94941e-12	-0.470165	0.115368	-0.416217	0.116211
1158	ENSCAFG00000004960	140.435	0.440859	0.0688097	0.896478	0.00038256	0.922341	0.000255017	1.19793	0.00606902	1.18116	6.74805e-06	1.13039	0.000397103	0.362948	0.25109
1159	ENSCAFG00000004972	461.372	0.265099	0.140843	0.748257	5.05058e-05	0.623409	0.000815254	0.472055	0.189504	1.22741	1.51532e-10	0.715763	0.00292662	0.395237	0.0738602
1160	ENSCAFG00000004975	178.949	-1.80882	1.82135e-12	-0.257356	0.414412	-0.0207764	0.953091	-0.112586	0.872479	0.282352	0.398108	-0.0827509	0.851425	-0.882291	0.00851034
1161	ENSCAFG00000004978	8.03603	-4.45381	4.33327e-07	-6.62529	1.34028e-06	-6.52847	2.14241e-06	1.80776	0.225187	0.01583	0.989534	-5.72624	8.7765e-05	-3.41498	0.00194731
1162	ENSCAFG00000004980	847.185	1.31538	0.00718431	0.482445	0.403579	0.658421	0.244195	0.0899134	0.945041	-5.62413	6.88051e-22	-7.43525	9.09929e-20	-0.473701	0.501217
1163	ENSCAFG00000004985	986.83	0.792121	0.00107293	0.571135	0.0380945	0.645741	0.0180182	-1.07158	0.0304705	-0.144331	0.653116	-2.615	8.72727e-14	0.889162	0.00345438
1164	ENSCAFG00000004989	511.143	-0.211043	0.152194	-0.749201	8.47734e-07	-0.807047	1.14008e-07	-0.893603	0.00110286	-0.142467	0.419956	-0.191839	0.370612	0.0282639	0.903184
1165	ENSCAFG00000004990	250.358	0.443133	0.266211	-0.880639	0.034848	-1.03162	0.0125858	-2.15282	0.00277333	-1.86767	1.40618e-05	-2.74778	2.06058e-07	-0.914159	0.0565628
1166	ENSCAFG00000004991	16.5621	-1.93712	0.027286	-7.77206	9.52087e-09	-7.67481	1.72761e-08	-5.91826	0.000217221	-6.11997	2.71629e-07	-1.14649	0.359439	-0.333406	0.80211
1167	ENSCAFG00000005000	13.3212	-1.77151	0.310364	0.197825	0.912407	-1.51453	0.405786	-0.121411	0.964911	7.31653	3.80471e-08	0.358142	0.854629	5.43841	0.000140589
1168	ENSCAFG00000005012	31.839	-0.448352	0.476149	1.014	0.100108	1.21591	0.0452362	2.8074	0.00340529	-0.985033	0.156618	3.78117	1.24015e-07	-2.38346	0.00255852
1169	ENSCAFG00000005019	620.913	-2.86493	7.42084e-06	-6.13655	3.73937e-14	-5.90815	2.08252e-13	0.847133	0.540501	4.28451	5.4171e-09	-2.79321	0.00236802	3.70336	1.79781e-06
1170	ENSCAFG00000005022	172.533	0.0253998	0.918548	0.532959	0.0119789	0.443422	0.0390525	0.327001	0.440545	1.01363	2.65269e-06	-0.591398	0.037387	0.279641	0.286596
1171	ENSCAFG00000005024	267.733	0.676993	4.28741e-05	0.842457	3.30005e-06	0.899398	6.53418e-07	0.448964	0.203996	0.924663	1.18399e-06	-0.540946	0.0304981	0.927927	3.80733e-06
1172	ENSCAFG00000005026	1749.42	0.374068	0.00561565	1.15911	8.70659e-16	1.18808	1.74931e-16	0.720922	0.0064305	0.76084	7.81013e-07	0.845251	7.39867e-06	0.565274	0.000645164
1173	ENSCAFG00000005027	280.738	-0.0464694	0.775395	0.724614	3.26976e-07	0.756365	9.72399e-08	0.0651554	0.849704	0.772868	2.19955e-07	0.660375	0.000293822	0.131586	0.495599
1174	ENSCAFG00000005031	275.303	-0.142709	0.455739	-0.630407	0.000807745	-0.743694	7.34222e-05	-0.708438	0.0426065	-1.60785	7.89145e-16	-0.765697	0.00177705	-0.485826	0.0258683
1175	ENSCAFG00000005039	215.475	-0.282539	0.12053	-0.0212148	0.926186	-0.21258	0.295468	-0.397099	0.296018	-1.05741	1.86417e-07	-0.122864	0.65431	-0.285909	0.224194
1176	ENSCAFG00000005040	37.428	-0.613913	0.0786749	-1.45034	0.000128418	-1.38493	0.000267796	-0.953601	0.184351	-1.9594	1.62647e-06	-1.50765	0.00238864	-0.997551	0.0216865
1177	ENSCAFG00000005042	227.046	0.000799986	0.998096	-0.177442	0.420558	-0.174238	0.430205	0.0649879	0.895771	-0.240302	0.299305	-1.8716	9.56622e-12	-0.242155	0.348705
1178	ENSCAFG00000005048	88.3128	-1.20394	0.000123417	-1.06929	0.00248766	-1.40477	6.36602e-05	-0.893257	0.185391	-2.93914	1.49506e-14	-1.86987	4.48044e-05	-1.85583	2.32163e-06
1179	ENSCAFG00000005055	406.187	-0.407553	0.30423	0.0595375	0.901744	0.0898242	0.847432	-2.31361	0.000940782	-1.37788	0.00121232	-2.68795	1.92936e-07	0.667647	0.168451
1180	ENSCAFG00000005062	216.577	0.4813	0.000480743	0.896626	9.88209e-10	0.873265	3.1217e-09	0.397187	0.162827	-0.0253687	0.895061	0.615666	0.00121872	0.26916	0.144605
1181	ENSCAFG00000005069	112.726	-3.6691	4.15325e-11	-7.03717	1.11871e-14	-5.50215	1.51263e-13	3.21808	0.00145049	2.05152	0.00148912	0.916124	0.268521	0.250864	0.770019
1182	ENSCAFG00000005072	154.899	-0.364776	0.123937	-1.45369	5.24632e-09	-1.89788	6.14771e-14	-0.696979	0.145272	-1.10638	2.775e-05	-1.21083	0.000197242	0.0448627	0.905075
1183	ENSCAFG00000005073	63.977	-2.60552	3.48386e-10	-3.31298	3.00471e-12	-3.35169	2.07901e-12	-4.56071	1.21561e-07	-3.52267	3.08907e-12	-2.73031	7.88453e-06	-2.7915	1.02727e-07
1184	ENSCAFG00000005074	19.9363	-2.04609	0.000128067	-8.15593	1.30905e-13	-8.97391	3.43973e-12	-6.34405	2.27917e-06	-6.86223	2.16534e-13	-8.2319	1.6376e-09	-3.16586	3.68017e-06
1185	ENSCAFG00000005087	19.4225	-1.55066	0.000113556	-3.89748	1.01179e-13	-3.5926	2.84177e-12	-1.80649	0.0300947	-2.58406	2.29711e-07	-3.56826	1.06379e-07	-1.70666	0.000967998
1186	ENSCAFG00000005094	117.494	-2.71203	3.43542e-05	-5.3697	1.23211e-05	-4.45837	3.5474e-05	-2.04691	0.12468	1.9582	0.00230616	7.42972	3.71111e-25	-0.209553	0.82275
1187	ENSCAFG00000005095	174.798	0.0586144	0.846928	0.378998	0.18006	0.293439	0.306828	0.0392344	0.954348	0.818041	0.0040326	2.27244	6.75965e-12	0.142835	0.70224
1188	ENSCAFG00000005096	38.6104	-4.41439	4.36332e-08	-10.3364	5.90136e-14	-10.2416	1.41051e-13	-8.67606	4.82073e-08	-10.1042	5.24695e-13	-6.59457	3.41425e-08	-5.09662	5.27602e-07
1189	ENSCAFG00000005104	43.1119	-0.461426	0.0276199	-1.25945	1.14021e-07	-1.01259	1.84158e-05	-1.52617	0.000715795	-1.52198	3.9515e-09	-0.334503	0.276575	-0.842456	0.00149244
1190	ENSCAFG00000005105	1237.36	0.393718	0.0981762	-2.09285	2.059e-17	-2.15971	2.24497e-18	-1.10882	0.0148232	-2.46995	2.63342e-21	-1.54612	1.52385e-06	-0.917144	0.00117649
1191	ENSCAFG00000005109	1181.97	-1.53763	0.00744846	0.734314	0.269942	0.316835	0.650571	-0.41876	0.754605	-1.10035	0.111856	-6.3647	2.57632e-15	-0.771327	0.328126
1192	ENSCAFG00000005112	16.2395	-2.7137	1.8109e-05	-7.96139	3.58472e-12	-8.76428	2.93444e-11	-7.26687	1.8853e-06	-8.63806	9.39146e-11	-4.51156	3.2923e-06	-2.50868	0.00186646
1193	ENSCAFG00000005113	342.446	0.036394	0.787163	0.217623	0.0809455	0.220359	0.0771886	0.113026	0.66413	0.0739778	0.6037	-0.726989	4.96907e-06	0.438826	0.00108017
1194	ENSCAFG00000005114	41.6031	0.918264	0.318036	-5.399	7.20516e-07	-4.64968	7.14748e-06	-4.82592	0.00213609	0.42763	0.696598	-5.06645	0.000109701	1.08276	0.347943
1195	ENSCAFG00000005118	106.123	0.0383991	0.854598	0.528568	0.00380819	0.749528	2.77824e-05	0.599136	0.0613452	0.846272	5.09514e-06	0.795384	0.000350656	0.368846	0.0899031
1196	ENSCAFG00000005121	476.865	-0.651709	0.112664	-0.171528	0.72663	-0.236271	0.6213	-0.612111	0.48341	0.41407	0.403098	-4.68854	2.95152e-16	-0.0397787	0.950846
1197	ENSCAFG00000005128	59.2629	-1.0215	0.189805	-9.37823	2.84788e-14	-6.87557	8.27824e-14	-2.63379	0.0515621	-5.26052	1.88339e-09	-7.00712	1.75686e-09	-2.2883	0.0126404
1198	ENSCAFG00000005130	172.184	-0.983023	0.00013602	-2.02391	1.77636e-12	-1.99713	3.90031e-12	-0.864076	0.114814	-2.05694	1.38596e-11	-1.90447	3.54796e-07	-0.69206	0.0399343
1199	ENSCAFG00000005133	29.6521	-4.45564	6.15567e-11	-7.41655	3.28797e-15	-7.01267	1.65628e-14	-1.69728	0.213132	-5.37627	2.25781e-10	-2.15532	0.0283854	-3.58657	2.9365e-05
1200	ENSCAFG00000005139	129.347	0.450972	0.0421179	0.72838	0.00191902	0.727595	0.00196275	0.22556	0.655298	1.15309	1.70003e-06	1.3048	6.2192e-06	0.260685	0.390067
1201	ENSCAFG00000005141	164.405	0.0613267	0.755665	0.639611	0.000255586	0.705492	5.15843e-05	1.06142	0.000244699	0.853824	2.42117e-06	1.20838	1.53025e-08	0.312513	0.144695
1202	ENSCAFG00000005142	307.75	0.644197	0.000215779	0.914902	1.4398e-06	0.810265	2.20621e-05	0.387376	0.31108	0.184197	0.410543	0.848411	0.000559608	0.50729	0.0233164
1203	ENSCAFG00000005143	779.018	1.465	1.5033e-15	2.26718	1.04715e-28	2.01069	8.57144e-23	2.0442	6.14176e-09	2.05207	1.19406e-21	0.779172	0.00425511	1.85083	7.44464e-17
1204	ENSCAFG00000005153	23.081	-2.59621	0.000384818	-9.2181	9.30592e-12	-9.12146	2.02342e-11	-7.6214	1.136e-06	-8.03067	4.80005e-11	-8.34884	6.41303e-09	-1.74144	0.0673989
1205	ENSCAFG00000005157	18.4606	-3.86773	7.60369e-10	-8.98698	1.1725e-12	-8.88347	2.96406e-12	-7.24621	1.03447e-06	-3.00093	6.40962e-05	-3.29484	0.000299282	-3.4484	1.6315e-05
1206	ENSCAFG00000005161	312.023	0.183367	0.416803	-0.100898	0.689307	-0.152603	0.532195	-0.0472947	0.932198	0.325478	0.188326	-2.52928	1.19233e-16	0.498915	0.0547533
1207	ENSCAFG00000005169	54.9749	-3.38794	2.37198e-08	-6.72543	2.4393e-16	-8.43861	2.82338e-15	-1.07477	0.40825	-6.28472	4.68048e-14	-8.28571	8.76588e-11	0.441222	0.6332
1208	ENSCAFG00000005175	57.1944	-0.190446	0.774491	-6.64895	2.43181e-17	-6.34588	1.38886e-16	-4.56927	2.95636e-05	-5.44056	7.30073e-14	-6.72953	8.73614e-11	-3.10274	5.84403e-06
1209	ENSCAFG00000005176	256.39	-0.778576	0.0044927	-0.614216	0.0474029	-0.706181	0.0216493	-0.56907	0.345829	0.134249	0.709185	2.54107	1.18107e-11	0.0557166	0.902774
1210	ENSCAFG00000005177	71.5581	-0.61423	0.0282025	-0.853086	0.00558379	-0.753649	0.0148998	-0.224631	0.73775	-1.485	5.27071e-06	-0.25478	0.551946	-0.785517	0.0264651
1211	ENSCAFG00000005178	16.5767	-2.00448	2.39215e-06	-8.89769	6.65521e-12	-8.79872	1.682e-11	-7.46304	7.13821e-07	-8.68741	5.09332e-11	-8.11463	4.37644e-09	-1.63253	0.00291266
1212	ENSCAFG00000005179	21.5869	-2.61159	8.29017e-07	-4.70983	1.59325e-11	-4.68565	3.62984e-11	-5.09362	4.95025e-05	0.331029	0.630153	-2.4314	0.00190865	-1.65501	0.0158799
1213	ENSCAFG00000005182	119.657	1.32384	2.39873e-06	2.34721	5.10668e-15	1.9964	3.80167e-11	1.68505	0.00100763	1.72022	6.93209e-08	2.28842	1.20186e-09	1.12114	0.00135136
1214	ENSCAFG00000005183	72.8658	0.189403	0.608952	0.845033	0.0155547	0.764535	0.0298684	1.51651	0.00964065	1.16188	0.00127313	1.86764	9.82081e-06	1.07475	0.00557644
1215	ENSCAFG00000005186	66.853	1.28138	2.42532e-07	0.856438	0.00208705	1.19007	1.23075e-05	0.500273	0.352377	0.626873	0.037372	0.550422	0.132576	1.33497	7.75695e-06
1216	ENSCAFG00000005187	44.731	-3.55583	1.83031e-08	-10.6374	8.68806e-16	-10.5388	2.40752e-15	-9.06363	3.56767e-09	-10.4136	9.63167e-15	-8.72275	3.2314e-12	-4.60403	8.21503e-09
1217	ENSCAFG00000005188	197.096	-0.114466	0.650217	-1.58298	2.89537e-11	-1.70847	9.9374e-13	-0.890503	0.0446494	-1.19096	2.25722e-06	-2.63741	4.1321e-16	-0.588041	0.0344221
1218	ENSCAFG00000005190	446.006	-0.366983	0.219847	0.51379	0.106419	0.598042	0.0571611	1.28766	0.0187865	2.08659	3.47335e-11	-1.01113	0.0124826	0.419218	0.270392
1219	ENSCAFG00000005194	670.355	0.070588	0.878029	-2.15494	8.9551e-08	-1.88367	3.15883e-06	-1.99209	0.00561184	-0.547653	0.234119	-6.70444	3.29463e-30	-1.18164	0.0115092
1220	ENSCAFG00000005204	717.908	-0.878572	1.39818e-07	-1.5826	2.82978e-17	-1.64879	1.6135e-18	-0.47659	0.199446	-0.351326	0.0935677	-1.71147	2.53985e-12	-0.0192812	0.947092
1221	ENSCAFG00000005206	217.428	0.0729491	0.604791	0.305211	0.0232532	0.289768	0.0322154	-0.220315	0.419039	0.00103778	0.995647	-1.55118	3.10092e-16	-0.484954	0.00171562
1222	ENSCAFG00000005210	428.238	1.04962	0.311634	-3.66225	0.000416617	-3.53249	0.000666494	-2.4022	0.153106	1.33985	0.247296	-6.56063	4.37123e-07	1.20853	0.35249
1223	ENSCAFG00000005212	42.724	-2.53577	5.26059e-08	-3.3019	9.92581e-10	-2.80496	1.55214e-07	-1.25496	0.204502	-0.574389	0.33597	-2.48165	0.000310851	-0.614479	0.3538
1224	ENSCAFG00000005217	185.787	1.43262	2.70308e-07	2.19153	5.36785e-13	1.88816	6.2061e-10	1.91452	0.000239571	1.50031	3.88811e-06	1.80531	3.56633e-06	1.30383	0.000173716
1225	ENSCAFG00000005218	158.19	-0.0322366	0.903845	-0.542028	0.0226913	-0.375314	0.121148	0.522873	0.239109	-0.2697	0.306241	-1.89171	1.84372e-09	-0.0122121	0.972827
1226	ENSCAFG00000005221	88.6603	-0.379186	0.100585	-0.782959	0.00158472	-0.705281	0.00465516	0.438851	0.35263	0.204664	0.460383	-1.55864	2.51103e-06	0.169779	0.600879
1227	ENSCAFG00000005223	453.026	0.2037	0.288156	0.439678	0.0262665	0.479979	0.0146593	0.241335	0.554209	0.68186	0.000850302	-1.32268	2.05423e-07	0.396482	0.0855775
1228	ENSCAFG00000005226	564.247	-0.0380858	0.824845	-0.542409	0.000406628	-0.527601	0.000594303	-0.0643246	0.861025	-0.125981	0.478375	-1.0328	1.83225e-07	-0.0486208	0.827686
1229	ENSCAFG00000005228	370.183	-1.07464	9.72886e-05	-1.8295	1.85414e-09	-1.7902	4.31371e-09	-1.05948	0.0647272	-0.616343	0.0685289	-1.51535	0.000145498	-0.2944	0.465397
1230	ENSCAFG00000005237	104.888	-0.99597	6.61594e-05	-1.88474	2.0744e-11	-1.78439	2.37311e-10	-1.3882	0.00640257	-1.60875	6.03781e-08	-1.03109	0.00496146	-1.11324	0.00042974
1231	ENSCAFG00000005245	99.6234	0.624942	0.00903551	1.11361	1.02269e-05	1.13796	6.509e-06	0.583174	0.232164	0.776572	0.00437959	1.19011	0.000184946	0.526269	0.0867958
1232	ENSCAFG00000005251	116.827	-0.857364	0.000416712	-2.26922	2.85364e-16	-2.19709	2.79414e-15	-0.487906	0.370699	-1.61855	1.97864e-08	-1.96787	4.3098e-08	0.485828	0.131707
1233	ENSCAFG00000005256	395.599	-0.0919074	0.744905	-1.78541	3.4788e-12	-2.01383	5.76018e-15	-0.766178	0.121653	-0.784053	0.00470622	-0.987158	0.003589	0.133128	0.711228
1234	ENSCAFG00000005259	687.25	1.05595	9.06538e-06	2.84672	3.5273e-28	2.8028	2.72825e-27	2.37594	9.26266e-08	2.65362	1.88268e-22	2.07909	4.82623e-10	1.57926	4.57056e-08
1235	ENSCAFG00000005266	22.4741	-2.4202	0.047002	-8.60739	1.17852e-08	-5.64352	1.80696e-05	-5.88744	0.000780649	-6.61479	2.72709e-06	-7.48831	2.99554e-06	-5.04624	0.000489216
1236	ENSCAFG00000005268	143.933	-0.145541	0.530203	-0.355807	0.130378	-0.327681	0.164781	-1.04387	0.0123652	-1.98047	1.42409e-15	0.348492	0.250817	-0.676866	0.00917534
1237	ENSCAFG00000005274	428.405	1.11036	7.64081e-06	0.974903	0.00046523	0.987838	0.000385502	0.866047	0.0976073	0.781563	0.00905813	-0.213497	0.597804	0.78134	0.014797
1238	ENSCAFG00000005284	79.7301	0.296597	0.648101	-1.71015	0.00595269	-1.9681	0.00146849	-5.15533	7.64043e-06	-7.88832	3.4961e-14	-7.84259	1.82074e-10	-2.46998	0.000383362
1239	ENSCAFG00000005287	474.117	0.640397	0.01799	0.862714	0.00340896	1.06717	0.000248951	-1.61883	0.00207679	-2.48376	2.16564e-15	-1.37621	0.000328475	-1.71471	1.43391e-07
1240	ENSCAFG00000005288	19.8428	-4.21919	3.69053e-13	-9.62104	1.44538e-13	-9.52128	3.73803e-13	-6.20682	1.47738e-06	-7.82674	4.9458e-14	-7.72895	2.49546e-10	-4.05314	4.77784e-08
1241	ENSCAFG00000005292	660.942	1.82706	2.50278e-13	2.45091	1.15791e-18	2.4192	3.48716e-18	1.52611	0.00204329	2.87296	7.28103e-23	1.82628	3.83177e-07	2.24974	1.35441e-13
1242	ENSCAFG00000005294	494.58	1.425	2.20992e-05	3.93517	2.07807e-27	3.89224	8.8019e-27	3.38445	3.56703e-08	2.45283	1.90643e-10	3.6295	4.75475e-15	1.88895	3.98488e-06
1243	ENSCAFG00000005301	21.666	0.156921	0.875288	-6.50794	5.68266e-07	-6.40602	9.6212e-07	-4.50867	0.00436704	1.08119	0.271132	0.433349	0.723169	0.0466308	0.972635
1244	ENSCAFG00000005302	124.313	2.49821	3.43964e-11	3.19807	4.09722e-15	3.29115	6.66345e-16	3.11642	2.01772e-06	3.3541	3.09393e-15	3.23509	1.41549e-10	2.51148	2.47809e-08
1245	ENSCAFG00000005306	36.1224	-0.994494	0.163978	-5.72938	1.5081e-09	-5.97757	2.25621e-09	-2.15575	0.1017	1.40323	0.0788085	-2.11912	0.0289719	0.658338	0.491972
1246	ENSCAFG00000005309	66.8173	-1.77207	0.00127988	-0.961799	0.129374	-0.83873	0.187972	-1.15963	0.314326	-0.839726	0.21721	-6.0424	9.06691e-10	0.741432	0.327863
1247	ENSCAFG00000005326	238.103	-0.371775	0.0703076	-0.183764	0.436404	-0.340786	0.134502	-1.19246	0.00247314	-1.64932	1.09897e-12	-1.80719	3.28044e-10	-1.06673	1.23574e-05
1248	ENSCAFG00000005327	82.337	-0.52656	0.059357	-0.649219	0.0339475	-0.869818	0.00411135	-1.44825	0.00877782	-1.54873	1.37344e-06	-1.34057	0.000672678	-0.367242	0.327794
1249	ENSCAFG00000005330	11.1439	0.879555	0.317094	-6.75037	3.10032e-06	-6.66508	4.97468e-06	-5.39134	0.00117429	-6.55066	9.48006e-06	-5.99108	9.29222e-05	-2.67903	0.0149214
1250	ENSCAFG00000005331	37.9734	-1.18677	0.00240384	-2.40303	7.8559e-08	-2.10018	2.32628e-06	-1.65069	0.0398481	-1.35117	0.00373047	-1.20937	0.0347819	0.272499	0.638126
1251	ENSCAFG00000005332	599.192	-0.505093	0.0385065	-0.897515	0.00061506	-1.08493	3.05961e-05	-0.875663	0.0746399	-1.78853	6.04961e-11	-1.02044	0.00284148	-0.949144	0.00133207
1252	ENSCAFG00000005334	80.706	0.283705	0.261392	1.27933	1.47553e-07	1.3058	8.23747e-08	0.858159	0.0518155	-0.159914	0.601337	1.31103	1.72835e-05	0.140996	0.690241
1253	ENSCAFG00000005336	300.987	1.15006	5.99898e-08	1.57417	1.4783e-11	1.64491	1.80005e-12	2.04387	2.1405e-07	1.89472	9.07935e-15	1.88291	2.15961e-10	1.18134	6.88563e-06
1254	ENSCAFG00000005337	98.4991	-0.848595	0.197407	-7.12713	2.93803e-18	-6.51111	6.25582e-17	-2.63322	0.0238435	-1.24115	0.0957369	-4.94987	3.55639e-08	-0.120306	0.906995
1255	ENSCAFG00000005346	100.458	0.421904	0.132328	0.994732	0.000515463	0.85152	0.00327473	0.755431	0.160169	1.4382	1.18297e-06	0.851298	0.0217625	0.324722	0.38241
1256	ENSCAFG00000005348	310.996	0.631231	0.368158	-0.12244	0.883456	0.26843	0.735576	-3.13049	0.0076685	-0.310455	0.710037	-5.71705	7.94385e-10	-1.93807	0.0155071
1257	ENSCAFG00000005350	61.7802	-2.26235	3.6804e-07	0.300322	0.580691	0.447374	0.397459	0.836335	0.380861	0.0121772	0.985893	0.873297	0.18501	-0.132442	0.855094
1258	ENSCAFG00000005362	292.473	-1.07039	0.00539187	-2.85388	9.70118e-12	-2.91491	3.98423e-12	0.0355448	0.974339	0.495087	0.300865	-0.238677	0.695845	0.205244	0.726764
1259	ENSCAFG00000005363	58.852	-2.24757	0.000192877	-2.44609	0.000271667	-2.99212	8.10805e-06	-7.52645	3.79562e-08	-6.18051	3.01088e-15	-7.78012	4.20893e-12	-2.02033	0.00830265
1260	ENSCAFG00000005365	36.502	-1.90293	0.00190106	-8.57985	4.71163e-15	-7.90255	3.37999e-15	-7.61521	1.88484e-07	-8.30955	9.22325e-14	-4.40166	8.91809e-07	-1.67535	0.0328001
1261	ENSCAFG00000005369	211.093	-0.507733	0.00140579	-1.0894	5.88728e-10	-1.15024	7.86147e-11	-0.840307	0.00925769	-1.02484	3.85912e-08	-0.544569	0.0190591	-0.388826	0.061877
1262	ENSCAFG00000005372	106.377	0.240562	0.25462	0.740863	0.000395999	0.822787	7.75717e-05	0.82476	0.0239661	0.131355	0.60227	1.57882	3.56244e-10	0.14939	0.606528
1263	ENSCAFG00000005386	54.6727	-1.59799	0.00234469	-9.74312	2.15233e-15	-9.63715	6.50106e-15	-8.0482	2.5405e-08	-9.50765	2.78938e-14	-4.7565	2.36707e-09	-0.583765	0.434937
1264	ENSCAFG00000005397	44.6565	-0.628234	0.0223982	-1.83243	5.29804e-09	-1.15303	0.000170638	0.216932	0.736395	-1.23572	0.000140224	-1.70718	3.14644e-05	0.127158	0.756478
1265	ENSCAFG00000005401	230.705	0.0601975	0.910125	0.68221	0.154858	0.865349	0.0662436	0.326656	0.744813	2.25918	1.9446e-06	1.2653	0.0341841	2.16811	1.54658e-05
1266	ENSCAFG00000005404	80.7406	-2.80955	1.0548e-06	-4.02429	7.13385e-10	-3.981	1.1657e-09	-0.131122	0.931545	-0.912764	0.208379	-0.658121	0.464287	-1.4207	0.06272
1267	ENSCAFG00000005405	129.236	0.106697	0.660411	-0.0118176	0.966875	-0.00164436	0.996489	0.176283	0.724079	1.10774	1.57554e-06	0.154813	0.631887	0.689689	0.00664163
1268	ENSCAFG00000005411	22.2987	-2.02981	0.00017761	-6.24278	1.35374e-09	-6.86778	6.40582e-09	0.133808	0.922728	-0.457424	0.503809	2.57345	0.000369032	-1.98035	0.00494774
1269	ENSCAFG00000005412	445.575	1.62157	8.70226e-14	1.76097	3.66306e-13	1.95234	7.67913e-16	1.39066	0.0011598	1.33352	2.39931e-07	1.92033	6.56582e-10	1.03511	0.00018588
1270	ENSCAFG00000005415	16.9624	-1.73734	0.00380839	-2.52759	0.000172566	-2.17984	0.00117154	-6.30823	1.54432e-05	-6.98668	2.59589e-10	-7.13517	6.49126e-08	-2.56328	0.000768106
1271	ENSCAFG00000005418	49.7296	1.45994	1.02395e-08	1.0912	0.000100407	0.951938	0.000841837	0.223736	0.721383	1.0156	0.000586756	0.30816	0.437398	1.11661	0.000348001
1272	ENSCAFG00000005419	497.271	-1.02655	0.00502874	-4.18839	1.24961e-25	-3.05963	1.15053e-14	-1.08296	0.154043	-0.831575	0.0582137	-0.930157	0.0831255	-0.644848	0.187928
1273	ENSCAFG00000005430	58.9767	0.648287	0.16658	-8.9921	8.30129e-13	-7.95184	1.16219e-13	-7.45005	4.11739e-07	-8.77078	7.52427e-12	-8.15983	1.1862e-09	-1.79992	0.00136622
1274	ENSCAFG00000005437	205.602	-1.84542	0.000151937	-10.4285	9.76762e-31	-10.7736	2.53334e-27	-1.78351	0.0678042	-8.37361	1.76056e-33	-10.5626	7.01894e-19	-2.66882	8.72555e-06
1275	ENSCAFG00000005449	972.258	-1.35327	0.00686168	-2.52705	2.97059e-06	-2.76303	2.9696e-07	-4.21546	3.08344e-06	-3.02545	1.09315e-07	-6.04469	3.57351e-18	-1.18893	0.0652931
1276	ENSCAFG00000005450	403.34	0.779878	1.90785e-08	0.595552	0.000143987	0.591417	0.000163707	0.160833	0.638294	0.225287	0.204602	0.390759	0.0613308	0.38978	0.0340124
1277	ENSCAFG00000005459	95.684	-0.131446	0.660867	-0.191466	0.538218	0.18805	0.539926	-1.1644	0.0280497	-1.67481	4.93515e-08	-1.96728	3.14502e-07	-0.86817	0.00795073
1278	ENSCAFG00000005461	10.4	-5.45305	3.00241e-13	-7.73073	6.29375e-11	-8.54921	2.21032e-10	-5.91335	5.19696e-05	-6.83993	6.64078e-10	-3.18695	0.00168351	-4.11001	7.75695e-06
1279	ENSCAFG00000005463	381.795	0.0546778	0.814521	-0.779563	0.000198454	-0.875841	2.77824e-05	-0.517569	0.206444	-1.17392	1.00621e-07	-1.05589	0.000104874	-0.196204	0.474785
1280	ENSCAFG00000005465	88.2343	0.00514119	0.99627	-8.11021	1.16514e-11	-7.35745	2.05168e-11	-5.82715	4.60234e-05	0.637171	0.488504	1.56174	0.132861	0.403094	0.714117
1281	ENSCAFG00000005466	442.252	1.65137	0.00281451	1.79321	0.00334049	1.64595	0.0072545	-2.5204	0.0177945	-8.26909	4.12087e-17	-6.91947	1.88888e-12	-3.17147	3.52805e-06
1282	ENSCAFG00000005468	477.83	0.984088	0.000476326	2.86623	2.00317e-21	2.88892	1.1011e-21	2.84432	3.05411e-08	3.13468	3.9295e-23	3.17331	1.54394e-16	1.59939	2.49641e-06
1283	ENSCAFG00000005479	357.071	-2.1142	6.78077e-07	-1.12114	0.022672	-0.858232	0.0851128	-1.28527	0.153879	-0.164256	0.779375	-0.493259	0.466025	-0.288157	0.662817
1284	ENSCAFG00000005486	730.14	-0.618466	1.53992e-07	-0.706388	9.80649e-08	-0.827993	4.075e-10	-0.213488	0.439963	-0.65442	3.34e-06	-0.904401	1.57213e-07	-0.534032	0.000388583
1285	ENSCAFG00000005490	14.4148	-0.89277	0.225465	-4.63449	8.22691e-06	-4.49308	1.53164e-05	1.04478	0.443776	1.18274	0.142156	-4.95674	0.000240855	1.76203	0.0361414
1286	ENSCAFG00000005491	103.86	-0.227351	0.43825	-1.24472	1.91247e-05	-1.48031	4.31474e-07	-1.09112	0.0434197	-0.546492	0.0853013	-0.530171	0.176988	0.28463	0.442994
1287	ENSCAFG00000005504	476.587	0.627168	5.7923e-08	0.247585	0.0690774	0.364497	0.00602929	-0.0492696	0.877378	0.205337	0.161217	0.0720856	0.70584	0.500635	0.000644701
1288	ENSCAFG00000005506	620.124	-0.699135	0.0390579	-0.932131	0.0114781	-1.32981	0.000243234	-2.65135	2.23196e-05	-2.17737	9.62195e-09	1.30095	0.00581752	-0.911018	0.0310141
1289	ENSCAFG00000005510	178.223	-0.934196	0.421985	-7.22706	9.84946e-09	-7.04885	2.03176e-08	-1.05308	0.593913	2.44404	0.0440341	-2.7674	0.0487898	2.06431	0.123602
1290	ENSCAFG00000005519	388.689	0.252018	0.143074	0.173587	0.366015	0.286487	0.123475	0.181765	0.637951	0.64296	0.000610782	1.64108	1.19099e-13	-0.156343	0.510796
1291	ENSCAFG00000005523	82.5895	-2.06195	0.000371888	-9.37689	3.31815e-20	-9.92445	4.53884e-18	-1.26931	0.291148	-3.3404	8.32357e-07	-5.02706	2.68234e-09	-1.74636	0.0184044
1292	ENSCAFG00000005526	311.523	-0.690459	0.00473341	-1.35465	3.53433e-07	-1.21561	5.1501e-06	-1.47078	0.00207828	-2.54271	2.87688e-19	-2.03291	4.76337e-09	-1.72201	4.96969e-09
1293	ENSCAFG00000005528	23.5927	-2.67276	3.6638e-07	-7.60193	1.54819e-10	-7.4925	3.65549e-10	1.99809	0.0433512	0.120926	0.864282	-5.80065	2.0406e-07	-0.471027	0.539143
1294	ENSCAFG00000005534	100.022	0.109242	0.609406	-1.94158	6.60332e-19	-2.05131	4.68333e-20	-0.963609	0.0117667	-1.37858	6.50823e-10	-0.652813	0.015803	-0.100043	0.724236
1295	ENSCAFG00000005535	17.3133	-2.901	2.2841e-05	-7.6362	2.51003e-09	-7.53338	5.08459e-09	-3.28747	0.0134406	0.160291	0.861712	-6.69581	9.60232e-07	-0.066317	0.952309
1296	ENSCAFG00000005536	457.102	0.69748	0.000950581	1.01948	9.9147e-06	0.96814	2.79217e-05	0.349095	0.467237	0.851983	0.00054714	0.922256	0.00222615	-0.0165372	0.963229
1297	ENSCAFG00000005537	513.311	-0.0826339	0.850348	-1.87591	1.18501e-06	-1.6154	3.05716e-05	-0.0836925	0.930819	-0.186722	0.68958	-0.984624	0.0574507	-0.0355852	0.951203
1298	ENSCAFG00000005544	206.751	0.102657	0.777806	0.94774	0.00399889	0.936275	0.0044447	-6.70906	2.20568e-09	0.456494	0.214792	0.0851893	0.863935	0.145859	0.751199
1299	ENSCAFG00000005548	67.4197	0.652573	0.0225692	2.49926	4.16855e-19	2.36675	3.87482e-17	1.48724	0.00144034	1.80655	1.09797e-09	1.61706	3.73457e-06	0.566995	0.117639
1300	ENSCAFG00000005561	558.516	0.608581	0.004906	1.65629	6.57584e-13	1.60364	3.7227e-12	1.13933	0.00656467	0.0191238	0.949408	0.831541	0.0068935	0.151463	0.641277
1301	ENSCAFG00000005565	230.44	0.1371	0.482199	-0.612632	0.00143834	-0.736541	0.000122766	-0.825614	0.0192712	-0.365969	0.080737	-1.67828	4.6793e-11	0.115142	0.657881
1302	ENSCAFG00000005570	10.5043	-3.24515	4.01409e-05	-8.53235	1.5821e-09	-8.44259	3.12463e-09	-7.09236	1.11468e-05	-8.32238	7.99261e-09	-7.73316	2.40956e-07	-2.25988	0.0255851
1303	ENSCAFG00000005575	12.5427	-3.46105	5.16916e-06	-6.65869	3.35104e-10	-6.53066	7.58801e-10	-5.83009	9.90256e-05	-8.3353	1.50602e-09	-7.67743	9.5494e-08	-2.39852	0.0133473
1304	ENSCAFG00000005576	499.325	0.425428	0.0285257	1.19092	5.08487e-09	1.10661	6.10253e-08	0.523606	0.193826	0.776393	0.000409227	0.923586	0.000548676	0.354366	0.162383
1305	ENSCAFG00000005586	34.6024	-0.762735	0.0564714	-1.4607	0.000769372	-1.33173	0.00222128	-6.3782	1.07716e-06	-7.21258	1.5344e-13	-2.32661	5.83073e-05	-1.53011	0.0019192
1306	ENSCAFG00000005605	146.363	-0.944927	0.0025477	-0.939645	0.00730294	-0.966453	0.00567354	-1.20804	0.0592652	-2.39143	7.12489e-11	-5.87364	8.71822e-23	-0.875897	0.0294503
1307	ENSCAFG00000005608	3611.86	-1.03249	0.00129168	0.888155	0.0138295	0.950004	0.00810939	1.50568	0.0182859	-1.49383	6.4534e-05	-3.33046	1.73606e-13	0.363187	0.430361
1308	ENSCAFG00000005613	332.864	-1.0337	0.00717348	-1.83869	1.06918e-05	-1.94018	3.23512e-06	-1.94895	0.00888189	-1.64307	0.000218186	-2.25071	3.06432e-05	-1.39746	0.00341447
1309	ENSCAFG00000005614	294.459	0.554353	0.000384573	1.22798	1.57089e-13	1.22361	2.21275e-13	0.55908	0.0768162	1.00775	1.12938e-08	1.17316	3.22712e-08	0.386094	0.0577067
1310	ENSCAFG00000005619	34.649	-3.80952	1.6936e-20	-5.18894	2.40659e-23	-4.70295	1.48737e-20	-1.62958	0.0508658	-5.29734	3.43759e-21	-4.96945	1.88618e-13	-2.49656	1.16107e-06
1311	ENSCAFG00000005621	1405.14	-0.936533	0.0274842	2.1805	1.30527e-06	1.81417	6.2372e-05	-1.19615	0.165086	0.79689	0.114644	-5.7732	9.28952e-21	-0.0283433	0.967939
1312	ENSCAFG00000005623	125.576	0.825281	0.000868324	1.19209	7.89888e-06	1.39734	1.3007e-07	1.14664	0.0145355	1.3776	7.72161e-07	1.94188	3.95974e-09	0.789636	0.010844
1313	ENSCAFG00000005627	64.9033	-4.18325	1.28146e-16	-7.64605	1.35362e-27	-7.75991	1.03337e-26	-5.96289	9.71613e-09	-7.49469	1.78606e-24	-6.187	1.21633e-14	-2.85762	7.27484e-06
1314	ENSCAFG00000005629	77.1333	-0.398633	0.127237	0.0811998	0.796088	0.0449449	0.888177	-0.118105	0.852961	-1.43175	1.65505e-06	0.129174	0.741225	-0.84938	0.00766986
1315	ENSCAFG00000005632	852.024	-0.198961	0.267549	-0.361838	0.0548905	-0.515531	0.00523273	-0.665945	0.0511642	-0.875798	5.15369e-06	-1.31317	2.41214e-08	-0.139815	0.568067
1316	ENSCAFG00000005633	139.379	-0.483322	0.0396537	0.0433608	0.885596	-0.0750277	0.795941	-1.39488	0.00240484	-2.91743	3.83894e-24	-2.55238	2.84153e-13	-1.65328	5.63734e-09
1317	ENSCAFG00000005634	176.948	0.114828	0.68341	1.05293	3.88015e-05	0.929564	0.000308272	0.0397817	0.952103	0.16126	0.600962	2.05161	1.49758e-10	0.136977	0.705783
1318	ENSCAFG00000005637	318.24	0.117044	0.560602	0.0661187	0.765999	0.00478098	0.985127	-0.473177	0.212524	-0.105734	0.645099	-1.50041	4.02742e-09	0.0305352	0.918733
1319	ENSCAFG00000005640	57.3102	-0.963217	0.0492502	-0.600478	0.279317	-0.625903	0.257978	-3.81759	7.9903e-05	-3.19545	2.40781e-08	-0.711876	0.321755	-2.2668	0.00014336
1320	ENSCAFG00000005642	109.04	-2.8438	1.47676e-13	-1.46854	0.000757366	-1.80753	3.40054e-05	0.0146893	0.990635	1.50037	0.00087831	-6.86953	8.82246e-13	1.20257	0.0139284
1321	ENSCAFG00000005652	1190.44	0.138027	0.241846	1.06511	5.38371e-20	1.02072	2.07378e-18	0.672127	0.00129882	0.910841	1.33402e-13	0.882678	4.85046e-09	0.225504	0.118269
1322	ENSCAFG00000005655	58.1335	-1.56988	3.03308e-06	-0.897965	0.0201507	-0.992183	0.0099367	-0.091339	0.921115	-2.29183	2.07398e-08	-2.70186	1.33524e-07	-1.93643	6.46561e-06
1323	ENSCAFG00000005659	151.049	-0.271183	0.435511	-0.404973	0.263095	-0.232895	0.533172	-1.46628	0.019219	-0.290175	0.462369	-2.05833	4.62206e-06	-0.143687	0.763073
1324	ENSCAFG00000005661	108.58	-0.00530739	0.980222	-0.0184279	0.93009	0.127067	0.504914	0.345228	0.292413	0.13599	0.497784	1.08817	9.51898e-08	0.306581	0.138509
1325	ENSCAFG00000005663	90.4872	0.670268	0.108817	-2.01081	8.18877e-06	-1.61155	0.000342561	-0.826481	0.343842	-0.790885	0.106024	-5.30595	2.94331e-11	0.894684	0.0846481
1326	ENSCAFG00000005665	88.381	-0.38897	0.0379722	-0.686352	0.000783004	-0.87279	2.1738e-05	-1.6265	2.54765e-05	-0.997028	4.46639e-06	-1.08873	5.00748e-05	-0.455869	0.0564883
1327	ENSCAFG00000005675	1375.5	-0.44119	0.334879	-3.01268	2.00166e-11	-2.79712	4.98868e-10	-2.58091	0.000994592	-4.56563	6.88051e-22	-4.24673	2.60378e-13	-2.00676	7.89728e-05
1328	ENSCAFG00000005677	313.063	-0.915974	3.35947e-05	-1.04236	2.40544e-05	-1.0899	9.86348e-06	-0.463994	0.35347	-2.05906	2.96403e-15	-1.30492	4.80271e-05	-0.848413	0.00255852
1329	ENSCAFG00000005693	145.158	0.832728	0.134301	-1.60885	0.00634178	-1.38025	0.0199048	-3.38593	0.000770112	-8.29002	2.4699e-16	-7.46878	3.09475e-12	-4.47577	3.02446e-11
1330	ENSCAFG00000005694	439.804	1.15182	5.34741e-11	0.977034	7.56341e-07	0.920569	3.33212e-06	0.240501	0.572762	0.195664	0.400011	-0.323529	0.247256	-0.178398	0.506017
1331	ENSCAFG00000005698	8.31722	-5.48556	3.04618e-14	-4.05019	1.61558e-07	-3.28024	1.12339e-05	-2.02182	0.112449	-4.44222	1.52373e-07	-3.98185	5.72295e-05	-4.00496	4.13683e-06
1332	ENSCAFG00000005700	33.4055	-1.06946	0.0789225	-1.42873	0.0305815	-1.57475	0.0167711	-6.06363	8.22914e-06	-5.20139	6.56661e-11	-1.44487	0.0904106	-1.91352	0.0100588
1333	ENSCAFG00000005702	849.503	-0.2599	0.212891	-0.888192	3.091e-05	-1.14075	7.1815e-08	-0.892353	0.023446	-1.97747	9.56654e-19	-1.14156	3.74867e-05	-0.182749	0.520609
1334	ENSCAFG00000005704	193.255	0.186768	0.775824	0.248553	0.712768	0.122606	0.859443	-1.52279	0.164004	-3.90791	9.5943e-10	-7.95882	1.0786e-12	-0.24276	0.770251
1335	ENSCAFG00000005711	23.5978	-3.56818	8.13874e-11	-3.96399	1.43784e-08	-3.84631	4.11164e-08	-4.22546	0.000840416	2.08946	0.000292123	1.11686	0.126334	-3.06159	2.26635e-05
1336	ENSCAFG00000005712	251.429	-0.35258	0.13628	-1.99853	5.92587e-16	-2.19347	1.25112e-18	-2.20765	5.16928e-07	-1.77869	8.77169e-12	-2.14846	3.27687e-11	-0.245881	0.444908
1337	ENSCAFG00000005716	485.076	0.0506484	0.763972	0.92309	5.03389e-10	0.941858	2.31642e-10	0.165192	0.61563	0.604518	0.000155384	0.261055	0.209273	-0.0218813	0.927637
1338	ENSCAFG00000005718	230.537	1.62449	2.22392e-06	2.74698	1.61982e-13	2.60798	2.79593e-12	3.77349	1.15411e-09	2.84545	3.69274e-13	2.8489	1.7348e-09	2.64383	9.72773e-11
1339	ENSCAFG00000005721	78.5906	0.971872	0.00184755	2.13486	4.55212e-11	1.96946	1.49109e-09	0.62021	0.3429	1.92792	1.68099e-08	1.05742	0.0132737	1.49702	4.69434e-05
1340	ENSCAFG00000005723	74.463	-0.82561	0.292256	1.12909	0.1718	0.748211	0.376204	-0.0660348	0.972344	-0.751831	0.407401	-6.45883	1.59632e-07	-2.86121	0.00165999
1341	ENSCAFG00000005725	324.678	-0.402545	0.0501661	-0.12358	0.6133	0.0201599	0.939148	1.63471	8.08838e-06	1.12433	6.06548e-07	0.913566	0.00105557	0.0814547	0.793817
1342	ENSCAFG00000005728	179.161	1.30477	1.67205e-07	2.2967	1.37758e-17	2.20899	2.62936e-16	2.51475	1.65373e-08	1.80359	2.40055e-10	2.15119	2.34432e-10	1.61993	6.64182e-08
1343	ENSCAFG00000005730	421.015	-0.40138	0.107949	-1.23628	1.99789e-06	-1.18802	5.01835e-06	-9.03012	2.44673e-17	-3.37484	1.12244e-33	-2.22552	5.10449e-11	-1.88776	3.89972e-11
1344	ENSCAFG00000005733	358.322	0.370364	0.0908773	-0.0491046	0.858448	-0.0895254	0.735269	-0.386989	0.413893	1.28304	7.03285e-08	-0.528069	0.0912955	0.417598	0.132609
1345	ENSCAFG00000005734	6514.12	0.37658	0.108817	1.23441	3.70082e-07	1.25545	2.26448e-07	0.503481	0.305903	1.38487	6.80519e-08	0.759468	0.0193989	1.4558	5.60534e-08
1346	ENSCAFG00000005737	75.2273	-4.56024	0.000140868	-7.24584	1.76926e-07	-8.32574	1.81081e-08	-5.87402	0.000853078	1.33436	0.364391	-6.98143	1.05408e-05	-2.33762	0.131133
1347	ENSCAFG00000005742	54.9451	0.438733	0.0836255	1.44661	4.06376e-09	1.40416	1.39363e-08	0.891792	0.0396786	1.34567	1.83567e-07	1.03691	0.000818565	0.742659	0.011339
1348	ENSCAFG00000005746	23.015	-3.43629	1.46604e-05	-8.14078	1.807e-10	-7.31026	4.22926e-10	0.50231	0.775762	-4.13022	1.56009e-05	-3.90766	0.000550739	-0.615963	0.599423
1349	ENSCAFG00000005750	34.2329	-2.99828	0.000591046	-9.53573	1.87716e-12	-8.63211	4.01528e-12	-7.62629	1.4748e-06	-9.28161	1.62926e-11	-3.52434	0.00338483	-2.94476	0.0070609
1350	ENSCAFG00000005754	162.375	-0.958389	0.0207179	-3.35842	6.38522e-14	-3.75807	1.05269e-16	-4.59496	1.232e-08	-2.33038	7.71067e-07	-2.22154	0.000121251	-1.0802	0.0389828
1351	ENSCAFG00000005759	196.617	-0.135087	0.487882	0.526868	0.00496212	0.69874	0.000152852	0.523248	0.133725	0.758054	9.13969e-05	1.06082	4.27241e-06	-0.0228991	0.938445
1352	ENSCAFG00000005760	12.0484	-3.68925	1.94883e-13	-8.60524	2.33604e-11	-8.50465	5.3783e-11	-7.10523	2.14812e-06	-1.41293	0.0163693	-7.79079	1.35684e-08	-4.39514	7.39383e-10
1353	ENSCAFG00000005761	91.2444	0.345147	0.0793058	0.915827	4.06206e-06	0.913219	4.60906e-06	-0.894443	0.0295886	0.152286	0.528083	-1.30825	1.08663e-05	0.106134	0.713735
1354	ENSCAFG00000005764	1712.83	0.508117	0.000722002	1.19944	1.79551e-13	1.19583	2.28003e-13	0.648355	0.0349298	0.738398	2.45222e-05	0.491392	0.0258332	-0.00668605	0.979333
1355	ENSCAFG00000005768	37.3151	-0.678739	0.170221	-6.58636	7.26504e-18	-7.10871	2.83778e-16	-7.47188	2.3779e-07	-8.85864	1.71244e-12	-8.22137	4.0864e-10	-1.66588	0.0047499
1356	ENSCAFG00000005781	96.1342	0.838141	2.70095e-06	0.527018	0.00911961	0.762927	0.000110598	0.537913	0.13989	0.0166054	0.948542	-0.0945857	0.748251	0.471246	0.0434948
1357	ENSCAFG00000005786	732.996	0.0994645	0.290804	-0.0507474	0.635984	-0.00959434	0.933586	-0.0992032	0.631245	-0.661924	4.59751e-11	-0.581108	2.46919e-06	-0.148443	0.206413
1358	ENSCAFG00000005790	433.387	0.314054	0.0290718	-0.452234	0.00413122	-0.51946	0.000933179	-0.637582	0.0274428	-0.269827	0.117489	-2.04313	3.01661e-22	0.175484	0.374955
1359	ENSCAFG00000005800	187.206	1.33869	0.0171161	0.567871	0.385479	0.433691	0.514856	-2.71811	0.0113922	-4.85457	8.17303e-12	-4.74336	3.60104e-08	1.14711	0.114178
1360	ENSCAFG00000005802	418.551	0.896307	0.0664945	1.22457	0.020179	1.13844	0.0311956	-5.13113	8.12735e-08	-3.13708	1.1907e-08	-5.70052	3.49177e-14	0.260649	0.717917
1361	ENSCAFG00000005806	175.937	2.22462	1.2573e-12	3.07122	2.29628e-19	2.91353	1.64391e-17	2.23113	9.99177e-05	2.74638	1.89838e-14	1.79573	4.2208e-05	2.34664	4.34925e-10
1362	ENSCAFG00000005807	1600.97	-0.685506	2.17085e-08	-1.08518	2.67485e-15	-1.10874	7.3343e-16	-0.356484	0.192799	-0.0855515	0.605413	-1.06943	2.41571e-09	-0.200188	0.247563
1363	ENSCAFG00000005810	329.777	-1.14057	0.00310308	-1.60328	0.000152506	-1.6042	0.000151174	-2.25259	0.0023548	-2.85249	1.36522e-10	-0.716458	0.215808	-0.562351	0.288989
1364	ENSCAFG00000005811	57.1949	-2.25088	9.48339e-05	-6.00708	5.81097e-17	-7.02067	4.26973e-18	0.0235103	0.989785	-7.99419	2.47644e-16	-8.44121	1.1705e-11	-0.783233	0.331439
1365	ENSCAFG00000005812	195.68	1.16489	1.05146e-06	1.75952	1.18866e-11	1.87826	4.47337e-13	1.57918	0.000408762	1.47853	7.78929e-08	2.16338	4.01119e-11	0.630295	0.0449146
1366	ENSCAFG00000005820	74.0286	-1.95029	0.00211668	-9.59125	3.99924e-16	-9.48183	1.25739e-15	-7.53085	6.28376e-08	-0.732623	0.358639	-0.63201	0.514648	-2.76023	0.000443076
1367	ENSCAFG00000005825	70.4957	-0.660262	0.0630368	-1.34213	0.000436547	-1.50776	7.8725e-05	-1.45586	0.0374859	-1.89254	3.03186e-06	-2.02716	5.04923e-05	-0.959796	0.0298618
1368	ENSCAFG00000005827	672.1	0.407918	0.00520408	0.475188	0.0031016	0.364003	0.0256532	-0.213292	0.528106	0.0232967	0.906524	-1.41164	1.77092e-11	0.179065	0.38241
1369	ENSCAFG00000005828	25.5647	-2.19103	3.43695e-05	-8.76793	1.15835e-13	-8.65841	3.3535e-13	-0.718225	0.542216	-5.28075	3.69274e-13	-1.95903	0.0109912	-2.83621	2.48131e-05
1370	ENSCAFG00000005829	100.204	-2.42628	1.5033e-15	-4.22914	4.48653e-28	-3.83129	3.06262e-24	-3.46653	1.13201e-07	1.33586	0.000191918	-2.99244	1.42815e-10	-2.78464	9.20301e-13
1371	ENSCAFG00000005839	220.365	-0.751744	0.289309	-9.36063	2.38993e-20	-7.78551	2.95068e-20	-1.05884	0.436297	0.157004	0.85946	-2.95575	0.001181	-0.100831	0.927836
1372	ENSCAFG00000005843	143.286	-3.15719	8.8188e-05	-6.29926	3.10968e-12	-6.81315	1.24089e-13	-7.3431	2.62051e-07	-0.885674	0.386347	-2.73593	0.0153093	-1.55882	0.147017
1373	ENSCAFG00000005851	135.559	1.39489	1.83333e-06	1.69263	1.17081e-07	1.94031	1.0408e-09	1.73586	0.00149872	1.40391	3.66131e-05	1.87168	3.5571e-06	1.3252	0.000254244
1374	ENSCAFG00000005856	41.9628	-2.19637	0.00756116	-4.7061	5.97182e-07	-5.19011	9.54392e-08	0.658163	0.70526	0.794415	0.43567	-4.96854	3.16376e-05	0.144099	0.916004
1375	ENSCAFG00000005859	1678.35	-0.345796	0.0994491	0.0223835	0.932793	0.108495	0.660448	0.641722	0.127908	2.03072	3.44407e-19	0.982976	0.000558027	0.524045	0.0419809
1376	ENSCAFG00000005862	384.946	0.00658364	0.986742	-1.01893	0.00122202	-0.909671	0.00405257	-1.4679	0.00953122	-1.47552	8.10129e-06	-1.25643	0.00214538	0.906376	0.0111351
1377	ENSCAFG00000005870	1081.74	0.991034	0.000153971	0.736115	0.0132244	0.532274	0.0784521	-9.04926	1.2511e-17	-1.05576	0.000695679	-5.71155	5.28988e-40	-4.14274	1.84355e-38
1378	ENSCAFG00000005871	487.086	0.145881	0.357235	0.268747	0.101169	0.36925	0.021343	0.278551	0.381295	0.875267	7.26393e-08	0.0180266	0.940127	-0.162798	0.429081
1379	ENSCAFG00000005872	925.85	0.259988	0.145686	0.715351	0.000100152	0.999652	3.71674e-08	0.268185	0.485606	1.38678	3.43168e-13	0.80792	0.000709027	0.796347	0.000106639
1380	ENSCAFG00000005873	1026.91	0.247027	0.611433	1.72445	0.000160944	1.63039	0.000368711	0.24216	0.816231	-0.627355	0.225969	-5.13267	6.52515e-17	0.221057	0.730364
1381	ENSCAFG00000005875	371.956	1.07998	1.90865e-08	0.465475	0.0383782	0.628009	0.00438844	0.0279118	0.961004	0.849139	0.000219031	0.310178	0.305736	0.980285	4.87429e-05
1382	ENSCAFG00000005877	411.648	0.804838	4.06913e-08	1.73756	6.66065e-28	1.867	8.72447e-32	1.33457	7.43465e-07	1.93179	1.34826e-31	1.8078	1.32035e-19	1.04459	3.86064e-09
1383	ENSCAFG00000005878	118.528	0.220487	0.394456	1.10091	8.33528e-06	1.31349	8.24322e-08	0.302177	0.565374	0.712018	0.00794274	0.817644	0.0111314	-0.0750243	0.841756
1384	ENSCAFG00000005880	3740.41	1.54829	3.60051e-18	1.6867	3.36883e-17	1.63512	3.17582e-16	1.19037	0.000925227	1.53096	4.84326e-13	1.20639	4.10109e-06	0.870003	0.000135943
1385	ENSCAFG00000005882	43.5164	-0.832712	0.0196741	1.08796	0.00297444	1.19832	0.000994632	1.44481	0.0197334	1.68197	6.90455e-06	1.8979	1.87717e-05	-0.617627	0.194548
1386	ENSCAFG00000005886	227.116	-2.27768	2.64794e-05	-9.34472	1.15297e-33	-9.4383	3.41312e-32	-3.8877	0.000112098	-6.52064	3.4668e-23	-3.33077	1.49648e-05	-1.53945	0.0288001
1387	ENSCAFG00000005887	18.1578	-6.45638	1.3569e-09	-9.86086	2.52781e-10	-9.79494	4.26789e-10	-8.71505	1.98428e-07	-9.69419	1.08093e-09	-9.19843	1.41433e-08	-9.64634	6.28093e-09
1388	ENSCAFG00000005889	484.202	0.224697	0.269624	0.505982	0.0159409	0.594595	0.0042098	-0.325546	0.446178	0.415219	0.0665111	-1.58301	5.74935e-09	0.283807	0.270141
1389	ENSCAFG00000005893	48.1872	-1.3011	0.00269303	1.90018	1.55979e-05	1.63989	0.000218841	2.44176	0.000762555	2.35928	2.52104e-07	1.65972	0.00311264	-0.713772	0.222459
1390	ENSCAFG00000005895	270.038	0.0144152	0.950335	0.392578	0.049885	0.455255	0.0216613	0.861317	0.0123857	0.248349	0.259688	-0.641775	0.0137357	0.994967	2.61515e-06
1391	ENSCAFG00000005898	268.404	1.36478	5.15869e-09	2.70835	1.25706e-26	2.54185	1.73589e-23	2.44731	8.9558e-09	2.07252	9.97418e-15	1.66889	2.93633e-07	1.6906	1.99079e-09
1392	ENSCAFG00000005905	156.174	-0.905417	3.95535e-06	-0.917992	3.36443e-05	-1.09767	7.12271e-07	-1.16011	0.00390963	-1.87841	2.57876e-15	-1.31203	5.56732e-06	-0.847031	0.00072939
1393	ENSCAFG00000005906	53.4861	-2.56471	1.06336e-05	0.740772	0.237848	0.669157	0.289961	0.0122122	0.994706	4.14052	3.91731e-12	2.83359	9.03191e-05	0.218524	0.797802
1394	ENSCAFG00000005916	156.938	0.0960518	0.686759	-0.286966	0.22253	-0.553508	0.0152591	0.0796218	0.881407	-1.38754	7.11454e-09	0.453273	0.124134	-0.50624	0.0550383
1395	ENSCAFG00000005924	70.862	-0.76541	0.0427034	1.04689	0.00846849	0.822897	0.0417514	-0.617496	0.44905	1.39525	0.000728355	2.21675	5.50486e-06	-0.171247	0.760429
1396	ENSCAFG00000005925	53.6327	-3.16641	0.00199784	-9.25716	1.20687e-10	-9.16755	2.213e-10	-7.37758	9.57105e-06	-9.00237	7.69692e-10	-8.22542	7.45506e-08	0.40626	0.795788
1397	ENSCAFG00000005927	60.9367	-0.707764	0.21037	-0.122046	0.858448	0.415569	0.506196	1.31835	0.203715	3.15837	5.52197e-08	2.61684	0.000208421	0.724695	0.308831
1398	ENSCAFG00000005931	183.387	0.50308	0.0120046	1.33583	1.26668e-10	1.40744	1.26063e-11	0.0504067	0.92488	1.48601	8.47517e-12	1.61264	6.45254e-10	0.935271	7.50356e-05
1399	ENSCAFG00000005933	97.3582	-0.0199751	0.939002	0.821643	9.85836e-05	1.00686	1.43932e-06	-0.044021	0.935086	0.619675	0.0063405	0.866666	0.0011225	0.111414	0.713294
1400	ENSCAFG00000005934	45.6216	0.629509	0.0279435	0.708846	0.0211881	0.488779	0.124586	0.0804798	0.913719	0.448469	0.184543	2.03992	6.53782e-09	0.642599	0.0714982
1401	ENSCAFG00000005937	51.1136	-1.52297	0.00124944	-2.96577	1.91803e-08	-2.98024	1.79751e-08	-2.05491	0.0280497	-1.7503	0.00170326	-1.64153	0.016245	-2.90399	8.65418e-07
1402	ENSCAFG00000005938	233.949	0.131837	0.450236	0.448525	0.00852994	0.699329	2.61209e-05	-0.0502102	0.904489	0.959796	2.64813e-08	0.962874	3.97252e-06	0.0349143	0.893077
1403	ENSCAFG00000005940	35.3239	-1.41122	0.0662423	-2.07438	0.012248	-2.10973	0.0107242	-3.29	0.0151244	-5.05806	2.59636e-08	-3.03982	0.00347536	-3.87906	2.88954e-05
1404	ENSCAFG00000005945	598.942	1.00168	1.72835e-08	1.46636	8.4034e-14	1.48357	4.64152e-14	1.49589	1.10841e-05	1.60493	8.66802e-15	1.84173	2.58558e-13	1.2199	2.31526e-08
1405	ENSCAFG00000005948	130.923	-0.677208	0.149553	-2.34366	1.69649e-06	-1.95814	6.4443e-05	-0.0857455	0.942898	0.119036	0.842958	0.163124	0.820867	0.00698171	0.993629
1406	ENSCAFG00000005950	296.353	0.0540407	0.827107	0.014361	0.957523	0.00100637	0.997889	-0.389631	0.384531	-1.20559	2.39631e-07	-1.02541	0.000374236	0.130834	0.664293
1407	ENSCAFG00000005952	357.228	0.214604	0.316057	0.903993	1.88935e-05	0.97874	3.33795e-06	0.646926	0.107544	0.89349	6.53392e-05	0.894898	0.00109975	0.0715007	0.820062
1408	ENSCAFG00000005954	95.6054	-1.08567	1.60856e-05	-2.5267	2.61608e-18	-2.38241	1.86703e-16	-2.40248	2.92276e-06	-1.95326	9.12065e-11	-3.12069	2.10104e-15	-1.49575	2.27129e-06
1409	ENSCAFG00000005955	43.6564	0.646554	0.0411619	1.19375	0.000243309	1.54409	1.39671e-06	1.35599	0.012615	1.31878	9.80848e-05	-2.80981	9.45059e-06	0.658311	0.0956822
1410	ENSCAFG00000005961	220.456	0.496916	0.00646379	0.942386	1.17546e-06	0.815272	3.04249e-05	0.342274	0.388097	0.927776	5.877e-06	0.802111	0.00140076	0.591782	0.00865219
1411	ENSCAFG00000005966	94.5962	0.576677	0.00722879	1.14852	3.02495e-07	0.889308	9.81524e-05	0.55746	0.197399	-0.58343	0.0271715	1.33275	1.74717e-06	0.63803	0.0159303
1412	ENSCAFG00000005969	223.206	0.705567	0.000131756	0.911155	6.11862e-06	0.959932	1.81497e-06	0.22736	0.602523	0.599795	0.00600444	0.771347	0.00318847	0.639443	0.00594697
1413	ENSCAFG00000005970	30.5888	-3.23833	5.17115e-08	-6.85043	7.45628e-14	-7.03258	2.96907e-13	1.61451	0.174641	-5.75554	9.67725e-12	-1.20948	0.173458	-1.68367	0.0297252
1414	ENSCAFG00000005984	35.0782	-0.0330984	0.929065	-1.21301	0.000325873	-1.03732	0.00214548	1.86906	0.000116905	0.643347	0.052901	-2.27925	5.34564e-06	0.282624	0.487936
1415	ENSCAFG00000005997	161.736	-0.638828	0.00952524	-1.46966	4.27437e-08	-1.64722	9.13273e-10	-2.02979	2.41664e-05	-1.87826	4.68325e-11	-1.63024	3.30751e-06	-1.1025	0.000277674
1416	ENSCAFG00000005998	11.563	-3.48299	2.22392e-06	-8.5772	3.53492e-10	-8.48192	6.97243e-10	-5.8523	9.14852e-05	-8.35633	1.95734e-09	-6.00654	1.12844e-06	-2.20338	0.0194928
1417	ENSCAFG00000006000	375.812	-0.496355	0.00137929	-0.869217	3.47252e-07	-1.01153	3.07179e-09	-0.338389	0.328622	-1.56716	5.75531e-18	-1.19372	8.08134e-08	-0.681747	0.000427245
1418	ENSCAFG00000006006	1783.98	0.181854	0.485031	2.00684	3.58606e-16	2.17226	1.1668e-18	1.73463	6.28718e-05	1.90349	2.64227e-13	2.48554	5.91572e-15	0.638691	0.0293967
1419	ENSCAFG00000006007	254.903	0.887862	0.00142304	1.77718	2.46232e-09	1.88187	2.61079e-10	1.46029	0.0059045	1.42096	7.78246e-06	3.14336	6.33451e-17	1.06689	0.0019192
1420	ENSCAFG00000006013	13.3614	-2.78149	1.04201e-05	-8.65326	5.18229e-11	-8.55422	1.1349e-10	-7.08608	3.73384e-06	-2.9947	8.06032e-05	-7.803	2.67885e-08	-3.65256	8.72555e-06
1421	ENSCAFG00000006021	223.461	0.656517	2.45103e-08	0.518739	7.99825e-05	0.631681	1.30722e-06	0.640211	0.00420664	0.568944	3.53872e-05	0.178505	0.327378	0.473075	0.00151059
1422	ENSCAFG00000006022	15.0548	-2.25424	0.00903551	-3.92308	5.67642e-05	-4.78073	2.68958e-06	-4.51566	0.00331706	-4.78355	7.60839e-06	-1.07134	0.390743	-0.49516	0.698378
1423	ENSCAFG00000006024	225.649	0.263035	0.52252	-0.798501	0.0515446	-1.29151	0.00124396	-2.57221	0.000228148	-3.63516	2.65281e-17	-3.58729	1.18234e-11	-3.38776	2.15453e-14
1424	ENSCAFG00000006030	631.97	1.52484	8.27968e-16	2.60541	1.4929e-35	2.52123	3.34887e-33	2.47	2.5347e-12	1.88221	1.56184e-17	2.89461	7.26685e-28	1.93121	2.08505e-17
1425	ENSCAFG00000006033	100.631	0.37392	0.155195	-0.755609	0.00718458	-0.833726	0.002979	-0.580922	0.287503	-1.39618	2.67369e-06	-6.86034	6.49164e-14	-0.136096	0.722066
1426	ENSCAFG00000006047	31.0662	-2.91571	2.63854e-10	-6.30011	4.08209e-18	-5.05661	3.53696e-16	1.27218	0.181784	-5.78906	7.8918e-16	-1.50011	0.0277657	-1.78291	0.00263263
1427	ENSCAFG00000006049	223.904	0.213044	0.279233	0.1554	0.476297	0.075061	0.743072	0.0751177	0.875372	0.949647	3.76023e-06	-0.108231	0.709334	0.387474	0.102874
1428	ENSCAFG00000006051	30.5282	0.265269	0.733957	-6.63437	1.00445e-10	-5.75326	4.55644e-10	-5.203	0.000175878	-3.24095	4.40861e-05	-6.10958	4.28081e-07	-2.53411	0.00242603
1429	ENSCAFG00000006052	91.0996	-0.570095	0.247489	-0.963155	0.0643345	-0.898882	0.0847888	-1.39741	0.137362	-1.41106	0.00930924	-7.72479	3.60003e-12	-0.657584	0.296137
1430	ENSCAFG00000006054	25.9136	-1.73499	0.00607971	-2.56992	0.000587329	-2.33942	0.0016441	-0.348777	0.80987	3.08711	4.78916e-06	-0.837083	0.367966	1.19653	0.128009
1431	ENSCAFG00000006055	92.8968	0.193004	0.565424	-1.59187	1.38397e-06	-1.8414	3.35699e-08	-0.142259	0.851115	0.355958	0.329517	-0.566846	0.199663	-0.304675	0.472663
1432	ENSCAFG00000006062	83.9361	-1.44574	0.0843631	-8.61789	1.0139e-13	-8.46461	2.60129e-13	-7.13992	1.91684e-06	-1.04828	0.291139	-8.19021	1.3232e-09	0.228449	0.859392
1433	ENSCAFG00000006065	118.636	-0.816756	0.0178592	-0.463157	0.241467	-0.393319	0.324094	-1.79618	0.00791863	-3.65356	3.26598e-18	-1.54898	0.00155109	-0.826117	0.0615113
1434	ENSCAFG00000006069	84.4924	-2.25815	0.000736722	-2.40089	0.00126105	-3.43614	3.51878e-06	-4.72988	0.000117039	-0.595701	0.487419	-4.25605	7.15759e-06	-0.633777	0.515458
1435	ENSCAFG00000006072	61.0469	-1.32865	0.000697157	-1.192	0.00706577	-0.606613	0.183448	-0.0259598	0.982156	0.159156	0.759578	-2.87942	1.09976e-06	-1.70114	0.000622808
1436	ENSCAFG00000006073	23.7968	-4.17728	8.5909e-12	-9.95941	9.59338e-14	-9.86268	2.44646e-13	-8.46948	4.08135e-08	-8.73557	1.53446e-13	-9.14449	1.22911e-10	-3.88046	5.96734e-07
1437	ENSCAFG00000006076	99.1893	-0.33579	0.149307	-0.394034	0.119562	-0.225589	0.386885	-0.342312	0.494253	-2.11949	8.32644e-15	-0.427938	0.195166	-0.587311	0.0398333
1438	ENSCAFG00000006082	64.9943	0.622724	0.0632067	1.49274	1.34192e-05	1.62395	1.97576e-06	0.696439	0.298484	0.301496	0.461679	1.4606	0.000784048	0.187739	0.703416
1439	ENSCAFG00000006084	501.39	-0.110479	0.486819	-0.742131	1.35359e-06	-0.847373	3.42597e-08	-0.283122	0.366603	-0.445678	0.007241	-0.449294	0.0281573	-0.0633986	0.769932
1440	ENSCAFG00000006091	39.1353	-1.47681	0.0683234	-8.72331	6.79496e-12	-8.62048	1.55203e-11	-6.66798	9.52187e-06	-1.41153	0.135204	-3.94698	0.000316058	-1.01849	0.34377
1441	ENSCAFG00000006092	48.4221	-0.403277	0.192119	-0.327983	0.336678	-0.21067	0.547422	-0.631335	0.323763	-5.78583	5.34865e-17	-0.0642185	0.892682	-0.824784	0.0292292
1442	ENSCAFG00000006095	356.065	-0.0527931	0.866396	-0.983722	0.00042706	-0.818936	0.00359918	-0.4689	0.408493	-2.35943	1.15464e-15	-1.47906	4.24533e-05	-0.500012	0.137717
1443	ENSCAFG00000006098	168.391	-0.173723	0.331993	-0.833162	4.11953e-06	-1.03103	1.46023e-08	-0.764561	0.0224092	-1.84628	1.59107e-20	-0.567679	0.0170118	-0.391571	0.0673185
1444	ENSCAFG00000006100	345.94	-0.106305	0.881502	-4.28628	1.06812e-11	-3.03727	1.26098e-06	1.22812	0.297892	1.27482	0.0636361	-8.06766	2.81896e-15	-0.96823	0.209491
1445	ENSCAFG00000006102	1836.47	0.70878	0.000219392	1.26184	1.71547e-09	1.2448	2.93593e-09	0.488557	0.246464	0.720253	0.00152162	0.440656	0.129089	0.170567	0.550945
1446	ENSCAFG00000006106	11.3323	-3.08868	4.79046e-05	-6.59214	2.38621e-07	-6.48829	4.22317e-07	0.255028	0.884972	-1.1748	0.197913	0.349124	0.758137	0.446341	0.68571
1447	ENSCAFG00000006116	130.336	-0.426491	0.0135027	-0.0533407	0.806113	-0.035149	0.872522	-1.14268	0.00098114	-1.41191	5.75412e-12	-0.817718	0.000951527	-0.713885	0.000910392
1448	ENSCAFG00000006119	504.497	0.584264	0.0242311	-0.384296	0.194318	-0.41371	0.159242	-0.661296	0.228832	-1.015	0.000675779	-1.88675	2.04248e-07	-0.603024	0.0701712
1449	ENSCAFG00000006121	796.501	0.382694	0.164307	1.13355	5.92682e-05	0.85013	0.00292812	-2.52846	4.49119e-07	-0.24936	0.45084	0.0607145	0.888792	-0.294167	0.426299
1450	ENSCAFG00000006123	194.472	0.523756	0.00601242	0.999878	7.48319e-07	1.09606	5.30269e-08	0.531323	0.173911	0.85325	7.18212e-05	1.43326	1.46983e-08	0.817139	0.000363989
1451	ENSCAFG00000006128	49.2733	-3.8063	3.03902e-10	-10.5716	8.95387e-17	-10.4688	2.78613e-16	-8.87036	2.65086e-09	-3.76866	1.87111e-07	-9.66167	9.7467e-13	-5.39199	4.37498e-12
1452	ENSCAFG00000006138	48.9386	-5.00164	2.14661e-07	-9.38873	6.02189e-11	-9.2985	1.14404e-10	-7.64623	3.66915e-06	-9.14728	3.7698e-10	-8.42926	3.13678e-08	0.441757	0.764386
1453	ENSCAFG00000006142	37.1006	-4.69391	0.000965063	-8.73703	9.17407e-08	-8.67211	1.2088e-07	-6.75823	0.000220006	-8.43923	3.94257e-07	-7.52543	1.31039e-05	-1.35172	0.488328
1454	ENSCAFG00000006143	172.23	0.0734435	0.693331	1.11947	6.64491e-12	0.973366	3.21254e-09	0.751605	0.0100889	-0.516506	0.0061921	0.933756	7.16688e-06	-0.298946	0.159671
1455	ENSCAFG00000006145	13.6473	0.253241	0.783805	-5.98468	4.67617e-07	-4.0389	2.68269e-05	-3.05712	0.0384804	-3.35915	0.000486377	-5.88262	3.1962e-05	-1.25153	0.226316
1456	ENSCAFG00000006151	92.2298	-2.1788	7.93759e-08	-4.733	1.22447e-17	-4.07002	6.04387e-15	-0.416356	0.665846	2.46332	1.15149e-07	-3.92741	5.25237e-09	0.545877	0.336211
1457	ENSCAFG00000006153	930.924	0.356686	0.388852	-1.59622	8.96673e-05	-1.5274	0.000181295	-3.91053	2.40147e-08	-2.34032	4.4076e-08	-4.22335	1.07543e-15	-0.93225	0.0526502
1458	ENSCAFG00000006154	61.0072	-0.278307	0.48679	1.79943	7.75728e-07	1.77433	1.14721e-06	2.07811	0.000598798	2.14836	1.48433e-08	1.11654	0.0190024	0.0577416	0.923495
1459	ENSCAFG00000006157	112.751	-0.450823	0.10588	-1.80195	1.26684e-09	-1.34004	5.90933e-06	-1.84887	0.000558244	-0.462653	0.156618	-0.348776	0.39497	-0.162463	0.687239
1460	ENSCAFG00000006164	909.258	-1.86744	0.00718269	-8.64983	2.76638e-24	-7.94842	2.54849e-22	-7.45324	4.59118e-09	2.75625	0.000542086	-7.89071	1.56222e-14	-2.15819	0.0125804
1461	ENSCAFG00000006180	65.8966	-2.05852	2.41238e-05	-1.23346	0.0262717	-1.57453	0.00454538	1.39569	0.144871	2.63752	1.18622e-06	-0.818744	0.263272	2.068	0.000383362
1462	ENSCAFG00000006181	208.828	-0.59133	0.0166604	-1.18669	9.3093e-06	-1.49717	2.20892e-08	-1.37013	0.00471358	-0.621227	0.0330991	-0.741073	0.0375685	-0.433001	0.186007
1463	ENSCAFG00000006185	69.3044	-0.732116	0.0230786	-1.81386	2.74748e-07	-1.67482	2.10909e-06	-1.08869	0.0995209	-1.40507	0.000167513	-1.83035	7.3255e-05	-0.725905	0.0808894
1464	ENSCAFG00000006188	23.2464	-2.63565	2.16537e-05	-5.46014	1.00988e-12	-5.84171	3.01277e-13	-3.78223	0.00140083	-5.85257	3.51453e-12	-4.49315	1.29342e-06	-3.29761	2.72056e-05
1465	ENSCAFG00000006200	182.912	-0.137535	0.81366	-0.118741	0.847227	-0.261785	0.653112	0.119201	0.924305	-3.07904	3.39862e-08	-4.28961	1.45319e-09	0.907785	0.14876
1466	ENSCAFG00000006203	76.6093	-1.25522	0.000127996	-1.56639	1.99692e-05	-1.59309	1.47694e-05	-1.19078	0.0825922	-1.53189	8.42182e-05	-2.14014	8.85644e-06	-0.966177	0.0230309
1467	ENSCAFG00000006212	26.4295	-3.0627	4.81375e-06	-7.17113	1.54717e-08	-7.06705	3.01255e-08	-5.40043	0.000342907	2.25183	0.00275637	-2.63	0.0070485	-0.211267	0.839902
1468	ENSCAFG00000006214	99.9186	-3.75586	9.14134e-18	-7.51974	1.50721e-20	-7.76457	8.03376e-19	0.345951	0.743209	1.43052	0.00543027	-8.04729	6.19052e-12	0.63425	0.292902
1469	ENSCAFG00000006215	454.226	1.25645	4.47586e-05	2.53904	3.15104e-14	2.44376	2.96899e-13	2.67393	2.98843e-06	1.92397	6.40621e-08	2.76558	1.21492e-10	1.42205	0.000195196
1470	ENSCAFG00000006219	177.948	-1.69406	3.24778e-14	-1.14195	6.94226e-06	-1.08153	2.13048e-05	-1.4547	0.00140479	-1.62388	1.4933e-09	-1.03964	0.00181263	-1.9594	2.99582e-12
1471	ENSCAFG00000006224	17.1889	-3.10262	4.3457e-10	-4.7489	1.21031e-11	-5.403	1.37949e-11	-0.354284	0.761119	0.302627	0.630051	-1.21255	0.0941852	-1.37657	0.0308273
1472	ENSCAFG00000006229	19.389	-2.13287	0.00137773	-7.35557	1.18298e-12	-6.45957	4.20913e-12	-5.36038	6.04429e-05	-5.84	1.37009e-10	-5.87199	9.0181e-08	-3.14581	0.000177741
1473	ENSCAFG00000006236	175.483	-0.487472	0.00051405	-0.575676	0.000246585	-0.514759	0.00111527	-0.128906	0.707538	-0.841816	4.05953e-07	-0.466589	0.0233348	-0.438751	0.0151913
1474	ENSCAFG00000006240	62.604	-2.70305	0.00321703	0.795854	0.463092	0.2612	0.820086	-0.562607	0.771593	-4.39822	4.25097e-05	-6.50912	1.53853e-06	-3.22025	0.00474487
1475	ENSCAFG00000006244	114.028	-0.29253	0.193463	-0.990166	2.41908e-05	-1.20124	3.4712e-07	-1.08492	0.0120026	-0.991242	6.74015e-05	-1.04463	0.000658003	-0.347284	0.226183
1476	ENSCAFG00000006248	14.1816	-1.9913	0.00488169	-8.63566	2.36988e-10	-6.91087	2.52526e-10	-7.12926	5.70841e-06	-8.41832	1.33633e-09	-7.80984	6.73884e-08	-3.05093	0.000622612
1477	ENSCAFG00000006249	282.626	-0.799016	0.00455552	-1.21383	8.4757e-05	-1.62513	1.22963e-07	-1.63042	0.00316605	-0.43772	0.207696	-1.4574	0.000287493	0.32847	0.408776
1478	ENSCAFG00000006255	62.6788	-1.01445	0.156761	-8.30989	2.12723e-12	-7.50365	2.43204e-12	-2.97933	0.0188535	-0.865392	0.302394	-1.78121	0.0660351	1.27109	0.152098
1479	ENSCAFG00000006264	192.26	-1.08888	0.430111	1.46824	0.292984	2.27339	0.0939098	0.0165784	0.995752	6.16378	4.88092e-06	1.25671	0.454721	4.21624	0.00395303
1480	ENSCAFG00000006270	32.4821	-1.93132	2.14661e-07	-1.03766	0.0150772	-0.926952	0.0306916	-1.25583	0.112625	-2.45367	1.05016e-07	-2.35354	3.24087e-05	-1.67504	0.000494194
1481	ENSCAFG00000006271	72.4022	0.389786	0.109707	1.58368	1.60244e-11	1.60529	9.66765e-12	1.50632	7.27253e-05	1.34311	6.24005e-08	1.2028	4.55734e-05	0.700931	0.0130021
1482	ENSCAFG00000006275	19.3114	-3.18857	7.36109e-07	-9.81234	1.83474e-12	-9.72583	5.00737e-12	-8.48429	8.19409e-08	-9.61659	1.43093e-11	-9.07333	8.26948e-10	-7.71929	2.85846e-11
1483	ENSCAFG00000006290	442.191	0.122326	0.526587	1.1516	1.90673e-10	1.01167	2.56055e-08	0.0505423	0.913225	-0.824024	3.4276e-05	0.555094	0.0223794	-0.135297	0.592598
1484	ENSCAFG00000006291	16.4611	0.421849	0.639697	-1.21217	0.18016	-1.55254	0.0843045	-2.21114	0.145233	-6.00175	5.96782e-06	-5.24648	0.000162447	1.03083	0.325783
1485	ENSCAFG00000006294	186.992	-1.18651	0.00180295	0.393765	0.381185	0.423094	0.344243	-0.358696	0.691512	0.741456	0.107604	-8.07655	1.21207e-14	-1.22608	0.0110872
1486	ENSCAFG00000006300	422.169	1.25147	1.89356e-05	1.33524	4.0371e-05	1.47849	4.9651e-06	1.41356	0.0155628	0.96519	0.00594287	1.38946	0.000980525	0.432472	0.29338
1487	ENSCAFG00000006312	70.292	1.10994	1.74129e-06	1.08579	1.73746e-05	1.05051	3.55393e-05	0.336304	0.521162	0.239603	0.429057	1.04231	0.000953219	1.33695	1.20479e-06
1488	ENSCAFG00000006323	669.263	-0.196623	0.349849	0.229835	0.30448	0.142977	0.534953	-0.292968	0.505419	-1.40918	1.57747e-10	-0.821889	0.00282238	-0.410627	0.10334
1489	ENSCAFG00000006325	720.754	0.754089	1.65308e-06	0.664474	0.000171996	0.666009	0.000165991	0.0837319	0.842554	0.635446	0.000726034	0.281817	0.24973	0.511182	0.0121093
1490	ENSCAFG00000006342	429.513	0.250352	0.337365	0.388441	0.155552	0.586507	0.0273713	1.04071	0.027202	1.35836	5.01384e-07	0.187497	0.618888	1.55213	3.55097e-08
1491	ENSCAFG00000006349	264.339	-1.03565	0.0158514	-2.3959	2.11298e-07	-2.2764	8.41819e-07	-1.17381	0.18268	-1.38425	0.00551643	-9.2927	5.48079e-19	0.00905929	0.990498
1492	ENSCAFG00000006351	153.21	0.108758	0.681845	0.728716	0.00293009	0.671605	0.00638216	1.63404	5.81114e-05	-1.39187	2.43415e-07	0.0636275	0.863923	0.533901	0.0636978
1493	ENSCAFG00000006353	332.599	0.693437	2.10876e-06	1.01248	2.15926e-10	0.971877	1.23301e-09	0.519697	0.0867785	1.11885	2.35226e-11	0.695021	0.00083974	0.800307	8.32617e-06
1494	ENSCAFG00000006362	34.1615	-1.95144	8.33066e-14	-1.94514	1.70212e-10	-2.46624	1.34026e-14	-1.15772	0.0354757	-1.4923	2.49137e-06	-1.30359	0.00079822	-1.26407	0.000166948
1495	ENSCAFG00000006370	27.1535	-5.10724	6.72851e-20	-8.97754	2.22314e-16	-9.73719	1.72609e-14	-8.20439	2.74638e-08	-2.83006	1.24981e-05	-8.96252	2.58842e-11	-3.6967	7.84176e-08
1496	ENSCAFG00000006372	177.752	0.0599043	0.859503	-0.100359	0.772372	-0.0325746	0.927788	-1.09192	0.052802	-1.42267	9.54366e-06	-0.317918	0.454527	-0.122356	0.772351
1497	ENSCAFG00000006376	328.027	0.176012	0.212055	-0.602481	3.59946e-05	-0.761878	1.74366e-07	-0.261519	0.376113	-0.985913	1.67165e-10	-1.11501	5.15045e-09	-0.294592	0.0910978
1498	ENSCAFG00000006379	38.6384	-1.41149	0.000790917	-4.26338	7.57694e-17	-5.3477	3.16637e-20	-0.487089	0.618549	-4.24878	5.314e-15	-5.48975	1.43898e-12	-2.60286	9.24739e-07
1499	ENSCAFG00000006381	11.2604	-3.8298	0.00026087	-7.15518	9.35725e-07	-7.06606	1.4112e-06	-5.35088	0.00178808	-0.0544233	0.969925	-6.16022	7.20677e-05	-0.53913	0.727019
1500	ENSCAFG00000006383	598.853	1.79348	5.5707e-09	2.5059	2.23731e-13	1.91494	2.55833e-08	3.22524	3.3957e-08	2.15402	2.78086e-09	1.82915	4.02214e-05	1.84291	1.51238e-06
1501	ENSCAFG00000006384	281.12	0.696096	9.97153e-05	1.78225	8.93388e-21	1.7762	1.48737e-20	1.02075	0.00261828	0.196309	0.392979	1.42311	5.50088e-09	0.599558	0.0079846
1502	ENSCAFG00000006392	9.45411	-4.33364	6.92205e-06	-7.5874	2.054e-08	-8.52771	1.13633e-08	-5.96816	0.000309864	-7.29611	1.19715e-07	-6.00355	2.39085e-05	-8.3512	1.45835e-07
1503	ENSCAFG00000006401	110.757	-5.0562	3.14184e-07	-10.0503	8.94935e-15	-9.89934	2.12869e-14	-8.52025	1.63826e-07	-7.11699	1.35994e-09	-9.5752	8.77811e-11	-1.5847	0.241128
1504	ENSCAFG00000006404	8.95737	-3.41311	4.09551e-08	-8.60093	2.96183e-10	-7.42715	3.52953e-10	-7.21352	3.94763e-06	-8.3971	1.7247e-09	-7.83468	6.58639e-08	-3.23639	5.9538e-05
1505	ENSCAFG00000006406	41.3727	-1.80929	1.37093e-07	-2.14167	7.43413e-08	-2.31692	9.66948e-09	-0.406395	0.6173	0.0936866	0.841694	-2.32302	1.03582e-05	0.0196125	0.973481
1506	ENSCAFG00000006407	249.494	-0.645098	3.06606e-05	-0.525888	0.00268787	-0.624684	0.000342559	-0.623565	0.0555171	-0.875222	1.85286e-06	-0.333218	0.157388	-0.331412	0.112194
1507	ENSCAFG00000006410	264.273	0.164232	0.457732	-0.492029	0.0266937	-0.82804	0.000143163	-0.204643	0.664716	-1.02242	8.60615e-06	-0.0512252	0.875598	-0.285005	0.293562
1508	ENSCAFG00000006411	87.4107	-1.45949	1.95496e-08	-0.843417	0.00466254	-0.999553	0.000775658	0.101602	0.884037	0.482502	0.130893	0.105205	0.80667	-0.105198	0.801175
1509	ENSCAFG00000006420	18.1282	-4.09025	2.55418e-14	-7.54322	5.97566e-13	-7.41372	1.80005e-12	-6.56473	3.5454e-06	-1.43784	0.0218527	-1.5951	0.0364455	-0.997073	0.153996
1510	ENSCAFG00000006421	76.6986	-2.88908	0.000171889	1.48395	0.0884808	1.77936	0.0383871	-0.778433	0.634475	-4.54076	1.66749e-06	-3.88558	0.000433727	-2.70252	0.00557969
1511	ENSCAFG00000006424	9.35155	-3.91032	3.39725e-05	-7.11501	6.448e-07	-7.02321	1.00976e-06	-1.64384	0.342884	-5.92145	8.34355e-06	-6.21425	4.23944e-05	0.639263	0.633035
1512	ENSCAFG00000006428	29.3902	1.76189	0.0531299	-2.56053	0.0122048	-1.00236	0.336989	-4.68483	0.00453127	-6.31659	6.17941e-06	-4.67878	0.000704065	-3.60724	0.00250157
1513	ENSCAFG00000006431	248.992	0.844684	2.6694e-06	0.796156	7.06208e-05	0.628911	0.00195941	0.645444	0.0839761	0.602268	0.00520248	1.10686	1.20988e-05	0.63928	0.00534948
1514	ENSCAFG00000006433	75.8518	-0.637352	0.00335704	0.552354	0.0178005	0.679344	0.00312423	-0.440215	0.357601	1.27968	3.30746e-08	0.546481	0.0663014	-0.236238	0.444848
1515	ENSCAFG00000006438	220.928	0.432869	0.0206422	1.4243	1.43513e-13	1.40405	3.61658e-13	1.15043	0.000593069	1.09082	1.03214e-07	1.39874	1.12837e-08	0.0383616	0.901116
1516	ENSCAFG00000006439	229.121	-0.0172017	0.94292	0.236117	0.27091	0.354216	0.0900908	-0.076499	0.875372	1.00883	1.22517e-06	0.353121	0.196073	-0.316087	0.207818
1517	ENSCAFG00000006444	31.3802	-2.72281	7.88373e-13	-0.780981	0.0676436	-0.633763	0.141325	-0.558155	0.505763	-0.102318	0.837927	1.29318	0.0120198	-1.97237	5.23337e-05
1518	ENSCAFG00000006445	21.2287	-1.48978	0.00144421	-3.5547	1.2075e-09	-2.71441	9.11699e-07	-0.0652596	0.958549	-1.7619	0.00172892	-4.7342	1.68151e-07	0.390391	0.562579
1519	ENSCAFG00000006447	780.146	0.862222	4.80598e-06	1.41142	1.00485e-11	1.12702	6.57072e-08	0.890749	0.020554	0.884039	7.4133e-05	0.894846	0.00109679	0.926586	8.41091e-05
1520	ENSCAFG00000006455	409.963	0.200413	0.201585	0.270348	0.106783	0.403814	0.0133184	-0.029557	0.942353	1.01861	6.50823e-10	0.513553	0.0138946	-0.127225	0.557123
1521	ENSCAFG00000006456	613.645	0.322162	0.00269303	0.544237	2.65403e-06	0.376752	0.00141361	0.0672392	0.805222	0.365685	0.00349894	-0.0822943	0.630169	0.0984933	0.532247
1522	ENSCAFG00000006457	143.012	0.158478	0.385544	0.420936	0.0202613	0.51971	0.00369024	0.358203	0.298484	0.498694	0.00836564	1.05019	1.18449e-06	0.150959	0.527579
1523	ENSCAFG00000006458	188.338	-1.30737	3.81161e-05	-1.75557	6.67137e-07	-1.68254	1.9406e-06	0.54578	0.448	-3.70397	3.73179e-22	-6.06244	5.20806e-27	-2.22911	1.24604e-08
1524	ENSCAFG00000006461	107.436	-0.0878711	0.851721	-2.51669	3.21792e-09	-2.31303	5.17038e-08	-0.15545	0.875372	-0.518401	0.275191	0.572743	0.319062	-1.64314	0.000571302
1525	ENSCAFG00000006470	33.4794	-4.03132	9.28609e-15	-2.94923	4.21506e-07	-2.70953	3.20888e-06	-0.525316	0.658517	-2.97237	1.53273e-06	-0.683698	0.387027	-0.669617	0.354741
1526	ENSCAFG00000006478	260.033	0.109711	0.695426	1.54263	6.92692e-10	1.51915	1.31389e-09	0.89034	0.0574868	1.62189	7.87336e-10	1.32288	4.50927e-05	0.0486511	0.901923
1527	ENSCAFG00000006479	18.1833	-3.13078	3.22636e-06	-8.80571	1.01207e-11	-8.70434	2.30889e-11	-5.44242	6.26144e-05	-2.19255	0.00646651	-7.88724	1.083e-08	-2.91183	0.000664069
1528	ENSCAFG00000006485	826.488	0.776486	0.158529	0.813004	0.17434	0.954804	0.106048	-8.13231	3.90912e-12	-1.82008	0.00272335	-8.38561	1.80839e-19	-1.122	0.0992903
1529	ENSCAFG00000006491	224.232	-3.9952	7.03698e-18	-8.42625	5.58058e-36	-7.90575	7.94934e-35	0.200735	0.87032	-0.71066	0.233175	-9.2443	2.58616e-20	-0.680505	0.30491
1530	ENSCAFG00000006496	81.9097	-2.19971	8.06533e-08	-9.34921	7.70305e-18	-8.10041	8.64538e-21	-2.52277	0.00210812	-3.53969	2.45928e-12	1.75476	0.00307798	-1.99576	0.000134778
1531	ENSCAFG00000006498	98.5386	-0.127613	0.683306	0.838079	0.00344189	1.29042	3.90087e-06	0.727891	0.174478	0.778393	0.010615	0.913687	0.0125005	0.100837	0.809545
1532	ENSCAFG00000006504	65.1278	-0.586458	0.093673	-1.25099	0.000824716	-1.21904	0.00114076	-0.337572	0.670278	-2.80999	1.05437e-11	-0.788619	0.113653	-0.692994	0.119805
1533	ENSCAFG00000006506	147.036	0.780189	0.000802474	1.29082	2.40381e-07	1.24023	7.47181e-07	-0.0661745	0.917877	0.709156	0.0095488	0.00490923	0.9905	1.24899	7.36847e-06
1534	ENSCAFG00000006507	422.193	0.882499	1.44444e-05	1.21151	6.23268e-08	1.1278	5.01328e-07	0.193375	0.702689	-0.569429	0.0228925	0.370497	0.237404	0.32626	0.250065
1535	ENSCAFG00000006509	286.971	0.318062	0.120892	-0.732954	0.000738867	-1.04914	1.23229e-06	-0.577695	0.167924	0.032329	0.902949	-0.337704	0.254834	0.810963	0.000681973
1536	ENSCAFG00000006510	652.107	0.499563	0.0508211	0.384946	0.179857	0.251566	0.392185	-0.163724	0.794284	0.364679	0.235975	-2.24233	2.90201e-10	0.333129	0.332912
1537	ENSCAFG00000006512	11.2163	-2.88828	0.0116526	-2.0982	0.0914174	-3.50051	0.0169027	6.54541	1.99801e-07	1.41525	0.166168	-1.68459	0.249093	1.08466	0.358408
1538	ENSCAFG00000006520	16.2869	-1.66252	0.139247	-0.12483	0.919748	0.0311784	0.981126	0.500913	0.787178	-0.0827804	0.948172	7.4643	2.41841e-15	-0.20039	0.898257
1539	ENSCAFG00000006521	39.2682	-2.45553	9.18914e-05	-8.63537	1.15138e-12	-8.52812	3.00778e-12	-5.83929	1.2211e-05	-4.71215	2.62512e-09	1.17928	0.201498	-1.00495	0.241242
1540	ENSCAFG00000006524	114.138	-0.101673	0.788595	-7.21741	5.89776e-28	-5.25546	1.13526e-30	-0.184218	0.814483	-0.441474	0.254857	-8.19531	1.40294e-13	0.226901	0.624874
1541	ENSCAFG00000006528	194.486	0.263732	0.417826	0.766305	0.0177269	1.09588	0.000526613	-0.132531	0.861635	1.75488	8.53432e-08	1.4251	0.000415404	0.100527	0.829599
1542	ENSCAFG00000006529	585.987	0.866677	0.000129842	2.14491	2.05293e-18	2.03697	1.06764e-16	1.34313	0.0022009	1.51422	6.27138e-09	1.47413	3.77804e-06	1.11089	6.88391e-05
1543	ENSCAFG00000006530	33.9993	-0.721374	0.00899788	-1.6095	3.78771e-07	-1.41668	7.47851e-06	-1.49623	0.0106241	-0.635379	0.0549953	-0.437317	0.288658	-0.757883	0.0337326
1544	ENSCAFG00000006532	12.8614	-2.95382	1.53007e-06	-4.20305	1.55295e-08	-4.07918	4.07693e-08	-5.16296	0.000114937	-3.25068	1.49355e-05	-4.3504	7.17583e-06	-1.70162	0.0327903
1545	ENSCAFG00000006538	497.939	2.13131	3.00241e-13	1.12485	0.000793135	1.09557	0.00109091	0.944296	0.135782	1.55319	9.13373e-06	0.962732	0.0288533	1.39123	0.000189468
1546	ENSCAFG00000006540	273.464	-0.809205	0.0590727	-3.49245	1.06717e-14	-3.48381	1.39316e-14	-3.201	3.93163e-05	-2.77404	6.01905e-09	-2.22076	0.000150782	-2.29418	5.31115e-06
1547	ENSCAFG00000006541	124.314	-0.149281	0.581372	0.849731	0.000754184	0.862711	0.000624263	0.950554	0.0343707	0.869685	0.00108165	1.59812	2.78898e-07	0.692778	0.0171275
1548	ENSCAFG00000006546	263.019	-0.807352	0.00604165	-0.674459	0.041573	-0.847157	0.00957099	-2.77352	1.35314e-06	-0.216416	0.567883	0.0299715	0.951225	0.356592	0.385793
1549	ENSCAFG00000006550	40.4728	-0.836147	0.121793	0.500205	0.407684	0.171195	0.791212	-5.9174	1.21891e-05	-5.19331	1.96188e-11	-4.01206	1.29305e-06	-3.22339	1.87232e-06
1550	ENSCAFG00000006554	65.5864	-0.74706	0.000639799	-1.05026	2.29598e-05	-1.51734	3.02006e-09	-0.380199	0.440606	0.493412	0.0543101	-0.404532	0.219432	0.17433	0.586424
1551	ENSCAFG00000006555	594.365	0.570605	0.00243839	-0.260738	0.237589	-0.585361	0.00551215	0.436177	0.289076	-1.08238	8.13384e-07	-0.489914	0.0805629	0.00938903	0.97677
1552	ENSCAFG00000006557	33.116	0.269791	0.78835	-4.70911	1.0682e-06	-5.33508	1.2559e-07	-4.74992	0.00153891	-7.8452	8.3741e-09	-6.21309	2.83802e-06	-4.33293	4.87429e-05
1553	ENSCAFG00000006559	170.232	0.15005	0.75831	1.57561	0.000346509	1.61081	0.000248797	-1.62033	0.0516772	2.27033	7.4856e-07	-1.06589	0.076077	-0.21217	0.7334
1554	ENSCAFG00000006560	268.469	1.29511	7.25055e-07	2.61841	2.23032e-20	2.52357	5.88219e-19	2.23038	3.14338e-06	2.89928	1.267e-22	1.82553	4.97377e-07	1.55927	1.00616e-06
1555	ENSCAFG00000006563	196.052	-0.371772	0.504748	-2.78977	3.03892e-07	-2.94286	7.42815e-08	0.113291	0.930489	-1.00138	0.0929949	3.33811	7.38872e-07	0.116615	0.886197
1556	ENSCAFG00000006576	723.788	-0.225357	0.401079	-0.608438	0.0246189	-0.648718	0.0160369	-4.62874	3.05656e-22	-10.5276	1.65084e-43	-10.7761	3.69725e-26	-4.17809	9.59661e-49
1557	ENSCAFG00000006579	9.31056	-3.19711	0.00272122	-6.49272	9.0609e-07	-6.9609	5.11287e-07	-5.28757	0.00197115	-6.78228	1.58901e-06	-7.01037	8.19432e-06	-3.27784	0.0136888
1558	ENSCAFG00000006585	25.3809	0.959551	0.171263	1.86534	0.00850448	1.97838	0.00503807	5.52883	1.23346e-07	-3.74597	0.000880439	-2.94105	0.0142531	-0.709375	0.474814
1559	ENSCAFG00000006589	191.2	0.714944	2.39489e-07	0.163274	0.333578	0.0539472	0.768001	-0.0602095	0.874341	0.763956	1.86305e-06	0.835205	1.30562e-05	0.175	0.386811
1560	ENSCAFG00000006590	206.979	-0.33668	0.0305324	-0.900252	8.09189e-08	-1.14491	1.3569e-11	-0.192824	0.589428	-1.21172	1.23056e-11	-1.22759	2.65405e-08	-0.351538	0.0785841
1561	ENSCAFG00000006591	201.02	0.256225	0.278235	1.75022	1.25309e-14	2.15567	1.79415e-21	1.34014	0.000663008	1.66218	3.55628e-12	1.53657	1.06186e-07	0.894992	0.000658246
1562	ENSCAFG00000006593	226.793	1.4343	3.19057e-07	2.03036	4.23492e-11	1.96925	1.7051e-10	1.77565	0.000909769	0.916004	0.00681909	2.02754	2.61167e-07	1.5775	5.07042e-06
1563	ENSCAFG00000006595	333.92	2.10537	3.38946e-09	3.70881	1.70685e-21	3.6307	1.35e-20	3.28435	4.35328e-07	4.22563	3.06613e-25	3.10186	3.67219e-10	2.7039	2.93517e-10
1564	ENSCAFG00000006597	2540.29	0.33967	0.053144	0.907983	8.54102e-07	0.882386	1.74076e-06	1.04252	0.00157391	0.225411	0.289918	-0.0036529	0.990367	0.702706	0.000823899
1565	ENSCAFG00000006598	1228.87	1.37136	4.99494e-12	1.68102	3.85304e-14	1.35424	1.27491e-09	1.56383	6.2576e-05	1.49781	2.02526e-10	1.27907	1.05793e-05	1.80391	1.13681e-13
1566	ENSCAFG00000006603	179.383	0.124397	0.592468	0.892983	3.40037e-05	1.02625	1.64947e-06	0.763404	0.0537136	-0.294983	0.239267	0.21618	0.483761	0.149415	0.617744
1567	ENSCAFG00000006607	87.152	-2.70711	0.000179737	-10.7871	3.86315e-17	-10.6849	1.20293e-16	-8.91794	3.29976e-09	-6.88798	1.33448e-14	-9.79698	7.40624e-13	-2.07355	0.0251919
1568	ENSCAFG00000006614	213.382	0.867034	0.0109883	1.1847	0.00134682	1.27349	0.000536033	2.3882	0.000110148	2.6275	3.81905e-12	-0.514504	0.32152	0.805203	0.064641
1569	ENSCAFG00000006621	90.3825	1.22281	0.00200274	3.17605	7.76945e-15	2.93696	8.00919e-13	3.0561	3.73384e-06	2.2175	3.37215e-07	3.63184	6.61686e-13	1.60384	0.000692405
1570	ENSCAFG00000006638	18.5581	-3.60409	3.25271e-07	-9.23531	5.89108e-12	-9.13795	1.30917e-11	-7.63367	9.10476e-07	-5.65314	8.37878e-10	-8.36495	4.63845e-09	-2.78598	0.00190334
1571	ENSCAFG00000006651	1425.16	1.06941	1.02887e-07	1.00563	8.84587e-06	0.91876	5.11979e-05	0.343538	0.467083	0.261728	0.316673	0.949869	0.00135115	0.673575	0.0100345
1572	ENSCAFG00000006670	1051.3	0.973512	1.57681e-08	1.44635	3.98601e-14	1.52897	1.3668e-15	1.20733	0.000380581	1.2386	1.04302e-09	0.671979	0.00877562	0.865264	6.94064e-05
1573	ENSCAFG00000006678	46.1728	0.633733	0.0548758	1.8446	1.28237e-08	1.57949	1.53741e-06	1.29143	0.0202649	1.81569	8.40019e-08	2.37323	9.823e-10	1.14481	0.00238868
1574	ENSCAFG00000006680	119.231	-2.07407	2.72547e-07	-2.6077	1.05556e-08	-2.54917	2.32683e-08	-3.66773	5.66783e-06	0.306863	0.566429	-0.445862	0.487568	-1.66053	0.00132726
1575	ENSCAFG00000006683	59.0653	0.459213	0.241433	2.39702	8.69857e-11	2.48605	1.72957e-11	1.62094	0.0107965	2.4117	4.36827e-10	2.43032	9.85913e-08	0.345456	0.507381
1576	ENSCAFG00000006686	208.134	-1.25371	0.0353112	-8.80139	3.94924e-19	-8.68105	1.71292e-18	-1.04998	0.390013	-1.50514	0.0294328	2.8481	0.000399478	-0.797831	0.319206
1577	ENSCAFG00000006691	248.206	-0.484169	0.157139	-0.434749	0.247392	-0.585517	0.112393	-2.08901	0.000830163	-3.99149	7.65572e-25	-4.01294	6.86532e-17	-1.37629	0.000577419
1578	ENSCAFG00000006693	302.147	0.530675	0.00343543	1.61256	2.91264e-17	1.64953	6.0221e-18	0.859412	0.01373	0.770945	0.000198796	1.41601	7.00524e-09	0.280735	0.255382
1579	ENSCAFG00000006697	49.6142	-0.94862	0.217832	-7.19306	6.91023e-11	-7.0902	1.64285e-10	0.163699	0.926235	0.872226	0.326369	-6.78529	1.73815e-07	0.567993	0.588717
1580	ENSCAFG00000006699	75.3896	-0.869941	0.057975	-4.13913	6.4871e-16	-4.02634	3.96526e-15	-1.82885	0.038303	-3.85466	6.42165e-13	-2.71346	2.05416e-05	-0.721641	0.230451
1581	ENSCAFG00000006702	477.164	1.11273	2.22855e-08	1.42241	1.15988e-10	1.38875	3.3059e-10	0.906789	0.0267768	0.82307	0.000571904	1.08914	0.000160705	0.593613	0.0235813
1582	ENSCAFG00000006707	30.6333	-0.470813	0.693091	-8.51691	4.19599e-09	-8.42768	7.18461e-09	-6.76443	5.37228e-05	-7.35526	7.77666e-08	-7.54905	9.10461e-07	-2.62579	0.0395484
1583	ENSCAFG00000006709	15.6016	-0.763936	0.232713	-5.5339	2.53116e-05	-5.43222	3.95558e-05	-2.80308	0.0536466	-3.72641	0.000331035	4.69375	3.04345e-11	-2.38641	0.00886371
1584	ENSCAFG00000006714	15.1868	0.602113	0.775874	0	1	0	1	0	1	0	1	10.8776	1.02195e-12	0	1
1585	ENSCAFG00000006716	51.1982	-3.34889	5.37609e-16	-5.31018	2.19689e-19	-4.29339	4.07224e-16	3.30769	8.31839e-06	-4.40791	4.40696e-15	-5.09985	2.97628e-11	-2.86184	5.95218e-08
1586	ENSCAFG00000006720	27.4413	-3.05431	6.1725e-06	-9.00378	2.17946e-13	-8.14667	1.73344e-13	-1.09079	0.441809	-3.35029	3.17302e-05	-4.97714	7.97985e-07	-2.95625	0.000543712
1587	ENSCAFG00000006726	36.7658	-0.884488	0.00880854	-0.267077	0.505996	-0.38903	0.321916	-0.737705	0.312242	-2.02699	8.96772e-07	-1.1652	0.0181378	-0.880221	0.0439174
1588	ENSCAFG00000006733	689.436	-0.366643	0.058724	-1.78706	1.79413e-18	-2.07064	5.53129e-24	0.120756	0.800282	-1.62826	4.00668e-14	-2.03577	2.0874e-14	-0.782185	0.000768932
1589	ENSCAFG00000006734	656.536	0.897381	1.96599e-06	1.06132	4.0273e-07	1.05239	5.07553e-07	-0.107664	0.830515	0.924951	3.38172e-05	-0.033902	0.917217	1.22975	1.03891e-07
1590	ENSCAFG00000006740	21.0189	-2.32735	0.00331621	-7.0251	5.22811e-11	-7.32117	8.0906e-11	-7.14273	5.09408e-06	-8.6301	2.89416e-10	-6.9826	1.15262e-07	-2.02201	0.0456651
1591	ENSCAFG00000006743	666.374	0.516896	0.0875602	-2.74364	3.96297e-18	-2.88212	1.11211e-19	-2.73902	7.19127e-07	-2.54912	2.23557e-14	-2.90424	1.82716e-12	-0.518112	0.183665
1592	ENSCAFG00000006755	297.507	1.00311	4.81741e-09	0.892783	3.27131e-06	0.925553	1.37745e-06	0.165908	0.700621	0.838173	3.76906e-05	-0.458091	0.0864363	0.534249	0.0173648
1593	ENSCAFG00000006759	9.14419	-4.44688	3.47629e-13	-8.17596	1.12757e-10	-8.0729	2.51256e-10	-2.73438	0.018147	-2.91557	3.89985e-05	-4.21413	5.9262e-06	-3.60752	3.36582e-06
1594	ENSCAFG00000006761	293.441	0.638976	0.00436811	1.58287	2.69387e-11	1.54737	7.93041e-11	1.40035	0.000781465	1.51113	1.77554e-09	0.786908	0.0131365	0.524071	0.0707651
1595	ENSCAFG00000006766	14.3367	-3.67151	9.13343e-09	-8.76046	2.18492e-11	-8.66055	4.86342e-11	-7.15352	2.73446e-06	-8.53359	1.56831e-10	-1.72968	0.0626208	-2.7855	0.000612798
1596	ENSCAFG00000006777	16.201	-3.37134	4.53442e-07	-9.08441	8.78027e-12	-8.9864	1.96484e-11	-7.50612	1.15033e-06	-6.0019	1.06701e-10	-7.18736	1.56116e-08	-3.14686	0.000216777
1597	ENSCAFG00000006785	121.931	0.568474	0.158946	2.22366	2.95759e-08	2.22418	2.95531e-08	2.67789	6.4865e-05	1.50273	0.000497877	3.10622	7.11334e-10	1.8029	6.61903e-05
1598	ENSCAFG00000006794	454.171	1.1861	1.02412e-06	1.33143	8.2165e-07	1.31442	1.14666e-06	1.14387	0.0203742	0.290068	0.358862	1.19081	0.000726687	0.376842	0.271223
1599	ENSCAFG00000006798	34.152	-4.55196	3.74251e-10	-7.57432	8.29861e-12	-6.5997	3.32017e-11	-1.94111	0.166946	0.640228	0.486324	-0.750257	0.493683	-2.70749	0.00308639
1600	ENSCAFG00000006819	377.494	-0.0554958	0.835892	-1.25719	1.1858e-07	-1.47922	4.8143e-10	-0.509306	0.282914	-0.51496	0.0487085	-0.49215	0.129232	0.0942101	0.779642
1601	ENSCAFG00000006821	138.291	0.0798223	0.795302	-0.590098	0.0395235	-0.524133	0.0691534	-0.532074	0.34165	-1.79332	2.26037e-09	-1.2671	0.000556173	-0.135221	0.727019
1602	ENSCAFG00000006825	14.2582	-3.84031	9.80492e-05	-5.20938	8.60187e-06	-6.27115	9.71929e-07	-0.850015	0.660493	-0.657949	0.596531	-3.78705	0.0051503	-0.102568	0.948612
1603	ENSCAFG00000006830	32.3115	-1.75738	0.079202	-8.89178	1.82369e-10	-8.79855	3.4265e-10	-6.94898	2.08311e-05	-4.8215	1.89335e-05	-7.84172	1.29775e-07	-1.4709	0.252982
1604	ENSCAFG00000006838	76.9332	-1.97178	8.23571e-07	-2.67271	4.09064e-09	-2.58527	1.3423e-08	-2.82684	0.000416467	-2.08799	1.3412e-05	-2.94866	7.12527e-07	0.368886	0.536916
1605	ENSCAFG00000006839	441.547	0.619519	2.11344e-08	0.90226	9.77421e-14	0.820966	1.64311e-11	0.257049	0.296286	0.975902	1.63141e-14	0.420159	0.00916148	0.446129	0.00156372
1606	ENSCAFG00000006840	21.0044	-2.0111	4.21946e-06	-1.40083	0.0048441	-1.54694	0.00195687	1.80412	0.0271127	-2.37257	1.35915e-05	0.0347975	0.961411	-1.28162	0.024732
1607	ENSCAFG00000006841	13.7857	-4.04712	3.25832e-16	-8.62577	3.58146e-12	-8.52108	9.14669e-12	-7.01907	1.4077e-06	-1.58166	0.00580581	-4.1585	1.13668e-07	-3.49291	4.19035e-08
1608	ENSCAFG00000006857	83.5987	-1.17448	3.84237e-07	-0.750895	0.00460659	-0.874854	0.000938977	-0.418737	0.430888	-0.696064	0.013569	-0.335137	0.354361	-0.725826	0.0165915
1609	ENSCAFG00000006864	31.8311	-0.500089	0.567218	-8.88306	8.38589e-11	-8.78752	1.7201e-10	-7.29943	3.92513e-06	-8.65826	5.17552e-10	-8.0182	3.50092e-08	-2.52536	0.00855647
1610	ENSCAFG00000006877	34.6589	0.155987	0.713251	1.34691	0.000258972	1.49437	4.54093e-05	2.90378	1.46847e-07	1.69614	7.64622e-06	0.82497	0.0873539	0.843481	0.0549622
1611	ENSCAFG00000006879	38.3413	-0.67368	0.0506308	-2.21637	7.74516e-09	-2.24529	6.68705e-09	-1.71037	0.0132368	-2.17126	9.81787e-08	-3.28132	2.94726e-09	-0.781621	0.075487
1612	ENSCAFG00000006883	38.5711	0.24155	0.676227	3.06787	3.45389e-10	2.91213	2.90158e-09	3.15744	3.86927e-05	2.64638	2.70775e-07	2.46902	4.6353e-05	0.973508	0.114083
1613	ENSCAFG00000006897	489.33	-1.91209	3.84237e-07	-3.59963	1.26379e-17	-3.75706	6.09354e-19	-9.6037	2.57342e-18	-2.70909	1.16394e-09	-3.00928	3.26773e-08	-0.225818	0.7029
1614	ENSCAFG00000006901	374.964	-0.168852	0.456892	-1.06858	1.28453e-06	-1.12276	3.65138e-07	-0.28747	0.537761	-0.218689	0.391187	-0.404198	0.182855	0.196866	0.499171
1615	ENSCAFG00000006931	231.669	1.11403	6.86448e-05	2.83237	2.16646e-21	3.1207	1.24362e-25	1.70042	0.00104908	2.24867	9.23711e-13	1.90549	6.2614e-07	0.716951	0.0491122
1616	ENSCAFG00000006938	100.284	0.237982	0.437809	1.33833	3.68402e-06	1.19518	4.00264e-05	1.11906	0.0314187	0.726188	0.0222125	1.0937	0.00349659	-0.0556488	0.903194
1617	ENSCAFG00000006941	410.31	0.0950225	0.782199	-1.3632	1.06108e-05	-1.13671	0.000257373	1.26087	0.0243268	-0.164438	0.657082	-2.61483	1.10182e-10	-0.0445826	0.926815
1618	ENSCAFG00000006944	13.753	-4.8148	4.16807e-08	-5.54728	2.02772e-05	-5.44521	3.22195e-05	-4.07156	0.00948875	3.74983	5.37319e-14	1.54849	0.0128145	-2.13111	0.00831876
1619	ENSCAFG00000006945	411.447	-0.259328	0.164491	-0.769226	6.78346e-05	-0.822468	2.01587e-05	-1.37327	6.11208e-05	-1.05388	2.23441e-07	-0.264355	0.326337	-0.157053	0.542984
1620	ENSCAFG00000006950	1129.9	-0.196064	0.383921	-0.354329	0.129042	-0.398211	0.0848313	-0.706275	0.0955178	-1.1083	2.20034e-06	0.121985	0.707983	0.115744	0.709088
1621	ENSCAFG00000006953	55.1545	-3.49796	2.8612e-05	-6.01891	1.62534e-07	-5.90783	2.95206e-07	1.16047	0.475303	1.75241	0.0719258	2.43207	0.0312354	2.27597	0.0268123
1622	ENSCAFG00000006960	245.314	0.161878	0.549644	1.44727	8.64839e-09	1.61774	1.13275e-10	1.42518	0.00123035	0.536124	0.0571389	1.37338	2.33638e-05	0.326482	0.316402
1623	ENSCAFG00000006963	377.908	0.249235	0.230479	0.932089	7.96083e-06	0.923792	9.63498e-06	0.501424	0.222779	-0.536572	0.0204853	0.86058	0.00156203	0.250509	0.352001
1624	ENSCAFG00000006965	93.7471	-0.116366	0.85348	3.46894	5.74099e-11	2.65874	6.55988e-07	3.17265	0.000307065	2.8377	4.31616e-07	2.52763	0.000191535	2.11701	0.000465767
1625	ENSCAFG00000006966	17.4802	-2.63675	4.63206e-06	-3.97037	1.19905e-08	-3.99978	1.38362e-08	1.28749	0.269287	-3.67461	4.22966e-07	-2.51007	0.00296745	-2.21439	0.00276572
1626	ENSCAFG00000006973	67.9085	0.100809	0.857554	1.54424	0.0016502	1.72487	0.000401415	1.34646	0.130808	1.21797	0.0208976	3.13014	2.12066e-07	-1.28239	0.034297
1627	ENSCAFG00000006975	54.7735	-3.043	1.88196e-06	-8.7314	2.73951e-13	-5.73106	1.80806e-12	-2.40954	0.0518696	-6.56922	1.60843e-12	2.02776	0.0260279	-3.17873	8.73609e-05
1628	ENSCAFG00000006977	42.0151	-2.40589	5.57642e-06	-1.26698	0.0370639	-1.61336	0.00738182	2.41595	0.0157311	-3.30944	3.6808e-07	-2.42776	0.00177658	-1.83345	0.0071579
1629	ENSCAFG00000006979	65.9341	-4.1207	3.95694e-09	-6.09051	5.36927e-10	-6.91338	8.23215e-10	-4.49297	0.00100361	-7.60012	3.59142e-09	3.78128	4.83774e-05	-2.06566	0.0196833
1630	ENSCAFG00000006981	258.196	0.474804	0.0265083	1.32579	2.77949e-09	1.50995	1.16535e-11	0.722764	0.0886386	-0.265041	0.317545	1.38066	1.40221e-06	0.28541	0.325783
1631	ENSCAFG00000006991	15.5805	-3.66108	1.49088e-08	-8.54112	2.87648e-10	-8.44584	6.01333e-10	-7.07804	5.98597e-06	-8.32837	1.64678e-09	-7.7382	7.66416e-08	0.0316597	0.97677
1632	ENSCAFG00000006996	47.9845	0.637086	0.164316	-1.05853	0.03578	-1.07647	0.0333472	1.21941	0.15361	2.16664	7.06088e-06	0.460714	0.482468	1.02632	0.0618428
1633	ENSCAFG00000007000	64.3449	-1.57393	7.58458e-11	-0.94738	0.000589316	-1.16084	2.82633e-05	0.566599	0.271048	-0.576524	0.0524179	0.113293	0.77134	-0.0059523	0.989078
1634	ENSCAFG00000007010	36.6253	-0.986159	0.00441354	-0.837359	0.0322053	-0.401531	0.321377	-3.90518	4.11655e-06	-4.18579	2.89796e-16	-3.19612	1.47253e-08	-2.93186	2.86207e-10
1635	ENSCAFG00000007012	60.1185	-0.472363	0.351512	-2.99832	5.81862e-09	-3.25651	3.94758e-10	-7.47243	4.47268e-08	-9.01554	2.13963e-14	-8.31858	1.75679e-11	-2.3075	5.76569e-05
1636	ENSCAFG00000007016	75.2322	-0.458107	0.0997521	-0.277888	0.376812	-0.116109	0.727206	-0.201243	0.75827	-1.82832	1.52856e-08	-0.0202338	0.963349	-0.672595	0.0533339
1637	ENSCAFG00000007018	19.8287	-5.15407	6.79431e-12	-7.00167	9.16825e-13	-6.92133	2.27976e-12	-6.83397	3.7692e-06	-9.33873	1.08309e-11	-7.64562	4.9773e-09	-6.20865	1.15464e-09
1638	ENSCAFG00000007026	171.551	-2.33366	0.00315433	-10.9212	1.73147e-20	-10.7811	5.80562e-20	-9.80298	1.34149e-10	-11.4692	4.37813e-18	-9.82525	1.99329e-14	-4.52306	1.9509e-06
1639	ENSCAFG00000007027	24.8089	-1.1654	0.0388833	-5.94118	2.6062e-12	-5.74667	8.80006e-12	0.977783	0.392581	-6.32509	7.35842e-11	-6.08172	7.09436e-08	-0.140075	0.87646
1640	ENSCAFG00000007028	297.752	0.745294	0.000791525	1.92689	4.68895e-16	2.01649	1.9799e-17	0.899519	0.0425414	0.573699	0.0308882	1.19082	0.00012277	0.0965843	0.782849
1641	ENSCAFG00000007030	336.546	1.32283	0.000387804	3.39721	2.01585e-17	3.29506	1.91127e-16	2.87356	2.43435e-05	1.96771	4.3582e-06	2.80985	4.40606e-08	2.02344	7.27484e-06
1642	ENSCAFG00000007034	348.952	0.804025	0.00350905	-0.328985	0.310621	-0.234054	0.480714	-0.645869	0.281963	-0.605086	0.0702907	-8.7141	3.35836e-18	-0.997172	0.00411269
1643	ENSCAFG00000007036	1926.85	0.267539	0.49239	-1.30054	0.00057574	-1.14143	0.00264042	-4.09985	1.74127e-10	-10.6725	1.06776e-65	-10.2265	5.97808e-45	-5.665	7.3089e-46
1644	ENSCAFG00000007042	229.157	0.32412	0.501469	-5.01619	1.20065e-24	-4.2518	5.90877e-19	-5.21617	1.65096e-09	-6.05054	7.03244e-28	-5.72121	1.0715e-17	-2.38324	4.38914e-06
1645	ENSCAFG00000007044	3162.3	0.731921	1.03645e-08	0.617364	1.99212e-05	0.707054	9.04266e-07	1.01246	6.32841e-05	0.380897	0.0155664	0.0784793	0.713598	0.577643	0.000406527
1646	ENSCAFG00000007050	25.5068	-2.43331	9.00373e-06	-3.45504	5.1921e-08	-2.88419	4.06364e-06	-1.45198	0.200425	-4.59559	1.68878e-10	-2.52234	0.00164454	-0.686811	0.37658
1647	ENSCAFG00000007052	7.73029	-3.43021	7.6923e-07	-6.01638	2.9647e-09	-7.87087	5.50026e-09	-6.40973	4.04165e-05	-2.67212	0.00126215	-7.11969	5.95265e-07	-3.4056	0.000164708
1648	ENSCAFG00000007053	155.979	-1.2365	0.000172504	-0.571388	0.136081	-0.574261	0.13318	0.78709	0.260664	1.36299	0.000339866	2.37479	1.6548e-07	0.670794	0.123487
1649	ENSCAFG00000007056	371.932	0.00865704	0.985453	-1.09134	0.00359597	-1.08084	0.00391653	-1.3557	0.0463625	-2.58855	3.25788e-11	-2.12317	9.17644e-06	-0.391988	0.414068
1650	ENSCAFG00000007062	249.071	2.19272	2.19481e-11	3.4626	4.31074e-22	3.28797	5.5142e-20	2.91911	1.00886e-06	3.07593	3.21252e-16	2.80997	6.22377e-10	2.45147	5.57404e-10
1651	ENSCAFG00000007065	550.716	-1.40567	0.0161586	-1.04519	0.113067	-0.884865	0.182699	-0.751514	0.549642	-2.54795	0.000138634	-2.61055	0.00128095	3.14692	5.52211e-06
1652	ENSCAFG00000007068	16.9213	-3.26512	2.72795e-10	-4.2546	1.19473e-11	-4.33006	1.08661e-11	-2.30882	0.0255659	-8.34759	5.7153e-12	-5.50601	3.40389e-09	-2.57034	9.98979e-05
1653	ENSCAFG00000007070	425.927	0.338713	0.0776355	-0.277987	0.195937	-0.365299	0.0839031	-0.116085	0.805222	-1.01204	2.59805e-06	-0.0994397	0.738074	0.382212	0.116299
1654	ENSCAFG00000007075	329.223	2.20693	8.12574e-11	3.48175	1.05223e-20	3.31896	6.88221e-19	3.0137	1.48438e-06	3.51281	3.08282e-19	3.26968	5.23358e-12	2.76048	1.63121e-11
1655	ENSCAFG00000007088	284.918	0.103578	0.650245	-0.964839	7.67263e-06	-0.902414	2.97091e-05	-0.884698	0.0270408	-0.0778718	0.764785	-1.04149	0.000218261	0.621598	0.0108992
1656	ENSCAFG00000007092	25.9188	-4.0579	8.43559e-12	-8.9829	9.08336e-16	-8.8591	2.82202e-15	-5.69711	2.73763e-06	-7.68349	2.00107e-15	-7.99326	4.15765e-11	-5.15994	4.84755e-11
1657	ENSCAFG00000007099	10.9273	-2.30594	0.0026793	-6.61194	2.57942e-08	-7.36748	3.46718e-08	-3.13169	0.0297502	-2.86484	0.0017926	-6.53351	3.88415e-06	-0.281634	0.813731
1658	ENSCAFG00000007100	38.12	-0.417686	0.419596	-2.91258	6.70462e-08	-2.92845	7.15162e-08	-0.905743	0.365319	-0.673218	0.241527	0.995304	0.138165	-1.91405	0.0012536
1659	ENSCAFG00000007103	349.514	0.359821	0.0291541	0.936829	5.76911e-08	0.854096	8.40846e-07	0.484846	0.148442	0.337007	0.082838	0.255819	0.293483	-0.102582	0.676627
1660	ENSCAFG00000007105	37.321	-4.34629	5.45012e-13	-8.09055	2.16178e-19	-7.68007	7.9611e-19	-3.93303	0.000546971	-8.50435	6.24352e-17	-6.96704	6.6329e-12	-4.43882	5.77662e-09
1661	ENSCAFG00000007112	103.967	-0.184754	0.593465	0.0559687	0.887287	0.045156	0.907752	-1.55116	0.0113485	-1.0858	0.00227269	-3.56409	1.05562e-12	0.0617746	0.901523
1662	ENSCAFG00000007115	58.3739	-2.6644	8.24165e-07	-6.59791	5.70253e-13	-6.12861	1.49215e-12	0.458754	0.716294	1.43079	0.0250717	0.0889198	0.920643	1.52298	0.0260639
1663	ENSCAFG00000007117	796.427	0.510841	0.00961236	0.135298	0.5705	0.212808	0.356947	-0.308149	0.492989	-1.28336	1.43029e-08	-0.634084	0.026622	0.100139	0.73983
1664	ENSCAFG00000007122	32.3644	0.692113	0.498376	-7.63972	3.4807e-08	-7.54475	5.89917e-08	-5.80384	0.000381472	-3.25737	0.00247304	-6.64773	6.60984e-06	-1.03237	0.415357
1665	ENSCAFG00000007127	247.289	0.542223	0.158503	0.361815	0.400004	0.70238	0.0879646	-0.182059	0.844208	-3.79239	1.00129e-17	-6.90278	4.84719e-18	-3.13029	3.36484e-12
1666	ENSCAFG00000007130	142.296	-0.0882906	0.669025	-0.447722	0.0243862	-0.456795	0.0217394	-0.623645	0.0925045	-1.84793	9.9505e-18	-4.23106	4.89862e-29	-0.346536	0.140523
1667	ENSCAFG00000007131	17.5922	-1.21886	0.0605839	-6.97534	2.23534e-10	-7.66097	9.70076e-10	-5.98013	4.99398e-05	-1.89646	0.0115085	-2.33889	0.0101506	-0.80733	0.353905
1668	ENSCAFG00000007133	179.538	2.07353	9.8475e-11	2.94809	2.86727e-17	2.89953	1.06788e-16	2.72485	2.24402e-06	3.15204	5.71535e-18	2.19384	7.12778e-07	2.6475	3.75358e-12
1669	ENSCAFG00000007135	51.7776	-0.45573	0.108381	-1.5086	8.56799e-07	-1.5867	2.86031e-07	-1.43141	0.0111443	-1.94965	4.3933e-09	-2.05805	6.77369e-07	-0.503758	0.166972
1670	ENSCAFG00000007136	31.1505	-3.36251	0.000120974	-5.36965	1.14591e-05	-6.0965	7.06136e-06	-4.36334	0.00764018	-0.811297	0.440622	-1.4132	0.246536	3.66797	0.00020107
1671	ENSCAFG00000007137	128.292	-3.00191	1.27973e-05	-2.94449	0.000130379	-3.0871	5.98452e-05	-0.78081	0.604194	-4.20508	2.56475e-07	-8.04022	3.5815e-11	1.42004	0.121944
1672	ENSCAFG00000007140	25.1648	-3.57702	6.99913e-10	-9.42645	4.58625e-14	-7.92871	2.36822e-15	-6.06763	1.63182e-06	-2.48042	0.000356404	-8.51086	1.68949e-10	-4.0405	5.99206e-08
1673	ENSCAFG00000007143	59.9997	-1.31105	0.00105038	-2.11017	2.17617e-06	-2.13842	1.65901e-06	-3.71994	6.24031e-06	-1.65385	0.000473094	-3.64719	2.24225e-09	-1.41355	0.00536115
1674	ENSCAFG00000007146	817.389	0.679263	0.00101882	0.949919	2.7953e-05	0.938523	3.49022e-05	1.92089	7.20639e-07	0.488665	0.0506725	1.64108	1.43253e-08	0.98171	0.000112011
1675	ENSCAFG00000007152	28.9953	-3.45826	2.5288e-10	-8.99729	3.39053e-13	-8.89182	9.21262e-13	-5.64196	4.69355e-06	-0.108927	0.885834	-8.08848	8.74507e-10	-2.8783	3.58924e-05
1676	ENSCAFG00000007154	18.931	-1.66067	0.161263	-6.28038	3.22685e-06	-7.51313	4.20354e-07	-5.62802	0.00119076	-5.96604	1.66993e-05	-5.64781	0.000230428	0.0932405	0.958541
1677	ENSCAFG00000007156	229.494	-1.11263	0.0272165	-4.22605	8.72368e-15	-4.32689	2.75082e-15	-1.33564	0.18722	-0.163602	0.805659	-3.11727	7.17572e-06	0.24039	0.751056
1678	ENSCAFG00000007160	89.3722	-1.04922	0.000600956	-1.6817	7.82722e-07	-2.1218	6.19505e-10	-0.882293	0.177767	-2.02718	2.19861e-08	-2.12601	1.9331e-06	-1.36987	0.000369274
1679	ENSCAFG00000007166	164.687	1.07169	3.12585e-09	0.139508	0.545256	0.292246	0.180379	0.352805	0.39056	0.528605	0.0166348	-0.226777	0.441622	0.828944	0.000270551
1680	ENSCAFG00000007169	74.4487	-0.947683	0.0390156	-4.33149	1.0205e-15	-4.0912	2.17911e-14	-0.885474	0.358661	0.280267	0.628644	0.0864907	0.906168	-0.200303	0.770973
1681	ENSCAFG00000007170	82.1055	0.521253	0.0739519	0.591425	0.0602181	0.681933	0.028596	1.42903	0.00527928	1.09824	0.000541384	1.78991	1.36344e-06	0.995794	0.00356626
1682	ENSCAFG00000007173	195.582	1.85685	7.87838e-14	1.37749	7.73564e-07	1.34563	1.43859e-06	0.89304	0.0864666	1.09962	0.000221614	1.05927	0.00351412	1.18982	0.000154054
1683	ENSCAFG00000007174	340.843	0.987927	6.84742e-06	1.15941	1.80714e-06	1.16712	1.53123e-06	0.852077	0.0596621	0.822792	0.00165102	1.52509	8.61124e-07	0.628873	0.0282516
1684	ENSCAFG00000007175	35.4951	-0.786877	0.273997	-4.13254	9.39831e-08	-2.22608	0.00280767	-0.94487	0.500321	-1.55951	0.0508823	-6.73497	7.39702e-08	-0.0528315	0.961719
1685	ENSCAFG00000007178	438.74	1.01313	8.06758e-07	1.46821	8.5321e-11	1.2177	8.73545e-08	-0.172021	0.744445	1.47594	6.64078e-10	0.53102	0.0873539	1.11832	1.146e-05
1686	ENSCAFG00000007184	232.236	1.00652	4.51736e-06	2.1466	9.11946e-20	1.9529	1.63422e-16	2.09277	1.33069e-07	1.46694	5.12622e-09	1.96476	5.53195e-11	0.998436	0.000243288
1687	ENSCAFG00000007191	140.02	0.572598	0.0135932	1.10298	6.56413e-06	0.988892	5.95533e-05	0.971662	0.0269907	1.32998	1.92724e-07	0.652822	0.044467	0.950344	0.000605617
1688	ENSCAFG00000007200	829.857	0.74101	2.26166e-06	1.17376	1.0134e-11	0.866273	6.48187e-07	0.874827	0.00526822	1.00128	4.74051e-08	0.590722	0.0105428	0.91548	2.27558e-06
1689	ENSCAFG00000007206	135.136	-0.651373	0.0124142	-0.424158	0.153611	-0.350363	0.24261	-0.343023	0.563785	0.192178	0.559179	2.91013	1.61721e-17	0.0713777	0.863963
1690	ENSCAFG00000007219	780.388	0.00144292	0.993494	-0.266533	0.0523777	-0.21326	0.125032	-0.0152637	0.964911	-0.247723	0.0920228	1.44346	2.24276e-18	-0.0481112	0.801192
1691	ENSCAFG00000007235	1274.17	-0.0496888	0.889756	-1.69866	4.50091e-08	-1.64463	1.18383e-07	-1.61468	0.00382326	-1.70419	2.25034e-07	-2.12993	1.21469e-07	-0.0310314	0.948458
1692	ENSCAFG00000007239	15.2385	-0.148912	0.880683	2.546	0.001602	2.84641	0.000373596	0.372199	0.830177	4.25285	1.77604e-07	1.25248	0.235637	-0.0252885	0.985292
1693	ENSCAFG00000007242	272.91	2.03522	3.94714e-09	3.41487	1.88873e-19	3.25711	8.76412e-18	2.83875	8.34926e-06	2.86096	7.8629e-13	2.49243	2.62146e-07	2.75784	3.30306e-11
1694	ENSCAFG00000007259	1217.64	0.895047	3.52357e-09	0.865916	3.73537e-07	0.696192	5.03211e-05	0.764615	0.0145504	1.07451	2.02286e-09	-0.0900068	0.722977	0.433944	0.0312163
1695	ENSCAFG00000007268	73.7888	0.0971676	0.867321	0.00584354	0.994074	0.0372889	0.95248	3.00295	0.000324699	2.39151	5.69091e-06	-0.767993	0.280697	1.23758	0.0360474
1696	ENSCAFG00000007273	191.557	-2.61732	0.000483611	-9.19391	8.37002e-16	-7.77652	2.34877e-15	0.960649	0.539107	0.180731	0.859776	1.4091	0.197017	0.691764	0.527431
1697	ENSCAFG00000007277	42.092	-0.482028	0.609875	-5.72307	5.53202e-09	-5.20504	5.63985e-08	-5.60552	0.000177568	-8.18828	7.6519e-10	-7.40494	1.08334e-07	-0.0674133	0.959397
1698	ENSCAFG00000007279	72.9358	-0.542957	0.0247068	-0.984098	0.000202657	-1.14012	1.83059e-05	-1.40299	0.00401455	-2.66444	3.81682e-18	-2.71607	1.98802e-12	0.0373847	0.926406
1699	ENSCAFG00000007282	80.674	1.11651	4.89725e-07	1.626	4.57405e-12	1.51289	1.66303e-10	1.43166	0.000189138	0.922232	0.000318701	1.01914	0.000691419	1.06106	8.01804e-05
1700	ENSCAFG00000007288	78.1846	0.0945134	0.840697	0.990068	0.0179242	0.858724	0.0420003	1.78337	0.0114473	2.08621	8.08807e-07	1.24524	0.0183652	1.08999	0.0211261
1701	ENSCAFG00000007291	193.124	2.22682	4.7088e-11	3.53306	8.61896e-22	3.2685	8.69952e-19	2.03213	0.0012916	2.74882	1.47065e-12	2.81282	1.49602e-09	2.34266	9.96645e-09
1702	ENSCAFG00000007295	74.3239	0.203927	0.422448	1.4087	1.14573e-09	1.25853	7.26504e-08	0.954784	0.0192009	1.02349	3.66046e-05	0.470854	0.139966	0.827088	0.00217358
1703	ENSCAFG00000007297	56.2303	1.84711	2.69157e-05	3.0917	2.07542e-11	2.79844	1.59479e-09	1.72874	0.0309444	2.46746	4.28479e-07	2.34842	4.69223e-05	2.18992	2.58021e-05
1704	ENSCAFG00000007298	37.9844	-0.168191	0.74687	-2.83704	3.34251e-08	-2.73845	1.02414e-07	-0.492986	0.623299	-1.57784	0.00253728	-1.76576	0.00598722	0.668716	0.251492
1705	ENSCAFG00000007301	102.016	0.202817	0.423176	1.14139	1.59982e-06	1.08384	5.68596e-06	0.439227	0.360155	0.71532	0.0056615	0.659781	0.0361878	0.354793	0.242295
1706	ENSCAFG00000007302	401.185	-0.262937	0.157946	-1.11034	6.77252e-09	-1.21524	2.44041e-10	-1.64426	1.52093e-06	-0.413865	0.0499448	-0.9106	0.000292282	-0.0966068	0.719498
1707	ENSCAFG00000007303	309.96	0.0868696	0.834095	1.77632	8.28218e-07	1.72394	1.75591e-06	-0.249863	0.762445	2.35991	4.22568e-10	1.61899	0.000546346	1.05714	0.0116386
1708	ENSCAFG00000007313	275.556	1.30939	0.000110071	2.28903	4.41914e-10	2.21657	1.60908e-09	1.93299	0.00272492	1.70807	1.32778e-05	2.51055	9.24641e-08	1.27143	0.00274042
1709	ENSCAFG00000007315	387.138	0.574374	0.00170059	0.199174	0.359617	0.131863	0.554726	0.624586	0.0987539	1.06282	3.6521e-07	0.153764	0.597019	0.294552	0.238803
1710	ENSCAFG00000007327	82.5127	0.761064	0.00372977	0.76631	0.00767117	1.00152	0.000387955	1.02257	0.03962	0.912516	0.00227976	0.726757	0.0481211	1.36015	9.75511e-06
1711	ENSCAFG00000007330	64.8412	-1.20198	2.88509e-06	0.613778	0.0306451	0.589945	0.0385379	0.00749781	0.993083	0.104191	0.758062	0.177044	0.658894	-0.23981	0.52611
1712	ENSCAFG00000007334	22.2508	-5.06986	1.76471e-17	-6.12559	5.14035e-16	-6.05943	1.61826e-15	-4.42314	9.54373e-05	-4.29331	1.63334e-09	-3.43949	4.71344e-05	-6.16269	3.141e-13
1713	ENSCAFG00000007339	175.469	-0.463621	0.00258277	-0.806726	2.10654e-06	-0.774757	5.66134e-06	-2.61242	5.5964e-14	-0.352059	0.0577037	-1.46586	1.06006e-10	-0.634716	0.0010201
1714	ENSCAFG00000007340	182.054	0.39272	0.0135748	0.425044	0.01451	0.404265	0.0208093	0.203487	0.569988	0.888826	3.8262e-07	-0.000307698	1	0.680474	0.000323985
1715	ENSCAFG00000007342	189.348	-0.0627356	0.786418	-0.836147	7.21083e-05	-1.01767	1.41225e-06	0.608801	0.118138	-0.637957	0.00463322	-0.188293	0.52599	0.0404644	0.898854
1716	ENSCAFG00000007344	339.305	-0.0214731	0.981933	-0.309859	0.721984	-0.515123	0.539034	0.822346	0.578657	2.18108	0.00715475	0.148934	0.894644	4.70546	9.40794e-09
1717	ENSCAFG00000007350	413.543	0.172758	0.360706	-0.022283	0.921826	-0.0373333	0.865903	-1.39551	3.74281e-05	0.0198656	0.932902	-1.10606	7.08811e-06	0.59156	0.00551077
1718	ENSCAFG00000007355	275.023	0.312972	0.0650274	0.0829188	0.68475	-0.0830052	0.683414	-1.71651	2.78768e-07	-0.69915	0.000299716	-0.460418	0.0573133	-0.458599	0.0305895
1719	ENSCAFG00000007357	23.6593	-3.57872	1.07326e-12	-7.73035	1.75743e-11	-7.61837	4.53214e-11	-0.302218	0.798807	-0.102741	0.877171	0.556696	0.452463	-0.511535	0.467723
1720	ENSCAFG00000007358	33.604	-2.8358	0.000408626	-5.18525	1.52208e-06	-5.50548	1.33399e-06	1.51637	0.315687	2.14678	0.0183024	2.79427	0.00873479	-0.4837	0.682289
1721	ENSCAFG00000007364	33.5703	-0.883777	0.113954	-1.29629	0.0314138	-1.63057	0.00639322	-6.37463	3.23022e-06	-6.06749	7.52693e-13	-5.23569	1.60496e-08	-2.22176	0.000985059
1722	ENSCAFG00000007367	318.636	0.422015	0.0310232	-0.493304	0.0226834	-0.54682	0.0110735	-1.1229	0.0033855	-1.24045	2.91519e-08	-2.73734	5.20632e-21	-0.751129	0.00180617
1723	ENSCAFG00000007368	235.331	0.639458	1.55081e-05	0.812531	4.85728e-07	0.671334	3.96775e-05	0.178055	0.614409	0.716072	2.94813e-05	0.148283	0.526659	0.350502	0.0741075
1724	ENSCAFG00000007372	38.3968	-0.0833389	0.853343	-0.161773	0.724419	0.0958158	0.836857	0.21182	0.81241	0.868816	0.0406881	2.17441	5.65866e-06	-1.39006	0.00452075
1725	ENSCAFG00000007373	84.2097	-0.0831941	0.733337	-0.581799	0.011994	-0.550235	0.0181083	-1.09175	0.0105876	-1.20425	9.96072e-07	-1.71284	5.17981e-08	-0.0261828	0.940729
1726	ENSCAFG00000007377	142.591	-1.09438	0.00227474	-2.58075	5.68755e-11	-2.25786	9.77315e-09	-2.33412	0.000770966	-1.82948	1.17515e-05	-2.75768	7.89182e-08	-1.60687	0.000299095
1727	ENSCAFG00000007379	65.4021	-3.70831	5.04871e-06	-6.82259	4.0852e-10	-7.12425	5.06671e-10	-4.8674	0.000945161	0.912082	0.37117	0.912232	0.450999	1.28794	0.239803
1728	ENSCAFG00000007380	223.16	-0.211063	0.260772	-0.774546	5.52895e-05	-0.878555	4.85423e-06	-1.39198	5.71804e-05	-0.610477	0.00293958	-0.251794	0.3444	-0.201535	0.415509
1729	ENSCAFG00000007383	299.844	-0.63897	0.0101252	-1.37938	2.90737e-07	-1.58239	3.97014e-09	-2.03732	1.90118e-05	-1.75866	6.47571e-10	-1.1905	0.000739673	-0.431792	0.192958
1730	ENSCAFG00000007384	169.583	-0.135483	0.733321	-0.446426	0.249798	-0.523138	0.173057	-4.22963	2.72077e-09	-3.94325	9.31549e-22	-5.61727	2.31765e-20	-1.20533	0.00395288
1731	ENSCAFG00000007386	230.224	0.449283	0.00474322	0.316403	0.0789114	0.488515	0.00518419	0.156865	0.677465	0.644505	0.000376947	0.435487	0.0551371	0.913057	1.13581e-06
1732	ENSCAFG00000007387	175.439	0.341413	0.0674679	0.928447	1.2723e-06	0.78838	4.60977e-05	0.116092	0.795885	0.419956	0.0489609	0.594115	0.0186501	-0.196304	0.452502
1733	ENSCAFG00000007391	146.882	0.814796	0.000847872	1.5057	7.28384e-09	1.43272	4.13288e-08	2.41787	1.88404e-08	1.06544	0.000137728	1.5656	2.09797e-06	0.667147	0.032356
1734	ENSCAFG00000007394	53.3379	-1.59274	3.09036e-08	-1.36749	3.12209e-05	-1.48745	6.64075e-06	0.276627	0.689083	-1.16199	0.000852598	-1.42691	0.000903573	-0.19316	0.66259
1735	ENSCAFG00000007406	85.6846	0.404741	0.656466	-0.204864	0.838147	-0.0939973	0.925976	-2.29117	0.116647	-6.99258	6.81277e-10	-6.67626	1.96705e-07	0.675057	0.548271
1736	ENSCAFG00000007407	12.7818	-1.6611	0.00101546	-7.26001	2.1645e-09	-7.15247	4.75982e-09	1.9684	0.0344365	-3.03193	3.7893e-06	-3.81598	1.47718e-05	-1.90557	0.00385239
1737	ENSCAFG00000007417	752.145	-0.53451	0.0705982	-1.70222	3.76145e-08	-1.46802	2.24016e-06	-0.749987	0.218767	-0.677233	0.0478959	0.339303	0.443229	-0.820247	0.0239905
1738	ENSCAFG00000007419	207.948	-0.553213	0.395721	-11.3002	8.70502e-20	-11.195	3.52457e-19	-9.55729	4.79252e-11	-11.0608	1.79503e-18	-10.3738	4.39126e-15	-2.00078	0.0061531
1739	ENSCAFG00000007424	929.442	0.410686	0.251237	1.38463	0.000132992	1.26717	0.000489552	-0.941007	0.178858	-1.26013	0.00117455	-2.4501	1.77942e-07	-2.13476	1.02727e-07
1740	ENSCAFG00000007425	977.197	-0.109822	0.621342	-0.0542697	0.826314	-0.0692826	0.773987	-0.555064	0.174828	-0.300248	0.20431	-1.40096	2.2737e-07	0.0802802	0.788138
1741	ENSCAFG00000007435	82.9965	1.67618	1.31444e-05	3.2439	8.55241e-16	3.08315	2.39557e-14	1.99076	0.00339866	2.28792	8.93455e-08	3.30082	2.73451e-11	2.30149	3.07691e-07
1742	ENSCAFG00000007442	403.486	0.534955	0.0023731	0.500335	0.0107711	0.456378	0.0207139	0.433906	0.251037	1.16405	5.14669e-09	0.263031	0.327769	0.914046	1.68535e-05
1743	ENSCAFG00000007443	61.3943	0.0921351	0.788595	1.04365	0.000458982	0.729726	0.0174011	1.21433	0.0171026	1.39259	5.77538e-06	1.13188	0.00245342	1.29672	7.43902e-05
1744	ENSCAFG00000007449	41.596	-0.623307	0.0385065	-1.36109	4.06512e-05	-1.58317	2.45023e-06	-0.78298	0.216212	-1.16551	0.00089982	-1.16201	0.00723062	-0.710752	0.06555
1745	ENSCAFG00000007451	183.832	-0.196277	0.468524	-1.31127	7.2724e-07	-1.32426	5.95089e-07	-0.942627	0.0571142	-0.663349	0.0205539	-0.304758	0.410992	0.227477	0.512612
1746	ENSCAFG00000007453	422.059	1.186	1.15038e-07	-0.21102	0.448923	-0.349543	0.19543	-0.456003	0.380409	0.316591	0.273468	-0.548584	0.113936	0.555405	0.0646245
1747	ENSCAFG00000007455	224.826	-1.23204	4.86444e-08	-0.550789	0.036288	-0.328401	0.224722	0.677191	0.163899	0.494579	0.0765306	-0.376307	0.287772	-0.330027	0.304894
1748	ENSCAFG00000007456	14.0477	-2.29267	0.000289251	-5.79459	9.76319e-10	-6.5777	2.09633e-09	0.606758	0.661367	-3.66913	4.68169e-06	-5.66097	1.90825e-06	-0.300421	0.754497
1749	ENSCAFG00000007461	20.7999	-2.34362	0.00608968	-5.05526	2.00773e-07	-4.5415	2.20451e-06	-4.00771	0.00712814	-5.4245	1.99411e-07	-6.0343	1.91803e-06	-2.61567	0.0142611
1750	ENSCAFG00000007464	15.7709	-1.32439	0.261595	-7.6038	3.46009e-07	-7.51797	5.18995e-07	-5.82282	0.000763134	-5.89413	1.92184e-05	-6.60896	2.99474e-05	-0.346627	0.838794
1751	ENSCAFG00000007465	177.243	1.12705	0.000619929	0.906802	0.0143546	0.772268	0.0389703	-0.468496	0.541696	1.75511	3.49638e-06	1.3631	0.00356822	0.815727	0.0571727
1752	ENSCAFG00000007467	74.7483	0.499743	0.0900839	0.104134	0.771912	0.18434	0.591694	0.0255737	0.97507	1.76152	1.37445e-08	1.19376	0.0018248	1.0453	0.0022216
1753	ENSCAFG00000007473	331.46	0.205464	0.581684	-1.78923	4.30368e-07	-2.00696	1.41974e-08	-1.22953	0.0623954	-1.27324	0.000779144	-0.961378	0.0421008	-0.625301	0.147345
1754	ENSCAFG00000007476	61.4291	-0.82629	1.36593e-06	-0.651805	0.000834535	-0.905234	5.12736e-06	-0.92528	0.0112178	-0.496887	0.0166351	-0.736021	0.00378045	-0.0499706	0.85747
1755	ENSCAFG00000007486	67.2774	0.660081	0.0541677	1.45204	3.66278e-05	1.24987	0.000437135	0.759156	0.261836	1.75107	1.70618e-06	2.46763	9.593e-09	0.722354	0.0912726
1756	ENSCAFG00000007490	372.674	0.732242	6.60059e-09	0.225201	0.136148	0.265634	0.0753681	0.545483	0.0346442	0.554633	0.000226231	1.26577	5.90844e-13	0.826847	9.17846e-08
1757	ENSCAFG00000007492	110.714	-1.59376	0.00206099	-6.99018	3.20443e-26	-7.30115	5.34605e-26	-1.72986	0.0936817	-2.06446	0.000640444	-5.42891	1.66392e-12	-2.12149	0.000957823
1758	ENSCAFG00000007497	786.698	1.97637	8.10918e-13	3.01513	9.36565e-23	2.75715	3.39984e-19	2.6525	4.85715e-07	3.19046	5.07471e-23	2.05331	2.40956e-07	2.52464	5.61193e-14
1759	ENSCAFG00000007498	222.477	0.445468	0.013846	1.47925	2.44534e-15	1.42266	3.2182e-14	1.13929	0.000431784	1.07807	6.0232e-08	1.12133	2.87568e-06	0.620984	0.00478012
1760	ENSCAFG00000007502	112.613	0.416079	0.200225	-0.244098	0.508618	-0.215415	0.560339	0.0944732	0.908057	-0.501249	0.18335	-7.52503	1.74415e-12	-2.17353	1.97676e-08
1761	ENSCAFG00000007504	280.407	1.65524	4.6503e-11	1.47592	1.59039e-07	1.52594	5.78777e-08	1.48573	0.00268353	0.711047	0.021903	1.68525	2.87345e-06	0.603937	0.0770983
1762	ENSCAFG00000007505	44.8786	-3.17936	0.00181673	-5.11163	0.000301801	-4.17631	0.00137091	-1.11133	0.54719	5.32418	1.77493e-07	-2.61509	0.061543	-0.0270433	0.986405
1763	ENSCAFG00000007516	290.756	-0.121118	0.594603	-0.248889	0.2799	-0.4439	0.0465662	-0.589002	0.160626	-0.65674	0.00474318	-1.57691	2.78749e-08	0.193421	0.496236
1764	ENSCAFG00000007528	159.341	-0.128491	0.618016	-0.805736	0.00110941	-1.08842	9.98798e-06	-0.754406	0.107187	-0.672966	0.0108666	-1.27322	7.50047e-05	-0.0572189	0.876254
1765	ENSCAFG00000007534	184.027	-0.245189	0.398414	-1.62726	1.37675e-08	-1.56857	4.67744e-08	-1.17894	0.0260416	-1.01625	0.000903493	-2.28212	1.80083e-09	-0.452001	0.199322
1766	ENSCAFG00000007537	788.014	-0.206469	0.500027	-1.23658	2.75943e-05	-1.41303	1.50248e-06	-1.35135	0.0116189	-1.50432	1.32509e-06	-3.52891	4.40704e-20	-0.0401086	0.931524
1767	ENSCAFG00000007539	23.657	-3.1169	0.000202271	-2.95908	0.00160766	-2.40543	0.0105572	-5.56963	0.000271967	-0.387476	0.724049	-5.9375	3.96683e-06	-1.43704	0.200436
1768	ENSCAFG00000007550	12.0049	-1.50696	0.134746	0.256709	0.822507	-0.318308	0.782656	-2.04796	0.257488	4.41199	4.57519e-06	1.09598	0.382723	0.489105	0.715284
1769	ENSCAFG00000007559	23.0103	-2.05572	2.55641e-06	-3.81022	6.30831e-13	-3.38911	7.18331e-11	-4.08976	1.94863e-05	-6.14568	5.1649e-16	-4.58555	9.823e-10	-2.5107	7.77893e-06
1770	ENSCAFG00000007560	437.213	-0.120741	0.53802	-0.821054	1.33924e-05	-1.00399	9.24543e-08	-0.337722	0.380813	-1.09446	3.78955e-08	-1.17649	1.55983e-06	-0.702004	0.00104238
1771	ENSCAFG00000007571	84.7301	-1.5114	1.71309e-12	-2.67949	1.01189e-25	-2.40881	2.27836e-21	-1.99096	6.83316e-06	-3.05331	2.6262e-28	-2.0032	6.7718e-10	-1.76657	8.87539e-11
1772	ENSCAFG00000007576	188.955	0.485053	0.0081	0.273635	0.193793	0.349769	0.0910283	-0.0168741	0.974957	-0.0756951	0.755042	-1.42739	1.54537e-07	-0.210978	0.420295
1773	ENSCAFG00000007580	55.0141	-4.22539	2.6988e-12	-10.9601	3.11069e-17	-10.8596	9.89473e-17	-8.22331	3.27227e-09	-9.80152	1.92556e-17	-10.0889	2.8304e-13	-4.33923	1.08017e-08
1774	ENSCAFG00000007592	9.02595	-3.45853	1.56247e-06	-7.90219	6.36782e-09	-7.80618	1.19108e-08	0.622337	0.687477	-7.68245	3.06489e-08	-7.06482	1.01448e-06	-4.14715	2.05873e-05
1775	ENSCAFG00000007593	50.9256	-2.92717	0.000129636	-9.35844	3.43209e-14	-8.53281	4.37972e-14	-2.95884	0.0349305	-1.54065	0.0980833	-5.57402	4.40959e-07	-1.45787	0.153602
1776	ENSCAFG00000007594	339.868	1.42827	0.000115033	-0.424594	0.339551	-0.554487	0.2052	-3.71453	6.89926e-07	-9.46611	2.27656e-19	-7.58383	7.98315e-18	-2.22583	1.5459e-06
1777	ENSCAFG00000007598	11.1076	-3.78481	1.22278e-05	-7.22502	5.91559e-09	-7.11694	1.1358e-08	-6.26163	9.31452e-05	-5.65793	5.05351e-07	-2.33247	0.0546508	-2.1276	0.0564883
1778	ENSCAFG00000007603	532.864	-2.31624	6.11643e-12	-3.02733	3.25632e-15	-2.66627	3.39173e-12	-5.34229	8.36775e-13	2.02028	4.11777e-07	2.17623	7.96759e-06	1.10517	0.0117176
1779	ENSCAFG00000007606	385.711	0.00411158	0.988992	-0.761029	0.00183483	-0.901465	0.000204145	0.171505	0.753781	-2.13017	1.06859e-16	-0.416131	0.210627	-0.283455	0.357654
1780	ENSCAFG00000007614	79.349	1.16955	0.00114158	0.000665084	1	0.340235	0.432095	-1.14233	0.146863	-0.39341	0.398028	2.64446	5.70185e-08	-0.498125	0.331439
1781	ENSCAFG00000007616	65.3447	-2.17827	2.44223e-06	-1.0727	0.0438789	-0.992367	0.0632029	-2.18612	0.0194178	0.390372	0.514335	-0.980471	0.159865	0.697353	0.272952
1782	ENSCAFG00000007626	708.869	-1.20535	2.18954e-05	-1.76521	2.05652e-08	-1.68236	9.25006e-08	-0.824735	0.179897	-0.14842	0.699298	-3.65617	8.2588e-19	0.4837	0.216995
1783	ENSCAFG00000007629	642.921	0.117519	0.47496	-0.857821	6.69687e-08	-1.01485	1.70079e-10	-1.16427	3.87018e-05	-0.579023	0.000681696	-1.17104	1.58453e-08	-0.304899	0.113907
1784	ENSCAFG00000007636	457.457	0.850987	3.61758e-05	0.960234	2.556e-05	1.10036	1.22757e-06	0.109388	0.840963	0.656501	0.007845	1.47162	3.95532e-07	1.23409	9.29633e-07
1785	ENSCAFG00000007649	898.846	0.53827	0.447669	0.109362	0.895489	0.309151	0.691339	-1.40882	0.267305	-7.23321	1.28311e-21	-5.15115	3.72915e-09	-1.55029	0.0558074
1786	ENSCAFG00000007651	57.1495	-1.35186	0.0100361	0.495431	0.413486	0.72086	0.221839	-1.77428	0.0963354	2.61254	6.14764e-06	0.622105	0.420768	-1.74144	0.00949041
1787	ENSCAFG00000007653	144.883	-0.331718	0.243325	-0.62729	0.035856	-0.534846	0.075817	-0.561106	0.335662	-2.358	7.60766e-14	-2.12338	3.9223e-08	-0.405077	0.262462
1788	ENSCAFG00000007659	45.2043	-3.07417	6.08997e-08	-9.73474	3.11312e-16	-9.62599	9.99557e-16	-7.84404	2.43141e-08	-2.42786	0.000358706	-2.64308	0.00134452	-2.40484	0.000897307
1789	ENSCAFG00000007662	144.285	-1.52054	4.89691e-06	-1.26828	0.00075554	-1.14043	0.00254527	-1.33465	0.0535055	-1.47885	0.000201775	-1.71375	0.000442102	-0.233335	0.649313
1790	ENSCAFG00000007664	553.745	-0.481197	0.0757103	-0.680909	0.0200591	-0.573761	0.051845	-2.94218	6.64628e-09	0.209629	0.532862	-0.319366	0.429966	0.41481	0.241091
1791	ENSCAFG00000007671	65.2403	-0.643415	3.71025e-05	-0.937714	1.70343e-07	-0.747835	3.09288e-05	-0.0207265	0.961716	-1.00632	1.44671e-07	-0.727422	0.00160557	-0.380175	0.0663764
1792	ENSCAFG00000007672	454.784	-0.197426	0.234292	-0.00484602	0.982606	-0.338157	0.0535277	0.164467	0.655595	-0.256092	0.177632	-1.36218	7.70524e-10	-0.40546	0.0420006
1793	ENSCAFG00000007673	18.7392	-1.89031	0.00741751	-7.09773	2.09259e-11	-7.63681	6.89624e-11	-5.87674	4.57648e-05	-7.48077	3.1093e-10	-7.72363	3.57239e-08	-1.71089	0.0591035
1794	ENSCAFG00000007674	78.8263	-0.707358	0.0103048	-1.36631	6.97986e-06	-1.34463	1.02984e-05	-1.94651	0.000470854	-0.580092	0.0797616	-2.24552	4.46744e-08	-0.264062	0.504388
1795	ENSCAFG00000007686	30.6775	-1.70011	0.00248239	-1.70017	0.00687687	-1.54865	0.0141032	-0.893102	0.45679	-2.71759	4.53985e-05	-1.85925	0.0214901	-3.15406	9.69894e-06
1796	ENSCAFG00000007690	130.811	0.470697	0.0146267	0.655323	0.00150707	0.906779	7.79975e-06	0.560095	0.143832	0.758852	0.000433734	0.368436	0.184511	0.631463	0.0070125
1797	ENSCAFG00000007692	135.017	-0.120074	0.724727	0.0566971	0.88041	0.323085	0.334259	-0.467656	0.4682	-0.4096	0.249396	-7.73087	1.34715e-13	-0.553514	0.147837
1798	ENSCAFG00000007717	142.666	1.5718	1.15325e-06	2.65397	2.39161e-14	2.51665	5.4542e-13	2.47668	1.91334e-05	2.3036	3.52983e-10	2.79397	1.63845e-10	1.88797	1.30817e-06
1799	ENSCAFG00000007742	54.3342	0.518169	0.221174	-0.539627	0.248718	-1.27832	0.00550629	3.47673	4.07628e-07	-0.679749	0.168817	2.23269	2.60343e-05	-0.161279	0.796057
1800	ENSCAFG00000007750	389.783	-1.41796	5.19878e-05	-2.51603	8.7247e-11	-1.95215	5.13523e-07	-0.76901	0.320481	0.0811312	0.867275	0.0657001	0.912105	0.0554949	0.927836
1801	ENSCAFG00000007753	111.542	0.626381	0.0368012	1.48378	1.89072e-06	1.1058	0.000472203	1.14394	0.0428466	1.06175	0.00152518	1.66957	2.38509e-05	0.40445	0.315177
1802	ENSCAFG00000007755	725.756	0.794826	4.04666e-07	0.122883	0.533677	0.390218	0.0322627	0.858995	0.00667992	0.400394	0.0386838	0.598806	0.00995313	0.573091	0.00455505
1803	ENSCAFG00000007758	237.71	-0.455693	0.34926	-9.02296	1.22542e-29	-8.88615	1.13977e-28	-2.46716	0.00356793	-1.69953	0.000999936	-8.26351	3.66963e-19	0.232594	0.731102
1804	ENSCAFG00000007760	126.344	-0.199975	0.456096	-1.24094	2.68618e-06	-1.30908	8.04571e-07	-1.09677	0.0248847	-0.961828	0.000627729	-0.567388	0.109974	-0.254032	0.458647
1805	ENSCAFG00000007761	216.36	-0.179423	0.431579	-1.08184	1.35142e-06	-1.04875	2.93309e-06	0.196115	0.686841	-0.86908	0.000265731	-0.743915	0.0117815	0.000665926	0.999641
1806	ENSCAFG00000007764	295.009	-0.490831	0.129367	-0.827731	0.0162641	-0.645755	0.0641105	-0.266563	0.722863	-1.31087	0.000254887	-2.11155	1.35874e-06	-0.418732	0.326017
1807	ENSCAFG00000007766	237.361	0.821464	6.52401e-08	0.748367	9.85013e-06	0.647658	0.000151344	0.472218	0.14263	1.10512	2.61764e-10	0.533421	0.0159001	0.832996	8.89177e-06
1808	ENSCAFG00000007771	176.719	0.86537	6.02326e-08	0.584015	0.00123238	0.43961	0.0173198	0.159697	0.684867	0.294776	0.143275	0.293171	0.231959	0.317807	0.148422
1809	ENSCAFG00000007778	660.447	-0.779843	0.0257698	-3.52654	3.55744e-21	-3.06602	1.91108e-16	-0.824479	0.261936	-1.10323	0.00636759	-2.78771	7.62971e-09	0.383079	0.433325
1810	ENSCAFG00000007783	340.133	-0.334429	0.125216	-1.12862	6.34908e-07	-1.21962	7.32401e-08	-0.700551	0.1075	-1.4531	1.35862e-09	-1.21886	3.81619e-05	-0.306335	0.282229
1811	ENSCAFG00000007785	42.1505	0.418916	0.209893	-4.00303	2.52732e-17	-3.58225	1.99819e-15	-0.303314	0.685086	-1.01891	0.00753763	-0.0909957	0.860873	-0.652543	0.123487
1812	ENSCAFG00000007788	628.876	0.555669	0.0986557	1.78609	2.73491e-07	1.75176	4.63885e-07	0.479569	0.510298	-0.974288	0.0108428	-3.66579	2.41786e-14	1.30219	0.00102179
1813	ENSCAFG00000007789	22.7083	-2.72329	4.37179e-07	-1.58203	0.00908217	-1.25447	0.0392336	0.768668	0.492644	0.758853	0.236931	0.69918	0.371844	0.368426	0.637273
1814	ENSCAFG00000007790	127.485	-1.40561	4.91946e-05	-2.6965	3.08187e-12	-2.25725	4.88784e-09	-1.41784	0.045704	-2.95083	6.94619e-13	-2.68558	9.32875e-08	-2.23557	1.8914e-07
1815	ENSCAFG00000007792	286.82	1.03002	2.39745e-06	0.677051	0.00650775	0.590261	0.018594	0.123295	0.83074	0.757294	0.0038405	0.631731	0.0520526	0.956823	0.000488608
1816	ENSCAFG00000007795	58.3557	0.073961	0.783938	1.02855	6.57766e-06	1.0925	1.64724e-06	0.328263	0.484458	0.636052	0.0106967	0.447727	0.147208	-0.187102	0.570747
1817	ENSCAFG00000007801	79.3483	-0.741798	2.34978e-05	0.0169593	0.942251	0.00860592	0.971144	-0.469008	0.221466	-1.09599	2.92491e-07	-1.64738	2.87417e-09	-0.576466	0.0114585
1818	ENSCAFG00000007810	416.421	0.27438	0.230175	-0.235445	0.348782	-0.105976	0.68824	-0.461116	0.328622	-1.28031	2.25787e-07	-0.63035	0.0437188	-0.228242	0.456465
1819	ENSCAFG00000007812	202.838	0.938429	2.93141e-09	1.17795	9.34593e-12	1.11785	1.21068e-10	0.435415	0.200425	0.680656	0.00028057	0.54118	0.0187264	0.679192	0.00067763
1820	ENSCAFG00000007813	16.9725	-1.67658	0.00143892	-8.69838	7.19324e-12	-8.59598	1.7391e-11	-3.57962	0.000805192	-7.53127	1.22855e-11	-5.08927	2.99635e-08	-4.79664	2.85622e-10
1821	ENSCAFG00000007822	741.824	0.81597	5.32909e-09	0.661079	2.86032e-05	0.487997	0.00232641	0.477299	0.114842	0.382678	0.0267518	0.279983	0.199212	0.483763	0.0078717
1822	ENSCAFG00000007831	249.243	-0.133713	0.622402	-1.76153	6.54477e-12	-1.78794	3.71129e-12	-1.11862	0.0177242	-1.77735	6.29985e-11	-1.42444	2.05267e-05	-0.0278675	0.943382
1823	ENSCAFG00000007832	18.4976	-2.40274	4.31246e-06	-4.09163	1.70346e-10	-4.10434	2.41752e-10	-0.86444	0.447766	-3.89795	6.75442e-09	-1.50686	0.0503394	-1.68658	0.0125258
1824	ENSCAFG00000007837	96.1454	1.45395	0.000147014	2.32086	1.59668e-08	1.90445	4.31991e-06	2.50243	0.000267624	1.5916	0.000311575	2.53606	9.35526e-07	1.47062	0.00187339
1825	ENSCAFG00000007838	143.161	-2.13777	0.0019224	-10.5222	3.35461e-21	-9.86272	1.51515e-21	-8.45598	8.17716e-10	-9.0316	1.18204e-20	-10.2599	8.80061e-15	-2.30737	0.00741403
1826	ENSCAFG00000007846	41.8548	-0.228544	0.695426	-7.62767	1.06913e-11	-6.83993	5.97393e-12	-0.267819	0.824597	0.505416	0.41329	-0.272517	0.726096	0.173294	0.824642
1827	ENSCAFG00000007847	63.04	1.13713	9.41093e-05	1.65057	7.94101e-08	1.74819	1.23993e-08	1.38802	0.00783273	1.1156	0.000771895	2.31824	4.3045e-10	1.02466	0.00423446
1828	ENSCAFG00000007851	1489.84	0.776783	4.37634e-05	1.61854	6.68516e-15	1.43663	5.23792e-12	1.55418	2.07128e-05	0.741332	0.00102284	0.904893	0.00101955	1.06604	5.26959e-06
1829	ENSCAFG00000007862	33.9921	-4.23441	6.32363e-10	-6.55159	9.23852e-10	-5.56049	4.09376e-09	2.27909	0.0632506	1.539	0.0479673	-0.610869	0.545156	-0.514687	0.597806
1830	ENSCAFG00000007867	55.2049	-3.1736	4.09402e-08	-0.786366	0.244102	-1.24113	0.0602732	-4.7899	0.000148693	2.32821	0.000437573	-5.32295	2.41982e-07	-0.753851	0.350012
1831	ENSCAFG00000007869	1132.39	0.888621	2.51888e-06	0.926203	1.14211e-05	0.934063	9.48431e-06	0.476431	0.257204	1.2062	5.24028e-08	1.16762	1.82327e-05	0.958098	4.96756e-05
1832	ENSCAFG00000007870	169.092	-0.593606	0.310111	-1.50756	0.0117125	-1.78329	0.00262391	-7.34861	2.86473e-09	-0.182587	0.800094	-4.56511	3.72915e-09	-1.35483	0.0496146
1833	ENSCAFG00000007872	78.0355	-0.182952	0.456096	-0.773267	0.001634	-0.918577	0.00019299	-0.0239812	0.969065	-1.76335	6.13158e-11	-0.306747	0.357892	-0.157736	0.629357
1834	ENSCAFG00000007881	138.196	2.15133	6.69866e-09	3.66257	3.94911e-20	3.47117	3.66401e-18	1.60408	0.0233021	3.24603	8.24415e-15	2.99142	1.97654e-09	2.41731	4.94667e-08
1835	ENSCAFG00000007884	130.554	0.384524	0.0563857	0.939275	5.88986e-06	0.561344	0.00886143	0.372742	0.374728	0.327852	0.165589	1.17923	5.62066e-06	0.0590991	0.851667
1836	ENSCAFG00000007885	143.539	0.0679158	0.838386	-0.00122636	0.998929	0.0612466	0.859648	0.589146	0.310804	-1.97078	1.00366e-09	-0.48543	0.235637	-0.741215	0.0340974
1837	ENSCAFG00000007887	111.989	0.560465	0.0454428	1.21841	2.88993e-05	1.29255	8.71289e-06	1.121	0.0317666	1.04759	0.000737717	1.16099	0.00191765	-0.0119945	0.979333
1838	ENSCAFG00000007891	20.3141	-1.13513	0.17189	-7.55144	3.48154e-10	-7.44089	7.38672e-10	-5.67643	0.000156735	-6.28784	9.37225e-09	-7.5035	1.54397e-07	-2.52201	0.010807
1839	ENSCAFG00000007893	6.7949	-3.45486	0.00514082	-7.51376	2.1885e-06	-7.43627	2.98929e-06	-5.99536	0.00071656	-6.29655	4.05926e-05	-6.63308	6.65568e-05	-2.38976	0.126588
1840	ENSCAFG00000007898	520.066	0.191937	0.455702	1.03829	2.75306e-05	1.08683	1.09058e-05	-0.560136	0.260085	-0.166567	0.574384	1.60696	3.81173e-07	0.0341046	0.931375
1841	ENSCAFG00000007902	27.0665	-1.57609	0.00494244	-5.46417	1.25024e-11	-4.7376	2.08133e-10	-0.40549	0.755907	-0.982058	0.148919	-0.0932122	0.918364	0.505055	0.528432
1842	ENSCAFG00000007903	24.4591	-2.17457	0.000558481	-9.33993	8.96927e-13	-9.24007	2.23638e-12	-7.74135	3.69838e-07	-5.91285	5.04555e-12	-8.47538	1.15884e-09	-3.20951	5.09387e-05
1843	ENSCAFG00000007905	126.868	0.0259609	0.968775	1.97796	0.000222877	1.99997	0.000186409	1.58173	0.101779	3.99197	4.40974e-13	-0.683102	0.371306	1.65901	0.00663632
1844	ENSCAFG00000007907	382.581	0.45829	0.0451412	-0.112007	0.687229	-0.129447	0.635464	-2.27331	2.7812e-07	-1.08822	2.87705e-05	0.919171	0.00367085	-0.382241	0.204893
1845	ENSCAFG00000007909	23.5012	-1.86711	0.0524129	-4.86216	5.90357e-06	-4.19685	6.86716e-05	-0.175956	0.935165	-2.48194	0.0239623	-1.74637	0.184511	-0.0891297	0.952613
1846	ENSCAFG00000007923	78.9572	-2.12833	1.71669e-05	-8.88069	8.08696e-14	-8.77173	2.38037e-13	-6.15636	9.10036e-07	-7.29649	1.63141e-14	2.97687	1.51853e-05	-2.93009	3.58766e-06
1847	ENSCAFG00000007928	107.447	0.858951	2.10863e-05	0.0633765	0.81251	-0.167483	0.510514	-0.138651	0.79042	-0.194362	0.467793	1.17913	1.88027e-05	1.17146	1.2945e-06
1848	ENSCAFG00000007932	123.333	-0.652081	0.000622144	-1.58571	2.12158e-13	-1.26288	4.05296e-09	-0.714248	0.0753093	-0.764108	0.000741209	-0.729904	0.00898923	-0.111987	0.701493
1849	ENSCAFG00000007933	170.845	0.899789	0.000727807	1.71876	1.44635e-09	1.88356	3.15265e-11	1.19258	0.0199564	1.48465	8.47776e-07	1.67895	3.52833e-06	2.03249	5.28626e-11
1850	ENSCAFG00000007934	1720.2	-0.189627	0.655493	-1.20207	0.00271683	-1.22806	0.00213643	-1.08333	0.150885	-0.188183	0.694423	-3.19205	3.02167e-10	-0.705236	0.14306
1851	ENSCAFG00000007947	989.073	0.756395	1.50221e-06	1.41175	3.27408e-16	1.36469	3.23779e-15	0.70779	0.0290685	1.1663	2.02726e-10	1.14241	3.74644e-07	0.3725	0.0779249
1852	ENSCAFG00000007948	454.663	0.448583	0.168037	2.10713	1.15988e-10	2.22879	9.24904e-12	2.37331	2.57088e-05	1.82325	1.53977e-07	2.34683	2.52802e-08	0.460147	0.270834
1853	ENSCAFG00000007950	33.0926	-3.66758	1.60453e-10	-4.04069	1.79541e-09	-4.36628	2.44208e-10	-3.30345	0.00317428	-2.4105	0.000421394	0.936487	0.272429	-0.606198	0.464271
1854	ENSCAFG00000007954	66.9937	-2.80119	1.43222e-14	-2.18439	1.17191e-07	-1.89185	4.52843e-06	-2.14634	0.00346554	-3.38891	3.61809e-14	-1.26248	0.0200075	-2.3227	4.70524e-07
1855	ENSCAFG00000007957	47.0697	0.24306	0.417512	0.580689	0.0485854	0.436732	0.149031	0.984279	0.0426737	1.20643	3.32904e-05	2.41492	1.51576e-13	-0.668496	0.0698025
1856	ENSCAFG00000007959	127.567	-0.150792	0.466277	0.847761	1.04623e-05	0.89562	3.12267e-06	0.531691	0.143273	0.749794	0.000237839	1.38448	4.47489e-09	0.409817	0.0791857
1857	ENSCAFG00000007963	395.752	0.8213	0.015444	0.965962	0.00949688	0.817298	0.0296088	-4.91261	2.38837e-11	-9.0602	9.28937e-24	-7.45861	6.8832e-21	-3.7681	1.96922e-19
1858	ENSCAFG00000007967	74.4055	0.194306	0.435803	0.949543	4.58777e-05	1.10045	1.96413e-06	0.459859	0.314182	0.676719	0.00717219	0.98066	0.000778337	0.106541	0.753652
1859	ENSCAFG00000007983	43.6704	-1.67413	0.00234015	-1.01098	0.10854	-1.28494	0.0387383	-4.84784	3.20985e-05	-2.67479	4.09894e-05	-4.19987	6.42232e-07	0.190324	0.827715
1860	ENSCAFG00000007986	41.5847	-2.8479	1.15237e-08	-10.3515	6.86583e-16	-10.2502	2.02905e-15	-8.80951	3.88897e-09	-10.1305	8.13324e-15	-9.517	3.19376e-12	-2.48905	8.63914e-05
1861	ENSCAFG00000008000	221.079	0.815373	0.000240769	1.45995	9.38059e-10	1.53024	1.43012e-10	1.01318	0.0194843	1.42531	1.54747e-08	1.2865	2.82723e-05	1.01333	0.000194195
1862	ENSCAFG00000008005	182.443	-0.0807737	0.910438	0.581299	0.38127	0.609292	0.356804	-2.21319	0.0428415	-1.12552	0.099272	-3.97149	1.10695e-06	0.804631	0.296015
1863	ENSCAFG00000008028	147.508	-1.62942	1.44326e-08	-1.85372	1.29227e-08	-1.70543	1.71064e-07	-2.19561	0.000161431	-0.477278	0.191503	-6.8551	1.01005e-21	0.613979	0.114535
1864	ENSCAFG00000008031	126.978	0.161181	0.544071	-1.89894	5.04816e-13	-1.64834	3.09386e-10	-2.74907	4.21356e-08	-1.42577	2.2404e-07	-1.47894	1.34462e-05	-0.548714	0.0733135
1865	ENSCAFG00000008039	126.694	-0.250234	0.38368	0.468557	0.110701	0.234923	0.444845	0.122017	0.854602	-2.02566	8.5861e-11	-1.41051	0.000190406	-0.176341	0.651756
1866	ENSCAFG00000008056	85.1518	-0.0341809	0.966658	0.351521	0.638173	0.469894	0.518367	2.01318	0.0811942	-0.0213411	0.98171	0.274919	0.773683	3.39728	2.41206e-06
1867	ENSCAFG00000008060	259.153	0.746402	6.37513e-07	0.585737	0.000500438	0.632323	0.000165674	0.414696	0.198234	1.03251	2.06695e-09	0.658622	0.00212367	0.876497	1.71864e-06
1868	ENSCAFG00000008061	370.679	-0.0745922	0.916826	-1.83567	0.00271299	-1.81327	0.00304021	-1.14136	0.323057	0.719901	0.295226	-6.0314	1.1305e-12	1.97801	0.00388239
1869	ENSCAFG00000008071	58.5287	2.21199	0.000434649	3.28777	1.13159e-06	3.40101	4.58493e-07	-3.66179	0.0142877	-4.09736	6.51755e-05	-1.33143	0.175839	-3.11785	0.00138698
1870	ENSCAFG00000008083	741.731	0.0903894	0.584715	0.0597019	0.740469	0.0611702	0.734655	0.165755	0.627584	-0.411864	0.0157599	-1.2212	2.38866e-09	0.0840588	0.700558
1871	ENSCAFG00000008085	131.434	-0.398677	0.0394054	-0.964656	3.99102e-06	-0.839358	6.3582e-05	-0.3222	0.44862	-1.08314	1.0729e-06	-0.430078	0.125548	-0.516129	0.0340974
1872	ENSCAFG00000008087	59.0476	1.01119	6.07782e-05	1.304	1.13908e-06	1.33018	7.19544e-07	1.23009	0.00611947	0.814358	0.00530661	1.18503	0.00038823	0.52538	0.116445
1873	ENSCAFG00000008090	238.495	1.34189	1.79971e-07	1.69727	2.14636e-09	1.32219	3.91006e-06	1.6155	0.00109947	0.980896	0.00143297	1.47328	5.88093e-05	1.05147	0.00128181
1874	ENSCAFG00000008092	99.9283	-1.66197	5.27118e-05	-2.08505	5.56637e-06	-2.11715	3.99566e-06	0.0255258	0.983196	-2.04659	2.62418e-05	-0.697175	0.268088	-2.17774	2.3069e-05
1875	ENSCAFG00000008101	169.299	0.628732	0.182759	-0.302986	0.57499	-0.890558	0.0789642	-6.27776	1.13201e-07	1.27316	0.0145908	0.111069	0.879223	0.611376	0.316766
1876	ENSCAFG00000008112	178.791	-0.416252	0.00333042	-0.395837	0.0127944	-0.624636	7.26527e-05	-0.890192	0.00174593	-1.21144	5.6266e-13	-1.23653	2.64002e-09	-0.425084	0.0190932
1877	ENSCAFG00000008118	644.876	-0.318887	0.493313	-3.31825	8.24645e-14	-3.59898	6.77444e-16	-2.62366	0.000706354	-1.63835	0.000609552	-4.26803	1.68242e-13	-0.439633	0.455045
1878	ENSCAFG00000008143	45.7708	0.974002	0.0305243	-2.05466	6.7084e-05	-2.15304	3.57034e-05	-0.901975	0.352634	-4.44154	1.91842e-10	1.37041	0.0273667	0.185621	0.78727
1879	ENSCAFG00000008156	49.8214	-0.0131122	0.962302	-0.886586	0.000213106	-1.2379	4.87766e-07	-6.10005	4.15574e-07	-1.19906	3.37156e-06	-1.03984	0.000954568	-0.561964	0.042263
1880	ENSCAFG00000008159	85.2905	-3.80843	2.57917e-27	-4.71798	2.50265e-29	-4.50677	4.73339e-27	-8.69302	8.36775e-13	-3.1619	1.07616e-13	-4.1004	1.77375e-14	-3.09589	2.55476e-12
1881	ENSCAFG00000008164	77.3106	0.125204	0.830995	-1.19177	0.0267654	-1.27921	0.0170334	-2.1279	0.0242069	-2.98635	1.45282e-07	-7.576	4.83456e-11	-2.37033	7.0484e-05
1882	ENSCAFG00000008168	41.1019	0.15042	0.6834	-1.79681	7.09745e-07	-1.99045	6.9309e-08	-2.40109	0.000519284	-2.06962	1.24339e-07	-2.66453	1.9544e-07	-0.739996	0.0753581
1883	ENSCAFG00000008175	147.033	-0.286181	0.202153	-0.41053	0.0881741	-0.393249	0.102872	-2.42939	6.14591e-08	-0.358009	0.165678	-0.352105	0.268814	-0.485793	0.0788283
1884	ENSCAFG00000008180	99.7761	-1.68475	3.03006e-05	-4.09827	9.93964e-19	-4.38469	1.48604e-20	-1.96567	0.0148718	-2.3107	1.30297e-06	-2.94751	4.95956e-07	-1.41777	0.00605824
1885	ENSCAFG00000008184	25.7798	-1.17662	0.0730012	-6.68883	3.64238e-13	-7.87756	3.66703e-12	-7.26963	1.49495e-06	-8.67409	4.77304e-11	-7.03118	1.09138e-08	-2.69065	0.000713234
1886	ENSCAFG00000008185	250.997	0.523954	0.0346574	-0.61807	0.0242276	-0.743073	0.00624308	-2.42907	6.89921e-07	-0.43246	0.14682	-1.88321	8.99179e-08	-0.121079	0.746319
1887	ENSCAFG00000008188	91.9619	0.205697	0.517265	1.78561	7.48327e-10	1.77593	9.88515e-10	0.97663	0.0690896	1.1193	0.000357247	-0.105036	0.817048	0.639127	0.0729448
1888	ENSCAFG00000008198	113.94	-1.35613	1.24933e-07	-1.2535	1.66336e-05	-1.01329	0.000530289	-0.838462	0.132194	-0.682918	0.0305042	-1.12657	0.00315651	-1.23391	0.000169337
1889	ENSCAFG00000008203	453.525	0.135379	0.613858	1.01819	4.8677e-05	1.10681	9.40332e-06	0.0975194	0.874102	0.453695	0.104771	-0.836984	0.0127799	0.342602	0.278227
1890	ENSCAFG00000008205	8.84761	-5.31508	7.56629e-10	-8.90699	1.1601e-09	-8.82995	2.37222e-09	-7.64063	2.70016e-06	-8.72071	5.69199e-09	-8.19184	1.06937e-07	-5.05721	5.84877e-06
1891	ENSCAFG00000008215	250.218	0.0116305	0.971711	-0.421368	0.140663	-0.517936	0.0663278	-0.967887	0.0581062	-1.12455	0.000105572	-2.14769	2.60401e-09	0.504646	0.122074
1892	ENSCAFG00000008218	19.7607	-2.40041	7.49734e-07	-7.51666	1.38517e-15	-6.64148	5.63623e-16	-3.87909	0.000120015	-4.02217	9.56967e-11	-7.96498	6.43934e-10	-3.32545	1.40778e-07
1893	ENSCAFG00000008221	1627.25	0.462657	0.169243	2.84436	4.75928e-17	2.86455	3.0623e-17	1.29356	0.0407736	2.91282	4.01174e-16	2.66946	1.20322e-09	1.18762	0.00247088
1894	ENSCAFG00000008230	116.977	-1.88154	0.000202927	-9.88625	4.50523e-24	-7.99798	4.0747e-28	-0.923759	0.400637	-4.50537	5.89331e-14	-5.88355	2.12766e-14	-2.21612	0.000460563
1895	ENSCAFG00000008234	415.53	-1.58634	0.0194738	-1.03507	0.178842	-1.08246	0.157101	-9.03901	8.05329e-12	-11.2045	7.28103e-23	-9.65763	4.63695e-18	-4.01059	5.86866e-07
1896	ENSCAFG00000008236	600.272	1.79703	1.69258e-09	2.68121	5.15149e-16	2.55529	1.18108e-14	2.2523	8.33676e-05	2.9869	9.27208e-18	2.75315	9.11936e-11	2.63284	3.24702e-13
1897	ENSCAFG00000008245	219.287	0.324539	0.157101	1.08654	2.76922e-06	0.802938	0.000639981	1.20374	0.00320572	0.25748	0.341461	-0.438584	0.179469	-0.0255231	0.944089
1898	ENSCAFG00000008256	805.737	0.635758	0.000226108	0.809557	2.04814e-05	0.923912	1.02311e-06	0.518753	0.160242	0.680663	0.000802547	1.05417	1.62212e-05	0.76218	0.000376735
1899	ENSCAFG00000008262	145.187	-0.74926	8.32388e-07	-0.122825	0.511838	-0.156527	0.395742	0.0598849	0.883384	-1.21626	5.85233e-11	0.43483	0.0472298	-0.0713818	0.764628
1900	ENSCAFG00000008265	375.512	0.498762	0.321088	2.17472	1.21722e-05	1.63901	0.00110993	-4.84474	1.86936e-06	2.66928	3.18373e-07	3.36628	9.22984e-08	0.311951	0.651822
1901	ENSCAFG00000008270	9.79479	-3.69794	5.54106e-05	-6.31405	6.66141e-08	-6.57102	5.84975e-08	-4.44965	0.00512777	-7.89939	3.2711e-08	-4.26106	0.000920484	-4.05856	0.000490536
1902	ENSCAFG00000008275	87.9948	0.579275	0.0244433	-0.897083	0.00189838	-0.965817	0.000867949	0.151159	0.811927	0.331507	0.291016	-2.08782	1.9454e-07	0.708653	0.0260713
1903	ENSCAFG00000008279	363.699	0.999265	0.0186798	-0.154057	0.77192	0.218596	0.671444	-5.5306	1.18767e-09	-0.541154	0.301892	-5.73386	7.64161e-17	-0.571615	0.32497
1904	ENSCAFG00000008281	48.6	0.360923	0.225938	0.313411	0.3317	0.570265	0.0650136	0.168951	0.802678	1.69244	1.34244e-08	-0.274898	0.527001	0.735169	0.0324397
1905	ENSCAFG00000008286	79.8245	0.612053	0.00259188	-0.838671	0.000386761	-0.812087	0.000648477	0.958482	0.0108218	0.386535	0.113669	-1.72774	2.12652e-07	0.729614	0.0032973
1906	ENSCAFG00000008288	20.6786	-2.46471	4.72625e-05	-3.30641	1.59538e-06	-3.21127	3.18229e-06	-2.3709	0.0449711	-4.85908	6.07278e-10	-4.14992	5.34225e-06	-3.11225	5.47452e-05
1907	ENSCAFG00000008289	78.7285	-0.667676	0.133584	-0.570865	0.245742	-0.702659	0.148244	0.52028	0.585823	-2.78059	3.64554e-08	-0.59956	0.351495	-0.61726	0.287635
1908	ENSCAFG00000008292	171.135	-0.383516	0.0577684	-2.11067	6.07373e-22	-2.04891	1.24048e-20	-2.1708	3.4162e-08	-2.47913	5.19918e-26	-3.0318	1.20214e-23	-1.7816	8.58071e-14
1909	ENSCAFG00000008295	28.0911	-3.2683	3.42298e-06	-8.03215	9.02494e-11	-7.92662	2.02408e-10	-5.18838	0.000213068	-0.485985	0.59449	-0.360315	0.743028	0.0820901	0.944233
1910	ENSCAFG00000008296	49.4109	0.933803	0.210598	0.892338	0.269259	1.01023	0.207198	-4.64394	0.00140244	-4.41724	2.81838e-06	-4.43949	8.9521e-05	0.78991	0.420077
1911	ENSCAFG00000008298	92.4357	-0.103735	0.646813	-1.59323	5.61425e-13	-1.60455	6.26031e-13	-1.3382	0.000747783	-2.00672	8.69917e-17	-1.61276	2.87605e-08	-1.10134	6.4514e-06
1912	ENSCAFG00000008302	1225.75	0.210989	0.804732	-0.194957	0.827687	-0.262309	0.763711	-1.07079	0.454454	-7.04098	2.73599e-18	-4.55873	1.55983e-06	0.0866182	0.941604
1913	ENSCAFG00000008308	181.961	0.529841	0.00395265	-0.21202	0.331983	-0.254993	0.239633	0.00102471	0.999527	-0.0308128	0.90214	1.54379	3.78919e-10	0.292547	0.240353
1914	ENSCAFG00000008312	192.175	-0.188308	0.500212	-1.0881	6.2176e-05	-1.36567	4.81774e-07	-1.41382	0.00399652	-1.57128	4.59358e-08	-1.76095	6.87092e-07	-0.424171	0.202616
1915	ENSCAFG00000008316	55.4777	0.53888	0.592468	-6.03508	1.00573e-08	-6.44622	4.31491e-09	-5.93702	0.000136474	-7.5438	2.96248e-09	-7.73102	1.1761e-07	-6.99687	3.81645e-08
1916	ENSCAFG00000008317	433.625	0.266956	0.374543	-0.190009	0.565812	-0.219152	0.502909	-1.35	0.0128732	-1.66152	1.28663e-07	-4.1151	2.25312e-23	-0.179839	0.662052
1917	ENSCAFG00000008321	110.296	-1.06652	0.0122305	-0.898974	0.0600946	-0.935733	0.0495181	-6.13724	1.35832e-08	0.448159	0.39772	-1.21927	0.0468378	-0.893313	0.10756
1918	ENSCAFG00000008324	67.1127	-1.32931	0.00103337	-3.61141	5.96272e-15	-3.51218	3.48944e-14	-3.9082	1.97983e-06	-1.83552	0.00011867	-4.78481	2.26989e-13	-1.67889	0.000967355
1919	ENSCAFG00000008325	16.4583	-1.66355	0.0498814	-8.44977	1.63796e-09	-8.35678	3.07061e-09	-6.89574	1.9647e-05	-8.22749	8.29617e-09	-7.59463	3.21596e-07	-1.45169	0.183417
1920	ENSCAFG00000008327	949.949	-0.0832518	0.723167	-0.595253	0.00654715	-0.928188	1.54919e-05	-1.0313	0.00838923	-1.38763	7.88398e-10	-1.43057	2.62542e-07	-0.356794	0.175568
1921	ENSCAFG00000008330	86.9724	-1.32736	7.50847e-07	-0.0206021	0.954938	0.11285	0.740837	-0.162276	0.813309	0.403835	0.225499	0.106121	0.809907	-0.337046	0.380779
1922	ENSCAFG00000008331	56.9442	0.135386	0.648926	-1.15019	8.16899e-05	-1.40689	2.25574e-06	-0.591041	0.2943	-0.494184	0.11534	-0.0930004	0.822193	0.463369	0.16605
1923	ENSCAFG00000008339	477.211	0.986172	0.000416974	1.21533	7.95442e-05	1.29687	2.41354e-05	1.16673	0.0386008	1.43816	9.1197e-06	1.47289	0.000206909	0.318538	0.429833
1924	ENSCAFG00000008340	464.544	1.86178	2.62932e-15	2.89065	8.48503e-29	2.79226	6.8748e-27	2.45648	2.61785e-08	1.93204	2.18758e-12	2.33839	1.85806e-12	2.72389	1.19031e-22
1925	ENSCAFG00000008341	13.6663	-1.93536	0.0204537	-5.32433	1.73867e-07	-5.72887	8.39368e-08	-2.86919	0.0557141	-6.58342	7.39186e-08	-3.91261	0.000897292	-0.791365	0.498963
1926	ENSCAFG00000008343	26.922	-3.63745	7.1099e-07	-9.25324	8.22634e-13	-9.15179	2.0307e-12	-7.39959	1.08838e-06	-6.44588	4.68325e-11	-2.3401	0.0260165	-2.09316	0.0276642
1927	ENSCAFG00000008344	238.746	0.97491	0.0070066	-3.00596	1.64552e-13	-2.27276	1.48731e-08	-1.60549	0.0273647	0.162596	0.73307	1.95575	9.92705e-05	0.384846	0.455696
1928	ENSCAFG00000008351	101.834	0.117221	0.814861	0.39948	0.408138	0.402204	0.404269	-6.47807	2.09007e-07	-1.96683	4.92575e-05	-7.41136	5.47267e-11	-0.204956	0.744013
1929	ENSCAFG00000008354	31.7534	-1.67643	0.173651	-8.83966	4.67811e-09	-8.75678	7.47681e-09	-6.96857	5.75532e-05	-8.58037	2.32256e-08	-7.78453	1.13619e-06	-2.09906	0.161615
1930	ENSCAFG00000008358	86.2802	-0.653705	0.0619154	-0.82982	0.0298874	-1.15031	0.00228636	-2.25798	0.000810192	-1.28144	0.00132345	-2.604	1.79257e-07	-1.64283	0.000100187
1931	ENSCAFG00000008369	57.684	2.0885	5.09948e-06	3.19732	2.51454e-11	3.06915	1.71274e-10	4.14919	1.50233e-08	3.5154	1.55955e-12	2.54087	1.71156e-05	2.2394	3.47036e-05
1932	ENSCAFG00000008370	150.716	-0.18961	0.527928	-0.771433	0.00914422	-1.44018	8.18107e-07	-1.15116	0.0328352	-1.41582	4.67461e-06	-2.08155	6.34631e-08	-0.73681	0.0301357
1933	ENSCAFG00000008371	187.642	0.324469	0.0658033	-0.329076	0.0951683	-0.147627	0.474451	0.821256	0.011112	0.867771	5.78247e-06	1.3991	6.70487e-10	0.321586	0.15331
1934	ENSCAFG00000008378	271.255	2.62207	1.08435e-17	2.94949	2.3606e-18	2.79429	1.46456e-16	3.08154	4.02718e-08	3.04369	8.1594e-18	2.64325	6.61426e-10	2.50772	1.27027e-11
1935	ENSCAFG00000008381	18.9907	-0.474988	0.521619	-7.35169	4.7227e-09	-7.24681	9.62987e-09	-0.875722	0.529797	-0.709761	0.387342	-6.39721	1.79387e-06	-0.549276	0.56488
1936	ENSCAFG00000008383	52.4854	-2.9739	1.25302e-09	-5.79362	1.43821e-18	-5.90091	3.31755e-18	-6.13934	2.34977e-07	-0.927074	0.12894	0.826206	0.268088	-1.5489	0.0149891
1937	ENSCAFG00000008384	61.2987	0.0957926	0.723476	-1.87568	5.607e-12	-1.43766	6.57072e-08	-0.12481	0.828815	-0.415184	0.138613	-0.294747	0.399473	-0.187988	0.577038
1938	ENSCAFG00000008388	210.618	-0.345529	0.0983466	-0.0673975	0.791911	-0.0523847	0.837603	-2.07512	3.10205e-07	-0.714959	0.0024423	-1.25671	1.30443e-05	-0.793407	0.00156792
1939	ENSCAFG00000008390	43.2124	-1.20453	0.00522015	-3.19606	5.1281e-10	-2.19883	7.35546e-06	0.59112	0.528999	0.366304	0.498393	1.11615	0.0667674	0.0837156	0.906311
1940	ENSCAFG00000008395	49.4034	-3.81262	8.22133e-10	-9.27023	3.38351e-17	-9.96228	1.76942e-15	-8.24871	1.76736e-08	-1.56611	0.0397553	-9.10547	6.58195e-12	-2.97636	0.000154569
1941	ENSCAFG00000008400	1713.06	-0.177328	0.395563	-1.07519	1.26375e-07	-0.915392	7.50726e-06	-1.17392	0.00129882	-1.86662	2.9117e-18	-1.27964	1.33836e-06	0.18872	0.486576
1942	ENSCAFG00000008401	181.865	-0.863506	0.0295717	-3.03048	1.06144e-12	-2.99517	2.17229e-12	-2.30132	0.00209391	-3.89703	1.67259e-17	-1.13368	0.0449351	-0.814922	0.11195
1943	ENSCAFG00000008404	797.703	-1.04691	0.0760414	-12.5956	3.2887e-33	-13.2171	2.20681e-28	-11.4479	9.39784e-17	-13.0749	1.39052e-27	-12.3422	1.0224e-22	-2.81481	4.41961e-05
1944	ENSCAFG00000008408	64.3492	0.27373	0.541946	-0.248531	0.607216	-0.051921	0.919663	-6.09284	1.42273e-06	-4.61517	6.4735e-15	-3.07781	6.55808e-07	-0.1606	0.794863
1945	ENSCAFG00000008409	14.4843	-2.14439	0.00589688	-8.4642	6.82616e-10	-8.36895	1.321e-09	-6.8836	1.44689e-05	-6.22275	1.46483e-08	-7.60028	1.82324e-07	-1.804	0.0718301
1946	ENSCAFG00000008412	188.496	0.573031	0.00888208	1.44724	3.01383e-10	1.31175	1.34081e-08	0.494019	0.284639	0.380851	0.14949	0.797533	0.0088679	0.414349	0.150171
1947	ENSCAFG00000008413	65.1174	-2.38567	1.46695e-07	0.155401	0.790265	0.0114171	0.986547	-5.81088	2.98843e-06	1.12773	0.0375682	-0.975777	0.153954	0.0349241	0.963628
1948	ENSCAFG00000008420	319.218	0.222826	0.159245	0.0769442	0.678391	0.0370165	0.847308	-0.264176	0.43507	0.804113	1.82869e-06	-0.195371	0.396519	0.558171	0.00233016
1949	ENSCAFG00000008430	223.736	-1.26527	0.0355956	-0.473514	0.502798	-0.27142	0.709318	1.03141	0.401644	1.32602	0.0583151	-5.53679	8.77107e-10	1.8174	0.0132408
1950	ENSCAFG00000008433	36.385	0.13053	0.852214	-0.617146	0.358516	-0.637778	0.341975	-1.26035	0.28772	-7.35104	6.19579e-10	-5.81264	1.87118e-07	-2.14331	0.00341418
1951	ENSCAFG00000008436	253.078	0.386507	0.155341	1.44787	1.34122e-07	1.60617	4.4253e-09	0.142071	0.827782	-0.59236	0.0571205	0.695081	0.0613468	-0.65936	0.049164
1952	ENSCAFG00000008449	331.609	-0.214074	0.158806	0.47235	0.00246165	0.361726	0.0226694	0.00127641	0.99849	0.895037	2.12183e-08	0.631229	0.00146256	0.112641	0.594015
1953	ENSCAFG00000008461	495.841	-0.156579	0.405687	-0.853709	3.81161e-06	-0.791052	1.94218e-05	-0.978505	0.0034609	-0.767391	9.44576e-05	-0.72527	0.00287145	-0.15066	0.543369
1954	ENSCAFG00000008465	215.93	-0.57332	0.179369	0.616422	0.182739	0.76662	0.0920263	-2.01001	0.0109968	-2.65142	1.58379e-08	-2.66226	3.65245e-06	-0.223337	0.715799
1955	ENSCAFG00000008475	109.253	-0.160007	0.484444	0.407465	0.0708442	0.303078	0.188189	0.0824948	0.874949	-0.120187	0.64784	1.28052	1.53697e-06	0.277939	0.312222
1956	ENSCAFG00000008477	233.638	1.10804	1.94607e-05	-0.152338	0.644588	-0.176625	0.585139	-5.42574	1.37897e-12	-8.63365	2.4953e-21	-7.87471	1.10835e-16	-4.20236	8.34632e-30
1957	ENSCAFG00000008478	203.619	0.0312442	0.896656	-0.00368467	0.990156	0.228067	0.305817	0.911746	0.0124149	1.11476	1.73752e-07	1.57101	8.05293e-10	0.328561	0.196647
1958	ENSCAFG00000008482	14.9337	-4.51222	4.38477e-14	-8.47779	2.74363e-13	-9.39369	4.22287e-12	-8.06203	1.82367e-07	-8.22278	3.57795e-12	-8.70425	1.11428e-09	-4.6256	3.85457e-09
1959	ENSCAFG00000008483	31.3519	-3.44454	1.70996e-14	-5.24921	7.58152e-18	-5.35909	1.91037e-17	-0.913474	0.346956	-1.45392	0.00665857	-5.13239	1.32655e-10	-0.231543	0.737343
1960	ENSCAFG00000008485	58.1237	-2.2349	0.0062793	1.8988	0.0268753	1.30638	0.137192	4.77155	0.000204474	1.1825	0.208496	1.81494	0.0932337	4.11651	6.55706e-06
1961	ENSCAFG00000008487	458.052	-0.962101	0.00675367	-3.16876	1.33737e-16	-3.10915	5.27799e-16	-9.41844	4.95969e-18	-3.12778	1.13598e-14	-1.58793	0.00161515	-1.48157	0.000688583
1962	ENSCAFG00000008491	82.715	-0.77504	0.00067952	-1.38971	6.86405e-08	-1.24242	1.45158e-06	-1.23333	0.00902063	0.0603996	0.845436	-0.927175	0.00564795	-0.319871	0.314753
1963	ENSCAFG00000008497	21.9343	-0.797044	0.278426	-8.18106	2.96049e-10	-8.0798	6.19929e-10	-6.48091	2.15527e-05	-1.48603	0.0698882	-7.26922	1.50115e-07	-2.08018	0.0167435
1964	ENSCAFG00000008498	38.2515	-0.210816	0.869028	-1.05716	0.37928	-1.47597	0.210671	-4.76772	0.00437629	-6.55657	5.96398e-07	-2.08222	0.143013	-3.03285	0.0189041
1965	ENSCAFG00000008504	44.1988	-1.3153	0.00291136	1.84077	4.92679e-05	2.03076	6.80724e-06	-3.67972	0.00136262	1.23361	0.0120493	0.619153	0.326503	0.0290004	0.967944
1966	ENSCAFG00000008506	212.211	-0.079331	0.879174	0.615103	0.206557	0.667724	0.166807	-2.89202	0.000374139	-4.69119	5.21709e-19	-5.22033	1.57005e-14	-1.89556	0.000283576
1967	ENSCAFG00000008511	376.847	0.262996	0.609875	1.30986	0.00782616	1.26981	0.00994261	-4.0931	1.99279e-06	-4.38971	1.9301e-16	-5.85764	5.42393e-16	-1.47543	0.00831876
1968	ENSCAFG00000008520	158.702	-2.23458	0.000623092	0.271901	0.740982	-0.963254	0.20522	0.437712	0.772793	-0.198628	0.82259	-5.68773	1.32099e-08	1.85692	0.0252816
1969	ENSCAFG00000008528	7.3465	-1.9372	0.065472	-0.676789	0.547742	-0.733857	0.517201	6.35191	5.37172e-08	-2.32189	0.0860807	-0.964663	0.487568	-2.28808	0.124246
1970	ENSCAFG00000008531	28.4986	-0.206459	0.818863	-3.59642	2.5268e-05	-4.1514	2.71743e-06	2.10818	0.124194	-7.0057	3.32059e-08	-4.91435	2.96425e-05	-0.612617	0.567673
1971	ENSCAFG00000008549	148.8	-0.041531	0.85327	0.236189	0.262562	0.342632	0.0957524	-0.456919	0.250452	-1.30603	2.39855e-09	-0.588695	0.0277632	0.275909	0.262521
1972	ENSCAFG00000008557	336.924	-2.1444	0.000283735	-8.55811	9.2439e-27	-8.59914	6.51632e-26	-1.44253	0.232164	1.1422	0.114248	-1.54292	0.0736682	-0.409538	0.648054
1973	ENSCAFG00000008566	131.815	0.541291	0.487702	-1.29276	0.100538	-1.36497	0.0812024	-5.9647	7.37711e-06	-1.35121	0.104894	-0.957067	0.351632	-0.811243	0.402742
1974	ENSCAFG00000008567	25.7109	-1.94141	0.0440376	-5.62903	2.07979e-06	-6.20314	9.67137e-07	2.8988	0.0703877	-6.87965	8.9701e-07	-5.23946	0.000179007	-1.57907	0.204442
1975	ENSCAFG00000008577	172.804	0.483936	0.173472	1.28063	0.00041505	1.14448	0.00170097	1.07704	0.109891	1.15287	0.00285984	1.12071	0.0177304	2.20624	1.81623e-08
1976	ENSCAFG00000008582	109.394	-1.61312	0.00277302	-2.70768	6.93826e-06	-2.5837	1.79783e-05	3.39845	0.000440192	0.7871	0.23335	-5.85003	1.87777e-09	1.4411	0.0341569
1977	ENSCAFG00000008583	59.2727	1.98076	0.000664802	0.681532	0.322926	0.623633	0.36852	-5.33822	0.000272352	-6.87962	4.19888e-08	-6.17897	2.55615e-06	-5.48885	2.75483e-07
1978	ENSCAFG00000008584	82.1756	-0.681164	0.523068	-8.29448	2.89404e-12	-9.37271	2.34386e-12	-6.46911	3.30694e-05	-5.06738	2.96175e-06	-6.41309	8.1795e-07	-1.8864	0.122038
1979	ENSCAFG00000008586	38.8027	-2.89852	1.76448e-05	-9.25879	3.46561e-14	-8.41081	2.22929e-14	-7.24869	5.03951e-07	-1.96221	0.0154404	-1.99672	0.0405264	-2.09784	0.0153749
1980	ENSCAFG00000008593	64.7654	-0.181084	0.730696	-1.21366	0.015805	-1.01209	0.0453956	-0.0797931	0.946295	0.0571184	0.92402	-0.173757	0.807137	2.54598	8.80495e-07
1981	ENSCAFG00000008597	15.1433	-3.48469	3.17304e-09	-4.08927	5.20624e-09	-4.48153	6.84325e-10	-2.21777	0.0560279	-4.63028	2.19344e-09	-1.47393	0.0873539	-1.92351	0.0106938
1982	ENSCAFG00000008601	1040.87	-0.129621	0.616058	0.017527	0.953301	0.087718	0.754218	-2.131	5.77213e-07	0.738044	0.00472219	-3.83533	6.3729e-32	0.388137	0.194699
1983	ENSCAFG00000008606	127.632	-0.544404	0.0154074	-1.11854	5.25536e-06	-1.16238	2.35734e-06	0.051985	0.931545	-0.60676	0.0219419	-0.574871	0.0796339	-0.413065	0.164581
1984	ENSCAFG00000008607	8.63291	-2.47716	0.170998	-1.76262	0.346765	-1.69068	0.36916	1.00556	0.664334	-1.60646	0.406117	8.33237	2.07757e-09	-0.246593	0.91898
1985	ENSCAFG00000008608	579.648	-0.0790779	0.654215	0.0150684	0.940144	0.200232	0.252827	-1.44623	8.86947e-07	0.208535	0.264975	-0.574452	0.00851799	-0.0196064	0.939736
1986	ENSCAFG00000008611	85.8411	-1.02355	0.0113401	-3.81165	1.23865e-16	-3.57122	6.33797e-15	-2.52644	0.00121521	-0.775106	0.111133	-0.610197	0.314675	-1.04437	0.0429426
1987	ENSCAFG00000008612	61.1229	-1.65245	1.71749e-07	-6.5767	5.92853e-15	-6.94385	3.15807e-13	-6.04754	3.61624e-06	1.5032	2.03204e-05	3.28938	2.0454e-15	-2.60616	3.90168e-09
1988	ENSCAFG00000008613	258.4	1.49981	2.57653e-05	3.36461	1.81362e-18	3.26704	1.85746e-17	2.74924	2.30801e-05	1.86179	6.09006e-06	2.60056	1.16676e-07	2.73277	9.58575e-11
1989	ENSCAFG00000008618	282.681	1.29404	2.86626e-08	2.1755	1.43481e-17	1.95168	2.39557e-14	1.77361	5.18206e-05	1.52415	1.96701e-08	2.23916	5.29826e-12	1.60799	1.40188e-08
1990	ENSCAFG00000008640	4240.23	0.731954	1.00782e-08	1.70609	3.2887e-33	1.80867	7.04129e-37	0.999433	7.69718e-05	1.19529	1.97365e-15	1.21696	4.89051e-11	1.45908	1.57559e-21
1991	ENSCAFG00000008643	18.3637	-2.05968	6.93546e-05	-6.91961	9.17705e-09	-6.81109	1.93229e-08	-3.15749	0.00626718	1.82546	0.00145596	-0.421075	0.593848	-1.14723	0.0934731
1992	ENSCAFG00000008649	71.6243	1.00103	0.000594286	1.70282	2.6668e-08	1.59856	2.04392e-07	1.19058	0.0271909	1.89919	2.47043e-09	1.81947	1.49403e-06	1.46681	1.88042e-05
1993	ENSCAFG00000008656	362.57	-0.89547	4.10354e-07	-1.50772	3.94713e-14	-1.42163	1.09647e-12	-0.735777	0.0494234	0.659205	0.00182159	-0.736342	0.00511035	-0.264127	0.292392
1994	ENSCAFG00000008657	73.5611	0.0198902	0.950584	1.25512	1.08295e-06	1.24654	1.35344e-06	0.987919	0.0303369	1.09616	5.87232e-05	1.24716	0.000113747	0.585182	0.0611498
1995	ENSCAFG00000008659	65.3735	-1.34862	0.001112	-1.47064	0.00147035	-1.2679	0.00635467	-4.23365	1.60312e-06	-1.66425	0.000673949	-1.56051	0.00943007	-0.951077	0.0808894
1996	ENSCAFG00000008661	558.747	1.35444	2.57653e-05	2.6621	3.3429e-14	2.8406	5.93326e-16	1.78254	0.00447573	2.16336	6.41413e-09	2.02728	8.64536e-06	1.7215	1.39523e-05
1997	ENSCAFG00000008668	66.9509	-0.7067	0.198213	1.03936	0.0721102	1.18855	0.0376287	-1.17578	0.276842	-3.6669	3.36305e-08	-1.46597	0.0520283	1.28833	0.0481719
1998	ENSCAFG00000008670	706.409	0.545678	0.189487	0.0936431	0.853972	0.127239	0.797035	-0.548366	0.534688	-3.48869	1.1582e-14	-8.08614	1.88526e-24	1.10704	0.0256609
[truncated: 3,714 more rows]
