# Supplementary material for: Comparative High-Resolution Transcriptome Sequencing of Lymphoma Cell Lines and de novo Lymphomas Reveals Cell-Line-Specific Pathway Dysregulation
Source: Sci Rep. 2018 Apr 19;8:6279. doi: 10.1038/s41598-018-23207-7 (PMC5908872; doi:10.1038/s41598-018-23207-7)
Supplement: Supplementary file 3 — Supplementary Table 2 [file 41598_2018_23207_MOESM3_ESM.xlsx]

## Sheet: Differential Expression Analysi
Differential Expression Analysis with DESeq2
	gene id	baseMean	B-cell lymphoma vs. control log2 Fold-Change	B-cell lymphoma vs. control P-adjusted	CLBL-1 vs. control log2 Fold-Change	CLBL-1 vs. control P-adjusted	CLBL-1M vs. control log2 Fold-Change	CLBL-1M vs. control P-adjusted	GL-1 vs. control log2 Fold-Change	GL-1 vs. control P-adjusted	OSW vs. control log2 Fold-Change	OSW vs. control P-adjusted	CL-1 vs. control log2 Fold-Change	CL-1 vs. control P-adjusted	probable T-cell lymphoma vs. control log2 Fold-Change	probable T-cell lymphoma vs. control P-adjusted
1	ENSCAFG00000020626	56.721	1.77102	0.0217418	3.24198	1.89143e-06	3.59685	7.80175e-08	1.88014	0.393226	1.99827	0.0172969	2.81807	0.00300305	1.08395	0.536789
2	ENSCAFG00000026726	36.7502	-0.678877	0.0249221	-2.00999	1.19298e-10	-1.50272	5.30547e-07	-0.973186	0.268124	-1.20101	0.000275478	-1.36461	0.00109418	-0.521087	0.413179
3	ENSCAFG00000027299	21.8188	0.352358	0.927827	3.26432	7.37078e-06	3.02017	5.12876e-05	3.20511	0.0208073	3.465	4.44041e-06	3.83203	2.89895e-05	0.1835	1
4	ENSCAFG00000028483	318.819	0.257022	0.812809	-2.03009	6.08908e-10	-2.38184	1.99647e-13	-1.14479	0.264428	-2.53058	1.70953e-13	-1.79477	0.000113073	-0.766638	0.265393
5	ENSCAFG00000030445	82.2113	-1.45035	8.32278e-06	-1.95512	5.86212e-08	-2.28137	1.96827e-10	-2.09905	0.00741154	-2.33631	1.08877e-09	-1.04492	0.104319	-1.80771	1.51266e-05
6	ENSCAFG00000030722	60.32	0.141612	1	3.10696	2.23971e-08	2.82302	5.02313e-07	3.18815	0.00517708	3.04914	1.98962e-07	2.84665	0.000139713	0.064615	1
7	ENSCAFG00000031206	28.2448	0.340579	0.902689	-2.045	0.00498999	-3.01089	2.68667e-05	-5.94067	0.00517708	-4.02886	1.06348e-06	-5.91269	2.75348e-05	-0.227229	1
8	ENSCAFG00000032467	26.1857	-7.07838	4.64666e-08	0.495936	1	0.886224	0.834446	1.01797	1	0.538608	0.891067	0.881592	0.878496	-6.70148	0.00016668
9	ENSCAFG00000032629	65.2376	0.0928685	1	-2.55898	6.39231e-08	-2.69163	1.91228e-08	-2.21747	0.0464158	-2.93684	1.0326e-08	-2.55238	0.000113073	-1.15967	0.250022
