# Supplementary material for: Comparative High-Resolution Transcriptome Sequencing of Lymphoma Cell Lines and de novo Lymphomas Reveals Cell-Line-Specific Pathway Dysregulation
Source: Sci Rep. 2018 Apr 19;8:6279. doi: 10.1038/s41598-018-23207-7 (PMC5908872; doi:10.1038/s41598-018-23207-7)
Supplement: Supplementary file 4 — Supplementary Table 3 [file 41598_2018_23207_MOESM4_ESM.xlsx]

## Sheet: Differential Expression Analysi
Differential Expression Analysis with DESeq2
	gene id	baseMean	B-cell lymphoma vs. control log2 Fold-Change	B-cell lymphoma vs. control P-adjusted	CLBL-1 vs. control log2 Fold-Change	CLBL-1 vs. control P-adjusted	CLBL-1M vs. control log2 Fold-Change	CLBL-1M vs. control P-adjusted	GL-1 vs. control log2 Fold-Change	GL-1 vs. control P-adjusted	OSW vs. control log2 Fold-Change	OSW vs. control P-adjusted	CL-1 vs. control log2 Fold-Change	CL-1 vs. control P-adjusted	probable T-cell lymphoma vs. control log2 Fold-Change	probable T-cell lymphoma vs. control P-adjusted
1	ENSCAFG00000032813	97.783	-2.64981	4.93576e-07	-3.62875	8.14679e-10	-4.13802	2.26867e-12	-5.30119	3.09663e-06	-3.97332	1.65822e-10	-5.32111	2.33574e-11	-2.66777	0.000202199
2	ENSCAFG00000032828	114.195	0.209876	0.885836	3.34466	2.78245e-07	3.03778	5.256e-06	3.33132	0.0132215	-6.89223	2.35705e-05	3.10404	0.000556448	-0.303922	0.848921
3	ENSCAFG00000032830	3.24702	-6.82824	2.55581e-06	-1.48403	0.209832	-2.14176	0.0623181	-0.712539	0.880037	-3.22058	0.0107915	-0.775098	0.689452	-3.90223	0.0103488
4	ENSCAFG00000032893	41.3637	1.08187	0.044396	1.99133	0.000333592	2.26235	3.18538e-05	2.11791	0.0627567	2.45516	9.60613e-06	2.91194	1.50004e-05	1.10364	0.143722
5	ENSCAFG00000032925	89.7889	-1.00036	0.105199	-3.44342	2.29638e-08	-3.32004	8.71743e-08	-2.92389	0.029456	-2.08217	0.00282551	-0.767153	0.513192	-0.375826	0.75443
6	ENSCAFG00000033379	14.2565	-1.09884	0.111078	-7.77088	1.51827e-05	-5.77754	1.11634e-06	-1.2765	0.547012	-0.52529	0.632008	-1.05277	0.395883	-0.108471	1
7	ENSCAFG00000033545	7.35596	-0.864745	0.131981	-0.640765	0.426117	-0.3992	0.663093	1.36029	0.241754	0.507773	0.497947	2.65478	1.02957e-06	-1.52635	0.104987
8	ENSCAFG00000033667	24.9402	0.123854	0.964079	2.71034	3.61648e-07	2.68787	5.33779e-07	2.46531	0.0155616	2.34089	4.50061e-05	2.12466	0.00395395	-0.334697	0.793351
9	ENSCAFG00000033734	24.9291	2.10639	3.82322e-05	2.50411	4.18093e-06	2.07765	0.000296176	2.31636	0.0190133	2.7004	8.72024e-07	2.59604	8.56036e-05	2.43309	0.000109852
10	ENSCAFG00000033802	6.26026	-3.59347	0.0888575	-3.04104	0.294212	-2.96337	0.314053	-2.15111	0.690032	6.80784	1.88463e-08	-2.62831	0.461391	-0.951733	0.802607
11	ENSCAFG00000033861	2662.55	0.964235	0.00430098	1.41993	0.000210709	1.21623	0.00209157	1.23978	0.203611	1.76784	4.99772e-06	1.95606	8.29254e-05	0.927593	0.0635696
12	ENSCAFG00000033885	48.9923	-0.675481	0.146372	-2.90991	5.975e-10	-2.74589	4.51846e-09	-2.08584	0.0486693	-2.48672	5.50274e-07	-1.85087	0.00618331	-0.914267	0.153626
13	ENSCAFG00000033921	7.87454	-0.870727	0.0979398	-3.27924	4.21023e-06	-3.28507	7.58617e-06	-1.5322	0.359298	-2.24082	0.00112731	-1.02925	0.275342	-1.79208	0.0178656
14	ENSCAFG00000033994	11.0029	-2.32505	0.000188414	-7.49411	7.69431e-08	-8.70243	3.73868e-06	-2.5721	0.157711	-2.72075	0.00078192	-4.86562	4.69993e-05	-3.23791	0.000282664
15	ENSCAFG00000034067	231.911	-0.0361012	1	-0.149095	0.765885	-0.22776	0.607024	-0.631243	0.453115	0.969002	0.0016932	-2.6069	5.70601e-12	0.371727	0.40574
16	ENSCAFG00000034162	66.6453	0.432577	0.38073	1.42605	0.00176121	1.12723	0.0209095	1.95481	0.0251414	2.39815	2.14382e-08	1.78899	0.00240922	1.45833	0.00681802
17	ENSCAFG00000034350	22.1604	-0.488698	0.5265	3.30474	2.81894e-11	3.10301	7.11616e-10	2.87763	0.000440966	3.02336	5.38079e-09	2.89018	2.15191e-06	-2.51413	0.0508164
18	ENSCAFG00000034459	6.00375	-3.9475	1.45965e-06	0.0561166	1	-0.431382	0.719364	0.662459	0.82495	-2.24682	0.0280825	1.41353	0.218453	-3.17398	0.0121038
19	ENSCAFG00000034460	2.26091	-6.3439	6.5417e-09	-8.05887	5.57293e-05	-7.98155	6.69437e-05	-4.62181	0.0667634	-7.90234	0.000187257	-7.55159	0.00261267	-3.63049	0.00160868
20	ENSCAFG00000034748	46.3026	-0.646863	0.289572	1.25928	0.0396032	1.02613	0.121571	0.884933	0.590278	2.88585	8.08511e-08	2.45796	0.000556448	-0.569611	0.552477
21	ENSCAFG00000034881	9.47108	-4.58019	4.89591e-11	-9.76938	5.3239e-07	-9.6923	7.28171e-07	-8.51146	0.00211318	-9.57338	3.63361e-06	-9.11335	8.29412e-05	-3.53062	0.000332969
22	ENSCAFG00000035032	5.56357	-3.40537	0.103011	2.97583	0.0379181	2.7906	0.0620125	5.9825	0.000393694	2.46724	0.113271	6.04713	6.86675e-06	2.90495	0.0811813
23	ENSCAFG00000035091	101.845	1.02842	1.582e-05	0.915711	0.00119887	0.745387	0.0132994	0.972728	0.129218	1.23429	8.99981e-06	-0.0640031	1	0.80165	0.0211777
24	ENSCAFG00000035115	6.06415	-3.88526	5.2592e-08	-0.968235	0.304875	-1.09531	0.239425	-0.712301	0.811587	-1.4975	0.104389	-3.5995	0.00740769	-2.00242	0.0508164
25	ENSCAFG00000035129	173.307	1.07466	0.00127037	1.86075	1.66397e-07	1.61815	9.5676e-06	2.00674	0.00585001	0.877753	0.0461441	1.10636	0.0505429	1.48237	0.000622499
26	ENSCAFG00000035130	143.655	1.24401	0.00382065	2.97164	1.47262e-11	2.93773	2.10424e-11	1.7395	0.115492	2.43195	3.01956e-07	2.39628	8.29254e-05	1.31286	0.032284
27	ENSCAFG00000035265	5.82254	1.85702	0.556583	2.35939	0.462819	0	1	0	1	9.33214	3.85461e-06	0	1	2.70293	0.438111
28	ENSCAFG00000035346	13.3328	-1.69723	0.00456851	-3.84104	1.91889e-07	-4.25341	4.35273e-08	-6.90529	0.00539071	-3.65995	3.21872e-06	-4.23854	8.29254e-05	-1.87244	0.0354136
29	ENSCAFG00000035357	9.60739	-2.21951	6.00833e-05	-4.95297	2.57412e-08	-4.16151	1.92112e-07	-1.63725	0.374594	-2.49821	0.000741333	-3.44637	0.000781363	-0.760772	0.439091
30	ENSCAFG00000035509	535.251	0.82554	0.00195166	1.69002	2.02344e-09	1.66191	4.21811e-09	0.6407	0.460557	1.01586	0.00187257	0.633387	0.209683	0.342935	0.477029
31	ENSCAFG00000035602	305.19	1.36246	9.87507e-06	0.846721	0.0336552	1.13739	0.00248401	-6.52499	1.16431e-06	1.47171	8.50579e-05	0.769876	0.199862	0.771903	0.112156
32	ENSCAFG00000035644	41.5508	-1.3171	0.152187	-3.98997	1.77718e-05	-4.23396	5.54976e-06	-8.01965	0.000440966	-6.6759	1.16512e-09	-4.62747	0.000269102	-3.04901	0.00833934
33	ENSCAFG00000035683	16.025	-0.871223	0.270989	2.71683	2.40478e-06	2.64633	5.54976e-06	1.1582	0.460047	3.54437	1.45626e-10	4.42866	7.06649e-14	0.302174	0.842845
34	ENSCAFG00000035758	7.51489	-5.8755	2.55581e-06	0.0475571	1	-0.0665879	1	1.7549	0.469781	-1.79192	0.145666	1.53599	0.305263	-4.81453	0.00865791
35	ENSCAFG00000035935	4.33395	-3.03504	3.86026e-06	-5.11137	4.15899e-06	-5.50181	8.99373e-06	-2.24185	0.293964	-4.10196	5.579e-05	-2.60807	0.0300097	-3.3288	0.00117892
36	ENSCAFG00000036211	97.9915	-0.0698675	1	-6.34943	7.22946e-13	-5.88199	8.05922e-12	-6.44182	0.000270054	-6.65797	8.05708e-12	-6.1019	2.32081e-07	-0.86131	0.52702
37	ENSCAFG00000036239	21.4162	-1.96833	0.00165396	-3.11088	2.44007e-05	-3.24157	1.20146e-05	-3.78015	0.0183815	-1.30478	0.140266	-5.38597	9.53954e-06	-0.752883	0.509865
38	ENSCAFG00000036275	51.5738	1.54227	1.18491e-05	0.408695	0.482425	0.162295	0.847298	1.87189	0.0151112	2.25209	7.41277e-09	-0.225783	0.843526	1.19231	0.0189761
39	ENSCAFG00000036389	5.07823	-2.86781	7.13799e-06	-0.792829	0.389402	-1.16839	0.179447	-2.44772	0.250205	-2.97771	0.00146542	-1.04172	0.392592	-3.212	0.00286045
40	ENSCAFG00000036390	4.84083	-2.54376	4.93576e-07	-1.21288	0.0547131	-1.18326	0.0702107	-0.763813	0.667581	-2.2951	0.00176844	-1.1101	0.233609	-1.75492	0.0258299
41	ENSCAFG00000036393	18.4435	-0.843891	0.261766	-3.4346	7.92403e-06	-4.77755	4.0256e-08	0.48172	0.904708	-5.76525	1.02585e-07	-6.21967	4.81223e-05	-1.96998	0.0389743
42	ENSCAFG00000036407	7.57033	0.00325218	1	5.40087	7.75755e-06	5.50478	5.256e-06	-1.14539	0.887558	3.08273	0.0311247	-1.82214	0.617576	-0.81744	0.830081
43	ENSCAFG00000036659	9.58447	0.186648	0.829589	-3.65477	5.02549e-06	-4.42533	9.26309e-06	-3.06022	0.0851975	-1.28632	0.0515455	-1.04265	0.252861	-1.04926	0.15982
44	ENSCAFG00000036794	2.66788	-9.08736	7.89433e-09	-8.62261	2.94739e-05	-8.54598	3.71029e-05	-7.9813	0.00585001	-8.51771	9.15007e-05	-8.35028	0.00105161	-6.52991	0.00143291
45	ENSCAFG00000036896	16.4324	2.43025	0.000127358	2.87495	1.34969e-05	2.92197	9.26309e-06	2.10897	0.115492	3.04346	4.53684e-06	2.38992	0.00450423	2.82714	0.000198611
46	ENSCAFG00000036899	5.38048	-5.09382	9.77637e-12	-9.22967	2.95172e-06	-9.15255	3.96221e-06	-8.11552	0.00469049	-7.22925	7.40568e-06	-8.66695	0.000318815	-6.36835	1.6481e-05
47	ENSCAFG00000037009	15.9625	-0.750521	0.21027	-3.29089	3.61648e-07	-4.46674	4.21811e-09	-2.13397	0.16981	-2.90472	1.96115e-05	-4.45743	3.30383e-05	-1.24079	0.124118
48	ENSCAFG00000037020	2.29474	-4.09071	3.86026e-06	-6.3381	0.000259871	-7.99811	0.000103873	-7.18493	0.016057	-7.93924	0.000259769	-7.66128	0.00296005	-7.93432	0.000968291
49	ENSCAFG00000037131	4.97131	-3.74421	3.86026e-06	-0.732997	0.525714	-1.14402	0.286379	-3.48921	0.186845	-6.43906	0.00171243	1.1888	0.360475	-3.15442	0.0129906
50	ENSCAFG00000037206	27.2635	-1.72296	0.00866732	-2.78031	0.000350287	-3.86513	2.45668e-06	-1.45472	0.480773	0.858447	0.374151	-7.19708	0.000178407	0.70709	0.54717
51	ENSCAFG00000037254	17.699	-2.51272	7.70549e-12	-2.15275	1.69248e-06	-1.28117	0.00645446	-0.0801146	1	-2.59085	1.32512e-07	-7.53774	4.40763e-05	-1.16096	0.0414778
52	ENSCAFG00000037262	63.2402	1.27465	0.00183936	-1.20166	0.022988	-1.20298	0.0256043	-0.741382	0.621175	-2.80281	3.22129e-07	-4.41724	7.18769e-07	0.839845	0.191219
53	ENSCAFG00000037331	12.6159	0	1	8.97907	7.32069e-06	8.93708	8.42617e-06	3.14601	0.469781	1.66964	0.648153	0	1	0	1
54	ENSCAFG00000037471	3.48538	-4.68964	1.09008e-07	-0.801316	0.429649	-2.03362	0.0285306	-0.517864	0.896022	-2.29526	0.021614	-1.09151	0.416026	-3.77421	0.00445229
55	ENSCAFG00000037515	88.2816	-1.42725	0.144454	-11.6209	7.08322e-10	-10.1246	8.05922e-12	-9.99047	4.00172e-05	-11.3468	5.38079e-09	-10.7583	2.56027e-07	-3.75443	0.00113786
56	ENSCAFG00000037526	6.67819	-2.40711	4.53186e-06	-0.552159	0.478369	-0.996944	0.167513	-0.273473	0.963902	-2.80586	0.000712255	1.28373	0.102848	-3.03499	0.00143291
57	ENSCAFG00000037563	15.3742	0.0627188	1	1.51856	0.00348517	1.51672	0.00392814	1.37268	0.237497	1.65125	0.0016932	2.79389	2.32081e-07	0.372038	0.711003
58	ENSCAFG00000037738	65.6448	-1.73668	0.000132198	-1.10178	0.0676152	-1.23035	0.0389161	-2.29851	0.0486693	-4.00029	9.02644e-13	-3.32539	2.43611e-06	-1.68719	0.0110175
59	ENSCAFG00000037917	11.0073	-5.48742	2.55581e-06	1.33799	0.0979352	1.73686	0.0231075	1.87061	0.290383	-1.95562	0.0577763	2.33546	0.0138343	-3.21591	0.0173349
60	ENSCAFG00000037955	21.3772	-2.53535	4.53593e-08	0.0659164	1	0.0515383	1	-2.0895	0.135787	-1.06361	0.103996	-0.0944958	1	-2.56686	0.000201754
61	ENSCAFG00000038320	4.49714	0	1	0	1	0	1	0	1	9.44385	3.56489e-06	0	1	0	1
62	ENSCAFG00000038323	14.2457	-1.31707	0.0202398	-4.36544	3.4915e-09	-4.52787	4.21811e-09	-2.11488	0.199714	-4.44799	4.47262e-08	-7.61377	0.000126205	-1.32928	0.118898
63	ENSCAFG00000038359	9.97566	-2.65898	0.31222	-2.09989	0.556984	-0.249535	1	-1.19601	0.895439	-1.96231	0.592816	9.24353	3.49373e-08	-1.95735	0.656507
64	ENSCAFG00000038374	13.7295	-1.94995	1.55273e-06	-6.08944	7.43222e-13	-5.05877	2.85978e-13	-2.25299	0.041358	-3.5255	5.33674e-10	-6.63703	2.4532e-06	-2.63047	6.72404e-06
65	ENSCAFG00000038492	5.79334	0	1	0	1	0	1	0	1	9.80047	1.0942e-06	0	1	0	1
66	ENSCAFG00000038531	306.208	1.0471	0.00016237	1.7127	1.22387e-08	1.5775	2.24972e-07	1.17358	0.122317	1.78783	1.20318e-08	0.997682	0.0365326	1.09279	0.0046532
67	ENSCAFG00000038558	48.1739	0.578974	0.246448	-1.45799	0.00544348	-1.40765	0.00808402	-1.47511	0.282028	-2.27042	2.35705e-05	-4.94506	2.2451e-07	-0.332073	0.711003
68	ENSCAFG00000038699	7.46193	-2.12519	3.53783e-05	-2.2739	0.000411362	-2.13388	0.00108641	-4.76432	0.015555	-4.41277	8.38972e-07	-7.1214	0.000670674	-3.00063	0.000201754
69	ENSCAFG00000038716	19.7576	-2.43915	1.18491e-05	-5.38897	7.22946e-13	-5.9758	4.26827e-13	-3.85567	0.00611073	-5.21488	3.52735e-11	-5.44806	2.2451e-07	-2.5998	0.000878103
70	ENSCAFG00000038789	6.75904	-1.49592	0.0124129	-4.40619	8.73329e-06	-3.32735	8.35651e-05	-2.38197	0.222932	-0.854695	0.335044	-4.19684	0.00261267	-0.790427	0.444332
71	ENSCAFG00000038813	36.8496	0.348782	0.673329	-4.23892	5.975e-10	-3.62648	4.21254e-08	-7.61889	0.00213247	-7.54624	4.47262e-08	-8.36427	4.43325e-05	-5.26412	4.87223e-09
72	ENSCAFG00000038945	6.40467	-5.00919	0.0029007	-4.19697	0.0787264	-2.57078	0.210268	-2.83291	0.491874	3.9656	1.01663e-05	5.21167	9.51878e-08	-0.643718	0.782573
73	ENSCAFG00000038987	189.376	0.354158	0.770162	-1.43165	0.126353	-1.60427	0.0825023	-6.42638	4.14799e-05	-9.27984	1.88863e-12	-9.65577	4.744e-08	-1.72344	0.104987
74	ENSCAFG00000038988	3.67556	-2.92917	3.86026e-06	-4.1122	0.000159778	-4.47432	0.000266491	-1.43284	0.469781	-0.934187	0.290064	-1.55792	0.180253	-0.511775	0.671515
75	ENSCAFG00000039261	18.6126	-0.825186	0.316494	-1.60979	0.0714125	-2.61006	0.00184383	-3.65856	0.0481622	-8.05816	8.99981e-06	-2.31133	0.057211	-2.19865	0.0315749
76	ENSCAFG00000039362	39.2965	0.632736	0.121266	1.34316	0.000901911	1.47407	0.000233804	1.16223	0.237281	1.92803	7.06325e-07	2.26748	9.09012e-07	0.365598	0.61906
77	ENSCAFG00000039415	16.4708	-1.48471	6.71943e-06	-0.294404	0.599227	-0.754782	0.0985489	-1.05605	0.353456	-2.03529	9.60613e-06	-1.27356	0.0363358	-1.38996	0.00582699
78	ENSCAFG00000039480	30.1935	-0.610802	0.316161	-1.89351	0.00187375	-1.79334	0.00389432	-2.71164	0.0412918	-3.98667	5.33813e-09	-2.09625	0.0150931	-1.04479	0.19238
79	ENSCAFG00000039559	19.0672	-0.82136	0.0955634	-2.32821	1.77718e-05	-2.23537	4.33955e-05	-1.99442	0.134104	-3.91314	5.38079e-09	-2.15742	0.00500862	-0.976748	0.169873
80	ENSCAFG00000039593	123.986	0.388355	0.677665	1.77092	0.0160734	1.88997	0.00954142	2.40909	0.125409	4.39532	1.63522e-11	3.73193	1.15701e-05	1.06737	0.281746
81	ENSCAFG00000039668	13.5242	-0.972365	0.0104837	-1.91726	5.50272e-05	-2.24124	6.5972e-06	-1.0807	0.395715	-1.35795	0.00815692	-0.816379	0.260496	-0.448544	0.512585
82	ENSCAFG00000039703	5.73291	-3.04986	0.102812	-3.147	0.238824	-3.06868	0.25912	2.89095	0.172526	5.26931	4.11036e-07	4.32372	0.000403356	3.11936	0.0211777
83	ENSCAFG00000039855	51.421	2.06128	4.93576e-07	2.15515	1.69248e-06	2.0097	1.06541e-05	2.54466	0.00161676	2.24688	1.17438e-06	2.68372	9.61165e-07	1.63883	0.00338576
84	ENSCAFG00000039915	84.6103	0.905938	0.25849	3.81151	3.74654e-08	4.08004	3.32771e-09	4.42575	0.000440966	3.29768	9.58136e-06	2.72931	0.00631056	3.58079	9.08384e-06
85	ENSCAFG00000039943	8.63966	-4.16914	1.27652e-06	-0.759478	0.54457	-0.397263	0.791683	0.130112	1	0.012594	1	0.715567	0.680099	-5.2754	0.0016108
86	ENSCAFG00000040144	77.5971	0.674613	0.265641	4.56081	1.81249e-22	4.23544	4.69841e-19	3.48791	3.88897e-05	3.78146	4.80341e-14	2.08678	0.00298397	1.2748	0.0779548
87	ENSCAFG00000040164	187.799	0.16334	0.851454	-2.66147	2.45668e-09	-2.38447	1.45803e-07	-9.17797	1.16431e-06	-4.70331	2.38583e-22	-8.91253	1.39907e-12	-2.66109	1.72469e-07
88	ENSCAFG00000040319	44.8439	-0.94212	0.0363576	-2.12923	1.31271e-05	-2.50846	2.24972e-07	-2.52658	0.0154604	-2.47394	1.31559e-06	-4.88771	4.55367e-10	-1.01922	0.121348
89	ENSCAFG00000040427	8.28289	-3.56247	1.444e-06	-4.12697	2.64867e-05	-3.43144	0.000273676	1.07237	0.676323	-0.80379	0.477498	-2.40814	0.0673111	-1.72761	0.124493
90	ENSCAFG00000040534	58.91	-0.678126	0.0683544	-2.17789	1.69065e-08	-2.59396	2.31573e-11	-1.80796	0.0389663	-1.85578	7.40568e-06	-0.598846	0.379867	-0.715291	0.187676
91	ENSCAFG00000040593	8.15336	-4.55841	4.53186e-06	-0.501252	0.789984	-0.681418	0.675994	0.685551	0.902015	-4.54593	0.00112731	-5.00873	0.00807525	-3.16838	0.0303417
92	ENSCAFG00000040610	13.6668	-0.645903	0.267823	-3.5698	5.16756e-08	-3.2537	4.80641e-07	-4.98648	0.00813794	-4.25847	8.08511e-08	-4.2845	4.65859e-05	-1.81976	0.0129906
93	ENSCAFG00000040754	10.2338	-4.91342	0.00374617	-4.36045	0.0676152	-4.28266	0.0787995	-3.46824	0.417923	6.21717	1.36491e-14	-3.94637	0.210756	-4.21962	0.132799
94	ENSCAFG00000040841	11.1118	0.739546	0.579534	4.22894	4.15899e-06	3.91767	2.83117e-05	4.00582	0.0091063	3.04075	0.00296585	2.71005	0.0365326	-0.527646	0.842055
95	ENSCAFG00000040846	80.6189	-0.66762	0.464452	3.86788	8.15757e-08	3.70428	3.85036e-07	2.86061	0.0839399	3.79062	6.15533e-07	3.09578	0.00252811	-1.04005	0.421462
96	ENSCAFG00000040907	273.195	0.849792	0.46064	-3.47787	0.000709547	-3.6328	0.000383246	-5.2114	0.00790877	-6.81759	1.74175e-10	-0.889025	0.666271	-1.78595	0.203298
97	ENSCAFG00000040955	7.46008	-4.13414	2.55581e-06	-3.42543	0.0021859	-4.10497	0.00169914	3.31952	0.0151112	-4.61239	0.00298878	2.43012	0.0150931	-0.828032	0.521663
