# Supplementary material for: Comparative High-Resolution Transcriptome Sequencing of Lymphoma Cell Lines and de novo Lymphomas Reveals Cell-Line-Specific Pathway Dysregulation
Source: Sci Rep. 2018 Apr 19;8:6279. doi: 10.1038/s41598-018-23207-7 (PMC5908872; doi:10.1038/s41598-018-23207-7)
Supplement: Supplementary file 5 — Supplementary Table 4 [file 41598_2018_23207_MOESM5_ESM.xlsx]

## Sheet: Functional Analysis
Functional Analysis with DAVID.
