# Supplementary material for: Comparative High-Resolution Transcriptome Sequencing of Lymphoma Cell Lines and de novo Lymphomas Reveals Cell-Line-Specific Pathway Dysregulation
Source: Sci Rep. 2018 Apr 19;8:6279. doi: 10.1038/s41598-018-23207-7 (PMC5908872; doi:10.1038/s41598-018-23207-7)
Supplement: Supplementary file 6 — Supplementary Table 5 [file 41598_2018_23207_MOESM6_ESM.xlsx]

## Sheet: B-cell lymphoma or B-cell-deriv
Functional Analysis with DAVID.
	Category	Term	Count	%	Pvalue	Genes	List_Total	Pop_Hits	Pop_Total	Fold_Enrichment	FDR
1	GOTERM_CC_ALL	GO:0043226~organelle	2333	63.9529	7.53455e-24	ENSCAFG00000031588, ENSCAFG00000018591, ENSCAFG00000006638, ENSCAFG00000005188, ENSCAFG00000032081, ENSCAFG00000015840, ENSCAFG00000006249, ENSCAFG00000005194, ENSCAFG00000000732, ENSCAFG00000010003, ENSCAFG00000006244, ENSCAFG00000032693, ENSCAFG00000032694, ENSCAFG00000032695, ENSCAFG00000006248, ENSCAFG00000009802, ENSCAFG00000015855, ENSCAFG00000005966, ENSCAFG00000000203, ENSCAFG00000016904,…	3150	8546	12767	1.11	1.2e-20
2	GOTERM_CC_ALL	GO:0043227~membrane-bounded organelle	2162	59.2654	3.19658e-22	ENSCAFG00000031588, ENSCAFG00000018591, ENSCAFG00000006638, ENSCAFG00000005188, ENSCAFG00000032081, ENSCAFG00000015840, ENSCAFG00000006249, ENSCAFG00000005194, ENSCAFG00000000732, ENSCAFG00000010003, ENSCAFG00000006244, ENSCAFG00000032693, ENSCAFG00000032694, ENSCAFG00000032695, ENSCAFG00000006248, ENSCAFG00000015855, ENSCAFG00000005966, ENSCAFG00000000203, ENSCAFG00000016904, ENSCAFG00000029761,…	3150	7854	12767	1.12	5.2e-19
3	GOTERM_BP_ALL	GO:0002682~regulation of immune system process	305	8.36075	1.55702e-20	ENSCAFG00000019422, ENSCAFG00000010625, ENSCAFG00000012569, ENSCAFG00000013735, ENSCAFG00000031409, ENSCAFG00000019633, ENSCAFG00000006249, ENSCAFG00000014201, ENSCAFG00000013538, ENSCAFG00000003518, ENSCAFG00000013320, ENSCAFG00000018752, ENSCAFG00000018171, ENSCAFG00000008351, ENSCAFG00000032693, ENSCAFG00000005570, ENSCAFG00000006051, ENSCAFG00000032695, ENSCAFG00000003960, ENSCAFG00000003404,…	2859	764	11337	1.58	3.2e-17
4	GOTERM_BP_FAT	GO:0002682~regulation of immune system process	305	8.36075	6.25623e-20	ENSCAFG00000019422, ENSCAFG00000010625, ENSCAFG00000012569, ENSCAFG00000013735, ENSCAFG00000031409, ENSCAFG00000019633, ENSCAFG00000006249, ENSCAFG00000014201, ENSCAFG00000013538, ENSCAFG00000003518, ENSCAFG00000013320, ENSCAFG00000018752, ENSCAFG00000018171, ENSCAFG00000008351, ENSCAFG00000032693, ENSCAFG00000005570, ENSCAFG00000006051, ENSCAFG00000032695, ENSCAFG00000003960, ENSCAFG00000003404,…	2827	764	11109	1.57	1.3e-16
5	GOTERM_BP_ALL	GO:0002376~immune system process	486	13.3224	7.90825e-20	ENSCAFG00000006716, ENSCAFG00000003828, ENSCAFG00000005187, ENSCAFG00000000001, ENSCAFG00000031409, ENSCAFG00000006249, ENSCAFG00000014201, ENSCAFG00000008351, ENSCAFG00000032693, ENSCAFG00000006051, ENSCAFG00000032695, ENSCAFG00000003960, ENSCAFG00000015337, ENSCAFG00000009810, ENSCAFG00000018672, ENSCAFG00000000806, ENSCAFG00000005062, ENSCAFG00000000803, ENSCAFG00000025567, ENSCAFG00000006022,…	2859	1370	11337	1.41	1.6e-16
6	GOTERM_CC_ALL	GO:0005622~intracellular	2491	68.284	1.40123e-19	ENSCAFG00000031586, ENSCAFG00000031588, ENSCAFG00000018591, ENSCAFG00000006638, ENSCAFG00000005188, ENSCAFG00000032081, ENSCAFG00000029776, ENSCAFG00000015840, ENSCAFG00000006249, ENSCAFG00000032690, ENSCAFG00000005194, ENSCAFG00000000732, ENSCAFG00000018584, ENSCAFG00000010003, ENSCAFG00000006244, ENSCAFG00000032693, ENSCAFG00000032694, ENSCAFG00000032695, ENSCAFG00000009802, ENSCAFG00000015855,…	3150	9331	12767	1.08	2.3e-16
7	GOTERM_CC_ALL	GO:0031974~membrane-enclosed lumen	782	21.4364	3.86884e-19	ENSCAFG00000012478, ENSCAFG00000018591, ENSCAFG00000006638, ENSCAFG00000032081, ENSCAFG00000004950, ENSCAFG00000005194, ENSCAFG00000000939, ENSCAFG00000000732, ENSCAFG00000015642, ENSCAFG00000006438, ENSCAFG00000006244, ENSCAFG00000010003, ENSCAFG00000032694, ENSCAFG00000018395, ENSCAFG00000015855, ENSCAFG00000000940, ENSCAFG00000005961, ENSCAFG00000016456, ENSCAFG00000020243, ENSCAFG00000007387,…	3150	2468	12767	1.28	6.2e-16
8	GOTERM_CC_ALL	GO:0070013~intracellular organelle lumen	769	21.08	1.40587e-18	ENSCAFG00000015229, ENSCAFG00000012478, ENSCAFG00000006638, ENSCAFG00000018591, ENSCAFG00000012332, ENSCAFG00000032081, ENSCAFG00000014104, ENSCAFG00000004950, ENSCAFG00000012136, ENSCAFG00000009945, ENSCAFG00000014108, ENSCAFG00000000939, ENSCAFG00000005194, ENSCAFG00000020131, ENSCAFG00000000732, ENSCAFG00000015642, ENSCAFG00000015782, ENSCAFG00000006438, ENSCAFG00000010003, ENSCAFG00000006244,…	3150	2431	12767	1.28	2.3e-15
9	GOTERM_CC_ALL	GO:0043233~organelle lumen	769	21.08	1.58141e-18	ENSCAFG00000015229, ENSCAFG00000012478, ENSCAFG00000006638, ENSCAFG00000018591, ENSCAFG00000012332, ENSCAFG00000032081, ENSCAFG00000014104, ENSCAFG00000004950, ENSCAFG00000012136, ENSCAFG00000009945, ENSCAFG00000014108, ENSCAFG00000000939, ENSCAFG00000005194, ENSCAFG00000020131, ENSCAFG00000000732, ENSCAFG00000015642, ENSCAFG00000015782, ENSCAFG00000006438, ENSCAFG00000010003, ENSCAFG00000006244,…	3150	2432	12767	1.28	2.6e-15
10	GOTERM_CC_ALL	GO:0031981~nuclear lumen	723	19.8191	4.11553e-18	ENSCAFG00000015229, ENSCAFG00000012478, ENSCAFG00000006638, ENSCAFG00000018591, ENSCAFG00000012332, ENSCAFG00000032081, ENSCAFG00000014104, ENSCAFG00000004950, ENSCAFG00000012136, ENSCAFG00000009945, ENSCAFG00000014108, ENSCAFG00000000939, ENSCAFG00000005194, ENSCAFG00000020131, ENSCAFG00000000732, ENSCAFG00000015642, ENSCAFG00000015782, ENSCAFG00000006438, ENSCAFG00000010003, ENSCAFG00000006244,…	3150	2271	12767	1.29	6.6e-15
11	GOTERM_CC_ALL	GO:0044428~nuclear part	810	22.2039	1.26568e-17	ENSCAFG00000012478, ENSCAFG00000018591, ENSCAFG00000006638, ENSCAFG00000032081, ENSCAFG00000000008, ENSCAFG00000004950, ENSCAFG00000006819, ENSCAFG00000016467, ENSCAFG00000005194, ENSCAFG00000000939, ENSCAFG00000000732, ENSCAFG00000015642, ENSCAFG00000006438, ENSCAFG00000006244, ENSCAFG00000010003, ENSCAFG00000018395, ENSCAFG00000015855, ENSCAFG00000029761, ENSCAFG00000005961, ENSCAFG00000003102,…	3150	2602	12767	1.26	2e-14
12	GOTERM_BP_ALL	GO:0006955~immune response	273	7.48355	2.42871e-17	ENSCAFG00000019422, ENSCAFG00000010625, ENSCAFG00000008755, ENSCAFG00000012569, ENSCAFG00000016077, ENSCAFG00000000001, ENSCAFG00000019633, ENSCAFG00000006249, ENSCAFG00000003518, ENSCAFG00000013320, ENSCAFG00000018752, ENSCAFG00000018171, ENSCAFG00000008351, ENSCAFG00000032693, ENSCAFG00000006051, ENSCAFG00000019328, ENSCAFG00000003960, ENSCAFG00000003404, ENSCAFG00000002354, ENSCAFG00000008959,…	2859	695	11337	1.56	4.9e-14
13	GOTERM_BP_ALL	GO:0007155~cell adhesion	311	8.52522	1.69019e-16	ENSCAFG00000029394, ENSCAFG00000002364, ENSCAFG00000019422, ENSCAFG00000010625, ENSCAFG00000008755, ENSCAFG00000006638, ENSCAFG00000015228, ENSCAFG00000013735, ENSCAFG00000008894, ENSCAFG00000019521, ENSCAFG00000012666, ENSCAFG00000019633, ENSCAFG00000006249, ENSCAFG00000013538, ENSCAFG00000018752, ENSCAFG00000013320, ENSCAFG00000018171, ENSCAFG00000032693, ENSCAFG00000002753, ENSCAFG00000016363,…	2859	822	11337	1.5	4.6e-13
14	GOTERM_BP_FAT	GO:0006955~immune response	273	7.48355	1.92133e-16	ENSCAFG00000019422, ENSCAFG00000010625, ENSCAFG00000008755, ENSCAFG00000012569, ENSCAFG00000016077, ENSCAFG00000000001, ENSCAFG00000019633, ENSCAFG00000006249, ENSCAFG00000003518, ENSCAFG00000013320, ENSCAFG00000018752, ENSCAFG00000018171, ENSCAFG00000008351, ENSCAFG00000032693, ENSCAFG00000006051, ENSCAFG00000019328, ENSCAFG00000003960, ENSCAFG00000003404, ENSCAFG00000002354, ENSCAFG00000008959,…	2827	695	11109	1.54	4.6e-13
15	GOTERM_BP_ALL	GO:0022610~biological adhesion	312	8.55263	1.92267e-16	ENSCAFG00000029394, ENSCAFG00000002364, ENSCAFG00000019422, ENSCAFG00000010625, ENSCAFG00000008755, ENSCAFG00000006638, ENSCAFG00000015228, ENSCAFG00000013735, ENSCAFG00000008894, ENSCAFG00000019521, ENSCAFG00000012666, ENSCAFG00000019633, ENSCAFG00000006249, ENSCAFG00000013538, ENSCAFG00000018752, ENSCAFG00000013320, ENSCAFG00000018171, ENSCAFG00000032693, ENSCAFG00000002753, ENSCAFG00000016363,…	2859	827	11337	1.5	4.6e-13
16	GOTERM_BP_ALL	GO:0022402~cell cycle process	277	7.5932	2.23176e-16	ENSCAFG00000016769, ENSCAFG00000002189, ENSCAFG00000003411, ENSCAFG00000012475, ENSCAFG00000010836, ENSCAFG00000012332, ENSCAFG00000008894, ENSCAFG00000019521, ENSCAFG00000005878, ENSCAFG00000010838, ENSCAFG00000012136, ENSCAFG00000016467, ENSCAFG00000002661, ENSCAFG00000015642, ENSCAFG00000001898, ENSCAFG00000015641, ENSCAFG00000018584, ENSCAFG00000018170, ENSCAFG00000008557, ENSCAFG00000016085,…	2859	715	11337	1.54	4.6e-13
17	GOTERM_BP_ALL	GO:1903047~mitotic cell cycle process	175	4.79715	3.351e-16	ENSCAFG00000019298, ENSCAFG00000011757, ENSCAFG00000011140, ENSCAFG00000014454, ENSCAFG00000016769, ENSCAFG00000005302, ENSCAFG00000003411, ENSCAFG00000030397, ENSCAFG00000007771, ENSCAFG00000010836, ENSCAFG00000014178, ENSCAFG00000019521, ENSCAFG00000011859, ENSCAFG00000005878, ENSCAFG00000003382, ENSCAFG00000008618, ENSCAFG00000017262, ENSCAFG00000014458, ENSCAFG00000012136, ENSCAFG00000007837,…	2859	400	11337	1.73	6.8e-13
18	GOTERM_BP_FAT	GO:0007155~cell adhesion	311	8.52522	4.33161e-16	ENSCAFG00000029394, ENSCAFG00000002364, ENSCAFG00000019422, ENSCAFG00000010625, ENSCAFG00000008755, ENSCAFG00000006638, ENSCAFG00000015228, ENSCAFG00000013735, ENSCAFG00000008894, ENSCAFG00000019521, ENSCAFG00000012666, ENSCAFG00000019633, ENSCAFG00000006249, ENSCAFG00000013538, ENSCAFG00000018752, ENSCAFG00000013320, ENSCAFG00000018171, ENSCAFG00000032693, ENSCAFG00000002753, ENSCAFG00000016363,…	2827	822	11109	1.49	9e-13
19	GOTERM_BP_FAT	GO:0022610~biological adhesion	312	8.55263	6.2802e-16	ENSCAFG00000029394, ENSCAFG00000002364, ENSCAFG00000019422, ENSCAFG00000010625, ENSCAFG00000008755, ENSCAFG00000006638, ENSCAFG00000015228, ENSCAFG00000013735, ENSCAFG00000008894, ENSCAFG00000019521, ENSCAFG00000012666, ENSCAFG00000019633, ENSCAFG00000006249, ENSCAFG00000013538, ENSCAFG00000018752, ENSCAFG00000013320, ENSCAFG00000018171, ENSCAFG00000032693, ENSCAFG00000002753, ENSCAFG00000016363,…	2827	827	11109	1.48	1.4e-12
20	GOTERM_BP_FAT	GO:0022402~cell cycle process	277	7.5932	8.14636e-16	ENSCAFG00000016769, ENSCAFG00000002189, ENSCAFG00000003411, ENSCAFG00000012475, ENSCAFG00000010836, ENSCAFG00000012332, ENSCAFG00000008894, ENSCAFG00000019521, ENSCAFG00000005878, ENSCAFG00000010838, ENSCAFG00000012136, ENSCAFG00000016467, ENSCAFG00000002661, ENSCAFG00000015642, ENSCAFG00000001898, ENSCAFG00000015641, ENSCAFG00000018584, ENSCAFG00000018170, ENSCAFG00000008557, ENSCAFG00000016085,…	2827	715	11109	1.52	1.6e-12
21	GOTERM_BP_FAT	GO:1903047~mitotic cell cycle process	175	4.79715	9.92632e-16	ENSCAFG00000019298, ENSCAFG00000011757, ENSCAFG00000011140, ENSCAFG00000014454, ENSCAFG00000016769, ENSCAFG00000005302, ENSCAFG00000003411, ENSCAFG00000030397, ENSCAFG00000007771, ENSCAFG00000010836, ENSCAFG00000014178, ENSCAFG00000019521, ENSCAFG00000011859, ENSCAFG00000005878, ENSCAFG00000003382, ENSCAFG00000008618, ENSCAFG00000017262, ENSCAFG00000014458, ENSCAFG00000012136, ENSCAFG00000007837,…	2827	400	11109	1.72	2e-12
22	GOTERM_BP_ALL	GO:0000278~mitotic cell cycle	195	5.34539	1.01911e-15	ENSCAFG00000019298, ENSCAFG00000011757, ENSCAFG00000014454, ENSCAFG00000011140, ENSCAFG00000016769, ENSCAFG00000005302, ENSCAFG00000003411, ENSCAFG00000030397, ENSCAFG00000007771, ENSCAFG00000010836, ENSCAFG00000008894, ENSCAFG00000014178, ENSCAFG00000011859, ENSCAFG00000019521, ENSCAFG00000005878, ENSCAFG00000008618, ENSCAFG00000003382, ENSCAFG00000014458, ENSCAFG00000017262, ENSCAFG00000006383,…	2859	464	11337	1.67	2e-12
23	GOTERM_CC_ALL	GO:0043230~extracellular organelle	624	17.1053	3.06068e-15	ENSCAFG00000015982, ENSCAFG00000015228, ENSCAFG00000012332, ENSCAFG00000005386, ENSCAFG00000014104, ENSCAFG00000000934, ENSCAFG00000009945, ENSCAFG00000014108, ENSCAFG00000020131, ENSCAFG00000000732, ENSCAFG00000015782, ENSCAFG00000006248, ENSCAFG00000014597, ENSCAFG00000015855, ENSCAFG00000007394, ENSCAFG00000014592, ENSCAFG00000015337, ENSCAFG00000000102, ENSCAFG00000003102, ENSCAFG00000000945,…	3150	1956	12767	1.29	5e-12
24	GOTERM_CC_ALL	GO:1903561~extracellular vesicle	624	17.1053	3.06068e-15	ENSCAFG00000015982, ENSCAFG00000015228, ENSCAFG00000012332, ENSCAFG00000005386, ENSCAFG00000014104, ENSCAFG00000000934, ENSCAFG00000009945, ENSCAFG00000014108, ENSCAFG00000020131, ENSCAFG00000000732, ENSCAFG00000015782, ENSCAFG00000006248, ENSCAFG00000014597, ENSCAFG00000015855, ENSCAFG00000007394, ENSCAFG00000014592, ENSCAFG00000015337, ENSCAFG00000000102, ENSCAFG00000003102, ENSCAFG00000000945,…	3150	1956	12767	1.29	5e-12
25	GOTERM_BP_FAT	GO:0000278~mitotic cell cycle	195	5.34539	2.70275e-15	ENSCAFG00000019298, ENSCAFG00000011757, ENSCAFG00000014454, ENSCAFG00000011140, ENSCAFG00000016769, ENSCAFG00000005302, ENSCAFG00000003411, ENSCAFG00000030397, ENSCAFG00000007771, ENSCAFG00000010836, ENSCAFG00000008894, ENSCAFG00000014178, ENSCAFG00000011859, ENSCAFG00000019521, ENSCAFG00000005878, ENSCAFG00000008618, ENSCAFG00000003382, ENSCAFG00000014458, ENSCAFG00000017262, ENSCAFG00000006383,…	2827	464	11109	1.65	5.4e-12
26	GOTERM_CC_DIRECT	GO:0070062~extracellular exosome	620	16.9956	4.10202e-15	ENSCAFG00000015982, ENSCAFG00000015228, ENSCAFG00000012332, ENSCAFG00000005386, ENSCAFG00000014104, ENSCAFG00000000934, ENSCAFG00000009945, ENSCAFG00000014108, ENSCAFG00000020131, ENSCAFG00000000732, ENSCAFG00000015782, ENSCAFG00000006248, ENSCAFG00000014597, ENSCAFG00000015855, ENSCAFG00000007394, ENSCAFG00000014592, ENSCAFG00000015337, ENSCAFG00000000102, ENSCAFG00000003102, ENSCAFG00000000945,…	3150	1944	12767	1.29	6.4e-12
27	GOTERM_CC_ALL	GO:0070062~extracellular exosome	620	16.9956	4.10202e-15	ENSCAFG00000015982, ENSCAFG00000015228, ENSCAFG00000012332, ENSCAFG00000005386, ENSCAFG00000014104, ENSCAFG00000000934, ENSCAFG00000009945, ENSCAFG00000014108, ENSCAFG00000020131, ENSCAFG00000000732, ENSCAFG00000015782, ENSCAFG00000006248, ENSCAFG00000014597, ENSCAFG00000015855, ENSCAFG00000007394, ENSCAFG00000014592, ENSCAFG00000015337, ENSCAFG00000000102, ENSCAFG00000003102, ENSCAFG00000000945,…	3150	1944	12767	1.29	6.6e-12
28	GOTERM_BP_ALL	GO:0051270~regulation of cellular component movement	214	5.86623	4.92239e-15	ENSCAFG00000019422, ENSCAFG00000029394, ENSCAFG00000005677, ENSCAFG00000008755, ENSCAFG00000016863, ENSCAFG00000006638, ENSCAFG00000013735, ENSCAFG00000019521, ENSCAFG00000005970, ENSCAFG00000016866, ENSCAFG00000019633, ENSCAFG00000018171, ENSCAFG00000018170, ENSCAFG00000032693, ENSCAFG00000016363, ENSCAFG00000032695, ENSCAFG00000018173, ENSCAFG00000003404, ENSCAFG00000014597, ENSCAFG00000003406,…	2859	529	11337	1.6	9.9e-12
29	GOTERM_CC_DIRECT	GO:0005654~nucleoplasm	409	11.2116	6.78689e-15	ENSCAFG00000012478, ENSCAFG00000018591, ENSCAFG00000012332, ENSCAFG00000014104, ENSCAFG00000014108, ENSCAFG00000020131, ENSCAFG00000005194, ENSCAFG00000015642, ENSCAFG00000006438, ENSCAFG00000001892, ENSCAFG00000015855, ENSCAFG00000006507, ENSCAFG00000000102, ENSCAFG00000015996, ENSCAFG00000003979, ENSCAFG00000005259, ENSCAFG00000000300, ENSCAFG00000008340, ENSCAFG00000007075, ENSCAFG00000000602,…	3150	1195	12767	1.39	1.1e-11
30	GOTERM_CC_ALL	GO:0044424~intracellular part	2358	64.6382	7.11339e-15	ENSCAFG00000031588, ENSCAFG00000018591, ENSCAFG00000006638, ENSCAFG00000005188, ENSCAFG00000032081, ENSCAFG00000015840, ENSCAFG00000006249, ENSCAFG00000005194, ENSCAFG00000000732, ENSCAFG00000018584, ENSCAFG00000010003, ENSCAFG00000006244, ENSCAFG00000032693, ENSCAFG00000032694, ENSCAFG00000032695, ENSCAFG00000009802, ENSCAFG00000015855, ENSCAFG00000005966, ENSCAFG00000000203, ENSCAFG00000016904,…	3150	8863	12767	1.08	1.1e-11
31	GOTERM_BP_ALL	GO:0007049~cell cycle	311	8.52522	6.5395e-15	ENSCAFG00000016769, ENSCAFG00000002189, ENSCAFG00000003411, ENSCAFG00000012475, ENSCAFG00000010836, ENSCAFG00000008894, ENSCAFG00000012332, ENSCAFG00000019521, ENSCAFG00000005878, ENSCAFG00000010838, ENSCAFG00000005970, ENSCAFG00000012136, ENSCAFG00000008696, ENSCAFG00000016467, ENSCAFG00000002661, ENSCAFG00000015642, ENSCAFG00000015641, ENSCAFG00000001898, ENSCAFG00000018584, ENSCAFG00000018170,…	2859	843	11337	1.46	1.3e-11
32	GOTERM_BP_ALL	GO:0048583~regulation of response to stimulus	693	18.9967	1.0179e-14	ENSCAFG00000012331, ENSCAFG00000006638, ENSCAFG00000012475, ENSCAFG00000000001, ENSCAFG00000005970, ENSCAFG00000006249, ENSCAFG00000006819, ENSCAFG00000014201, ENSCAFG00000015642, ENSCAFG00000006100, ENSCAFG00000001898, ENSCAFG00000018584, ENSCAFG00000008351, ENSCAFG00000006244, ENSCAFG00000032693, ENSCAFG00000006051, ENSCAFG00000032695, ENSCAFG00000003960, ENSCAFG00000009802, ENSCAFG00000000405,…	2859	2180	11337	1.26	2.1e-11
33	GOTERM_BP_FAT	GO:0051270~regulation of cellular component movement	214	5.86623	1.34737e-14	ENSCAFG00000019422, ENSCAFG00000029394, ENSCAFG00000005677, ENSCAFG00000008755, ENSCAFG00000016863, ENSCAFG00000006638, ENSCAFG00000013735, ENSCAFG00000019521, ENSCAFG00000005970, ENSCAFG00000016866, ENSCAFG00000019633, ENSCAFG00000018171, ENSCAFG00000018170, ENSCAFG00000032693, ENSCAFG00000016363, ENSCAFG00000032695, ENSCAFG00000018173, ENSCAFG00000003404, ENSCAFG00000014597, ENSCAFG00000003406,…	2827	529	11109	1.59	2.7e-11
34	GOTERM_BP_ALL	GO:0040012~regulation of locomotion	207	5.67434	1.56449e-14	ENSCAFG00000019422, ENSCAFG00000029394, ENSCAFG00000016863, ENSCAFG00000008755, ENSCAFG00000006638, ENSCAFG00000013735, ENSCAFG00000019521, ENSCAFG00000005970, ENSCAFG00000016866, ENSCAFG00000019633, ENSCAFG00000018171, ENSCAFG00000018170, ENSCAFG00000013326, ENSCAFG00000032693, ENSCAFG00000018173, ENSCAFG00000032695, ENSCAFG00000014597, ENSCAFG00000003406, ENSCAFG00000007394, ENSCAFG00000016086,…	2859	512	11337	1.6	3.2e-11
35	GOTERM_BP_FAT	GO:0007049~cell cycle	311	8.52522	2.30875e-14	ENSCAFG00000016769, ENSCAFG00000002189, ENSCAFG00000003411, ENSCAFG00000012475, ENSCAFG00000010836, ENSCAFG00000008894, ENSCAFG00000012332, ENSCAFG00000019521, ENSCAFG00000005878, ENSCAFG00000010838, ENSCAFG00000005970, ENSCAFG00000012136, ENSCAFG00000008696, ENSCAFG00000016467, ENSCAFG00000002661, ENSCAFG00000015642, ENSCAFG00000015641, ENSCAFG00000001898, ENSCAFG00000018584, ENSCAFG00000018170,…	2827	843	11109	1.45	4.7e-11
36	GOTERM_BP_ALL	GO:0048519~negative regulation of biological process	851	23.3279	2.63547e-14	ENSCAFG00000018591, ENSCAFG00000006638, ENSCAFG00000012475, ENSCAFG00000005187, ENSCAFG00000005188, ENSCAFG00000000001, ENSCAFG00000005970, ENSCAFG00000006249, ENSCAFG00000006819, ENSCAFG00000016467, ENSCAFG00000015642, ENSCAFG00000018584, ENSCAFG00000032693, ENSCAFG00000006051, ENSCAFG00000032695, ENSCAFG00000009802, ENSCAFG00000006248, ENSCAFG00000014597, ENSCAFG00000007394, ENSCAFG00000014592,…	2859	2769	11337	1.22	5.3e-11
37	GOTERM_CC_ALL	GO:0044446~intracellular organelle part	1337	36.6502	3.41339e-14	ENSCAFG00000031588, ENSCAFG00000012478, ENSCAFG00000006638, ENSCAFG00000018591, ENSCAFG00000006047, ENSCAFG00000000001, ENSCAFG00000032081, ENSCAFG00000000008, ENSCAFG00000015840, ENSCAFG00000004950, ENSCAFG00000006819, ENSCAFG00000014201, ENSCAFG00000016467, ENSCAFG00000000939, ENSCAFG00000005194, ENSCAFG00000015642, ENSCAFG00000000732, ENSCAFG00000015641, ENSCAFG00000006438, ENSCAFG00000006244,…	3150	4697	12767	1.15	5.5e-11
38	GOTERM_BP_ALL	GO:0030334~regulation of cell migration	192	5.26316	2.98644e-14	ENSCAFG00000019422, ENSCAFG00000029394, ENSCAFG00000008755, ENSCAFG00000016863, ENSCAFG00000011140, ENSCAFG00000008612, ENSCAFG00000006638, ENSCAFG00000013735, ENSCAFG00000019521, ENSCAFG00000005970, ENSCAFG00000016866, ENSCAFG00000019633, ENSCAFG00000014923, ENSCAFG00000030508, ENSCAFG00000009680, ENSCAFG00000006381, ENSCAFG00000015137, ENSCAFG00000018171, ENSCAFG00000018170, ENSCAFG00000032693,…	2859	468	11337	1.63	6.1e-11
39	GOTERM_BP_ALL	GO:0006950~response to stress	649	17.7906	3.62514e-14	ENSCAFG00000006638, ENSCAFG00000015228, ENSCAFG00000012475, ENSCAFG00000012332, ENSCAFG00000032081, ENSCAFG00000015840, ENSCAFG00000006249, ENSCAFG00000006819, ENSCAFG00000014201, ENSCAFG00000016461, ENSCAFG00000000939, ENSCAFG00000015642, ENSCAFG00000006100, ENSCAFG00000018584, ENSCAFG00000008351, ENSCAFG00000032693, ENSCAFG00000006051, ENSCAFG00000032695, ENSCAFG00000003960, ENSCAFG00000014592,…	2859	2032	11337	1.27	7.4e-11
40	GOTERM_BP_FAT	GO:0040012~regulation of locomotion	207	5.67434	4.09535e-14	ENSCAFG00000019422, ENSCAFG00000029394, ENSCAFG00000016863, ENSCAFG00000008755, ENSCAFG00000006638, ENSCAFG00000013735, ENSCAFG00000019521, ENSCAFG00000005970, ENSCAFG00000016866, ENSCAFG00000019633, ENSCAFG00000018171, ENSCAFG00000018170, ENSCAFG00000013326, ENSCAFG00000032693, ENSCAFG00000018173, ENSCAFG00000032695, ENSCAFG00000014597, ENSCAFG00000003406, ENSCAFG00000007394, ENSCAFG00000016086,…	2827	512	11109	1.59	8.3e-11
41	GOTERM_BP_ALL	GO:2000145~regulation of cell motility	198	5.42763	4.14461e-14	ENSCAFG00000019422, ENSCAFG00000029394, ENSCAFG00000016863, ENSCAFG00000008755, ENSCAFG00000006638, ENSCAFG00000013735, ENSCAFG00000019521, ENSCAFG00000005970, ENSCAFG00000016866, ENSCAFG00000019633, ENSCAFG00000018171, ENSCAFG00000018170, ENSCAFG00000032693, ENSCAFG00000018173, ENSCAFG00000032695, ENSCAFG00000014597, ENSCAFG00000003406, ENSCAFG00000007394, ENSCAFG00000016086, ENSCAFG00000015337,…	2859	488	11337	1.61	8.4e-11
42	GOTERM_CC_ALL	GO:0044422~organelle part	1360	37.2807	8.63968e-14	ENSCAFG00000031588, ENSCAFG00000012478, ENSCAFG00000006638, ENSCAFG00000018591, ENSCAFG00000006047, ENSCAFG00000000001, ENSCAFG00000032081, ENSCAFG00000000008, ENSCAFG00000015840, ENSCAFG00000004950, ENSCAFG00000006819, ENSCAFG00000014201, ENSCAFG00000016467, ENSCAFG00000000939, ENSCAFG00000005194, ENSCAFG00000015642, ENSCAFG00000000732, ENSCAFG00000015641, ENSCAFG00000006438, ENSCAFG00000006244,…	3150	4799	12767	1.15	1.4e-10
43	GOTERM_BP_FAT	GO:0030334~regulation of cell migration	192	5.26316	7.42216e-14	ENSCAFG00000019422, ENSCAFG00000029394, ENSCAFG00000008755, ENSCAFG00000016863, ENSCAFG00000011140, ENSCAFG00000008612, ENSCAFG00000006638, ENSCAFG00000013735, ENSCAFG00000019521, ENSCAFG00000005970, ENSCAFG00000016866, ENSCAFG00000019633, ENSCAFG00000014923, ENSCAFG00000030508, ENSCAFG00000009680, ENSCAFG00000006381, ENSCAFG00000015137, ENSCAFG00000018171, ENSCAFG00000018170, ENSCAFG00000032693,…	2827	468	11109	1.61	1.5e-10
44	GOTERM_CC_ALL	GO:0043229~intracellular organelle	2053	56.2774	1.07175e-13	ENSCAFG00000031588, ENSCAFG00000018591, ENSCAFG00000006638, ENSCAFG00000005188, ENSCAFG00000032081, ENSCAFG00000015840, ENSCAFG00000006249, ENSCAFG00000005194, ENSCAFG00000000732, ENSCAFG00000010003, ENSCAFG00000006244, ENSCAFG00000032693, ENSCAFG00000032694, ENSCAFG00000032695, ENSCAFG00000009802, ENSCAFG00000015855, ENSCAFG00000005966, ENSCAFG00000000203, ENSCAFG00000016904, ENSCAFG00000029761,…	3150	7611	12767	1.09	1.7e-10
45	GOTERM_BP_ALL	GO:0048523~negative regulation of cellular process	798	21.875	8.64529e-14	ENSCAFG00000018591, ENSCAFG00000006638, ENSCAFG00000012475, ENSCAFG00000005187, ENSCAFG00000005188, ENSCAFG00000000001, ENSCAFG00000005970, ENSCAFG00000006249, ENSCAFG00000006819, ENSCAFG00000016467, ENSCAFG00000015642, ENSCAFG00000018584, ENSCAFG00000032693, ENSCAFG00000006051, ENSCAFG00000032695, ENSCAFG00000009802, ENSCAFG00000006248, ENSCAFG00000014597, ENSCAFG00000007394, ENSCAFG00000014592,…	2859	2584	11337	1.22	1.8e-10
46	GOTERM_CC_ALL	GO:0005654~nucleoplasm	538	14.7478	1.09902e-13	ENSCAFG00000012478, ENSCAFG00000018591, ENSCAFG00000012332, ENSCAFG00000032081, ENSCAFG00000014104, ENSCAFG00000014108, ENSCAFG00000020131, ENSCAFG00000005194, ENSCAFG00000015642, ENSCAFG00000006438, ENSCAFG00000006244, ENSCAFG00000001892, ENSCAFG00000015855, ENSCAFG00000006507, ENSCAFG00000000102, ENSCAFG00000015996, ENSCAFG00000001885, ENSCAFG00000003979, ENSCAFG00000005259, ENSCAFG00000000300,…	3150	1674	12767	1.3	1.8e-10
47	GOTERM_BP_ALL	GO:0002684~positive regulation of immune system process	194	5.31798	9.45825e-14	ENSCAFG00000009887, ENSCAFG00000019422, ENSCAFG00000010625, ENSCAFG00000012569, ENSCAFG00000023498, ENSCAFG00000024540, ENSCAFG00000013735, ENSCAFG00000004143, ENSCAFG00000011144, ENSCAFG00000007100, ENSCAFG00000013538, ENSCAFG00000003518, ENSCAFG00000018752, ENSCAFG00000017565, ENSCAFG00000010281, ENSCAFG00000018171, ENSCAFG00000008351, ENSCAFG00000010090, ENSCAFG00000032693, ENSCAFG00000011755,…	2859	479	11337	1.61	1.9e-10
48	GOTERM_BP_FAT	GO:2000145~regulation of cell motility	198	5.42763	1.04171e-13	ENSCAFG00000019422, ENSCAFG00000029394, ENSCAFG00000016863, ENSCAFG00000008755, ENSCAFG00000006638, ENSCAFG00000013735, ENSCAFG00000019521, ENSCAFG00000005970, ENSCAFG00000016866, ENSCAFG00000019633, ENSCAFG00000018171, ENSCAFG00000018170, ENSCAFG00000032693, ENSCAFG00000018173, ENSCAFG00000032695, ENSCAFG00000014597, ENSCAFG00000003406, ENSCAFG00000007394, ENSCAFG00000016086, ENSCAFG00000015337,…	2827	488	11109	1.59	2.1e-10
49	GOTERM_BP_ALL	GO:0048518~positive regulation of biological process	974	26.6996	2.16749e-13	ENSCAFG00000006638, ENSCAFG00000012475, ENSCAFG00000005970, ENSCAFG00000015840, ENSCAFG00000006249, ENSCAFG00000006819, ENSCAFG00000016467, ENSCAFG00000000732, ENSCAFG00000015642, ENSCAFG00000015641, ENSCAFG00000018584, ENSCAFG00000006244, ENSCAFG00000010003, ENSCAFG00000032693, ENSCAFG00000032694, ENSCAFG00000006051, ENSCAFG00000032695, ENSCAFG00000009802, ENSCAFG00000014597, ENSCAFG00000007391,…	2859	3251	11337	1.19	4.4e-10
50	GOTERM_BP_FAT	GO:0002684~positive regulation of immune system process	194	5.31798	2.32907e-13	ENSCAFG00000009887, ENSCAFG00000019422, ENSCAFG00000010625, ENSCAFG00000012569, ENSCAFG00000023498, ENSCAFG00000024540, ENSCAFG00000013735, ENSCAFG00000004143, ENSCAFG00000011144, ENSCAFG00000007100, ENSCAFG00000013538, ENSCAFG00000003518, ENSCAFG00000018752, ENSCAFG00000017565, ENSCAFG00000010281, ENSCAFG00000018171, ENSCAFG00000008351, ENSCAFG00000010090, ENSCAFG00000032693, ENSCAFG00000011755,…	2827	479	11109	1.59	4.7e-10
51	GOTERM_BP_ALL	GO:0006952~defense response	279	7.64803	3.33788e-13	ENSCAFG00000019422, ENSCAFG00000010625, ENSCAFG00000008755, ENSCAFG00000016076, ENSCAFG00000019631, ENSCAFG00000013121, ENSCAFG00000010834, ENSCAFG00000019633, ENSCAFG00000006249, ENSCAFG00000014201, ENSCAFG00000016461, ENSCAFG00000003518, ENSCAFG00000013320, ENSCAFG00000018171, ENSCAFG00000008351, ENSCAFG00000016085, ENSCAFG00000032693, ENSCAFG00000005570, ENSCAFG00000006051, ENSCAFG00000019328,…	2859	759	11337	1.46	6.8e-10
52	GOTERM_MF_ALL	GO:0005488~binding	1890	51.8092	1.0148e-12	ENSCAFG00000031586, ENSCAFG00000006638, ENSCAFG00000005187, ENSCAFG00000005188, ENSCAFG00000032081, ENSCAFG00000005970, ENSCAFG00000029776, ENSCAFG00000015840, ENSCAFG00000032690, ENSCAFG00000005194, ENSCAFG00000000732, ENSCAFG00000006244, ENSCAFG00000032693, ENSCAFG00000032694, ENSCAFG00000032695, ENSCAFG00000009802, ENSCAFG00000016904, ENSCAFG00000000206, ENSCAFG00000029761, ENSCAFG00000005961,…	2647	7013	10658	1.09	1.7e-09
53	GOTERM_CC_ALL	GO:0031982~vesicle	729	19.9836	1.20234e-12	ENSCAFG00000015982, ENSCAFG00000015228, ENSCAFG00000012332, ENSCAFG00000015840, ENSCAFG00000005386, ENSCAFG00000014104, ENSCAFG00000000934, ENSCAFG00000009945, ENSCAFG00000014108, ENSCAFG00000020131, ENSCAFG00000000732, ENSCAFG00000015782, ENSCAFG00000008351, ENSCAFG00000006248, ENSCAFG00000014597, ENSCAFG00000015855, ENSCAFG00000007394, ENSCAFG00000014592, ENSCAFG00000006720, ENSCAFG00000015337,…	3150	2400	12767	1.23	1.9e-09
54	GOTERM_BP_ALL	GO:0006928~movement of cell or subcellular component	384	10.5263	1.01229e-12	ENSCAFG00000029394, ENSCAFG00000002364, ENSCAFG00000019422, ENSCAFG00000008753, ENSCAFG00000015982, ENSCAFG00000008755, ENSCAFG00000016863, ENSCAFG00000016076, ENSCAFG00000006638, ENSCAFG00000005187, ENSCAFG00000010836, ENSCAFG00000013735, ENSCAFG00000008894, ENSCAFG00000014079, ENSCAFG00000019521, ENSCAFG00000019633, ENSCAFG00000016866, ENSCAFG00000005970, ENSCAFG00000014201, ENSCAFG00000013320,…	2859	1121	11337	1.36	2.1e-09
55	GOTERM_BP_FAT	GO:0006952~defense response	279	7.64803	1.01909e-12	ENSCAFG00000019422, ENSCAFG00000010625, ENSCAFG00000008755, ENSCAFG00000016076, ENSCAFG00000019631, ENSCAFG00000013121, ENSCAFG00000010834, ENSCAFG00000019633, ENSCAFG00000006249, ENSCAFG00000014201, ENSCAFG00000016461, ENSCAFG00000003518, ENSCAFG00000013320, ENSCAFG00000018171, ENSCAFG00000008351, ENSCAFG00000016085, ENSCAFG00000032693, ENSCAFG00000005570, ENSCAFG00000006051, ENSCAFG00000019328,…	2827	759	11109	1.44	2.1e-09
56	GOTERM_BP_ALL	GO:0016477~cell migration	286	7.83991	1.0915e-12	ENSCAFG00000029394, ENSCAFG00000019422, ENSCAFG00000002364, ENSCAFG00000015982, ENSCAFG00000008755, ENSCAFG00000006638, ENSCAFG00000016076, ENSCAFG00000005187, ENSCAFG00000013735, ENSCAFG00000008894, ENSCAFG00000019521, ENSCAFG00000014079, ENSCAFG00000016866, ENSCAFG00000019633, ENSCAFG00000005970, ENSCAFG00000018073, ENSCAFG00000013320, ENSCAFG00000018171, ENSCAFG00000018170, ENSCAFG00000032693,…	2859	789	11337	1.44	2.2e-09
57	GOTERM_CC_ALL	GO:0031988~membrane-bounded vesicle	703	19.2708	1.39833e-12	ENSCAFG00000015982, ENSCAFG00000015228, ENSCAFG00000012332, ENSCAFG00000015840, ENSCAFG00000005386, ENSCAFG00000014104, ENSCAFG00000000934, ENSCAFG00000009945, ENSCAFG00000014108, ENSCAFG00000020131, ENSCAFG00000000732, ENSCAFG00000015782, ENSCAFG00000008351, ENSCAFG00000006248, ENSCAFG00000014597, ENSCAFG00000015855, ENSCAFG00000007394, ENSCAFG00000014592, ENSCAFG00000015337, ENSCAFG00000012345,…	3150	2304	12767	1.24	2.3e-09
58	GOTERM_BP_ALL	GO:0048522~positive regulation of cellular process	882	24.1776	1.46641e-12	ENSCAFG00000006638, ENSCAFG00000012475, ENSCAFG00000005970, ENSCAFG00000015840, ENSCAFG00000006249, ENSCAFG00000006819, ENSCAFG00000016467, ENSCAFG00000000732, ENSCAFG00000015642, ENSCAFG00000015641, ENSCAFG00000018584, ENSCAFG00000006244, ENSCAFG00000010003, ENSCAFG00000032693, ENSCAFG00000006051, ENSCAFG00000032694, ENSCAFG00000032695, ENSCAFG00000009802, ENSCAFG00000014597, ENSCAFG00000007391,…	2859	2926	11337	1.2	3e-09
59	GOTERM_CC_ALL	GO:0043231~intracellular membrane-bounded organelle	1856	50.8772	2.03556e-12	ENSCAFG00000031588, ENSCAFG00000018591, ENSCAFG00000006638, ENSCAFG00000005188, ENSCAFG00000032081, ENSCAFG00000015840, ENSCAFG00000006249, ENSCAFG00000005194, ENSCAFG00000000732, ENSCAFG00000010003, ENSCAFG00000006244, ENSCAFG00000032693, ENSCAFG00000032694, ENSCAFG00000032695, ENSCAFG00000015855, ENSCAFG00000005966, ENSCAFG00000000203, ENSCAFG00000016904, ENSCAFG00000029761, ENSCAFG00000005961,…	3150	6838	12767	1.1	3.3e-09
60	GOTERM_CC_ALL	GO:0009897~external side of plasma membrane	82	2.24781	3.55178e-12	ENSCAFG00000019422, ENSCAFG00000015177, ENSCAFG00000008401, ENSCAFG00000012439, ENSCAFG00000007464, ENSCAFG00000016077, ENSCAFG00000012998, ENSCAFG00000016228, ENSCAFG00000013735, ENSCAFG00000013633, ENSCAFG00000014920, ENSCAFG00000012079, ENSCAFG00000000075, ENSCAFG00000018752, ENSCAFG00000003518, ENSCAFG00000028508, ENSCAFG00000020179, ENSCAFG00000018857, ENSCAFG00000011755, ENSCAFG00000010285,…	3150	163	12767	2.04	5.7e-09
61	GOTERM_CC_ALL	GO:0098552~side of membrane	126	3.45395	3.82503e-12	ENSCAFG00000019422, ENSCAFG00000010625, ENSCAFG00000008755, ENSCAFG00000016077, ENSCAFG00000013735, ENSCAFG00000014920, ENSCAFG00000012079, ENSCAFG00000002046, ENSCAFG00000000075, ENSCAFG00000018752, ENSCAFG00000003518, ENSCAFG00000017565, ENSCAFG00000011755, ENSCAFG00000010285, ENSCAFG00000016363, ENSCAFG00000009802, ENSCAFG00000001930, ENSCAFG00000014597, ENSCAFG00000003402, ENSCAFG00000010718,…	3150	291	12767	1.75	6.2e-09
62	GOTERM_BP_FAT	GO:0016477~cell migration	286	7.83991	3.31458e-12	ENSCAFG00000029394, ENSCAFG00000019422, ENSCAFG00000002364, ENSCAFG00000015982, ENSCAFG00000008755, ENSCAFG00000006638, ENSCAFG00000016076, ENSCAFG00000005187, ENSCAFG00000013735, ENSCAFG00000008894, ENSCAFG00000019521, ENSCAFG00000014079, ENSCAFG00000016866, ENSCAFG00000019633, ENSCAFG00000005970, ENSCAFG00000018073, ENSCAFG00000013320, ENSCAFG00000018171, ENSCAFG00000018170, ENSCAFG00000032693,…	2827	789	11109	1.42	6.7e-09
63	GOTERM_MF_ALL	GO:1901363~heterocyclic compound binding	1174	32.182	4.196e-12	ENSCAFG00000006638, ENSCAFG00000003828, ENSCAFG00000000001, ENSCAFG00000032081, ENSCAFG00000005970, ENSCAFG00000029776, ENSCAFG00000015840, ENSCAFG00000005386, ENSCAFG00000004950, ENSCAFG00000032690, ENSCAFG00000014201, ENSCAFG00000000934, ENSCAFG00000003113, ENSCAFG00000006431, ENSCAFG00000005194, ENSCAFG00000000732, ENSCAFG00000015642, ENSCAFG00000006438, ENSCAFG00000006244, ENSCAFG00000032694,…	2647	4122	10658	1.15	7.2e-09
64	GOTERM_CC_ALL	GO:0044421~extracellular region part	778	21.3268	4.55356e-12	ENSCAFG00000000001, ENSCAFG00000005386, ENSCAFG00000000934, ENSCAFG00000000732, ENSCAFG00000032695, ENSCAFG00000006248, ENSCAFG00000014597, ENSCAFG00000015855, ENSCAFG00000007394, ENSCAFG00000014592, ENSCAFG00000015337, ENSCAFG00000000945, ENSCAFG00000009810, ENSCAFG00000003102, ENSCAFG00000000948, ENSCAFG00000003833, ENSCAFG00000018384, ENSCAFG00000025567, ENSCAFG00000023335, ENSCAFG00000006838,…	3150	2598	12767	1.21	7.3e-09
65	GOTERM_CC_ALL	GO:0005737~cytoplasm	1764	48.3553	4.72439e-12	ENSCAFG00000031588, ENSCAFG00000006638, ENSCAFG00000005188, ENSCAFG00000015840, ENSCAFG00000006249, ENSCAFG00000000732, ENSCAFG00000010003, ENSCAFG00000032693, ENSCAFG00000032694, ENSCAFG00000009802, ENSCAFG00000015855, ENSCAFG00000000203, ENSCAFG00000000206, ENSCAFG00000005961, ENSCAFG00000009810, ENSCAFG00000012285, ENSCAFG00000018575, ENSCAFG00000020243, ENSCAFG00000005997, ENSCAFG00000005169,…	3150	6474	12767	1.1	7.6e-09
66	GOTERM_BP_FAT	GO:0006928~movement of cell or subcellular component	384	10.5263	3.81468e-12	ENSCAFG00000029394, ENSCAFG00000002364, ENSCAFG00000019422, ENSCAFG00000008753, ENSCAFG00000015982, ENSCAFG00000008755, ENSCAFG00000016863, ENSCAFG00000016076, ENSCAFG00000006638, ENSCAFG00000005187, ENSCAFG00000010836, ENSCAFG00000013735, ENSCAFG00000008894, ENSCAFG00000014079, ENSCAFG00000019521, ENSCAFG00000019633, ENSCAFG00000016866, ENSCAFG00000005970, ENSCAFG00000014201, ENSCAFG00000013320,…	2827	1121	11109	1.35	7.7e-09
67	GOTERM_BP_ALL	GO:0080134~regulation of response to stress	272	7.45614	4.06288e-12	ENSCAFG00000006638, ENSCAFG00000016076, ENSCAFG00000016077, ENSCAFG00000010834, ENSCAFG00000006249, ENSCAFG00000006819, ENSCAFG00000014201, ENSCAFG00000003518, ENSCAFG00000013320, ENSCAFG00000015642, ENSCAFG00000018584, ENSCAFG00000018171, ENSCAFG00000016085, ENSCAFG00000008351, ENSCAFG00000005570, ENSCAFG00000006051, ENSCAFG00000032695, ENSCAFG00000003960, ENSCAFG00000003404, ENSCAFG00000002174,…	2859	750	11337	1.44	8.3e-09
68	GOTERM_CC_ALL	GO:0005634~nucleus	1232	33.7719	6.07852e-12	ENSCAFG00000012478, ENSCAFG00000006638, ENSCAFG00000018591, ENSCAFG00000005188, ENSCAFG00000032081, ENSCAFG00000000008, ENSCAFG00000004950, ENSCAFG00000006819, ENSCAFG00000014201, ENSCAFG00000006431, ENSCAFG00000016467, ENSCAFG00000000939, ENSCAFG00000005194, ENSCAFG00000015642, ENSCAFG00000000732, ENSCAFG00000006438, ENSCAFG00000006244, ENSCAFG00000010003, ENSCAFG00000032693, ENSCAFG00000032695,…	3150	4351	12767	1.15	9.8e-09
69	GOTERM_CC_ALL	GO:0005912~adherens junction	133	3.64583	6.14261e-12	ENSCAFG00000016861, ENSCAFG00000008611, ENSCAFG00000011147, ENSCAFG00000019521, ENSCAFG00000029252, ENSCAFG00000010725, ENSCAFG00000000567, ENSCAFG00000019633, ENSCAFG00000012079, ENSCAFG00000003210, ENSCAFG00000020131, ENSCAFG00000007105, ENSCAFG00000008811, ENSCAFG00000000178, ENSCAFG00000001930, ENSCAFG00000014597, ENSCAFG00000003404, ENSCAFG00000014282, ENSCAFG00000003402, ENSCAFG00000007761,…	3150	314	12767	1.72	9.9e-09
70	GOTERM_BP_ALL	GO:0051726~regulation of cell cycle	214	5.86623	5.22011e-12	ENSCAFG00000008755, ENSCAFG00000003411, ENSCAFG00000008894, ENSCAFG00000005878, ENSCAFG00000005970, ENSCAFG00000012136, ENSCAFG00000008696, ENSCAFG00000016467, ENSCAFG00000015642, ENSCAFG00000015641, ENSCAFG00000018584, ENSCAFG00000018170, ENSCAFG00000016085, ENSCAFG00000008557, ENSCAFG00000032693, ENSCAFG00000016363, ENSCAFG00000032695, ENSCAFG00000009802, ENSCAFG00000007391, ENSCAFG00000002174,…	2859	561	11337	1.51	1.1e-08
71	GOTERM_BP_ALL	GO:0048870~cell motility	309	8.47039	5.38729e-12	ENSCAFG00000029394, ENSCAFG00000019422, ENSCAFG00000002364, ENSCAFG00000015982, ENSCAFG00000008755, ENSCAFG00000016863, ENSCAFG00000006638, ENSCAFG00000016076, ENSCAFG00000005187, ENSCAFG00000013735, ENSCAFG00000008894, ENSCAFG00000019521, ENSCAFG00000014079, ENSCAFG00000016866, ENSCAFG00000019633, ENSCAFG00000005970, ENSCAFG00000014201, ENSCAFG00000018073, ENSCAFG00000013320, ENSCAFG00000018171,…	2859	876	11337	1.4	1.1e-08
72	GOTERM_BP_ALL	GO:0051674~localization of cell	309	8.47039	5.38729e-12	ENSCAFG00000029394, ENSCAFG00000019422, ENSCAFG00000002364, ENSCAFG00000015982, ENSCAFG00000008755, ENSCAFG00000016863, ENSCAFG00000006638, ENSCAFG00000016076, ENSCAFG00000005187, ENSCAFG00000013735, ENSCAFG00000008894, ENSCAFG00000019521, ENSCAFG00000014079, ENSCAFG00000016866, ENSCAFG00000019633, ENSCAFG00000005970, ENSCAFG00000014201, ENSCAFG00000018073, ENSCAFG00000013320, ENSCAFG00000018171,…	2859	876	11337	1.4	1.1e-08
73	GOTERM_MF_FAT	GO:1901363~heterocyclic compound binding	1174	32.182	6.14468e-12	ENSCAFG00000006638, ENSCAFG00000003828, ENSCAFG00000000001, ENSCAFG00000032081, ENSCAFG00000005970, ENSCAFG00000029776, ENSCAFG00000015840, ENSCAFG00000005386, ENSCAFG00000004950, ENSCAFG00000032690, ENSCAFG00000014201, ENSCAFG00000000934, ENSCAFG00000003113, ENSCAFG00000006431, ENSCAFG00000005194, ENSCAFG00000000732, ENSCAFG00000015642, ENSCAFG00000006438, ENSCAFG00000006244, ENSCAFG00000032694,…	2615	4122	10510	1.14	1.1e-08
74	GOTERM_MF_ALL	GO:0097159~organic cyclic compound binding	1183	32.4287	6.97801e-12	ENSCAFG00000006638, ENSCAFG00000003828, ENSCAFG00000000001, ENSCAFG00000032081, ENSCAFG00000005970, ENSCAFG00000029776, ENSCAFG00000015840, ENSCAFG00000005386, ENSCAFG00000004950, ENSCAFG00000032690, ENSCAFG00000014201, ENSCAFG00000000934, ENSCAFG00000003113, ENSCAFG00000006431, ENSCAFG00000005194, ENSCAFG00000015642, ENSCAFG00000000732, ENSCAFG00000006438, ENSCAFG00000006244, ENSCAFG00000032694,…	2647	4163	10658	1.14	1.2e-08
75	GOTERM_BP_ALL	GO:0048584~positive regulation of response to stimulus	396	10.8553	6.50693e-12	ENSCAFG00000012475, ENSCAFG00000005970, ENSCAFG00000006249, ENSCAFG00000006819, ENSCAFG00000015642, ENSCAFG00000008351, ENSCAFG00000006244, ENSCAFG00000032693, ENSCAFG00000006051, ENSCAFG00000032695, ENSCAFG00000009802, ENSCAFG00000003960, ENSCAFG00000007068, ENSCAFG00000006825, ENSCAFG00000005256, ENSCAFG00000005062, ENSCAFG00000003105, ENSCAFG00000025567, ENSCAFG00000000419, ENSCAFG00000005169,…	2859	1176	11337	1.34	1.3e-08
76	GOTERM_MF_FAT	GO:0097159~organic cyclic compound binding	1183	32.4287	9.7597e-12	ENSCAFG00000006638, ENSCAFG00000003828, ENSCAFG00000000001, ENSCAFG00000032081, ENSCAFG00000005970, ENSCAFG00000029776, ENSCAFG00000015840, ENSCAFG00000005386, ENSCAFG00000004950, ENSCAFG00000032690, ENSCAFG00000014201, ENSCAFG00000000934, ENSCAFG00000003113, ENSCAFG00000006431, ENSCAFG00000005194, ENSCAFG00000015642, ENSCAFG00000000732, ENSCAFG00000006438, ENSCAFG00000006244, ENSCAFG00000032694,…	2615	4163	10510	1.14	1.7e-08
77	GOTERM_BP_ALL	GO:0001944~vasculature development	172	4.71491	9.51904e-12	ENSCAFG00000018506, ENSCAFG00000029394, ENSCAFG00000010424, ENSCAFG00000011005, ENSCAFG00000013735, ENSCAFG00000005306, ENSCAFG00000004143, ENSCAFG00000028848, ENSCAFG00000017057, ENSCAFG00000002464, ENSCAFG00000005970, ENSCAFG00000005675, ENSCAFG00000019633, ENSCAFG00000017262, ENSCAFG00000012079, ENSCAFG00000006381, ENSCAFG00000013329, ENSCAFG00000006062, ENSCAFG00000016363, ENSCAFG00000032695,…	2859	430	11337	1.59	1.9e-08
78	GOTERM_BP_FAT	GO:0080134~regulation of response to stress	272	7.45614	1.15433e-11	ENSCAFG00000006638, ENSCAFG00000016076, ENSCAFG00000016077, ENSCAFG00000010834, ENSCAFG00000006249, ENSCAFG00000006819, ENSCAFG00000014201, ENSCAFG00000003518, ENSCAFG00000013320, ENSCAFG00000015642, ENSCAFG00000018584, ENSCAFG00000018171, ENSCAFG00000016085, ENSCAFG00000008351, ENSCAFG00000005570, ENSCAFG00000006051, ENSCAFG00000032695, ENSCAFG00000003960, ENSCAFG00000003404, ENSCAFG00000002174,…	2827	750	11109	1.43	2.3e-08
79	GOTERM_CC_ALL	GO:0005694~chromosome	224	6.14035	1.39757e-11	ENSCAFG00000006638, ENSCAFG00000003411, ENSCAFG00000008962, ENSCAFG00000012332, ENSCAFG00000019521, ENSCAFG00000012136, ENSCAFG00000016467, ENSCAFG00000002661, ENSCAFG00000000939, ENSCAFG00000000732, ENSCAFG00000012867, ENSCAFG00000016085, ENSCAFG00000009058, ENSCAFG00000018395, ENSCAFG00000002354, ENSCAFG00000010615, ENSCAFG00000013136, ENSCAFG00000014085, ENSCAFG00000006507, ENSCAFG00000009455,…	3150	610	12767	1.49	2.3e-08
80	GOTERM_BP_ALL	GO:0072358~cardiovascular system development	239	6.55154	1.20097e-11	ENSCAFG00000029394, ENSCAFG00000016863, ENSCAFG00000012331, ENSCAFG00000010424, ENSCAFG00000006638, ENSCAFG00000016077, ENSCAFG00000013735, ENSCAFG00000008894, ENSCAFG00000002464, ENSCAFG00000005970, ENSCAFG00000005675, ENSCAFG00000019633, ENSCAFG00000012079, ENSCAFG00000006819, ENSCAFG00000018170, ENSCAFG00000013329, ENSCAFG00000016363, ENSCAFG00000032695, ENSCAFG00000003404, ENSCAFG00000014597,…	2859	647	11337	1.46	2.4e-08
81	GOTERM_BP_ALL	GO:0072359~circulatory system development	239	6.55154	1.20097e-11	ENSCAFG00000029394, ENSCAFG00000016863, ENSCAFG00000012331, ENSCAFG00000010424, ENSCAFG00000006638, ENSCAFG00000016077, ENSCAFG00000013735, ENSCAFG00000008894, ENSCAFG00000002464, ENSCAFG00000005970, ENSCAFG00000005675, ENSCAFG00000019633, ENSCAFG00000012079, ENSCAFG00000006819, ENSCAFG00000018170, ENSCAFG00000013329, ENSCAFG00000016363, ENSCAFG00000032695, ENSCAFG00000003404, ENSCAFG00000014597,…	2859	647	11337	1.46	2.4e-08
82	GOTERM_MF_ALL	GO:0097367~carbohydrate derivative binding	503	13.7884	1.37488e-11	ENSCAFG00000006716, ENSCAFG00000015982, ENSCAFG00000015228, ENSCAFG00000008344, ENSCAFG00000000001, ENSCAFG00000005970, ENSCAFG00000015840, ENSCAFG00000004950, ENSCAFG00000012136, ENSCAFG00000006431, ENSCAFG00000005194, ENSCAFG00000000732, ENSCAFG00000001898, ENSCAFG00000015782, ENSCAFG00000008351, ENSCAFG00000006051, ENSCAFG00000032695, ENSCAFG00000012340, ENSCAFG00000001882, ENSCAFG00000018481,…	2647	1585	10658	1.28	2.4e-08
83	GOTERM_BP_FAT	GO:0051726~regulation of cell cycle	214	5.86623	1.26584e-11	ENSCAFG00000008755, ENSCAFG00000003411, ENSCAFG00000008894, ENSCAFG00000005878, ENSCAFG00000005970, ENSCAFG00000012136, ENSCAFG00000008696, ENSCAFG00000016467, ENSCAFG00000015642, ENSCAFG00000015641, ENSCAFG00000018584, ENSCAFG00000018170, ENSCAFG00000016085, ENSCAFG00000008557, ENSCAFG00000032693, ENSCAFG00000016363, ENSCAFG00000032695, ENSCAFG00000009802, ENSCAFG00000007391, ENSCAFG00000002174,…	2827	561	11109	1.5	2.6e-08
84	GOTERM_BP_ALL	GO:0035556~intracellular signal transduction	536	14.693	1.30014e-11	ENSCAFG00000015982, ENSCAFG00000005872, ENSCAFG00000005870, ENSCAFG00000006638, ENSCAFG00000005970, ENSCAFG00000006249, ENSCAFG00000006819, ENSCAFG00000015642, ENSCAFG00000006100, ENSCAFG00000015782, ENSCAFG00000008351, ENSCAFG00000032693, ENSCAFG00000006051, ENSCAFG00000032695, ENSCAFG00000009802, ENSCAFG00000003960, ENSCAFG00000000405, ENSCAFG00000014597, ENSCAFG00000007068, ENSCAFG00000014592,…	2859	1677	11337	1.27	2.6e-08
85	GOTERM_MF_FAT	GO:0097367~carbohydrate derivative binding	503	13.7884	1.79755e-11	ENSCAFG00000006716, ENSCAFG00000015982, ENSCAFG00000015228, ENSCAFG00000008344, ENSCAFG00000000001, ENSCAFG00000005970, ENSCAFG00000015840, ENSCAFG00000004950, ENSCAFG00000012136, ENSCAFG00000006431, ENSCAFG00000005194, ENSCAFG00000000732, ENSCAFG00000001898, ENSCAFG00000015782, ENSCAFG00000008351, ENSCAFG00000006051, ENSCAFG00000032695, ENSCAFG00000012340, ENSCAFG00000001882, ENSCAFG00000018481,…	2615	1585	10510	1.28	3.1e-08
86	GOTERM_BP_FAT	GO:0048870~cell motility	309	8.47039	1.66364e-11	ENSCAFG00000029394, ENSCAFG00000019422, ENSCAFG00000002364, ENSCAFG00000015982, ENSCAFG00000008755, ENSCAFG00000016863, ENSCAFG00000006638, ENSCAFG00000016076, ENSCAFG00000005187, ENSCAFG00000013735, ENSCAFG00000008894, ENSCAFG00000019521, ENSCAFG00000014079, ENSCAFG00000016866, ENSCAFG00000019633, ENSCAFG00000005970, ENSCAFG00000014201, ENSCAFG00000018073, ENSCAFG00000013320, ENSCAFG00000018171,…	2827	876	11109	1.39	3.4e-08
87	GOTERM_BP_FAT	GO:0051674~localization of cell	309	8.47039	1.66364e-11	ENSCAFG00000029394, ENSCAFG00000019422, ENSCAFG00000002364, ENSCAFG00000015982, ENSCAFG00000008755, ENSCAFG00000016863, ENSCAFG00000006638, ENSCAFG00000016076, ENSCAFG00000005187, ENSCAFG00000013735, ENSCAFG00000008894, ENSCAFG00000019521, ENSCAFG00000014079, ENSCAFG00000016866, ENSCAFG00000019633, ENSCAFG00000005970, ENSCAFG00000014201, ENSCAFG00000018073, ENSCAFG00000013320, ENSCAFG00000018171,…	2827	876	11109	1.39	3.4e-08
88	GOTERM_BP_ALL	GO:0040011~locomotion	339	9.29276	1.98588e-11	ENSCAFG00000029394, ENSCAFG00000002364, ENSCAFG00000019422, ENSCAFG00000008753, ENSCAFG00000015982, ENSCAFG00000008755, ENSCAFG00000016863, ENSCAFG00000006638, ENSCAFG00000016076, ENSCAFG00000005187, ENSCAFG00000013735, ENSCAFG00000008894, ENSCAFG00000014079, ENSCAFG00000019521, ENSCAFG00000016866, ENSCAFG00000019633, ENSCAFG00000005970, ENSCAFG00000014201, ENSCAFG00000018073, ENSCAFG00000013320,…	2859	987	11337	1.36	4e-08
89	GOTERM_BP_FAT	GO:0001944~vasculature development	172	4.71491	2.0783e-11	ENSCAFG00000018506, ENSCAFG00000029394, ENSCAFG00000010424, ENSCAFG00000011005, ENSCAFG00000013735, ENSCAFG00000005306, ENSCAFG00000004143, ENSCAFG00000028848, ENSCAFG00000017057, ENSCAFG00000002464, ENSCAFG00000005970, ENSCAFG00000005675, ENSCAFG00000019633, ENSCAFG00000017262, ENSCAFG00000012079, ENSCAFG00000006381, ENSCAFG00000013329, ENSCAFG00000006062, ENSCAFG00000016363, ENSCAFG00000032695,…	2827	430	11109	1.57	4.2e-08
90	GOTERM_BP_FAT	GO:0048584~positive regulation of response to stimulus	396	10.8553	2.38336e-11	ENSCAFG00000012475, ENSCAFG00000005970, ENSCAFG00000006249, ENSCAFG00000006819, ENSCAFG00000015642, ENSCAFG00000008351, ENSCAFG00000006244, ENSCAFG00000032693, ENSCAFG00000006051, ENSCAFG00000032695, ENSCAFG00000009802, ENSCAFG00000003960, ENSCAFG00000007068, ENSCAFG00000006825, ENSCAFG00000005256, ENSCAFG00000005062, ENSCAFG00000003105, ENSCAFG00000025567, ENSCAFG00000000419, ENSCAFG00000005169,…	2827	1176	11109	1.32	4.8e-08
91	GOTERM_BP_ALL	GO:0001775~cell activation	202	5.53728	2.40536e-11	ENSCAFG00000019422, ENSCAFG00000010625, ENSCAFG00000012569, ENSCAFG00000016076, ENSCAFG00000015228, ENSCAFG00000019631, ENSCAFG00000013735, ENSCAFG00000019521, ENSCAFG00000006249, ENSCAFG00000013538, ENSCAFG00000018752, ENSCAFG00000003518, ENSCAFG00000018171, ENSCAFG00000032693, ENSCAFG00000032695, ENSCAFG00000003404, ENSCAFG00000008959, ENSCAFG00000002961, ENSCAFG00000031079, ENSCAFG00000005062,…	2859	530	11337	1.51	4.9e-08
92	GOTERM_CC_ALL	GO:0070161~anchoring junction	136	3.72807	3.57125e-11	ENSCAFG00000016861, ENSCAFG00000008611, ENSCAFG00000011147, ENSCAFG00000019521, ENSCAFG00000029252, ENSCAFG00000010725, ENSCAFG00000000567, ENSCAFG00000019633, ENSCAFG00000012079, ENSCAFG00000003210, ENSCAFG00000020131, ENSCAFG00000007105, ENSCAFG00000008811, ENSCAFG00000000178, ENSCAFG00000001930, ENSCAFG00000014597, ENSCAFG00000003404, ENSCAFG00000014282, ENSCAFG00000003402, ENSCAFG00000007761,…	3150	330	12767	1.67	5.8e-08
93	GOTERM_BP_ALL	GO:0001525~angiogenesis	116	3.17982	2.92915e-11	ENSCAFG00000018506, ENSCAFG00000013735, ENSCAFG00000004143, ENSCAFG00000019633, ENSCAFG00000005675, ENSCAFG00000005970, ENSCAFG00000012079, ENSCAFG00000006062, ENSCAFG00000014597, ENSCAFG00000003404, ENSCAFG00000000609, ENSCAFG00000031104, ENSCAFG00000017144, ENSCAFG00000007383, ENSCAFG00000011326, ENSCAFG00000000482, ENSCAFG00000006069, ENSCAFG00000016086, ENSCAFG00000012206, ENSCAFG00000031965,…	2859	263	11337	1.75	6e-08
94	GOTERM_BP_FAT	GO:0072359~circulatory system development	239	6.55154	3.12629e-11	ENSCAFG00000029394, ENSCAFG00000016863, ENSCAFG00000012331, ENSCAFG00000010424, ENSCAFG00000006638, ENSCAFG00000016077, ENSCAFG00000013735, ENSCAFG00000008894, ENSCAFG00000002464, ENSCAFG00000005970, ENSCAFG00000005675, ENSCAFG00000019633, ENSCAFG00000012079, ENSCAFG00000006819, ENSCAFG00000018170, ENSCAFG00000013329, ENSCAFG00000016363, ENSCAFG00000032695, ENSCAFG00000003404, ENSCAFG00000014597,…	2827	647	11109	1.45	6.4e-08
95	GOTERM_BP_FAT	GO:0072358~cardiovascular system development	239	6.55154	3.12629e-11	ENSCAFG00000029394, ENSCAFG00000016863, ENSCAFG00000012331, ENSCAFG00000010424, ENSCAFG00000006638, ENSCAFG00000016077, ENSCAFG00000013735, ENSCAFG00000008894, ENSCAFG00000002464, ENSCAFG00000005970, ENSCAFG00000005675, ENSCAFG00000019633, ENSCAFG00000012079, ENSCAFG00000006819, ENSCAFG00000018170, ENSCAFG00000013329, ENSCAFG00000016363, ENSCAFG00000032695, ENSCAFG00000003404, ENSCAFG00000014597,…	2827	647	11109	1.45	6.4e-08
96	GOTERM_MF_DIRECT	GO:0044822~poly(A) RNA binding	261	7.15461	4.52303e-11	ENSCAFG00000016862, ENSCAFG00000009067, ENSCAFG00000012331, ENSCAFG00000012565, ENSCAFG00000008892, ENSCAFG00000019521, ENSCAFG00000005875, ENSCAFG00000005386, ENSCAFG00000004950, ENSCAFG00000000934, ENSCAFG00000000732, ENSCAFG00000005479, ENSCAFG00000006438, ENSCAFG00000005576, ENSCAFG00000009058, ENSCAFG00000032694, ENSCAFG00000006051, ENSCAFG00000014205, ENSCAFG00000002354, ENSCAFG00000012344,…	2647	739	10658	1.42	7.5e-08
97	GOTERM_CC_DIRECT	GO:0009897~external side of plasma membrane	76	2.08333	5.16277e-11	ENSCAFG00000019422, ENSCAFG00000015177, ENSCAFG00000008401, ENSCAFG00000012439, ENSCAFG00000007464, ENSCAFG00000016077, ENSCAFG00000012998, ENSCAFG00000013735, ENSCAFG00000013633, ENSCAFG00000014920, ENSCAFG00000012079, ENSCAFG00000000075, ENSCAFG00000003518, ENSCAFG00000018752, ENSCAFG00000018857, ENSCAFG00000020179, ENSCAFG00000011755, ENSCAFG00000010285, ENSCAFG00000016363, ENSCAFG00000014597,…	3150	153	12767	2.01	8e-08
98	GOTERM_BP_ALL	GO:0048514~blood vessel morphogenesis	137	3.75548	4.64889e-11	ENSCAFG00000029394, ENSCAFG00000018506, ENSCAFG00000013735, ENSCAFG00000004143, ENSCAFG00000028848, ENSCAFG00000005970, ENSCAFG00000019633, ENSCAFG00000005675, ENSCAFG00000012079, ENSCAFG00000006062, ENSCAFG00000032695, ENSCAFG00000014597, ENSCAFG00000003404, ENSCAFG00000000609, ENSCAFG00000031104, ENSCAFG00000017144, ENSCAFG00000011326, ENSCAFG00000007383, ENSCAFG00000000482, ENSCAFG00000006069,…	2859	328	11337	1.66	9.5e-08
99	GOTERM_BP_ALL	GO:0001568~blood vessel development	161	4.41338	5.26822e-11	ENSCAFG00000018506, ENSCAFG00000029394, ENSCAFG00000010424, ENSCAFG00000011005, ENSCAFG00000013735, ENSCAFG00000005306, ENSCAFG00000004143, ENSCAFG00000028848, ENSCAFG00000005970, ENSCAFG00000005675, ENSCAFG00000019633, ENSCAFG00000017262, ENSCAFG00000012079, ENSCAFG00000006381, ENSCAFG00000013329, ENSCAFG00000006062, ENSCAFG00000032695, ENSCAFG00000014597, ENSCAFG00000003404, ENSCAFG00000000609,…	2859	403	11337	1.58	1.1e-07
100	GOTERM_BP_FAT	GO:0001525~angiogenesis	116	3.17982	5.34475e-11	ENSCAFG00000018506, ENSCAFG00000013735, ENSCAFG00000004143, ENSCAFG00000019633, ENSCAFG00000005675, ENSCAFG00000005970, ENSCAFG00000012079, ENSCAFG00000006062, ENSCAFG00000014597, ENSCAFG00000003404, ENSCAFG00000000609, ENSCAFG00000031104, ENSCAFG00000017144, ENSCAFG00000007383, ENSCAFG00000011326, ENSCAFG00000000482, ENSCAFG00000006069, ENSCAFG00000016086, ENSCAFG00000012206, ENSCAFG00000031965,…	2827	263	11109	1.73	1.1e-07
101	GOTERM_BP_FAT	GO:0001775~cell activation	202	5.53728	5.66153e-11	ENSCAFG00000019422, ENSCAFG00000010625, ENSCAFG00000012569, ENSCAFG00000016076, ENSCAFG00000015228, ENSCAFG00000019631, ENSCAFG00000013735, ENSCAFG00000019521, ENSCAFG00000006249, ENSCAFG00000013538, ENSCAFG00000018752, ENSCAFG00000003518, ENSCAFG00000018171, ENSCAFG00000032693, ENSCAFG00000032695, ENSCAFG00000003404, ENSCAFG00000008959, ENSCAFG00000002961, ENSCAFG00000031079, ENSCAFG00000005062,…	2827	530	11109	1.5	1.1e-07
102	GOTERM_BP_FAT	GO:0035556~intracellular signal transduction	536	14.693	6.1763e-11	ENSCAFG00000015982, ENSCAFG00000005872, ENSCAFG00000005870, ENSCAFG00000006638, ENSCAFG00000005970, ENSCAFG00000006249, ENSCAFG00000006819, ENSCAFG00000015642, ENSCAFG00000006100, ENSCAFG00000015782, ENSCAFG00000008351, ENSCAFG00000032693, ENSCAFG00000006051, ENSCAFG00000032695, ENSCAFG00000009802, ENSCAFG00000003960, ENSCAFG00000000405, ENSCAFG00000014597, ENSCAFG00000007068, ENSCAFG00000014592,…	2827	1677	11109	1.26	1.3e-07
103	GOTERM_BP_FAT	GO:0040011~locomotion	339	9.29276	6.36342e-11	ENSCAFG00000029394, ENSCAFG00000002364, ENSCAFG00000019422, ENSCAFG00000008753, ENSCAFG00000015982, ENSCAFG00000008755, ENSCAFG00000016863, ENSCAFG00000006638, ENSCAFG00000016076, ENSCAFG00000005187, ENSCAFG00000013735, ENSCAFG00000008894, ENSCAFG00000014079, ENSCAFG00000019521, ENSCAFG00000016866, ENSCAFG00000019633, ENSCAFG00000005970, ENSCAFG00000014201, ENSCAFG00000018073, ENSCAFG00000013320,…	2827	987	11109	1.35	1.3e-07
104	GOTERM_BP_ALL	GO:0030155~regulation of cell adhesion	161	4.41338	6.5968e-11	ENSCAFG00000009887, ENSCAFG00000029394, ENSCAFG00000019422, ENSCAFG00000010625, ENSCAFG00000008755, ENSCAFG00000011140, ENSCAFG00000006638, ENSCAFG00000013735, ENSCAFG00000008894, ENSCAFG00000019521, ENSCAFG00000019633, ENSCAFG00000009680, ENSCAFG00000006249, ENSCAFG00000013538, ENSCAFG00000018752, ENSCAFG00000013320, ENSCAFG00000009258, ENSCAFG00000018171, ENSCAFG00000018401, ENSCAFG00000010090,…	2859	404	11337	1.58	1.3e-07
105	GOTERM_CC_ALL	GO:0043232~intracellular non-membrane-bounded organelle	751	20.5866	8.60275e-11	ENSCAFG00000015229, ENSCAFG00000015982, ENSCAFG00000006638, ENSCAFG00000015323, ENSCAFG00000008344, ENSCAFG00000012332, ENSCAFG00000004950, ENSCAFG00000012136, ENSCAFG00000014201, ENSCAFG00000009945, ENSCAFG00000016467, ENSCAFG00000000939, ENSCAFG00000020131, ENSCAFG00000000732, ENSCAFG00000015641, ENSCAFG00000015782, ENSCAFG00000006438, ENSCAFG00000010003, ENSCAFG00000032693, ENSCAFG00000032694,…	3150	2529	12767	1.2	1.4e-07
106	GOTERM_CC_ALL	GO:0043228~non-membrane-bounded organelle	751	20.5866	8.60275e-11	ENSCAFG00000015229, ENSCAFG00000015982, ENSCAFG00000006638, ENSCAFG00000015323, ENSCAFG00000008344, ENSCAFG00000012332, ENSCAFG00000004950, ENSCAFG00000012136, ENSCAFG00000014201, ENSCAFG00000009945, ENSCAFG00000016467, ENSCAFG00000000939, ENSCAFG00000020131, ENSCAFG00000000732, ENSCAFG00000015641, ENSCAFG00000015782, ENSCAFG00000006438, ENSCAFG00000010003, ENSCAFG00000032693, ENSCAFG00000032694,…	3150	2529	12767	1.2	1.4e-07
107	GOTERM_BP_ALL	GO:0050776~regulation of immune response	148	4.05702	7.69855e-11	ENSCAFG00000019422, ENSCAFG00000010625, ENSCAFG00000012569, ENSCAFG00000023498, ENSCAFG00000024540, ENSCAFG00000011144, ENSCAFG00000006249, ENSCAFG00000007100, ENSCAFG00000018752, ENSCAFG00000013320, ENSCAFG00000003518, ENSCAFG00000017565, ENSCAFG00000010281, ENSCAFG00000008351, ENSCAFG00000011755, ENSCAFG00000010189, ENSCAFG00000003404, ENSCAFG00000003293, ENSCAFG00000012707, ENSCAFG00000008959,…	2859	364	11337	1.61	1.6e-07
108	GOTERM_BP_FAT	GO:0048514~blood vessel morphogenesis	137	3.75548	9.0083e-11	ENSCAFG00000029394, ENSCAFG00000018506, ENSCAFG00000013735, ENSCAFG00000004143, ENSCAFG00000028848, ENSCAFG00000005970, ENSCAFG00000019633, ENSCAFG00000005675, ENSCAFG00000012079, ENSCAFG00000006062, ENSCAFG00000032695, ENSCAFG00000014597, ENSCAFG00000003404, ENSCAFG00000000609, ENSCAFG00000031104, ENSCAFG00000017144, ENSCAFG00000011326, ENSCAFG00000007383, ENSCAFG00000000482, ENSCAFG00000006069,…	2827	328	11109	1.64	1.8e-07
109	GOTERM_BP_FAT	GO:0001568~blood vessel development	161	4.41338	1.09154e-10	ENSCAFG00000018506, ENSCAFG00000029394, ENSCAFG00000010424, ENSCAFG00000011005, ENSCAFG00000013735, ENSCAFG00000005306, ENSCAFG00000004143, ENSCAFG00000028848, ENSCAFG00000005970, ENSCAFG00000005675, ENSCAFG00000019633, ENSCAFG00000017262, ENSCAFG00000012079, ENSCAFG00000006381, ENSCAFG00000013329, ENSCAFG00000006062, ENSCAFG00000032695, ENSCAFG00000014597, ENSCAFG00000003404, ENSCAFG00000000609,…	2827	403	11109	1.57	2.2e-07
110	GOTERM_BP_FAT	GO:0030155~regulation of cell adhesion	161	4.41338	1.36283e-10	ENSCAFG00000009887, ENSCAFG00000029394, ENSCAFG00000019422, ENSCAFG00000010625, ENSCAFG00000008755, ENSCAFG00000011140, ENSCAFG00000006638, ENSCAFG00000013735, ENSCAFG00000008894, ENSCAFG00000019521, ENSCAFG00000019633, ENSCAFG00000009680, ENSCAFG00000006249, ENSCAFG00000013538, ENSCAFG00000018752, ENSCAFG00000013320, ENSCAFG00000009258, ENSCAFG00000018171, ENSCAFG00000018401, ENSCAFG00000010090,…	2827	404	11109	1.57	2.8e-07
111	GOTERM_BP_ALL	GO:0031347~regulation of defense response	151	4.13925	1.42201e-10	ENSCAFG00000009887, ENSCAFG00000016076, ENSCAFG00000023498, ENSCAFG00000024540, ENSCAFG00000010834, ENSCAFG00000005306, ENSCAFG00000009674, ENSCAFG00000014923, ENSCAFG00000006249, ENSCAFG00000014201, ENSCAFG00000000075, ENSCAFG00000013320, ENSCAFG00000003518, ENSCAFG00000018171, ENSCAFG00000010281, ENSCAFG00000016085, ENSCAFG00000008351, ENSCAFG00000011755, ENSCAFG00000010189, ENSCAFG00000005570,…	2859	376	11337	1.59	2.9e-07
112	GOTERM_BP_ALL	GO:0009966~regulation of signal transduction	527	14.4463	1.46715e-10	ENSCAFG00000012331, ENSCAFG00000006638, ENSCAFG00000012475, ENSCAFG00000000001, ENSCAFG00000005970, ENSCAFG00000006249, ENSCAFG00000006819, ENSCAFG00000015642, ENSCAFG00000006100, ENSCAFG00000001898, ENSCAFG00000008351, ENSCAFG00000006244, ENSCAFG00000006051, ENSCAFG00000032695, ENSCAFG00000009802, ENSCAFG00000003960, ENSCAFG00000000405, ENSCAFG00000014597, ENSCAFG00000007394, ENSCAFG00000007068,…	2859	1667	11337	1.25	3e-07
113	GOTERM_BP_FAT	GO:0050776~regulation of immune response	148	4.05702	1.53092e-10	ENSCAFG00000019422, ENSCAFG00000010625, ENSCAFG00000012569, ENSCAFG00000023498, ENSCAFG00000024540, ENSCAFG00000011144, ENSCAFG00000006249, ENSCAFG00000007100, ENSCAFG00000018752, ENSCAFG00000013320, ENSCAFG00000003518, ENSCAFG00000017565, ENSCAFG00000010281, ENSCAFG00000008351, ENSCAFG00000011755, ENSCAFG00000010189, ENSCAFG00000003404, ENSCAFG00000003293, ENSCAFG00000012707, ENSCAFG00000008959,…	2827	364	11109	1.6	3.1e-07
114	GOTERM_CC_FAT	GO:0009897~external side of plasma membrane	82	2.24781	2.33749e-10	ENSCAFG00000019422, ENSCAFG00000015177, ENSCAFG00000008401, ENSCAFG00000012439, ENSCAFG00000007464, ENSCAFG00000016077, ENSCAFG00000012998, ENSCAFG00000016228, ENSCAFG00000013735, ENSCAFG00000013633, ENSCAFG00000014920, ENSCAFG00000012079, ENSCAFG00000000075, ENSCAFG00000018752, ENSCAFG00000003518, ENSCAFG00000028508, ENSCAFG00000020179, ENSCAFG00000018857, ENSCAFG00000011755, ENSCAFG00000010285,…	2566	163	9610	1.88	3.8e-07
115	GOTERM_BP_ALL	GO:0006468~protein phosphorylation	346	9.48465	2.25204e-10	ENSCAFG00000019422, ENSCAFG00000010625, ENSCAFG00000008755, ENSCAFG00000003411, ENSCAFG00000016077, ENSCAFG00000019429, ENSCAFG00000013735, ENSCAFG00000000001, ENSCAFG00000008894, ENSCAFG00000032081, ENSCAFG00000005970, ENSCAFG00000015840, ENSCAFG00000012136, ENSCAFG00000006819, ENSCAFG00000003518, ENSCAFG00000006100, ENSCAFG00000015642, ENSCAFG00000018171, ENSCAFG00000018170, ENSCAFG00000008557,…	2859	1029	11337	1.33	4.6e-07
116	GOTERM_BP_ALL	GO:0098602~single organism cell adhesion	187	5.1261	2.28436e-10	ENSCAFG00000019422, ENSCAFG00000029394, ENSCAFG00000009887, ENSCAFG00000010625, ENSCAFG00000008755, ENSCAFG00000011140, ENSCAFG00000013735, ENSCAFG00000011147, ENSCAFG00000019521, ENSCAFG00000009680, ENSCAFG00000006249, ENSCAFG00000013538, ENSCAFG00000013320, ENSCAFG00000018752, ENSCAFG00000017565, ENSCAFG00000018171, ENSCAFG00000018401, ENSCAFG00000010090, ENSCAFG00000032693, ENSCAFG00000007000,…	2859	493	11337	1.5	4.6e-07
117	GOTERM_BP_ALL	GO:0045321~leukocyte activation	175	4.79715	2.62016e-10	ENSCAFG00000019422, ENSCAFG00000009887, ENSCAFG00000010625, ENSCAFG00000014454, ENSCAFG00000012569, ENSCAFG00000010676, ENSCAFG00000011144, ENSCAFG00000006249, ENSCAFG00000013538, ENSCAFG00000018752, ENSCAFG00000003518, ENSCAFG00000017565, ENSCAFG00000018171, ENSCAFG00000018401, ENSCAFG00000011755, ENSCAFG00000010090, ENSCAFG00000032693, ENSCAFG00000032695, ENSCAFG00000003404, ENSCAFG00000003293,…	2859	455	11337	1.53	5.3e-07
118	GOTERM_BP_ALL	GO:0051239~regulation of multicellular organismal process	530	14.5285	2.75419e-10	ENSCAFG00000006638, ENSCAFG00000005187, ENSCAFG00000031409, ENSCAFG00000005970, ENSCAFG00000006249, ENSCAFG00000006100, ENSCAFG00000015641, ENSCAFG00000008351, ENSCAFG00000010003, ENSCAFG00000006051, ENSCAFG00000032695, ENSCAFG00000000609, ENSCAFG00000014592, ENSCAFG00000003102, ENSCAFG00000012149, ENSCAFG00000016453, ENSCAFG00000003979, ENSCAFG00000005259, ENSCAFG00000007387, ENSCAFG00000005062,…	2859	1684	11337	1.25	5.6e-07
119	GOTERM_BP_FAT	GO:0031347~regulation of defense response	151	4.13925	2.82982e-10	ENSCAFG00000009887, ENSCAFG00000016076, ENSCAFG00000023498, ENSCAFG00000024540, ENSCAFG00000010834, ENSCAFG00000005306, ENSCAFG00000009674, ENSCAFG00000014923, ENSCAFG00000006249, ENSCAFG00000014201, ENSCAFG00000000075, ENSCAFG00000013320, ENSCAFG00000003518, ENSCAFG00000018171, ENSCAFG00000010281, ENSCAFG00000016085, ENSCAFG00000008351, ENSCAFG00000011755, ENSCAFG00000010189, ENSCAFG00000005570,…	2827	376	11109	1.58	5.7e-07
120	GOTERM_BP_ALL	GO:0022603~regulation of anatomical structure morphogenesis	231	6.33224	2.96694e-10	ENSCAFG00000005677, ENSCAFG00000008753, ENSCAFG00000008755, ENSCAFG00000002189, ENSCAFG00000006638, ENSCAFG00000016077, ENSCAFG00000003411, ENSCAFG00000013735, ENSCAFG00000019521, ENSCAFG00000019633, ENSCAFG00000005970, ENSCAFG00000013320, ENSCAFG00000006100, ENSCAFG00000015641, ENSCAFG00000016363, ENSCAFG00000032695, ENSCAFG00000007391, ENSCAFG00000000609, ENSCAFG00000018965, ENSCAFG00000019435,…	2859	639	11337	1.43	6e-07
121	GOTERM_BP_ALL	GO:2000026~regulation of multicellular organismal development	361	9.89583	3.63445e-10	ENSCAFG00000002364, ENSCAFG00000008753, ENSCAFG00000006638, ENSCAFG00000003411, ENSCAFG00000016077, ENSCAFG00000005187, ENSCAFG00000031409, ENSCAFG00000019633, ENSCAFG00000005970, ENSCAFG00000006249, ENSCAFG00000013538, ENSCAFG00000018752, ENSCAFG00000013320, ENSCAFG00000006100, ENSCAFG00000015641, ENSCAFG00000018170, ENSCAFG00000008557, ENSCAFG00000010003, ENSCAFG00000006051, ENSCAFG00000032695,…	2859	1085	11337	1.32	7.4e-07
122	GOTERM_MF_ALL	GO:0044822~poly(A) RNA binding	290	7.94956	4.38593e-10	ENSCAFG00000016862, ENSCAFG00000009067, ENSCAFG00000012331, ENSCAFG00000012565, ENSCAFG00000008892, ENSCAFG00000019521, ENSCAFG00000005875, ENSCAFG00000005386, ENSCAFG00000004950, ENSCAFG00000000934, ENSCAFG00000000732, ENSCAFG00000005479, ENSCAFG00000006438, ENSCAFG00000005576, ENSCAFG00000009058, ENSCAFG00000032694, ENSCAFG00000001892, ENSCAFG00000006051, ENSCAFG00000014205, ENSCAFG00000029666,…	2647	854	10658	1.37	7.6e-07
123	GOTERM_CC_ALL	GO:0044427~chromosomal part	204	5.59211	4.71418e-10	ENSCAFG00000006638, ENSCAFG00000003411, ENSCAFG00000012332, ENSCAFG00000019521, ENSCAFG00000012136, ENSCAFG00000016467, ENSCAFG00000000939, ENSCAFG00000002661, ENSCAFG00000000732, ENSCAFG00000009058, ENSCAFG00000018395, ENSCAFG00000002354, ENSCAFG00000010615, ENSCAFG00000013136, ENSCAFG00000014085, ENSCAFG00000006507, ENSCAFG00000009455, ENSCAFG00000020017, ENSCAFG00000030570, ENSCAFG00000002659,…	3150	563	12767	1.47	7.6e-07
124	GOTERM_MF_FAT	GO:0044822~poly(A) RNA binding	290	7.94956	5.43463e-10	ENSCAFG00000016862, ENSCAFG00000009067, ENSCAFG00000012331, ENSCAFG00000012565, ENSCAFG00000008892, ENSCAFG00000019521, ENSCAFG00000005875, ENSCAFG00000005386, ENSCAFG00000004950, ENSCAFG00000000934, ENSCAFG00000000732, ENSCAFG00000005479, ENSCAFG00000006438, ENSCAFG00000005576, ENSCAFG00000009058, ENSCAFG00000032694, ENSCAFG00000001892, ENSCAFG00000006051, ENSCAFG00000014205, ENSCAFG00000029666,…	2615	854	10510	1.36	9.3e-07
125	GOTERM_BP_ALL	GO:0032101~regulation of response to external stimulus	187	5.1261	4.91333e-10	ENSCAFG00000009887, ENSCAFG00000016076, ENSCAFG00000006638, ENSCAFG00000024540, ENSCAFG00000010834, ENSCAFG00000005306, ENSCAFG00000009674, ENSCAFG00000005970, ENSCAFG00000019633, ENSCAFG00000014923, ENSCAFG00000006249, ENSCAFG00000006381, ENSCAFG00000014201, ENSCAFG00000000075, ENSCAFG00000015137, ENSCAFG00000003518, ENSCAFG00000013320, ENSCAFG00000018171, ENSCAFG00000007364, ENSCAFG00000016085,…	2859	497	11337	1.49	1e-06
126	GOTERM_BP_ALL	GO:0016310~phosphorylation	384	10.5263	4.94706e-10	ENSCAFG00000019422, ENSCAFG00000010625, ENSCAFG00000008755, ENSCAFG00000003411, ENSCAFG00000016077, ENSCAFG00000009062, ENSCAFG00000019429, ENSCAFG00000013735, ENSCAFG00000000001, ENSCAFG00000008894, ENSCAFG00000032081, ENSCAFG00000005970, ENSCAFG00000015840, ENSCAFG00000012136, ENSCAFG00000006819, ENSCAFG00000008696, ENSCAFG00000003518, ENSCAFG00000013320, ENSCAFG00000015642, ENSCAFG00000006100,…	2859	1168	11337	1.3	1e-06
127	GOTERM_BP_FAT	GO:0098602~single organism cell adhesion	187	5.1261	4.96294e-10	ENSCAFG00000019422, ENSCAFG00000029394, ENSCAFG00000009887, ENSCAFG00000010625, ENSCAFG00000008755, ENSCAFG00000011140, ENSCAFG00000013735, ENSCAFG00000011147, ENSCAFG00000019521, ENSCAFG00000009680, ENSCAFG00000006249, ENSCAFG00000013538, ENSCAFG00000013320, ENSCAFG00000018752, ENSCAFG00000017565, ENSCAFG00000018171, ENSCAFG00000018401, ENSCAFG00000010090, ENSCAFG00000032693, ENSCAFG00000007000,…	2827	493	11109	1.49	1e-06
128	GOTERM_BP_FAT	GO:0045321~leukocyte activation	175	4.79715	5.51164e-10	ENSCAFG00000019422, ENSCAFG00000009887, ENSCAFG00000010625, ENSCAFG00000014454, ENSCAFG00000012569, ENSCAFG00000010676, ENSCAFG00000011144, ENSCAFG00000006249, ENSCAFG00000013538, ENSCAFG00000018752, ENSCAFG00000003518, ENSCAFG00000017565, ENSCAFG00000018171, ENSCAFG00000018401, ENSCAFG00000011755, ENSCAFG00000010090, ENSCAFG00000032693, ENSCAFG00000032695, ENSCAFG00000003404, ENSCAFG00000003293,…	2827	455	11109	1.51	1.1e-06
129	GOTERM_BP_ALL	GO:0050793~regulation of developmental process	436	11.9518	6.05621e-10	ENSCAFG00000006638, ENSCAFG00000005187, ENSCAFG00000005970, ENSCAFG00000031409, ENSCAFG00000006249, ENSCAFG00000015642, ENSCAFG00000006100, ENSCAFG00000015641, ENSCAFG00000010003, ENSCAFG00000016363, ENSCAFG00000006051, ENSCAFG00000032695, ENSCAFG00000007391, ENSCAFG00000000609, ENSCAFG00000014592, ENSCAFG00000003102, ENSCAFG00000003979, ENSCAFG00000005259, ENSCAFG00000016453, ENSCAFG00000018575,…	2859	1354	11337	1.28	1.2e-06
130	GOTERM_BP_FAT	GO:0009966~regulation of signal transduction	527	14.4463	6.10525e-10	ENSCAFG00000012331, ENSCAFG00000006638, ENSCAFG00000012475, ENSCAFG00000000001, ENSCAFG00000005970, ENSCAFG00000006249, ENSCAFG00000006819, ENSCAFG00000015642, ENSCAFG00000006100, ENSCAFG00000001898, ENSCAFG00000008351, ENSCAFG00000006244, ENSCAFG00000006051, ENSCAFG00000032695, ENSCAFG00000009802, ENSCAFG00000003960, ENSCAFG00000000405, ENSCAFG00000014597, ENSCAFG00000007394, ENSCAFG00000007068,…	2827	1667	11109	1.24	1.2e-06
131	GOTERM_CC_DIRECT	GO:0005925~focal adhesion	112	3.07018	8.50616e-10	ENSCAFG00000016861, ENSCAFG00000008611, ENSCAFG00000019521, ENSCAFG00000029252, ENSCAFG00000010725, ENSCAFG00000000567, ENSCAFG00000012079, ENSCAFG00000003210, ENSCAFG00000007105, ENSCAFG00000000178, ENSCAFG00000014597, ENSCAFG00000001930, ENSCAFG00000003404, ENSCAFG00000014282, ENSCAFG00000003402, ENSCAFG00000007761, ENSCAFG00000016987, ENSCAFG00000015796, ENSCAFG00000015912, ENSCAFG00000003833,…	3150	268	12767	1.69	1.3e-06
132	GOTERM_BP_ALL	GO:0098609~cell-cell adhesion	199	5.45504	6.83312e-10	ENSCAFG00000019422, ENSCAFG00000002364, ENSCAFG00000029394, ENSCAFG00000010625, ENSCAFG00000013735, ENSCAFG00000019521, ENSCAFG00000006249, ENSCAFG00000013538, ENSCAFG00000013320, ENSCAFG00000018752, ENSCAFG00000018171, ENSCAFG00000032693, ENSCAFG00000016363, ENSCAFG00000003404, ENSCAFG00000014597, ENSCAFG00000008959, ENSCAFG00000009810, ENSCAFG00000025057, ENSCAFG00000031079, ENSCAFG00000016453,…	2859	538	11337	1.47	1.4e-06
133	GOTERM_BP_FAT	GO:0006468~protein phosphorylation	346	9.48465	7.02011e-10	ENSCAFG00000019422, ENSCAFG00000010625, ENSCAFG00000008755, ENSCAFG00000003411, ENSCAFG00000016077, ENSCAFG00000019429, ENSCAFG00000013735, ENSCAFG00000000001, ENSCAFG00000008894, ENSCAFG00000032081, ENSCAFG00000005970, ENSCAFG00000015840, ENSCAFG00000012136, ENSCAFG00000006819, ENSCAFG00000003518, ENSCAFG00000006100, ENSCAFG00000015642, ENSCAFG00000018171, ENSCAFG00000018170, ENSCAFG00000008557,…	2827	1029	11109	1.32	1.4e-06
134	GOTERM_BP_ALL	GO:0001817~regulation of cytokine production	143	3.91996	7.09627e-10	ENSCAFG00000019422, ENSCAFG00000012569, ENSCAFG00000016076, ENSCAFG00000006638, ENSCAFG00000023498, ENSCAFG00000010676, ENSCAFG00000024540, ENSCAFG00000012666, ENSCAFG00000005970, ENSCAFG00000006249, ENSCAFG00000007100, ENSCAFG00000013320, ENSCAFG00000003518, ENSCAFG00000008351, ENSCAFG00000011755, ENSCAFG00000010189, ENSCAFG00000002753, ENSCAFG00000006051, ENSCAFG00000003293, ENSCAFG00000008959,…	2859	358	11337	1.58	1.4e-06
135	GOTERM_CC_ALL	GO:0005925~focal adhesion	112	3.07018	8.50616e-10	ENSCAFG00000016861, ENSCAFG00000008611, ENSCAFG00000019521, ENSCAFG00000029252, ENSCAFG00000010725, ENSCAFG00000000567, ENSCAFG00000012079, ENSCAFG00000003210, ENSCAFG00000007105, ENSCAFG00000000178, ENSCAFG00000014597, ENSCAFG00000001930, ENSCAFG00000003404, ENSCAFG00000014282, ENSCAFG00000003402, ENSCAFG00000007761, ENSCAFG00000016987, ENSCAFG00000015796, ENSCAFG00000015912, ENSCAFG00000003833,…	3150	268	12767	1.69	1.4e-06
136	GOTERM_CC_FAT	GO:0098552~side of membrane	126	3.45395	8.65435e-10	ENSCAFG00000019422, ENSCAFG00000010625, ENSCAFG00000008755, ENSCAFG00000016077, ENSCAFG00000013735, ENSCAFG00000014920, ENSCAFG00000012079, ENSCAFG00000002046, ENSCAFG00000000075, ENSCAFG00000018752, ENSCAFG00000003518, ENSCAFG00000017565, ENSCAFG00000011755, ENSCAFG00000010285, ENSCAFG00000016363, ENSCAFG00000009802, ENSCAFG00000001930, ENSCAFG00000014597, ENSCAFG00000003402, ENSCAFG00000010718,…	2566	291	9610	1.62	1.4e-06
137	GOTERM_BP_FAT	GO:0022603~regulation of anatomical structure morphogenesis	231	6.33224	7.19877e-10	ENSCAFG00000005677, ENSCAFG00000008753, ENSCAFG00000008755, ENSCAFG00000002189, ENSCAFG00000006638, ENSCAFG00000016077, ENSCAFG00000003411, ENSCAFG00000013735, ENSCAFG00000019521, ENSCAFG00000019633, ENSCAFG00000005970, ENSCAFG00000013320, ENSCAFG00000006100, ENSCAFG00000015641, ENSCAFG00000016363, ENSCAFG00000032695, ENSCAFG00000007391, ENSCAFG00000000609, ENSCAFG00000018965, ENSCAFG00000019435,…	2827	639	11109	1.42	1.5e-06
138	GOTERM_CC_ALL	GO:0009986~cell surface	182	4.98904	1.02423e-09	ENSCAFG00000019422, ENSCAFG00000008612, ENSCAFG00000016077, ENSCAFG00000013735, ENSCAFG00000000001, ENSCAFG00000014920, ENSCAFG00000019633, ENSCAFG00000011234, ENSCAFG00000017262, ENSCAFG00000012079, ENSCAFG00000000075, ENSCAFG00000003518, ENSCAFG00000018752, ENSCAFG00000008557, ENSCAFG00000008351, ENSCAFG00000019835, ENSCAFG00000011755, ENSCAFG00000010285, ENSCAFG00000016363, ENSCAFG00000032695,…	3150	494	12767	1.49	1.7e-06
139	GOTERM_BP_FAT	GO:0032101~regulation of response to external stimulus	187	5.1261	1.05503e-09	ENSCAFG00000009887, ENSCAFG00000016076, ENSCAFG00000006638, ENSCAFG00000024540, ENSCAFG00000010834, ENSCAFG00000005306, ENSCAFG00000009674, ENSCAFG00000005970, ENSCAFG00000019633, ENSCAFG00000014923, ENSCAFG00000006249, ENSCAFG00000006381, ENSCAFG00000014201, ENSCAFG00000000075, ENSCAFG00000015137, ENSCAFG00000003518, ENSCAFG00000013320, ENSCAFG00000018171, ENSCAFG00000007364, ENSCAFG00000016085,…	2827	497	11109	1.48	2.1e-06
140	GOTERM_CC_ALL	GO:0030055~cell-substrate junction	113	3.09759	1.38701e-09	ENSCAFG00000016861, ENSCAFG00000008611, ENSCAFG00000019521, ENSCAFG00000029252, ENSCAFG00000010725, ENSCAFG00000000567, ENSCAFG00000012079, ENSCAFG00000003210, ENSCAFG00000007105, ENSCAFG00000000178, ENSCAFG00000014597, ENSCAFG00000001930, ENSCAFG00000003404, ENSCAFG00000014282, ENSCAFG00000003402, ENSCAFG00000007761, ENSCAFG00000016987, ENSCAFG00000015796, ENSCAFG00000015912, ENSCAFG00000003833,…	3150	273	12767	1.68	2.2e-06
141	GOTERM_BP_ALL	GO:0051246~regulation of protein metabolic process	480	13.1579	1.10709e-09	ENSCAFG00000006638, ENSCAFG00000005187, ENSCAFG00000005188, ENSCAFG00000000001, ENSCAFG00000005970, ENSCAFG00000015840, ENSCAFG00000006249, ENSCAFG00000006819, ENSCAFG00000016467, ENSCAFG00000015642, ENSCAFG00000006100, ENSCAFG00000018584, ENSCAFG00000010003, ENSCAFG00000001892, ENSCAFG00000006051, ENSCAFG00000032695, ENSCAFG00000014597, ENSCAFG00000014592, ENSCAFG00000014591, ENSCAFG00000000308,…	2859	1517	11337	1.25	2.3e-06
142	GOTERM_BP_FAT	GO:2000026~regulation of multicellular organismal development	361	9.89583	1.13638e-09	ENSCAFG00000002364, ENSCAFG00000008753, ENSCAFG00000006638, ENSCAFG00000003411, ENSCAFG00000016077, ENSCAFG00000005187, ENSCAFG00000031409, ENSCAFG00000019633, ENSCAFG00000005970, ENSCAFG00000006249, ENSCAFG00000013538, ENSCAFG00000018752, ENSCAFG00000013320, ENSCAFG00000006100, ENSCAFG00000015641, ENSCAFG00000018170, ENSCAFG00000008557, ENSCAFG00000010003, ENSCAFG00000006051, ENSCAFG00000032695,…	2827	1085	11109	1.31	2.3e-06
143	GOTERM_BP_ALL	GO:0050865~regulation of cell activation	123	3.37171	1.20299e-09	ENSCAFG00000009887, ENSCAFG00000019422, ENSCAFG00000010625, ENSCAFG00000012569, ENSCAFG00000014454, ENSCAFG00000010676, ENSCAFG00000011144, ENSCAFG00000006249, ENSCAFG00000013538, ENSCAFG00000018752, ENSCAFG00000003518, ENSCAFG00000018171, ENSCAFG00000011755, ENSCAFG00000010090, ENSCAFG00000032693, ENSCAFG00000032695, ENSCAFG00000003404, ENSCAFG00000008959, ENSCAFG00000010686, ENSCAFG00000011326,…	2859	298	11337	1.64	2.4e-06
144	GOTERM_CC_FAT	GO:0005912~adherens junction	133	3.64583	1.58305e-09	ENSCAFG00000016861, ENSCAFG00000008611, ENSCAFG00000011147, ENSCAFG00000019521, ENSCAFG00000029252, ENSCAFG00000010725, ENSCAFG00000000567, ENSCAFG00000019633, ENSCAFG00000012079, ENSCAFG00000003210, ENSCAFG00000020131, ENSCAFG00000007105, ENSCAFG00000008811, ENSCAFG00000000178, ENSCAFG00000001930, ENSCAFG00000014597, ENSCAFG00000003404, ENSCAFG00000014282, ENSCAFG00000003402, ENSCAFG00000007761,…	2566	314	9610	1.59	2.5e-06
145	GOTERM_BP_FAT	GO:0001817~regulation of cytokine production	143	3.91996	1.35316e-09	ENSCAFG00000019422, ENSCAFG00000012569, ENSCAFG00000016076, ENSCAFG00000006638, ENSCAFG00000023498, ENSCAFG00000010676, ENSCAFG00000024540, ENSCAFG00000012666, ENSCAFG00000005970, ENSCAFG00000006249, ENSCAFG00000007100, ENSCAFG00000013320, ENSCAFG00000003518, ENSCAFG00000008351, ENSCAFG00000011755, ENSCAFG00000010189, ENSCAFG00000002753, ENSCAFG00000006051, ENSCAFG00000003293, ENSCAFG00000008959,…	2827	358	11109	1.57	2.7e-06
146	GOTERM_BP_ALL	GO:0016337~single organismal cell-cell adhesion	172	4.71491	1.44995e-09	ENSCAFG00000019422, ENSCAFG00000029394, ENSCAFG00000009887, ENSCAFG00000010625, ENSCAFG00000013735, ENSCAFG00000011147, ENSCAFG00000019521, ENSCAFG00000009680, ENSCAFG00000006249, ENSCAFG00000013538, ENSCAFG00000013320, ENSCAFG00000018752, ENSCAFG00000017565, ENSCAFG00000018171, ENSCAFG00000018401, ENSCAFG00000010090, ENSCAFG00000032693, ENSCAFG00000016363, ENSCAFG00000003404, ENSCAFG00000014597,…	2859	454	11337	1.5	2.9e-06
147	GOTERM_CC_ALL	GO:0005924~cell-substrate adherens junction	112	3.07018	1.8344e-09	ENSCAFG00000016861, ENSCAFG00000008611, ENSCAFG00000019521, ENSCAFG00000029252, ENSCAFG00000010725, ENSCAFG00000000567, ENSCAFG00000012079, ENSCAFG00000003210, ENSCAFG00000007105, ENSCAFG00000000178, ENSCAFG00000014597, ENSCAFG00000001930, ENSCAFG00000003404, ENSCAFG00000014282, ENSCAFG00000003402, ENSCAFG00000007761, ENSCAFG00000016987, ENSCAFG00000015796, ENSCAFG00000015912, ENSCAFG00000003833,…	3150	271	12767	1.68	3e-06
148	GOTERM_BP_FAT	GO:0098609~cell-cell adhesion	199	5.45504	1.51808e-09	ENSCAFG00000019422, ENSCAFG00000002364, ENSCAFG00000029394, ENSCAFG00000010625, ENSCAFG00000013735, ENSCAFG00000019521, ENSCAFG00000006249, ENSCAFG00000013538, ENSCAFG00000013320, ENSCAFG00000018752, ENSCAFG00000018171, ENSCAFG00000032693, ENSCAFG00000016363, ENSCAFG00000003404, ENSCAFG00000014597, ENSCAFG00000008959, ENSCAFG00000009810, ENSCAFG00000025057, ENSCAFG00000031079, ENSCAFG00000016453,…	2827	538	11109	1.45	3.1e-06
149	GOTERM_BP_ALL	GO:0001816~cytokine production	152	4.16667	1.52429e-09	ENSCAFG00000019422, ENSCAFG00000012569, ENSCAFG00000016076, ENSCAFG00000006638, ENSCAFG00000023498, ENSCAFG00000010676, ENSCAFG00000024540, ENSCAFG00000005970, ENSCAFG00000019633, ENSCAFG00000006249, ENSCAFG00000007100, ENSCAFG00000013320, ENSCAFG00000003518, ENSCAFG00000017565, ENSCAFG00000008351, ENSCAFG00000011755, ENSCAFG00000010189, ENSCAFG00000002753, ENSCAFG00000006051, ENSCAFG00000003293,…	2859	390	11337	1.55	3.1e-06
150	GOTERM_BP_FAT	GO:0016310~phosphorylation	384	10.5263	1.59655e-09	ENSCAFG00000019422, ENSCAFG00000010625, ENSCAFG00000008755, ENSCAFG00000003411, ENSCAFG00000016077, ENSCAFG00000009062, ENSCAFG00000019429, ENSCAFG00000013735, ENSCAFG00000000001, ENSCAFG00000008894, ENSCAFG00000032081, ENSCAFG00000005970, ENSCAFG00000015840, ENSCAFG00000012136, ENSCAFG00000006819, ENSCAFG00000008696, ENSCAFG00000003518, ENSCAFG00000013320, ENSCAFG00000015642, ENSCAFG00000006100,…	2827	1168	11109	1.29	3.2e-06
151	GOTERM_BP_ALL	GO:0042127~regulation of cell proliferation	307	8.41557	1.68347e-09	ENSCAFG00000029394, ENSCAFG00000019422, ENSCAFG00000010625, ENSCAFG00000008755, ENSCAFG00000016863, ENSCAFG00000010424, ENSCAFG00000006638, ENSCAFG00000003411, ENSCAFG00000016077, ENSCAFG00000013735, ENSCAFG00000016866, ENSCAFG00000019633, ENSCAFG00000005970, ENSCAFG00000006249, ENSCAFG00000013538, ENSCAFG00000003518, ENSCAFG00000015642, ENSCAFG00000013739, ENSCAFG00000018584, ENSCAFG00000018171,…	2859	909	11337	1.34	3.4e-06
152	GOTERM_BP_ALL	GO:0002694~regulation of leukocyte activation	116	3.17982	1.75068e-09	ENSCAFG00000009887, ENSCAFG00000019422, ENSCAFG00000010625, ENSCAFG00000012569, ENSCAFG00000014454, ENSCAFG00000010676, ENSCAFG00000011144, ENSCAFG00000006249, ENSCAFG00000013538, ENSCAFG00000018752, ENSCAFG00000003518, ENSCAFG00000018171, ENSCAFG00000011755, ENSCAFG00000010090, ENSCAFG00000032693, ENSCAFG00000032695, ENSCAFG00000003404, ENSCAFG00000008959, ENSCAFG00000010686, ENSCAFG00000006897,…	2859	278	11337	1.65	3.6e-06
153	GOTERM_BP_ALL	GO:0044764~multi-organism cellular process	139	3.81031	1.96946e-09	ENSCAFG00000023498, ENSCAFG00000030902, ENSCAFG00000010084, ENSCAFG00000013121, ENSCAFG00000019428, ENSCAFG00000009674, ENSCAFG00000000567, ENSCAFG00000019633, ENSCAFG00000014923, ENSCAFG00000014201, ENSCAFG00000018171, ENSCAFG00000018170, ENSCAFG00000001521, ENSCAFG00000006051, ENSCAFG00000005570, ENSCAFG00000005104, ENSCAFG00000003960, ENSCAFG00000015133, ENSCAFG00000014597, ENSCAFG00000003404,…	2859	350	11337	1.57	4e-06
154	GOTERM_BP_ALL	GO:0016032~viral process	138	3.78289	2.03582e-09	ENSCAFG00000023498, ENSCAFG00000030902, ENSCAFG00000010084, ENSCAFG00000013121, ENSCAFG00000019428, ENSCAFG00000009674, ENSCAFG00000000567, ENSCAFG00000019633, ENSCAFG00000014923, ENSCAFG00000014201, ENSCAFG00000018171, ENSCAFG00000018170, ENSCAFG00000001521, ENSCAFG00000006051, ENSCAFG00000005570, ENSCAFG00000005104, ENSCAFG00000003960, ENSCAFG00000015133, ENSCAFG00000014597, ENSCAFG00000003404,…	2859	347	11337	1.58	4.1e-06
155	GOTERM_BP_FAT	GO:0050865~regulation of cell activation	123	3.37171	2.15432e-09	ENSCAFG00000009887, ENSCAFG00000019422, ENSCAFG00000010625, ENSCAFG00000012569, ENSCAFG00000014454, ENSCAFG00000010676, ENSCAFG00000011144, ENSCAFG00000006249, ENSCAFG00000013538, ENSCAFG00000018752, ENSCAFG00000003518, ENSCAFG00000018171, ENSCAFG00000011755, ENSCAFG00000010090, ENSCAFG00000032693, ENSCAFG00000032695, ENSCAFG00000003404, ENSCAFG00000008959, ENSCAFG00000010686, ENSCAFG00000011326,…	2827	298	11109	1.62	4.4e-06
156	GOTERM_BP_ALL	GO:0051247~positive regulation of protein metabolic process	306	8.38816	2.34072e-09	ENSCAFG00000019422, ENSCAFG00000010625, ENSCAFG00000008755, ENSCAFG00000006638, ENSCAFG00000003411, ENSCAFG00000016077, ENSCAFG00000008962, ENSCAFG00000032536, ENSCAFG00000008894, ENSCAFG00000002464, ENSCAFG00000005970, ENSCAFG00000006249, ENSCAFG00000006819, ENSCAFG00000003518, ENSCAFG00000013739, ENSCAFG00000012867, ENSCAFG00000018584, ENSCAFG00000018171, ENSCAFG00000018170, ENSCAFG00000010003,…	2859	908	11337	1.34	4.8e-06
157	GOTERM_MF_ALL	GO:0003723~RNA binding	367	10.0603	3.25277e-09	ENSCAFG00000010421, ENSCAFG00000016862, ENSCAFG00000009067, ENSCAFG00000012331, ENSCAFG00000003411, ENSCAFG00000012565, ENSCAFG00000013121, ENSCAFG00000008892, ENSCAFG00000019521, ENSCAFG00000005875, ENSCAFG00000005386, ENSCAFG00000004950, ENSCAFG00000000934, ENSCAFG00000000732, ENSCAFG00000005479, ENSCAFG00000006438, ENSCAFG00000005576, ENSCAFG00000009058, ENSCAFG00000006051, ENSCAFG00000032694,…	2647	1142	10658	1.29	5.6e-06
158	GOTERM_BP_ALL	GO:0044260~cellular macromolecule metabolic process	1378	37.7741	2.87739e-09	ENSCAFG00000006638, ENSCAFG00000005187, ENSCAFG00000005188, ENSCAFG00000000001, ENSCAFG00000032081, ENSCAFG00000000008, ENSCAFG00000005970, ENSCAFG00000029776, ENSCAFG00000015840, ENSCAFG00000006249, ENSCAFG00000004950, ENSCAFG00000032690, ENSCAFG00000006819, ENSCAFG00000014201, ENSCAFG00000006431, ENSCAFG00000016467, ENSCAFG00000000939, ENSCAFG00000015642, ENSCAFG00000000732, ENSCAFG00000018584,…	2859	4930	11337	1.11	5.8e-06
159	GOTERM_BP_FAT	GO:0001816~cytokine production	152	4.16667	2.94689e-09	ENSCAFG00000019422, ENSCAFG00000012569, ENSCAFG00000016076, ENSCAFG00000006638, ENSCAFG00000023498, ENSCAFG00000010676, ENSCAFG00000024540, ENSCAFG00000005970, ENSCAFG00000019633, ENSCAFG00000006249, ENSCAFG00000007100, ENSCAFG00000013320, ENSCAFG00000003518, ENSCAFG00000017565, ENSCAFG00000008351, ENSCAFG00000011755, ENSCAFG00000010189, ENSCAFG00000002753, ENSCAFG00000006051, ENSCAFG00000003293,…	2827	390	11109	1.53	6e-06
160	GOTERM_BP_FAT	GO:0016337~single organismal cell-cell adhesion	172	4.71491	2.95133e-09	ENSCAFG00000019422, ENSCAFG00000029394, ENSCAFG00000009887, ENSCAFG00000010625, ENSCAFG00000013735, ENSCAFG00000011147, ENSCAFG00000019521, ENSCAFG00000009680, ENSCAFG00000006249, ENSCAFG00000013538, ENSCAFG00000013320, ENSCAFG00000018752, ENSCAFG00000017565, ENSCAFG00000018171, ENSCAFG00000018401, ENSCAFG00000010090, ENSCAFG00000032693, ENSCAFG00000016363, ENSCAFG00000003404, ENSCAFG00000014597,…	2827	454	11109	1.49	6e-06
161	GOTERM_BP_FAT	GO:0002694~regulation of leukocyte activation	116	3.17982	3.05824e-09	ENSCAFG00000009887, ENSCAFG00000019422, ENSCAFG00000010625, ENSCAFG00000012569, ENSCAFG00000014454, ENSCAFG00000010676, ENSCAFG00000011144, ENSCAFG00000006249, ENSCAFG00000013538, ENSCAFG00000018752, ENSCAFG00000003518, ENSCAFG00000018171, ENSCAFG00000011755, ENSCAFG00000010090, ENSCAFG00000032693, ENSCAFG00000032695, ENSCAFG00000003404, ENSCAFG00000008959, ENSCAFG00000010686, ENSCAFG00000006897,…	2827	278	11109	1.64	6.2e-06
162	GOTERM_MF_FAT	GO:0003723~RNA binding	367	10.0603	4.04767e-09	ENSCAFG00000010421, ENSCAFG00000016862, ENSCAFG00000009067, ENSCAFG00000012331, ENSCAFG00000003411, ENSCAFG00000012565, ENSCAFG00000013121, ENSCAFG00000008892, ENSCAFG00000019521, ENSCAFG00000005875, ENSCAFG00000005386, ENSCAFG00000004950, ENSCAFG00000000934, ENSCAFG00000000732, ENSCAFG00000005479, ENSCAFG00000006438, ENSCAFG00000005576, ENSCAFG00000009058, ENSCAFG00000006051, ENSCAFG00000032694,…	2615	1142	10510	1.29	7e-06
163	GOTERM_BP_FAT	GO:0044764~multi-organism cellular process	139	3.81031	3.6656e-09	ENSCAFG00000023498, ENSCAFG00000030902, ENSCAFG00000010084, ENSCAFG00000013121, ENSCAFG00000019428, ENSCAFG00000009674, ENSCAFG00000000567, ENSCAFG00000019633, ENSCAFG00000014923, ENSCAFG00000014201, ENSCAFG00000018171, ENSCAFG00000018170, ENSCAFG00000001521, ENSCAFG00000006051, ENSCAFG00000005570, ENSCAFG00000005104, ENSCAFG00000003960, ENSCAFG00000015133, ENSCAFG00000014597, ENSCAFG00000003404,…	2827	350	11109	1.56	7.4e-06
164	GOTERM_BP_FAT	GO:0016032~viral process	138	3.78289	3.77721e-09	ENSCAFG00000023498, ENSCAFG00000030902, ENSCAFG00000010084, ENSCAFG00000013121, ENSCAFG00000019428, ENSCAFG00000009674, ENSCAFG00000000567, ENSCAFG00000019633, ENSCAFG00000014923, ENSCAFG00000014201, ENSCAFG00000018171, ENSCAFG00000018170, ENSCAFG00000001521, ENSCAFG00000006051, ENSCAFG00000005570, ENSCAFG00000005104, ENSCAFG00000003960, ENSCAFG00000015133, ENSCAFG00000014597, ENSCAFG00000003404,…	2827	347	11109	1.56	7.7e-06
165	GOTERM_BP_ALL	GO:0070887~cellular response to chemical stimulus	442	12.1162	3.98044e-09	ENSCAFG00000006638, ENSCAFG00000005187, ENSCAFG00000000001, ENSCAFG00000005970, ENSCAFG00000015840, ENSCAFG00000006100, ENSCAFG00000015782, ENSCAFG00000008351, ENSCAFG00000032693, ENSCAFG00000006051, ENSCAFG00000032695, ENSCAFG00000012489, ENSCAFG00000015337, ENSCAFG00000003102, ENSCAFG00000009810, ENSCAFG00000012149, ENSCAFG00000003979, ENSCAFG00000020140, ENSCAFG00000018579, ENSCAFG00000005169,…	2859	1393	11337	1.26	8.1e-06
166	GOTERM_BP_FAT	GO:0051246~regulation of protein metabolic process	480	13.1579	4.08783e-09	ENSCAFG00000006638, ENSCAFG00000005187, ENSCAFG00000005188, ENSCAFG00000000001, ENSCAFG00000005970, ENSCAFG00000015840, ENSCAFG00000006249, ENSCAFG00000006819, ENSCAFG00000016467, ENSCAFG00000015642, ENSCAFG00000006100, ENSCAFG00000018584, ENSCAFG00000010003, ENSCAFG00000001892, ENSCAFG00000006051, ENSCAFG00000032695, ENSCAFG00000014597, ENSCAFG00000014592, ENSCAFG00000014591, ENSCAFG00000000308,…	2827	1517	11109	1.24	8.3e-06
167	GOTERM_BP_ALL	GO:0044419~interspecies interaction between organisms	145	3.97478	4.60911e-09	ENSCAFG00000023498, ENSCAFG00000030902, ENSCAFG00000010084, ENSCAFG00000013121, ENSCAFG00000019428, ENSCAFG00000009674, ENSCAFG00000000567, ENSCAFG00000019633, ENSCAFG00000014923, ENSCAFG00000014201, ENSCAFG00000000732, ENSCAFG00000018171, ENSCAFG00000018170, ENSCAFG00000001521, ENSCAFG00000006051, ENSCAFG00000005570, ENSCAFG00000005104, ENSCAFG00000003960, ENSCAFG00000015133, ENSCAFG00000014597,…	2859	373	11337	1.54	9.4e-06
168	GOTERM_BP_ALL	GO:0044403~symbiosis, encompassing mutualism through parasitism	145	3.97478	4.60911e-09	ENSCAFG00000023498, ENSCAFG00000030902, ENSCAFG00000010084, ENSCAFG00000013121, ENSCAFG00000019428, ENSCAFG00000009674, ENSCAFG00000000567, ENSCAFG00000019633, ENSCAFG00000014923, ENSCAFG00000014201, ENSCAFG00000000732, ENSCAFG00000018171, ENSCAFG00000018170, ENSCAFG00000001521, ENSCAFG00000006051, ENSCAFG00000005570, ENSCAFG00000005104, ENSCAFG00000003960, ENSCAFG00000015133, ENSCAFG00000014597,…	2859	373	11337	1.54	9.4e-06
169	GOTERM_BP_FAT	GO:0042127~regulation of cell proliferation	307	8.41557	4.63472e-09	ENSCAFG00000029394, ENSCAFG00000019422, ENSCAFG00000010625, ENSCAFG00000008755, ENSCAFG00000016863, ENSCAFG00000010424, ENSCAFG00000006638, ENSCAFG00000003411, ENSCAFG00000016077, ENSCAFG00000013735, ENSCAFG00000016866, ENSCAFG00000019633, ENSCAFG00000005970, ENSCAFG00000006249, ENSCAFG00000013538, ENSCAFG00000003518, ENSCAFG00000015642, ENSCAFG00000013739, ENSCAFG00000018584, ENSCAFG00000018171,…	2827	909	11109	1.33	9.4e-06
170	GOTERM_BP_ALL	GO:0031399~regulation of protein modification process	340	9.32018	4.64248e-09	ENSCAFG00000019422, ENSCAFG00000008755, ENSCAFG00000006638, ENSCAFG00000003411, ENSCAFG00000016077, ENSCAFG00000008962, ENSCAFG00000005188, ENSCAFG00000013735, ENSCAFG00000000001, ENSCAFG00000008894, ENSCAFG00000032536, ENSCAFG00000005970, ENSCAFG00000006249, ENSCAFG00000006819, ENSCAFG00000003518, ENSCAFG00000013320, ENSCAFG00000016467, ENSCAFG00000006100, ENSCAFG00000015642, ENSCAFG00000013739,…	2859	1032	11337	1.31	9.4e-06
171	GOTERM_BP_ALL	GO:0007346~regulation of mitotic cell cycle	111	3.04276	5.1955e-09	ENSCAFG00000011757, ENSCAFG00000011140, ENSCAFG00000014454, ENSCAFG00000005302, ENSCAFG00000003411, ENSCAFG00000030397, ENSCAFG00000007771, ENSCAFG00000008894, ENSCAFG00000014178, ENSCAFG00000005878, ENSCAFG00000003382, ENSCAFG00000014458, ENSCAFG00000012136, ENSCAFG00000007837, ENSCAFG00000006383, ENSCAFG00000016467, ENSCAFG00000003623, ENSCAFG00000015641, ENSCAFG00000018170, ENSCAFG00000008557,…	2859	267	11337	1.65	1.1e-05
172	GOTERM_BP_ALL	GO:1902531~regulation of intracellular signal transduction	341	9.34759	5.51497e-09	ENSCAFG00000019422, ENSCAFG00000010625, ENSCAFG00000008755, ENSCAFG00000006638, ENSCAFG00000003411, ENSCAFG00000008894, ENSCAFG00000019521, ENSCAFG00000019633, ENSCAFG00000005970, ENSCAFG00000006249, ENSCAFG00000006819, ENSCAFG00000003518, ENSCAFG00000013320, ENSCAFG00000006100, ENSCAFG00000015642, ENSCAFG00000018171, ENSCAFG00000018170, ENSCAFG00000008351, ENSCAFG00000016085, ENSCAFG00000005570,…	2859	1037	11337	1.3	1.1e-05
173	GOTERM_CC_FAT	GO:1903561~extracellular vesicle	624	17.1053	6.86667e-09	ENSCAFG00000015982, ENSCAFG00000015228, ENSCAFG00000012332, ENSCAFG00000005386, ENSCAFG00000014104, ENSCAFG00000000934, ENSCAFG00000009945, ENSCAFG00000014108, ENSCAFG00000020131, ENSCAFG00000000732, ENSCAFG00000015782, ENSCAFG00000006248, ENSCAFG00000014597, ENSCAFG00000015855, ENSCAFG00000007394, ENSCAFG00000014592, ENSCAFG00000015337, ENSCAFG00000000102, ENSCAFG00000003102, ENSCAFG00000000945,…	2566	1956	9610	1.19	1.1e-05
174	GOTERM_CC_FAT	GO:0043230~extracellular organelle	624	17.1053	6.86667e-09	ENSCAFG00000015982, ENSCAFG00000015228, ENSCAFG00000012332, ENSCAFG00000005386, ENSCAFG00000014104, ENSCAFG00000000934, ENSCAFG00000009945, ENSCAFG00000014108, ENSCAFG00000020131, ENSCAFG00000000732, ENSCAFG00000015782, ENSCAFG00000006248, ENSCAFG00000014597, ENSCAFG00000015855, ENSCAFG00000007394, ENSCAFG00000014592, ENSCAFG00000015337, ENSCAFG00000000102, ENSCAFG00000003102, ENSCAFG00000000945,…	2566	1956	9610	1.19	1.1e-05
175	GOTERM_BP_ALL	GO:0009607~response to biotic stimulus	184	5.04386	6.0554e-09	ENSCAFG00000019422, ENSCAFG00000009887, ENSCAFG00000001132, ENSCAFG00000016076, ENSCAFG00000023498, ENSCAFG00000010084, ENSCAFG00000013121, ENSCAFG00000028848, ENSCAFG00000009674, ENSCAFG00000014923, ENSCAFG00000003629, ENSCAFG00000007100, ENSCAFG00000014201, ENSCAFG00000000075, ENSCAFG00000003518, ENSCAFG00000018171, ENSCAFG00000010281, ENSCAFG00000001521, ENSCAFG00000008351, ENSCAFG00000006051,…	2859	501	11337	1.46	1.2e-05
176	GOTERM_BP_FAT	GO:0051247~positive regulation of protein metabolic process	306	8.38816	6.25089e-09	ENSCAFG00000019422, ENSCAFG00000010625, ENSCAFG00000008755, ENSCAFG00000006638, ENSCAFG00000003411, ENSCAFG00000016077, ENSCAFG00000008962, ENSCAFG00000032536, ENSCAFG00000008894, ENSCAFG00000002464, ENSCAFG00000005970, ENSCAFG00000006249, ENSCAFG00000006819, ENSCAFG00000003518, ENSCAFG00000013739, ENSCAFG00000012867, ENSCAFG00000018584, ENSCAFG00000018171, ENSCAFG00000018170, ENSCAFG00000010003,…	2827	908	11109	1.32	1.3e-05
177	GOTERM_CC_ALL	GO:0005576~extracellular region	801	21.9572	8.03976e-09	ENSCAFG00000015323, ENSCAFG00000000001, ENSCAFG00000005386, ENSCAFG00000000934, ENSCAFG00000000732, ENSCAFG00000032695, ENSCAFG00000006248, ENSCAFG00000014597, ENSCAFG00000015855, ENSCAFG00000007394, ENSCAFG00000014592, ENSCAFG00000015337, ENSCAFG00000000945, ENSCAFG00000009810, ENSCAFG00000003102, ENSCAFG00000000948, ENSCAFG00000003833, ENSCAFG00000018384, ENSCAFG00000018579, ENSCAFG00000025567,…	3150	2776	12767	1.17	1.3e-05
178	GOTERM_CC_FAT	GO:0070161~anchoring junction	136	3.72807	8.33942e-09	ENSCAFG00000016861, ENSCAFG00000008611, ENSCAFG00000011147, ENSCAFG00000019521, ENSCAFG00000029252, ENSCAFG00000010725, ENSCAFG00000000567, ENSCAFG00000019633, ENSCAFG00000012079, ENSCAFG00000003210, ENSCAFG00000020131, ENSCAFG00000007105, ENSCAFG00000008811, ENSCAFG00000000178, ENSCAFG00000001930, ENSCAFG00000014597, ENSCAFG00000003404, ENSCAFG00000014282, ENSCAFG00000003402, ENSCAFG00000007761,…	2566	330	9610	1.54	1.3e-05
179	GOTERM_CC_FAT	GO:0070062~extracellular exosome	620	16.9956	8.39776e-09	ENSCAFG00000015982, ENSCAFG00000015228, ENSCAFG00000012332, ENSCAFG00000005386, ENSCAFG00000014104, ENSCAFG00000000934, ENSCAFG00000009945, ENSCAFG00000014108, ENSCAFG00000020131, ENSCAFG00000000732, ENSCAFG00000015782, ENSCAFG00000006248, ENSCAFG00000014597, ENSCAFG00000015855, ENSCAFG00000007394, ENSCAFG00000014592, ENSCAFG00000015337, ENSCAFG00000000102, ENSCAFG00000003102, ENSCAFG00000000945,…	2566	1944	9610	1.19	1.3e-05
180	GOTERM_BP_ALL	GO:0032270~positive regulation of cellular protein metabolic process	285	7.8125	7.23606e-09	ENSCAFG00000019422, ENSCAFG00000010625, ENSCAFG00000008755, ENSCAFG00000006638, ENSCAFG00000003411, ENSCAFG00000016077, ENSCAFG00000008962, ENSCAFG00000032536, ENSCAFG00000008894, ENSCAFG00000002464, ENSCAFG00000005970, ENSCAFG00000006249, ENSCAFG00000006819, ENSCAFG00000003518, ENSCAFG00000013739, ENSCAFG00000012867, ENSCAFG00000018584, ENSCAFG00000018171, ENSCAFG00000018170, ENSCAFG00000010003,…	2859	844	11337	1.34	1.5e-05
181	GOTERM_BP_ALL	GO:0032879~regulation of localization	482	13.2127	8.04971e-09	ENSCAFG00000005872, ENSCAFG00000006638, ENSCAFG00000012475, ENSCAFG00000008344, ENSCAFG00000000001, ENSCAFG00000005970, ENSCAFG00000015840, ENSCAFG00000006249, ENSCAFG00000000732, ENSCAFG00000018584, ENSCAFG00000008351, ENSCAFG00000003010, ENSCAFG00000032693, ENSCAFG00000001892, ENSCAFG00000016363, ENSCAFG00000032695, ENSCAFG00000009802, ENSCAFG00000014597, ENSCAFG00000007394, ENSCAFG00000015337,…	2859	1544	11337	1.24	1.6e-05
182	GOTERM_BP_ALL	GO:0009605~response to external stimulus	390	10.6908	8.41319e-09	ENSCAFG00000006638, ENSCAFG00000005187, ENSCAFG00000005970, ENSCAFG00000006249, ENSCAFG00000006819, ENSCAFG00000014201, ENSCAFG00000008351, ENSCAFG00000032693, ENSCAFG00000006051, ENSCAFG00000032695, ENSCAFG00000003960, ENSCAFG00000006248, ENSCAFG00000014597, ENSCAFG00000018681, ENSCAFG00000009810, ENSCAFG00000003102, ENSCAFG00000008321, ENSCAFG00000025567, ENSCAFG00000006022, ENSCAFG00000005069,…	2859	1214	11337	1.27	1.7e-05
183	GOTERM_BP_FAT	GO:0044403~symbiosis, encompassing mutualism through parasitism	145	3.97478	8.61549e-09	ENSCAFG00000023498, ENSCAFG00000030902, ENSCAFG00000010084, ENSCAFG00000013121, ENSCAFG00000019428, ENSCAFG00000009674, ENSCAFG00000000567, ENSCAFG00000019633, ENSCAFG00000014923, ENSCAFG00000014201, ENSCAFG00000000732, ENSCAFG00000018171, ENSCAFG00000018170, ENSCAFG00000001521, ENSCAFG00000006051, ENSCAFG00000005570, ENSCAFG00000005104, ENSCAFG00000003960, ENSCAFG00000015133, ENSCAFG00000014597,…	2827	373	11109	1.53	1.7e-05
184	GOTERM_BP_FAT	GO:0044419~interspecies interaction between organisms	145	3.97478	8.61549e-09	ENSCAFG00000023498, ENSCAFG00000030902, ENSCAFG00000010084, ENSCAFG00000013121, ENSCAFG00000019428, ENSCAFG00000009674, ENSCAFG00000000567, ENSCAFG00000019633, ENSCAFG00000014923, ENSCAFG00000014201, ENSCAFG00000000732, ENSCAFG00000018171, ENSCAFG00000018170, ENSCAFG00000001521, ENSCAFG00000006051, ENSCAFG00000005570, ENSCAFG00000005104, ENSCAFG00000003960, ENSCAFG00000015133, ENSCAFG00000014597,…	2827	373	11109	1.53	1.7e-05
185	GOTERM_BP_FAT	GO:0007346~regulation of mitotic cell cycle	111	3.04276	8.83199e-09	ENSCAFG00000011757, ENSCAFG00000011140, ENSCAFG00000014454, ENSCAFG00000005302, ENSCAFG00000003411, ENSCAFG00000030397, ENSCAFG00000007771, ENSCAFG00000008894, ENSCAFG00000014178, ENSCAFG00000005878, ENSCAFG00000003382, ENSCAFG00000014458, ENSCAFG00000012136, ENSCAFG00000007837, ENSCAFG00000006383, ENSCAFG00000016467, ENSCAFG00000003623, ENSCAFG00000015641, ENSCAFG00000018170, ENSCAFG00000008557,…	2827	267	11109	1.63	1.8e-05
186	GOTERM_BP_ALL	GO:0008283~cell proliferation	339	9.29276	1.12042e-08	ENSCAFG00000029394, ENSCAFG00000019422, ENSCAFG00000016863, ENSCAFG00000016769, ENSCAFG00000006638, ENSCAFG00000016077, ENSCAFG00000013735, ENSCAFG00000016866, ENSCAFG00000019633, ENSCAFG00000005970, ENSCAFG00000006249, ENSCAFG00000013538, ENSCAFG00000003518, ENSCAFG00000018752, ENSCAFG00000013320, ENSCAFG00000015642, ENSCAFG00000013739, ENSCAFG00000018584, ENSCAFG00000018171, ENSCAFG00000018170,…	2859	1036	11337	1.3	2.3e-05
187	GOTERM_BP_FAT	GO:0009607~response to biotic stimulus	184	5.04386	1.23979e-08	ENSCAFG00000019422, ENSCAFG00000009887, ENSCAFG00000001132, ENSCAFG00000016076, ENSCAFG00000023498, ENSCAFG00000010084, ENSCAFG00000013121, ENSCAFG00000028848, ENSCAFG00000009674, ENSCAFG00000014923, ENSCAFG00000003629, ENSCAFG00000007100, ENSCAFG00000014201, ENSCAFG00000000075, ENSCAFG00000003518, ENSCAFG00000018171, ENSCAFG00000010281, ENSCAFG00000001521, ENSCAFG00000008351, ENSCAFG00000006051,…	2827	501	11109	1.44	2.5e-05
188	GOTERM_BP_ALL	GO:0032268~regulation of cellular protein metabolic process	438	12.0066	1.31945e-08	ENSCAFG00000006638, ENSCAFG00000005187, ENSCAFG00000005188, ENSCAFG00000000001, ENSCAFG00000005970, ENSCAFG00000015840, ENSCAFG00000006249, ENSCAFG00000006819, ENSCAFG00000016467, ENSCAFG00000015642, ENSCAFG00000006100, ENSCAFG00000018584, ENSCAFG00000010003, ENSCAFG00000001892, ENSCAFG00000006051, ENSCAFG00000032695, ENSCAFG00000014592, ENSCAFG00000014591, ENSCAFG00000000308, ENSCAFG00000015996,…	2859	1390	11337	1.25	2.7e-05
189	GOTERM_BP_FAT	GO:0031399~regulation of protein modification process	340	9.32018	1.34106e-08	ENSCAFG00000019422, ENSCAFG00000008755, ENSCAFG00000006638, ENSCAFG00000003411, ENSCAFG00000016077, ENSCAFG00000008962, ENSCAFG00000005188, ENSCAFG00000013735, ENSCAFG00000000001, ENSCAFG00000008894, ENSCAFG00000032536, ENSCAFG00000005970, ENSCAFG00000006249, ENSCAFG00000006819, ENSCAFG00000003518, ENSCAFG00000013320, ENSCAFG00000016467, ENSCAFG00000006100, ENSCAFG00000015642, ENSCAFG00000013739,…	2827	1032	11109	1.29	2.7e-05
190	GOTERM_BP_FAT	GO:0070887~cellular response to chemical stimulus	442	12.1162	1.35526e-08	ENSCAFG00000006638, ENSCAFG00000005187, ENSCAFG00000000001, ENSCAFG00000005970, ENSCAFG00000015840, ENSCAFG00000006100, ENSCAFG00000015782, ENSCAFG00000008351, ENSCAFG00000032693, ENSCAFG00000006051, ENSCAFG00000032695, ENSCAFG00000012489, ENSCAFG00000015337, ENSCAFG00000003102, ENSCAFG00000009810, ENSCAFG00000012149, ENSCAFG00000003979, ENSCAFG00000020140, ENSCAFG00000018579, ENSCAFG00000005169,…	2827	1393	11109	1.25	2.8e-05
191	GOTERM_BP_ALL	GO:0044772~mitotic cell cycle phase transition	89	2.43969	1.36536e-08	ENSCAFG00000011757, ENSCAFG00000011140, ENSCAFG00000014454, ENSCAFG00000016769, ENSCAFG00000005302, ENSCAFG00000031644, ENSCAFG00000003411, ENSCAFG00000030397, ENSCAFG00000020375, ENSCAFG00000006290, ENSCAFG00000014178, ENSCAFG00000016031, ENSCAFG00000005878, ENSCAFG00000020225, ENSCAFG00000009595, ENSCAFG00000003382, ENSCAFG00000014458, ENSCAFG00000031346, ENSCAFG00000016467, ENSCAFG00000003623,…	2859	204	11337	1.73	2.8e-05
192	GOTERM_BP_ALL	GO:0010631~epithelial cell migration	75	2.05592	1.44161e-08	ENSCAFG00000008755, ENSCAFG00000030686, ENSCAFG00000008894, ENSCAFG00000020223, ENSCAFG00000014923, ENSCAFG00000005970, ENSCAFG00000016866, ENSCAFG00000019633, ENSCAFG00000003243, ENSCAFG00000013320, ENSCAFG00000001713, ENSCAFG00000025002, ENSCAFG00000006142, ENSCAFG00000017069, ENSCAFG00000032695, ENSCAFG00000018639, ENSCAFG00000003406, ENSCAFG00000004137, ENSCAFG00000017144, ENSCAFG00000004687,…	2859	163	11337	1.82	2.9e-05
193	GOTERM_CC_ALL	GO:0098687~chromosomal region	92	2.52193	1.78091e-08	ENSCAFG00000009220, ENSCAFG00000005143, ENSCAFG00000019298, ENSCAFG00000030542, ENSCAFG00000014454, ENSCAFG00000016039, ENSCAFG00000005302, ENSCAFG00000007771, ENSCAFG00000029836, ENSCAFG00000004052, ENSCAFG00000015888, ENSCAFG00000024350, ENSCAFG00000012332, ENSCAFG00000002897, ENSCAFG00000011859, ENSCAFG00000011503, ENSCAFG00000008618, ENSCAFG00000007837, ENSCAFG00000012136, ENSCAFG00000006383,…	3150	218	12767	1.71	2.9e-05
194	GOTERM_BP_FAT	GO:1902531~regulation of intracellular signal transduction	341	9.34759	1.56516e-08	ENSCAFG00000019422, ENSCAFG00000010625, ENSCAFG00000008755, ENSCAFG00000006638, ENSCAFG00000003411, ENSCAFG00000008894, ENSCAFG00000019521, ENSCAFG00000019633, ENSCAFG00000005970, ENSCAFG00000006249, ENSCAFG00000006819, ENSCAFG00000003518, ENSCAFG00000013320, ENSCAFG00000006100, ENSCAFG00000015642, ENSCAFG00000018171, ENSCAFG00000018170, ENSCAFG00000008351, ENSCAFG00000016085, ENSCAFG00000005570,…	2827	1037	11109	1.29	3.2e-05
195	GOTERM_BP_ALL	GO:0007249~I-kappaB kinase/NF-kappaB signaling	78	2.13816	1.57578e-08	ENSCAFG00000006055, ENSCAFG00000013774, ENSCAFG00000030902, ENSCAFG00000023498, ENSCAFG00000011993, ENSCAFG00000004675, ENSCAFG00000000373, ENSCAFG00000005204, ENSCAFG00000019521, ENSCAFG00000020225, ENSCAFG00000006249, ENSCAFG00000000430, ENSCAFG00000003518, ENSCAFG00000001711, ENSCAFG00000016890, ENSCAFG00000030180, ENSCAFG00000008351, ENSCAFG00000016085, ENSCAFG00000011376, ENSCAFG00000003960,…	2859	172	11337	1.8	3.2e-05
196	GOTERM_BP_ALL	GO:0002252~immune effector process	153	4.19408	1.6001e-08	ENSCAFG00000009887, ENSCAFG00000019422, ENSCAFG00000012569, ENSCAFG00000023498, ENSCAFG00000013121, ENSCAFG00000009674, ENSCAFG00000014923, ENSCAFG00000011144, ENSCAFG00000006249, ENSCAFG00000014201, ENSCAFG00000018752, ENSCAFG00000013320, ENSCAFG00000003518, ENSCAFG00000001521, ENSCAFG00000011755, ENSCAFG00000010189, ENSCAFG00000005570, ENSCAFG00000005104, ENSCAFG00000003960, ENSCAFG00000015133,…	2859	405	11337	1.5	3.3e-05
197	GOTERM_BP_ALL	GO:0048585~negative regulation of response to stimulus	291	7.97697	1.6185e-08	ENSCAFG00000010626, ENSCAFG00000008755, ENSCAFG00000016863, ENSCAFG00000012569, ENSCAFG00000012331, ENSCAFG00000006638, ENSCAFG00000003411, ENSCAFG00000012475, ENSCAFG00000010834, ENSCAFG00000000001, ENSCAFG00000019633, ENSCAFG00000006249, ENSCAFG00000006819, ENSCAFG00000003518, ENSCAFG00000013320, ENSCAFG00000018752, ENSCAFG00000006100, ENSCAFG00000015642, ENSCAFG00000018171, ENSCAFG00000032693,…	2859	871	11337	1.32	3.3e-05
198	GOTERM_BP_ALL	GO:0043170~macromolecule metabolic process	1464	40.1316	1.63416e-08	ENSCAFG00000006638, ENSCAFG00000015323, ENSCAFG00000005187, ENSCAFG00000005188, ENSCAFG00000000001, ENSCAFG00000032081, ENSCAFG00000000008, ENSCAFG00000005970, ENSCAFG00000029776, ENSCAFG00000015840, ENSCAFG00000005386, ENSCAFG00000006249, ENSCAFG00000004950, ENSCAFG00000032690, ENSCAFG00000006819, ENSCAFG00000014201, ENSCAFG00000006431, ENSCAFG00000016467, ENSCAFG00000000939, ENSCAFG00000015642,…	2859	5294	11337	1.1	3.3e-05
199	GOTERM_BP_ALL	GO:0051271~negative regulation of cellular component movement	80	2.19298	1.64879e-08	ENSCAFG00000018349, ENSCAFG00000013773, ENSCAFG00000019633, ENSCAFG00000017967, ENSCAFG00000005288, ENSCAFG00000006381, ENSCAFG00000015137, ENSCAFG00000013368, ENSCAFG00000020179, ENSCAFG00000006766, ENSCAFG00000002393, ENSCAFG00000006607, ENSCAFG00000007673, ENSCAFG00000032693, ENSCAFG00000006142, ENSCAFG00000005535, ENSCAFG00000018639, ENSCAFG00000017144, ENSCAFG00000007394, ENSCAFG00000009498,…	2859	178	11337	1.78	3.4e-05
200	GOTERM_BP_ALL	GO:1902533~positive regulation of intracellular signal transduction	208	5.70175	1.65398e-08	ENSCAFG00000019422, ENSCAFG00000010625, ENSCAFG00000008755, ENSCAFG00000003411, ENSCAFG00000008894, ENSCAFG00000019521, ENSCAFG00000005970, ENSCAFG00000019633, ENSCAFG00000006249, ENSCAFG00000006819, ENSCAFG00000013320, ENSCAFG00000003518, ENSCAFG00000018171, ENSCAFG00000018170, ENSCAFG00000016085, ENSCAFG00000008351, ENSCAFG00000005570, ENSCAFG00000006051, ENSCAFG00000019328, ENSCAFG00000032695,…	2859	587	11337	1.41	3.4e-05
201	GOTERM_CC_FAT	GO:0005694~chromosome	224	6.14035	2.12272e-08	ENSCAFG00000006638, ENSCAFG00000003411, ENSCAFG00000008962, ENSCAFG00000012332, ENSCAFG00000019521, ENSCAFG00000012136, ENSCAFG00000016467, ENSCAFG00000002661, ENSCAFG00000000939, ENSCAFG00000000732, ENSCAFG00000012867, ENSCAFG00000016085, ENSCAFG00000009058, ENSCAFG00000018395, ENSCAFG00000002354, ENSCAFG00000010615, ENSCAFG00000013136, ENSCAFG00000014085, ENSCAFG00000006507, ENSCAFG00000009455,…	2566	610	9610	1.38	3.4e-05
202	GOTERM_BP_ALL	GO:0008219~cell death	345	9.45724	1.78351e-08	ENSCAFG00000010421, ENSCAFG00000009343, ENSCAFG00000019422, ENSCAFG00000010625, ENSCAFG00000008755, ENSCAFG00000016863, ENSCAFG00000016769, ENSCAFG00000006638, ENSCAFG00000012475, ENSCAFG00000019429, ENSCAFG00000019521, ENSCAFG00000002464, ENSCAFG00000019633, ENSCAFG00000005970, ENSCAFG00000006819, ENSCAFG00000003113, ENSCAFG00000013538, ENSCAFG00000016467, ENSCAFG00000020131, ENSCAFG00000000732,…	2859	1061	11337	1.29	3.6e-05
203	GOTERM_BP_FAT	GO:0032270~positive regulation of cellular protein metabolic process	285	7.8125	1.85466e-08	ENSCAFG00000019422, ENSCAFG00000010625, ENSCAFG00000008755, ENSCAFG00000006638, ENSCAFG00000003411, ENSCAFG00000016077, ENSCAFG00000008962, ENSCAFG00000032536, ENSCAFG00000008894, ENSCAFG00000002464, ENSCAFG00000005970, ENSCAFG00000006249, ENSCAFG00000006819, ENSCAFG00000003518, ENSCAFG00000013739, ENSCAFG00000012867, ENSCAFG00000018584, ENSCAFG00000018171, ENSCAFG00000018170, ENSCAFG00000010003,…	2827	844	11109	1.33	3.8e-05
204	GOTERM_BP_ALL	GO:0043542~endothelial cell migration	57	1.5625	1.92147e-08	ENSCAFG00000019633, ENSCAFG00000005970, ENSCAFG00000013320, ENSCAFG00000001713, ENSCAFG00000025002, ENSCAFG00000017069, ENSCAFG00000006142, ENSCAFG00000018639, ENSCAFG00000003406, ENSCAFG00000004137, ENSCAFG00000017144, ENSCAFG00000004687, ENSCAFG00000011326, ENSCAFG00000000482, ENSCAFG00000016086, ENSCAFG00000005019, ENSCAFG00000031965, ENSCAFG00000009104, ENSCAFG00000001938, ENSCAFG00000011740,…	2859	113	11337	2	3.9e-05
205	GOTERM_BP_ALL	GO:0045069~regulation of viral genome replication	32	0.877193	1.97411e-08	ENSCAFG00000013121, ENSCAFG00000009617, ENSCAFG00000008929, ENSCAFG00000020223, ENSCAFG00000000567, ENSCAFG00000019633, ENSCAFG00000012110, ENSCAFG00000019181, ENSCAFG00000019348, ENSCAFG00000017691, ENSCAFG00000023556, ENSCAFG00000018171, ENSCAFG00000006051, ENSCAFG00000003293, ENSCAFG00000011347, ENSCAFG00000011077, ENSCAFG00000002354, ENSCAFG00000017085, ENSCAFG00000013763, ENSCAFG00000031248,…	2859	49	11337	2.59	4e-05
206	GOTERM_BP_ALL	GO:0090132~epithelium migration	75	2.05592	1.98648e-08	ENSCAFG00000008755, ENSCAFG00000030686, ENSCAFG00000008894, ENSCAFG00000020223, ENSCAFG00000014923, ENSCAFG00000005970, ENSCAFG00000016866, ENSCAFG00000019633, ENSCAFG00000003243, ENSCAFG00000013320, ENSCAFG00000001713, ENSCAFG00000025002, ENSCAFG00000006142, ENSCAFG00000017069, ENSCAFG00000032695, ENSCAFG00000018639, ENSCAFG00000003406, ENSCAFG00000004137, ENSCAFG00000017144, ENSCAFG00000004687,…	2859	164	11337	1.81	4e-05
207	GOTERM_CC_ALL	GO:0000793~condensed chromosome	56	1.53509	2.58734e-08	ENSCAFG00000009220, ENSCAFG00000011757, ENSCAFG00000005302, ENSCAFG00000015888, ENSCAFG00000012332, ENSCAFG00000002527, ENSCAFG00000011859, ENSCAFG00000016031, ENSCAFG00000008618, ENSCAFG00000012136, ENSCAFG00000009394, ENSCAFG00000002661, ENSCAFG00000016085, ENSCAFG00000003729, ENSCAFG00000010762, ENSCAFG00000013980, ENSCAFG00000018395, ENSCAFG00000014085, ENSCAFG00000017008, ENSCAFG00000006507,…	3150	113	12767	2.01	4.2e-05
208	GOTERM_BP_FAT	GO:0044772~mitotic cell cycle phase transition	89	2.43969	2.14818e-08	ENSCAFG00000011757, ENSCAFG00000011140, ENSCAFG00000014454, ENSCAFG00000016769, ENSCAFG00000005302, ENSCAFG00000031644, ENSCAFG00000003411, ENSCAFG00000030397, ENSCAFG00000020375, ENSCAFG00000006290, ENSCAFG00000014178, ENSCAFG00000016031, ENSCAFG00000005878, ENSCAFG00000020225, ENSCAFG00000009595, ENSCAFG00000003382, ENSCAFG00000014458, ENSCAFG00000031346, ENSCAFG00000016467, ENSCAFG00000003623,…	2827	204	11109	1.71	4.4e-05
209	GOTERM_BP_FAT	GO:0010631~epithelial cell migration	75	2.05592	2.1649e-08	ENSCAFG00000008755, ENSCAFG00000030686, ENSCAFG00000008894, ENSCAFG00000020223, ENSCAFG00000014923, ENSCAFG00000005970, ENSCAFG00000016866, ENSCAFG00000019633, ENSCAFG00000003243, ENSCAFG00000013320, ENSCAFG00000001713, ENSCAFG00000025002, ENSCAFG00000006142, ENSCAFG00000017069, ENSCAFG00000032695, ENSCAFG00000018639, ENSCAFG00000003406, ENSCAFG00000004137, ENSCAFG00000017144, ENSCAFG00000004687,…	2827	163	11109	1.81	4.4e-05
210	GOTERM_BP_ALL	GO:0001819~positive regulation of cytokine production	99	2.71382	2.21213e-08	ENSCAFG00000019422, ENSCAFG00000023498, ENSCAFG00000016076, ENSCAFG00000024540, ENSCAFG00000007100, ENSCAFG00000003518, ENSCAFG00000008351, ENSCAFG00000011755, ENSCAFG00000006051, ENSCAFG00000003293, ENSCAFG00000008959, ENSCAFG00000010686, ENSCAFG00000007383, ENSCAFG00000000482, ENSCAFG00000010718, ENSCAFG00000009455, ENSCAFG00000007626, ENSCAFG00000012802, ENSCAFG00000012149, ENSCAFG00000018101,…	2859	236	11337	1.66	4.5e-05
211	GOTERM_CC_ALL	GO:0031012~extracellular matrix	115	3.15241	2.79806e-08	ENSCAFG00000011002, ENSCAFG00000001133, ENSCAFG00000008752, ENSCAFG00000015228, ENSCAFG00000000934, ENSCAFG00000000074, ENSCAFG00000006062, ENSCAFG00000005570, ENSCAFG00000032695, ENSCAFG00000018173, ENSCAFG00000024259, ENSCAFG00000012556, ENSCAFG00000006069, ENSCAFG00000016086, ENSCAFG00000031965, ENSCAFG00000019189, ENSCAFG00000014322, ENSCAFG00000009462, ENSCAFG00000025057, ENSCAFG00000000751,…	3150	292	12767	1.6	4.5e-05
212	GOTERM_BP_ALL	GO:0010033~response to organic substance	443	12.1436	2.36212e-08	ENSCAFG00000006638, ENSCAFG00000000001, ENSCAFG00000005970, ENSCAFG00000014201, ENSCAFG00000006100, ENSCAFG00000015782, ENSCAFG00000008351, ENSCAFG00000032693, ENSCAFG00000006051, ENSCAFG00000032695, ENSCAFG00000012489, ENSCAFG00000015337, ENSCAFG00000003102, ENSCAFG00000003979, ENSCAFG00000020243, ENSCAFG00000020140, ENSCAFG00000018579, ENSCAFG00000005169, ENSCAFG00000005856, ENSCAFG00000004597,…	2859	1414	11337	1.24	4.8e-05
213	GOTERM_BP_FAT	GO:0007249~I-kappaB kinase/NF-kappaB signaling	78	2.13816	2.38866e-08	ENSCAFG00000006055, ENSCAFG00000013774, ENSCAFG00000030902, ENSCAFG00000023498, ENSCAFG00000011993, ENSCAFG00000004675, ENSCAFG00000000373, ENSCAFG00000005204, ENSCAFG00000019521, ENSCAFG00000020225, ENSCAFG00000006249, ENSCAFG00000000430, ENSCAFG00000003518, ENSCAFG00000001711, ENSCAFG00000016890, ENSCAFG00000030180, ENSCAFG00000008351, ENSCAFG00000016085, ENSCAFG00000011376, ENSCAFG00000003960,…	2827	172	11109	1.78	4.9e-05
214	GOTERM_BP_ALL	GO:2000146~negative regulation of cell motility	71	1.94627	2.3895e-08	ENSCAFG00000018349, ENSCAFG00000013773, ENSCAFG00000019633, ENSCAFG00000017967, ENSCAFG00000005288, ENSCAFG00000015137, ENSCAFG00000013368, ENSCAFG00000006766, ENSCAFG00000006607, ENSCAFG00000007673, ENSCAFG00000032693, ENSCAFG00000006142, ENSCAFG00000005535, ENSCAFG00000018639, ENSCAFG00000017144, ENSCAFG00000007394, ENSCAFG00000016086, ENSCAFG00000001771, ENSCAFG00000009498, ENSCAFG00000005019,…	2859	153	11337	1.84	4.9e-05
215	GOTERM_BP_FAT	GO:0045069~regulation of viral genome replication	32	0.877193	2.47965e-08	ENSCAFG00000013121, ENSCAFG00000009617, ENSCAFG00000008929, ENSCAFG00000020223, ENSCAFG00000000567, ENSCAFG00000019633, ENSCAFG00000012110, ENSCAFG00000019181, ENSCAFG00000019348, ENSCAFG00000017691, ENSCAFG00000023556, ENSCAFG00000018171, ENSCAFG00000006051, ENSCAFG00000003293, ENSCAFG00000011347, ENSCAFG00000011077, ENSCAFG00000002354, ENSCAFG00000017085, ENSCAFG00000013763, ENSCAFG00000031248,…	2827	49	11109	2.57	5e-05
216	GOTERM_BP_FAT	GO:0051271~negative regulation of cellular component movement	80	2.19298	2.51498e-08	ENSCAFG00000018349, ENSCAFG00000013773, ENSCAFG00000019633, ENSCAFG00000017967, ENSCAFG00000005288, ENSCAFG00000006381, ENSCAFG00000015137, ENSCAFG00000013368, ENSCAFG00000020179, ENSCAFG00000006766, ENSCAFG00000002393, ENSCAFG00000006607, ENSCAFG00000007673, ENSCAFG00000032693, ENSCAFG00000006142, ENSCAFG00000005535, ENSCAFG00000018639, ENSCAFG00000017144, ENSCAFG00000007394, ENSCAFG00000009498,…	2827	178	11109	1.77	5.1e-05
217	GOTERM_BP_FAT	GO:0009605~response to external stimulus	390	10.6908	2.60316e-08	ENSCAFG00000006638, ENSCAFG00000005187, ENSCAFG00000005970, ENSCAFG00000006249, ENSCAFG00000006819, ENSCAFG00000014201, ENSCAFG00000008351, ENSCAFG00000032693, ENSCAFG00000006051, ENSCAFG00000032695, ENSCAFG00000003960, ENSCAFG00000006248, ENSCAFG00000014597, ENSCAFG00000018681, ENSCAFG00000009810, ENSCAFG00000003102, ENSCAFG00000008321, ENSCAFG00000025567, ENSCAFG00000006022, ENSCAFG00000005069,…	2827	1214	11109	1.26	5.3e-05
218	GOTERM_BP_ALL	GO:0043122~regulation of I-kappaB kinase/NF-kappaB signaling	74	2.02851	2.64868e-08	ENSCAFG00000006055, ENSCAFG00000013774, ENSCAFG00000030902, ENSCAFG00000011993, ENSCAFG00000004675, ENSCAFG00000000373, ENSCAFG00000005204, ENSCAFG00000019521, ENSCAFG00000020225, ENSCAFG00000006249, ENSCAFG00000000430, ENSCAFG00000003518, ENSCAFG00000001711, ENSCAFG00000016890, ENSCAFG00000030180, ENSCAFG00000008351, ENSCAFG00000016085, ENSCAFG00000011376, ENSCAFG00000003960, ENSCAFG00000009802,…	2859	162	11337	1.81	5.4e-05
219	GOTERM_BP_FAT	GO:0043542~endothelial cell migration	57	1.5625	2.69619e-08	ENSCAFG00000019633, ENSCAFG00000005970, ENSCAFG00000013320, ENSCAFG00000001713, ENSCAFG00000025002, ENSCAFG00000017069, ENSCAFG00000006142, ENSCAFG00000018639, ENSCAFG00000003406, ENSCAFG00000004137, ENSCAFG00000017144, ENSCAFG00000004687, ENSCAFG00000011326, ENSCAFG00000000482, ENSCAFG00000016086, ENSCAFG00000005019, ENSCAFG00000031965, ENSCAFG00000009104, ENSCAFG00000001938, ENSCAFG00000011740,…	2827	113	11109	1.98	5.5e-05
220	GOTERM_BP_ALL	GO:0042325~regulation of phosphorylation	292	8.00439	2.78225e-08	ENSCAFG00000019422, ENSCAFG00000008755, ENSCAFG00000003411, ENSCAFG00000016077, ENSCAFG00000009062, ENSCAFG00000013735, ENSCAFG00000000001, ENSCAFG00000008894, ENSCAFG00000005970, ENSCAFG00000006819, ENSCAFG00000008696, ENSCAFG00000003518, ENSCAFG00000013320, ENSCAFG00000006100, ENSCAFG00000015642, ENSCAFG00000018171, ENSCAFG00000018170, ENSCAFG00000008557, ENSCAFG00000016085, ENSCAFG00000010003,…	2859	879	11337	1.32	5.7e-05
221	GOTERM_BP_ALL	GO:0051707~response to other organism	171	4.6875	2.81456e-08	ENSCAFG00000019422, ENSCAFG00000009887, ENSCAFG00000001132, ENSCAFG00000016076, ENSCAFG00000023498, ENSCAFG00000010084, ENSCAFG00000013121, ENSCAFG00000028848, ENSCAFG00000009674, ENSCAFG00000014923, ENSCAFG00000003629, ENSCAFG00000007100, ENSCAFG00000014201, ENSCAFG00000000075, ENSCAFG00000003518, ENSCAFG00000018171, ENSCAFG00000010281, ENSCAFG00000001521, ENSCAFG00000008351, ENSCAFG00000006051,…	2859	467	11337	1.45	5.7e-05
222	GOTERM_BP_ALL	GO:0043207~response to external biotic stimulus	171	4.6875	2.81456e-08	ENSCAFG00000019422, ENSCAFG00000009887, ENSCAFG00000001132, ENSCAFG00000016076, ENSCAFG00000023498, ENSCAFG00000010084, ENSCAFG00000013121, ENSCAFG00000028848, ENSCAFG00000009674, ENSCAFG00000014923, ENSCAFG00000003629, ENSCAFG00000007100, ENSCAFG00000014201, ENSCAFG00000000075, ENSCAFG00000003518, ENSCAFG00000018171, ENSCAFG00000010281, ENSCAFG00000001521, ENSCAFG00000008351, ENSCAFG00000006051,…	2859	467	11337	1.45	5.7e-05
223	GOTERM_BP_ALL	GO:0012501~programmed cell death	327	8.96382	2.91968e-08	ENSCAFG00000010421, ENSCAFG00000019422, ENSCAFG00000009343, ENSCAFG00000010625, ENSCAFG00000008755, ENSCAFG00000016863, ENSCAFG00000016769, ENSCAFG00000006638, ENSCAFG00000012475, ENSCAFG00000019429, ENSCAFG00000019521, ENSCAFG00000002464, ENSCAFG00000019633, ENSCAFG00000005970, ENSCAFG00000006819, ENSCAFG00000003113, ENSCAFG00000013538, ENSCAFG00000016467, ENSCAFG00000020131, ENSCAFG00000000732,…	2859	1002	11337	1.29	5.9e-05
224	GOTERM_BP_FAT	GO:0090132~epithelium migration	75	2.05592	2.97455e-08	ENSCAFG00000008755, ENSCAFG00000030686, ENSCAFG00000008894, ENSCAFG00000020223, ENSCAFG00000014923, ENSCAFG00000005970, ENSCAFG00000016866, ENSCAFG00000019633, ENSCAFG00000003243, ENSCAFG00000013320, ENSCAFG00000001713, ENSCAFG00000025002, ENSCAFG00000006142, ENSCAFG00000017069, ENSCAFG00000032695, ENSCAFG00000018639, ENSCAFG00000003406, ENSCAFG00000004137, ENSCAFG00000017144, ENSCAFG00000004687,…	2827	164	11109	1.8	6e-05
225	GOTERM_BP_FAT	GO:0002252~immune effector process	153	4.19408	2.99647e-08	ENSCAFG00000009887, ENSCAFG00000019422, ENSCAFG00000012569, ENSCAFG00000023498, ENSCAFG00000013121, ENSCAFG00000009674, ENSCAFG00000014923, ENSCAFG00000011144, ENSCAFG00000006249, ENSCAFG00000014201, ENSCAFG00000018752, ENSCAFG00000013320, ENSCAFG00000003518, ENSCAFG00000001521, ENSCAFG00000011755, ENSCAFG00000010189, ENSCAFG00000005570, ENSCAFG00000005104, ENSCAFG00000003960, ENSCAFG00000015133,…	2827	405	11109	1.48	6.1e-05
226	GOTERM_BP_FAT	GO:0008283~cell proliferation	339	9.29276	3.12427e-08	ENSCAFG00000029394, ENSCAFG00000019422, ENSCAFG00000016863, ENSCAFG00000016769, ENSCAFG00000006638, ENSCAFG00000016077, ENSCAFG00000013735, ENSCAFG00000016866, ENSCAFG00000019633, ENSCAFG00000005970, ENSCAFG00000006249, ENSCAFG00000013538, ENSCAFG00000003518, ENSCAFG00000018752, ENSCAFG00000013320, ENSCAFG00000015642, ENSCAFG00000013739, ENSCAFG00000018584, ENSCAFG00000018171, ENSCAFG00000018170,…	2827	1036	11109	1.29	6.3e-05
227	GOTERM_CC_FAT	GO:0005654~nucleoplasm	538	14.7478	3.99625e-08	ENSCAFG00000012478, ENSCAFG00000018591, ENSCAFG00000012332, ENSCAFG00000032081, ENSCAFG00000014104, ENSCAFG00000014108, ENSCAFG00000020131, ENSCAFG00000005194, ENSCAFG00000015642, ENSCAFG00000006438, ENSCAFG00000006244, ENSCAFG00000001892, ENSCAFG00000015855, ENSCAFG00000006507, ENSCAFG00000000102, ENSCAFG00000015996, ENSCAFG00000001885, ENSCAFG00000003979, ENSCAFG00000005259, ENSCAFG00000000300,…	2566	1674	9610	1.2	6.4e-05
228	GOTERM_BP_ALL	GO:0019079~viral genome replication	35	0.95943	3.50541e-08	ENSCAFG00000003701, ENSCAFG00000005655, ENSCAFG00000013121, ENSCAFG00000009617, ENSCAFG00000008929, ENSCAFG00000020223, ENSCAFG00000000567, ENSCAFG00000019633, ENSCAFG00000012110, ENSCAFG00000019181, ENSCAFG00000019348, ENSCAFG00000017691, ENSCAFG00000023556, ENSCAFG00000018171, ENSCAFG00000006051, ENSCAFG00000003293, ENSCAFG00000011347, ENSCAFG00000011077, ENSCAFG00000002354, ENSCAFG00000017085,…	2859	57	11337	2.43	7.1e-05
229	GOTERM_BP_FAT	GO:2000146~negative regulation of cell motility	71	1.94627	3.52342e-08	ENSCAFG00000018349, ENSCAFG00000013773, ENSCAFG00000019633, ENSCAFG00000017967, ENSCAFG00000005288, ENSCAFG00000015137, ENSCAFG00000013368, ENSCAFG00000006766, ENSCAFG00000006607, ENSCAFG00000007673, ENSCAFG00000032693, ENSCAFG00000006142, ENSCAFG00000005535, ENSCAFG00000018639, ENSCAFG00000017144, ENSCAFG00000007394, ENSCAFG00000016086, ENSCAFG00000001771, ENSCAFG00000009498, ENSCAFG00000005019,…	2827	153	11109	1.82	7.2e-05
230	GOTERM_BP_ALL	GO:0002683~negative regulation of immune system process	101	2.76864	3.53387e-08	ENSCAFG00000019422, ENSCAFG00000012569, ENSCAFG00000014454, ENSCAFG00000010676, ENSCAFG00000004143, ENSCAFG00000019633, ENSCAFG00000031409, ENSCAFG00000006249, ENSCAFG00000013538, ENSCAFG00000018752, ENSCAFG00000013320, ENSCAFG00000015137, ENSCAFG00000010189, ENSCAFG00000012707, ENSCAFG00000002961, ENSCAFG00000007626, ENSCAFG00000008824, ENSCAFG00000001435, ENSCAFG00000018101, ENSCAFG00000010403,…	2859	244	11337	1.64	7.2e-05
231	GOTERM_BP_FAT	GO:1902533~positive regulation of intracellular signal transduction	208	5.70175	3.5413e-08	ENSCAFG00000019422, ENSCAFG00000010625, ENSCAFG00000008755, ENSCAFG00000003411, ENSCAFG00000008894, ENSCAFG00000019521, ENSCAFG00000005970, ENSCAFG00000019633, ENSCAFG00000006249, ENSCAFG00000006819, ENSCAFG00000013320, ENSCAFG00000003518, ENSCAFG00000018171, ENSCAFG00000018170, ENSCAFG00000016085, ENSCAFG00000008351, ENSCAFG00000005570, ENSCAFG00000006051, ENSCAFG00000019328, ENSCAFG00000032695,…	2827	587	11109	1.39	7.2e-05
232	GOTERM_BP_ALL	GO:0080090~regulation of primary metabolic process	932	25.5482	3.54364e-08	ENSCAFG00000006638, ENSCAFG00000005187, ENSCAFG00000005188, ENSCAFG00000000001, ENSCAFG00000032081, ENSCAFG00000005970, ENSCAFG00000029776, ENSCAFG00000015840, ENSCAFG00000006249, ENSCAFG00000006819, ENSCAFG00000032690, ENSCAFG00000016467, ENSCAFG00000000732, ENSCAFG00000015642, ENSCAFG00000018584, ENSCAFG00000010003, ENSCAFG00000006051, ENSCAFG00000032694, ENSCAFG00000032695, ENSCAFG00000009802,…	2859	3240	11337	1.14	7.2e-05
233	GOTERM_BP_FAT	GO:0001819~positive regulation of cytokine production	99	2.71382	3.57004e-08	ENSCAFG00000019422, ENSCAFG00000023498, ENSCAFG00000016076, ENSCAFG00000024540, ENSCAFG00000007100, ENSCAFG00000003518, ENSCAFG00000008351, ENSCAFG00000011755, ENSCAFG00000006051, ENSCAFG00000003293, ENSCAFG00000008959, ENSCAFG00000010686, ENSCAFG00000007383, ENSCAFG00000000482, ENSCAFG00000010718, ENSCAFG00000009455, ENSCAFG00000007626, ENSCAFG00000012802, ENSCAFG00000012149, ENSCAFG00000018101,…	2827	236	11109	1.65	7.3e-05
234	GOTERM_BP_ALL	GO:0009967~positive regulation of signal transduction	293	8.0318	3.92446e-08	ENSCAFG00000019422, ENSCAFG00000010625, ENSCAFG00000008755, ENSCAFG00000003411, ENSCAFG00000016077, ENSCAFG00000012475, ENSCAFG00000008894, ENSCAFG00000019521, ENSCAFG00000019633, ENSCAFG00000005970, ENSCAFG00000006249, ENSCAFG00000006819, ENSCAFG00000003518, ENSCAFG00000013320, ENSCAFG00000018171, ENSCAFG00000018170, ENSCAFG00000008351, ENSCAFG00000016085, ENSCAFG00000006244, ENSCAFG00000005570,…	2859	885	11337	1.31	8e-05
235	GOTERM_BP_FAT	GO:0043122~regulation of I-kappaB kinase/NF-kappaB signaling	74	2.02851	3.94236e-08	ENSCAFG00000006055, ENSCAFG00000013774, ENSCAFG00000030902, ENSCAFG00000011993, ENSCAFG00000004675, ENSCAFG00000000373, ENSCAFG00000005204, ENSCAFG00000019521, ENSCAFG00000020225, ENSCAFG00000006249, ENSCAFG00000000430, ENSCAFG00000003518, ENSCAFG00000001711, ENSCAFG00000016890, ENSCAFG00000030180, ENSCAFG00000008351, ENSCAFG00000016085, ENSCAFG00000011376, ENSCAFG00000003960, ENSCAFG00000009802,…	2827	162	11109	1.8	8e-05
236	GOTERM_BP_FAT	GO:0048585~negative regulation of response to stimulus	291	7.97697	4.08179e-08	ENSCAFG00000010626, ENSCAFG00000008755, ENSCAFG00000016863, ENSCAFG00000012569, ENSCAFG00000012331, ENSCAFG00000006638, ENSCAFG00000003411, ENSCAFG00000012475, ENSCAFG00000010834, ENSCAFG00000000001, ENSCAFG00000019633, ENSCAFG00000006249, ENSCAFG00000006819, ENSCAFG00000003518, ENSCAFG00000013320, ENSCAFG00000018752, ENSCAFG00000006100, ENSCAFG00000015642, ENSCAFG00000018171, ENSCAFG00000032693,…	2827	871	11109	1.31	8.3e-05
237	GOTERM_BP_ALL	GO:0010941~regulation of cell death	294	8.05921	4.08989e-08	ENSCAFG00000010421, ENSCAFG00000019422, ENSCAFG00000009343, ENSCAFG00000010625, ENSCAFG00000008755, ENSCAFG00000016863, ENSCAFG00000016769, ENSCAFG00000006638, ENSCAFG00000012475, ENSCAFG00000019521, ENSCAFG00000002464, ENSCAFG00000019633, ENSCAFG00000005970, ENSCAFG00000006819, ENSCAFG00000013538, ENSCAFG00000016467, ENSCAFG00000020131, ENSCAFG00000000732, ENSCAFG00000006100, ENSCAFG00000018171,…	2859	889	11337	1.31	8.3e-05
238	GOTERM_BP_ALL	GO:0034097~response to cytokine	131	3.59101	4.15782e-08	ENSCAFG00000029394, ENSCAFG00000031602, ENSCAFG00000019298, ENSCAFG00000008755, ENSCAFG00000024540, ENSCAFG00000004052, ENSCAFG00000005306, ENSCAFG00000028848, ENSCAFG00000000075, ENSCAFG00000013320, ENSCAFG00000023079, ENSCAFG00000018171, ENSCAFG00000010281, ENSCAFG00000032693, ENSCAFG00000002233, ENSCAFG00000006051, ENSCAFG00000003404, ENSCAFG00000001932, ENSCAFG00000008959, ENSCAFG00000011940,…	2859	339	11337	1.53	8.5e-05
239	GOTERM_BP_FAT	GO:0032268~regulation of cellular protein metabolic process	438	12.0066	4.21376e-08	ENSCAFG00000006638, ENSCAFG00000005187, ENSCAFG00000005188, ENSCAFG00000000001, ENSCAFG00000005970, ENSCAFG00000015840, ENSCAFG00000006249, ENSCAFG00000006819, ENSCAFG00000016467, ENSCAFG00000015642, ENSCAFG00000006100, ENSCAFG00000018584, ENSCAFG00000010003, ENSCAFG00000001892, ENSCAFG00000006051, ENSCAFG00000032695, ENSCAFG00000014592, ENSCAFG00000014591, ENSCAFG00000000308, ENSCAFG00000015996,…	2827	1390	11109	1.24	8.6e-05
240	GOTERM_BP_FAT	GO:0019079~viral genome replication	35	0.95943	4.45842e-08	ENSCAFG00000003701, ENSCAFG00000005655, ENSCAFG00000013121, ENSCAFG00000009617, ENSCAFG00000008929, ENSCAFG00000020223, ENSCAFG00000000567, ENSCAFG00000019633, ENSCAFG00000012110, ENSCAFG00000019181, ENSCAFG00000019348, ENSCAFG00000017691, ENSCAFG00000023556, ENSCAFG00000018171, ENSCAFG00000006051, ENSCAFG00000003293, ENSCAFG00000011347, ENSCAFG00000011077, ENSCAFG00000002354, ENSCAFG00000017085,…	2827	57	11109	2.41	9.1e-05
241	GOTERM_BP_ALL	GO:0048285~organelle fission	128	3.50877	4.68865e-08	ENSCAFG00000019298, ENSCAFG00000011757, ENSCAFG00000011140, ENSCAFG00000014454, ENSCAFG00000005302, ENSCAFG00000010836, ENSCAFG00000014178, ENSCAFG00000019521, ENSCAFG00000005878, ENSCAFG00000010838, ENSCAFG00000008618, ENSCAFG00000012136, ENSCAFG00000006383, ENSCAFG00000016467, ENSCAFG00000002661, ENSCAFG00000015641, ENSCAFG00000018170, ENSCAFG00000010090, ENSCAFG00000018395, ENSCAFG00000013980,…	2859	330	11337	1.54	9.5e-05
242	GOTERM_BP_FAT	GO:0008219~cell death	345	9.45724	4.87584e-08	ENSCAFG00000010421, ENSCAFG00000009343, ENSCAFG00000019422, ENSCAFG00000010625, ENSCAFG00000008755, ENSCAFG00000016863, ENSCAFG00000016769, ENSCAFG00000006638, ENSCAFG00000012475, ENSCAFG00000019429, ENSCAFG00000019521, ENSCAFG00000002464, ENSCAFG00000019633, ENSCAFG00000005970, ENSCAFG00000006819, ENSCAFG00000003113, ENSCAFG00000013538, ENSCAFG00000016467, ENSCAFG00000020131, ENSCAFG00000000732,…	2827	1061	11109	1.28	9.9e-05
243	GOTERM_BP_ALL	GO:0001932~regulation of protein phosphorylation	272	7.45614	5.11811e-08	ENSCAFG00000019422, ENSCAFG00000008755, ENSCAFG00000003411, ENSCAFG00000016077, ENSCAFG00000013735, ENSCAFG00000000001, ENSCAFG00000008894, ENSCAFG00000005970, ENSCAFG00000006819, ENSCAFG00000003518, ENSCAFG00000013320, ENSCAFG00000006100, ENSCAFG00000015642, ENSCAFG00000018171, ENSCAFG00000018170, ENSCAFG00000008557, ENSCAFG00000016085, ENSCAFG00000010003, ENSCAFG00000006051, ENSCAFG00000032695,…	2859	814	11337	1.33	0.0001
244	GOTERM_BP_FAT	GO:0051707~response to other organism	171	4.6875	5.44976e-08	ENSCAFG00000019422, ENSCAFG00000009887, ENSCAFG00000001132, ENSCAFG00000016076, ENSCAFG00000023498, ENSCAFG00000010084, ENSCAFG00000013121, ENSCAFG00000028848, ENSCAFG00000009674, ENSCAFG00000014923, ENSCAFG00000003629, ENSCAFG00000007100, ENSCAFG00000014201, ENSCAFG00000000075, ENSCAFG00000003518, ENSCAFG00000018171, ENSCAFG00000010281, ENSCAFG00000001521, ENSCAFG00000008351, ENSCAFG00000006051,…	2827	467	11109	1.44	0.00011
245	GOTERM_BP_FAT	GO:0043207~response to external biotic stimulus	171	4.6875	5.44976e-08	ENSCAFG00000019422, ENSCAFG00000009887, ENSCAFG00000001132, ENSCAFG00000016076, ENSCAFG00000023498, ENSCAFG00000010084, ENSCAFG00000013121, ENSCAFG00000028848, ENSCAFG00000009674, ENSCAFG00000014923, ENSCAFG00000003629, ENSCAFG00000007100, ENSCAFG00000014201, ENSCAFG00000000075, ENSCAFG00000003518, ENSCAFG00000018171, ENSCAFG00000010281, ENSCAFG00000001521, ENSCAFG00000008351, ENSCAFG00000006051,…	2827	467	11109	1.44	0.00011
246	KEGG_PATHWAY	cfa04110:Cell cycle	56	1.53509	8.3536e-08	ENSCAFG00000005143, ENSCAFG00000014454, ENSCAFG00000020375, ENSCAFG00000004052, ENSCAFG00000005878, ENSCAFG00000013273, ENSCAFG00000001998, ENSCAFG00000008696, ENSCAFG00000007103, ENSCAFG00000016467, ENSCAFG00000010762, ENSCAFG00000007380, ENSCAFG00000002174, ENSCAFG00000001675, ENSCAFG00000013722, ENSCAFG00000006384, ENSCAFG00000004133, ENSCAFG00000001709, ENSCAFG00000015996, ENSCAFG00000016714,…	1532	111	5859	1.93	0.00011
247	GOTERM_BP_FAT	GO:0002683~negative regulation of immune system process	101	2.76864	5.70569e-08	ENSCAFG00000019422, ENSCAFG00000012569, ENSCAFG00000014454, ENSCAFG00000010676, ENSCAFG00000004143, ENSCAFG00000019633, ENSCAFG00000031409, ENSCAFG00000006249, ENSCAFG00000013538, ENSCAFG00000018752, ENSCAFG00000013320, ENSCAFG00000015137, ENSCAFG00000010189, ENSCAFG00000012707, ENSCAFG00000002961, ENSCAFG00000007626, ENSCAFG00000008824, ENSCAFG00000001435, ENSCAFG00000018101, ENSCAFG00000010403,…	2827	244	11109	1.63	0.00012
248	GOTERM_BP_ALL	GO:0030335~positive regulation of cell migration	109	2.98794	5.90935e-08	ENSCAFG00000029394, ENSCAFG00000019422, ENSCAFG00000008755, ENSCAFG00000008612, ENSCAFG00000006638, ENSCAFG00000013735, ENSCAFG00000014923, ENSCAFG00000019633, ENSCAFG00000016866, ENSCAFG00000005970, ENSCAFG00000009680, ENSCAFG00000006381, ENSCAFG00000018171, ENSCAFG00000018170, ENSCAFG00000032693, ENSCAFG00000032695, ENSCAFG00000014597, ENSCAFG00000003406, ENSCAFG00000004137, ENSCAFG00000011326,…	2859	271	11337	1.59	0.00012
249	GOTERM_MF_ALL	GO:0000166~nucleotide binding	527	14.4463	7.09317e-08	ENSCAFG00000006716, ENSCAFG00000015982, ENSCAFG00000008344, ENSCAFG00000000001, ENSCAFG00000005877, ENSCAFG00000005970, ENSCAFG00000015840, ENSCAFG00000004950, ENSCAFG00000012136, ENSCAFG00000006431, ENSCAFG00000005194, ENSCAFG00000000732, ENSCAFG00000001898, ENSCAFG00000015782, ENSCAFG00000006051, ENSCAFG00000029666, ENSCAFG00000012340, ENSCAFG00000001882, ENSCAFG00000018481, ENSCAFG00000000948,…	2647	1760	10658	1.21	0.00012
250	GOTERM_MF_ALL	GO:1901265~nucleoside phosphate binding	527	14.4463	7.09317e-08	ENSCAFG00000006716, ENSCAFG00000015982, ENSCAFG00000008344, ENSCAFG00000000001, ENSCAFG00000005877, ENSCAFG00000005970, ENSCAFG00000015840, ENSCAFG00000004950, ENSCAFG00000012136, ENSCAFG00000006431, ENSCAFG00000005194, ENSCAFG00000000732, ENSCAFG00000001898, ENSCAFG00000015782, ENSCAFG00000006051, ENSCAFG00000029666, ENSCAFG00000012340, ENSCAFG00000001882, ENSCAFG00000018481, ENSCAFG00000000948,…	2647	1760	10658	1.21	0.00012
251	GOTERM_BP_ALL	GO:0031401~positive regulation of protein modification process	231	6.33224	6.14934e-08	ENSCAFG00000019422, ENSCAFG00000008755, ENSCAFG00000006638, ENSCAFG00000016077, ENSCAFG00000003411, ENSCAFG00000008962, ENSCAFG00000032536, ENSCAFG00000008894, ENSCAFG00000005970, ENSCAFG00000006249, ENSCAFG00000006819, ENSCAFG00000003518, ENSCAFG00000013739, ENSCAFG00000012867, ENSCAFG00000018584, ENSCAFG00000018171, ENSCAFG00000018170, ENSCAFG00000010003, ENSCAFG00000006051, ENSCAFG00000032695,…	2859	674	11337	1.36	0.00013
252	GOTERM_BP_ALL	GO:0040017~positive regulation of locomotion	114	3.125	6.32344e-08	ENSCAFG00000029394, ENSCAFG00000019422, ENSCAFG00000008755, ENSCAFG00000008612, ENSCAFG00000006638, ENSCAFG00000013735, ENSCAFG00000005970, ENSCAFG00000014923, ENSCAFG00000019633, ENSCAFG00000016866, ENSCAFG00000009680, ENSCAFG00000006381, ENSCAFG00000018171, ENSCAFG00000018170, ENSCAFG00000032693, ENSCAFG00000032695, ENSCAFG00000014597, ENSCAFG00000003406, ENSCAFG00000004137, ENSCAFG00000011326,…	2859	287	11337	1.58	0.00013
253	GOTERM_BP_ALL	GO:0051272~positive regulation of cellular component movement	113	3.09759	6.53386e-08	ENSCAFG00000029394, ENSCAFG00000019422, ENSCAFG00000008755, ENSCAFG00000008612, ENSCAFG00000006638, ENSCAFG00000013735, ENSCAFG00000005970, ENSCAFG00000014923, ENSCAFG00000019633, ENSCAFG00000016866, ENSCAFG00000009680, ENSCAFG00000006381, ENSCAFG00000018171, ENSCAFG00000018170, ENSCAFG00000032693, ENSCAFG00000016363, ENSCAFG00000032695, ENSCAFG00000014597, ENSCAFG00000003406, ENSCAFG00000004137,…	2859	284	11337	1.58	0.00013
254	GOTERM_CC_FAT	GO:0005925~focal adhesion	112	3.07018	8.31753e-08	ENSCAFG00000016861, ENSCAFG00000008611, ENSCAFG00000019521, ENSCAFG00000029252, ENSCAFG00000010725, ENSCAFG00000000567, ENSCAFG00000012079, ENSCAFG00000003210, ENSCAFG00000007105, ENSCAFG00000000178, ENSCAFG00000014597, ENSCAFG00000001930, ENSCAFG00000003404, ENSCAFG00000014282, ENSCAFG00000003402, ENSCAFG00000007761, ENSCAFG00000016987, ENSCAFG00000015796, ENSCAFG00000015912, ENSCAFG00000003833,…	2566	268	9610	1.57	0.00013
255	GOTERM_BP_ALL	GO:0000819~sister chromatid segregation	58	1.58991	6.66327e-08	ENSCAFG00000011140, ENSCAFG00000014454, ENSCAFG00000010836, ENSCAFG00000011236, ENSCAFG00000005204, ENSCAFG00000005878, ENSCAFG00000008618, ENSCAFG00000020225, ENSCAFG00000012136, ENSCAFG00000016467, ENSCAFG00000002661, ENSCAFG00000009538, ENSCAFG00000010762, ENSCAFG00000013980, ENSCAFG00000018395, ENSCAFG00000000987, ENSCAFG00000015521, ENSCAFG00000013722, ENSCAFG00000006507, ENSCAFG00000009098,…	2859	119	11337	1.93	0.00014
256	GOTERM_BP_ALL	GO:0043067~regulation of programmed cell death	279	7.64803	7.03257e-08	ENSCAFG00000010421, ENSCAFG00000019422, ENSCAFG00000009343, ENSCAFG00000010625, ENSCAFG00000008755, ENSCAFG00000016863, ENSCAFG00000016769, ENSCAFG00000006638, ENSCAFG00000012475, ENSCAFG00000019521, ENSCAFG00000002464, ENSCAFG00000019633, ENSCAFG00000005970, ENSCAFG00000006819, ENSCAFG00000013538, ENSCAFG00000016467, ENSCAFG00000020131, ENSCAFG00000000732, ENSCAFG00000006100, ENSCAFG00000018171,…	2859	841	11337	1.32	0.00014
257	GOTERM_BP_ALL	GO:0071310~cellular response to organic substance	355	9.73136	7.09907e-08	ENSCAFG00000010421, ENSCAFG00000029394, ENSCAFG00000008755, ENSCAFG00000006638, ENSCAFG00000003411, ENSCAFG00000013121, ENSCAFG00000013735, ENSCAFG00000000001, ENSCAFG00000008894, ENSCAFG00000019633, ENSCAFG00000005970, ENSCAFG00000013320, ENSCAFG00000006100, ENSCAFG00000018171, ENSCAFG00000015782, ENSCAFG00000018170, ENSCAFG00000019835, ENSCAFG00000032693, ENSCAFG00000006051, ENSCAFG00000032695,…	2859	1109	11337	1.27	0.00014
258	GOTERM_BP_FAT	GO:0042325~regulation of phosphorylation	292	8.00439	7.11457e-08	ENSCAFG00000019422, ENSCAFG00000008755, ENSCAFG00000003411, ENSCAFG00000016077, ENSCAFG00000009062, ENSCAFG00000013735, ENSCAFG00000000001, ENSCAFG00000008894, ENSCAFG00000005970, ENSCAFG00000006819, ENSCAFG00000008696, ENSCAFG00000003518, ENSCAFG00000013320, ENSCAFG00000006100, ENSCAFG00000015642, ENSCAFG00000018171, ENSCAFG00000018170, ENSCAFG00000008557, ENSCAFG00000016085, ENSCAFG00000010003,…	2827	879	11109	1.31	0.00014
259	GOTERM_BP_ALL	GO:0031323~regulation of cellular metabolic process	935	25.6305	7.20067e-08	ENSCAFG00000006638, ENSCAFG00000005187, ENSCAFG00000005188, ENSCAFG00000000001, ENSCAFG00000032081, ENSCAFG00000005970, ENSCAFG00000029776, ENSCAFG00000015840, ENSCAFG00000006249, ENSCAFG00000006819, ENSCAFG00000032690, ENSCAFG00000016467, ENSCAFG00000000732, ENSCAFG00000015642, ENSCAFG00000018584, ENSCAFG00000010003, ENSCAFG00000006051, ENSCAFG00000032694, ENSCAFG00000032695, ENSCAFG00000009802,…	2859	3263	11337	1.14	0.00015
260	GOTERM_BP_FAT	GO:0034097~response to cytokine	131	3.59101	7.26668e-08	ENSCAFG00000029394, ENSCAFG00000031602, ENSCAFG00000019298, ENSCAFG00000008755, ENSCAFG00000024540, ENSCAFG00000004052, ENSCAFG00000005306, ENSCAFG00000028848, ENSCAFG00000000075, ENSCAFG00000013320, ENSCAFG00000023079, ENSCAFG00000018171, ENSCAFG00000010281, ENSCAFG00000032693, ENSCAFG00000002233, ENSCAFG00000006051, ENSCAFG00000003404, ENSCAFG00000001932, ENSCAFG00000008959, ENSCAFG00000011940,…	2827	339	11109	1.52	0.00015
261	GOTERM_BP_ALL	GO:0009968~negative regulation of signal transduction	235	6.44189	7.29677e-08	ENSCAFG00000010626, ENSCAFG00000008755, ENSCAFG00000016863, ENSCAFG00000012331, ENSCAFG00000006638, ENSCAFG00000003411, ENSCAFG00000012475, ENSCAFG00000000001, ENSCAFG00000019633, ENSCAFG00000006819, ENSCAFG00000013320, ENSCAFG00000003518, ENSCAFG00000006100, ENSCAFG00000015642, ENSCAFG00000018171, ENSCAFG00000032695, ENSCAFG00000009802, ENSCAFG00000003404, ENSCAFG00000014597, ENSCAFG00000012556,…	2859	689	11337	1.35	0.00015
262	GOTERM_BP_ALL	GO:0060255~regulation of macromolecule metabolic process	937	25.6853	7.43874e-08	ENSCAFG00000006638, ENSCAFG00000005187, ENSCAFG00000005188, ENSCAFG00000000001, ENSCAFG00000032081, ENSCAFG00000005970, ENSCAFG00000029776, ENSCAFG00000015840, ENSCAFG00000006249, ENSCAFG00000006819, ENSCAFG00000032690, ENSCAFG00000016467, ENSCAFG00000000732, ENSCAFG00000015642, ENSCAFG00000018584, ENSCAFG00000010003, ENSCAFG00000006051, ENSCAFG00000032694, ENSCAFG00000032695, ENSCAFG00000009802,…	2859	3271	11337	1.14	0.00015
263	GOTERM_MF_FAT	GO:1901265~nucleoside phosphate binding	527	14.4463	8.91099e-08	ENSCAFG00000006716, ENSCAFG00000015982, ENSCAFG00000008344, ENSCAFG00000000001, ENSCAFG00000005877, ENSCAFG00000005970, ENSCAFG00000015840, ENSCAFG00000004950, ENSCAFG00000012136, ENSCAFG00000006431, ENSCAFG00000005194, ENSCAFG00000000732, ENSCAFG00000001898, ENSCAFG00000015782, ENSCAFG00000006051, ENSCAFG00000029666, ENSCAFG00000012340, ENSCAFG00000001882, ENSCAFG00000018481, ENSCAFG00000000948,…	2615	1760	10510	1.2	0.00015
264	GOTERM_MF_FAT	GO:0000166~nucleotide binding	527	14.4463	8.91099e-08	ENSCAFG00000006716, ENSCAFG00000015982, ENSCAFG00000008344, ENSCAFG00000000001, ENSCAFG00000005877, ENSCAFG00000005970, ENSCAFG00000015840, ENSCAFG00000004950, ENSCAFG00000012136, ENSCAFG00000006431, ENSCAFG00000005194, ENSCAFG00000000732, ENSCAFG00000001898, ENSCAFG00000015782, ENSCAFG00000006051, ENSCAFG00000029666, ENSCAFG00000012340, ENSCAFG00000001882, ENSCAFG00000018481, ENSCAFG00000000948,…	2615	1760	10510	1.2	0.00015
265	GOTERM_BP_FAT	GO:0010033~response to organic substance	443	12.1436	7.70558e-08	ENSCAFG00000006638, ENSCAFG00000000001, ENSCAFG00000005970, ENSCAFG00000014201, ENSCAFG00000006100, ENSCAFG00000015782, ENSCAFG00000008351, ENSCAFG00000032693, ENSCAFG00000006051, ENSCAFG00000032695, ENSCAFG00000012489, ENSCAFG00000015337, ENSCAFG00000003102, ENSCAFG00000003979, ENSCAFG00000020243, ENSCAFG00000020140, ENSCAFG00000018579, ENSCAFG00000005169, ENSCAFG00000005856, ENSCAFG00000004597,…	2827	1414	11109	1.23	0.00016
266	GOTERM_BP_ALL	GO:0010646~regulation of cell communication	552	15.1316	7.75023e-08	ENSCAFG00000012331, ENSCAFG00000006638, ENSCAFG00000012475, ENSCAFG00000000001, ENSCAFG00000005970, ENSCAFG00000006249, ENSCAFG00000006819, ENSCAFG00000015642, ENSCAFG00000006100, ENSCAFG00000001898, ENSCAFG00000008351, ENSCAFG00000006244, ENSCAFG00000006051, ENSCAFG00000032695, ENSCAFG00000009802, ENSCAFG00000003960, ENSCAFG00000000405, ENSCAFG00000014597, ENSCAFG00000007394, ENSCAFG00000007068,…	2859	1825	11337	1.2	0.00016
267	GOTERM_BP_FAT	GO:0012501~programmed cell death	327	8.96382	7.84384e-08	ENSCAFG00000010421, ENSCAFG00000019422, ENSCAFG00000009343, ENSCAFG00000010625, ENSCAFG00000008755, ENSCAFG00000016863, ENSCAFG00000016769, ENSCAFG00000006638, ENSCAFG00000012475, ENSCAFG00000019429, ENSCAFG00000019521, ENSCAFG00000002464, ENSCAFG00000019633, ENSCAFG00000005970, ENSCAFG00000006819, ENSCAFG00000003113, ENSCAFG00000013538, ENSCAFG00000016467, ENSCAFG00000020131, ENSCAFG00000000732,…	2827	1002	11109	1.28	0.00016
268	GOTERM_BP_FAT	GO:0048285~organelle fission	128	3.50877	8.11783e-08	ENSCAFG00000019298, ENSCAFG00000011757, ENSCAFG00000011140, ENSCAFG00000014454, ENSCAFG00000005302, ENSCAFG00000010836, ENSCAFG00000014178, ENSCAFG00000019521, ENSCAFG00000005878, ENSCAFG00000010838, ENSCAFG00000008618, ENSCAFG00000012136, ENSCAFG00000006383, ENSCAFG00000016467, ENSCAFG00000002661, ENSCAFG00000015641, ENSCAFG00000018170, ENSCAFG00000010090, ENSCAFG00000018395, ENSCAFG00000013980,…	2827	330	11109	1.52	0.00016
269	UP_KEYWORDS	ATP-binding	211	5.78399	1.17044e-07	ENSCAFG00000006716, ENSCAFG00000015982, ENSCAFG00000010625, ENSCAFG00000008755, ENSCAFG00000016077, ENSCAFG00000010836, ENSCAFG00000019429, ENSCAFG00000010834, ENSCAFG00000005970, ENSCAFG00000010838, ENSCAFG00000015840, ENSCAFG00000004950, ENSCAFG00000006431, ENSCAFG00000000732, ENSCAFG00000001898, ENSCAFG00000018170, ENSCAFG00000003406, ENSCAFG00000008959, ENSCAFG00000019435, ENSCAFG00000012340,…	3521	651	14981	1.38	0.00016
270	GOTERM_BP_ALL	GO:0000075~cell cycle checkpoint	62	1.69956	8.55266e-08	ENSCAFG00000014454, ENSCAFG00000005302, ENSCAFG00000012475, ENSCAFG00000007771, ENSCAFG00000006290, ENSCAFG00000012332, ENSCAFG00000008894, ENSCAFG00000020225, ENSCAFG00000007837, ENSCAFG00000001996, ENSCAFG00000003623, ENSCAFG00000016467, ENSCAFG00000018584, ENSCAFG00000001378, ENSCAFG00000012176, ENSCAFG00000015521, ENSCAFG00000017008, ENSCAFG00000012385, ENSCAFG00000016714, ENSCAFG00000006447,…	2859	131	11337	1.88	0.00017
271	GOTERM_BP_ALL	GO:0023051~regulation of signaling	557	15.2686	8.72774e-08	ENSCAFG00000012331, ENSCAFG00000006638, ENSCAFG00000012475, ENSCAFG00000000001, ENSCAFG00000005970, ENSCAFG00000006249, ENSCAFG00000006819, ENSCAFG00000015642, ENSCAFG00000006100, ENSCAFG00000001898, ENSCAFG00000008351, ENSCAFG00000006244, ENSCAFG00000006051, ENSCAFG00000032695, ENSCAFG00000009802, ENSCAFG00000003960, ENSCAFG00000000405, ENSCAFG00000014597, ENSCAFG00000007394, ENSCAFG00000007068,…	2859	1845	11337	1.2	0.00018
272	GOTERM_BP_ALL	GO:0090130~tissue migration	75	2.05592	9.17751e-08	ENSCAFG00000008755, ENSCAFG00000030686, ENSCAFG00000008894, ENSCAFG00000020223, ENSCAFG00000014923, ENSCAFG00000005970, ENSCAFG00000016866, ENSCAFG00000019633, ENSCAFG00000003243, ENSCAFG00000013320, ENSCAFG00000001713, ENSCAFG00000025002, ENSCAFG00000006142, ENSCAFG00000017069, ENSCAFG00000032695, ENSCAFG00000018639, ENSCAFG00000003406, ENSCAFG00000004137, ENSCAFG00000017144, ENSCAFG00000004687,…	2859	169	11337	1.76	0.00019
273	GOTERM_BP_FAT	GO:0000819~sister chromatid segregation	58	1.58991	9.29872e-08	ENSCAFG00000011140, ENSCAFG00000014454, ENSCAFG00000010836, ENSCAFG00000011236, ENSCAFG00000005204, ENSCAFG00000005878, ENSCAFG00000008618, ENSCAFG00000020225, ENSCAFG00000012136, ENSCAFG00000016467, ENSCAFG00000002661, ENSCAFG00000009538, ENSCAFG00000010762, ENSCAFG00000013980, ENSCAFG00000018395, ENSCAFG00000000987, ENSCAFG00000015521, ENSCAFG00000013722, ENSCAFG00000006507, ENSCAFG00000009098,…	2827	119	11109	1.92	0.00019
274	GOTERM_BP_ALL	GO:0040013~negative regulation of locomotion	78	2.13816	9.43091e-08	ENSCAFG00000018349, ENSCAFG00000008118, ENSCAFG00000013773, ENSCAFG00000019633, ENSCAFG00000017967, ENSCAFG00000005288, ENSCAFG00000006381, ENSCAFG00000015137, ENSCAFG00000013368, ENSCAFG00000006766, ENSCAFG00000002393, ENSCAFG00000006607, ENSCAFG00000007673, ENSCAFG00000032693, ENSCAFG00000006142, ENSCAFG00000005535, ENSCAFG00000018639, ENSCAFG00000017144, ENSCAFG00000007394, ENSCAFG00000009498,…	2859	178	11337	1.74	0.00019
275	GOTERM_BP_FAT	GO:0009967~positive regulation of signal transduction	293	8.0318	9.65216e-08	ENSCAFG00000019422, ENSCAFG00000010625, ENSCAFG00000008755, ENSCAFG00000003411, ENSCAFG00000016077, ENSCAFG00000012475, ENSCAFG00000008894, ENSCAFG00000019521, ENSCAFG00000019633, ENSCAFG00000005970, ENSCAFG00000006249, ENSCAFG00000006819, ENSCAFG00000003518, ENSCAFG00000013320, ENSCAFG00000018171, ENSCAFG00000018170, ENSCAFG00000008351, ENSCAFG00000016085, ENSCAFG00000006244, ENSCAFG00000005570,…	2827	885	11109	1.3	0.0002
276	GOTERM_BP_FAT	GO:0030335~positive regulation of cell migration	109	2.98794	9.69764e-08	ENSCAFG00000029394, ENSCAFG00000019422, ENSCAFG00000008755, ENSCAFG00000008612, ENSCAFG00000006638, ENSCAFG00000013735, ENSCAFG00000014923, ENSCAFG00000019633, ENSCAFG00000016866, ENSCAFG00000005970, ENSCAFG00000009680, ENSCAFG00000006381, ENSCAFG00000018171, ENSCAFG00000018170, ENSCAFG00000032693, ENSCAFG00000032695, ENSCAFG00000014597, ENSCAFG00000003406, ENSCAFG00000004137, ENSCAFG00000011326,…	2827	271	11109	1.58	0.0002
277	GOTERM_BP_FAT	GO:0010941~regulation of cell death	294	8.05921	1.01843e-07	ENSCAFG00000010421, ENSCAFG00000019422, ENSCAFG00000009343, ENSCAFG00000010625, ENSCAFG00000008755, ENSCAFG00000016863, ENSCAFG00000016769, ENSCAFG00000006638, ENSCAFG00000012475, ENSCAFG00000019521, ENSCAFG00000002464, ENSCAFG00000019633, ENSCAFG00000005970, ENSCAFG00000006819, ENSCAFG00000013538, ENSCAFG00000016467, ENSCAFG00000020131, ENSCAFG00000000732, ENSCAFG00000006100, ENSCAFG00000018171,…	2827	889	11109	1.3	0.00021
278	GOTERM_BP_ALL	GO:0030336~negative regulation of cell migration	67	1.83662	1.05097e-07	ENSCAFG00000018349, ENSCAFG00000013773, ENSCAFG00000019633, ENSCAFG00000005288, ENSCAFG00000015137, ENSCAFG00000013368, ENSCAFG00000006766, ENSCAFG00000006607, ENSCAFG00000007673, ENSCAFG00000032693, ENSCAFG00000006142, ENSCAFG00000005535, ENSCAFG00000018639, ENSCAFG00000017144, ENSCAFG00000007394, ENSCAFG00000016086, ENSCAFG00000001771, ENSCAFG00000009498, ENSCAFG00000010657, ENSCAFG00000017100,…	2859	146	11337	1.82	0.00021
279	GOTERM_BP_FAT	GO:0040017~positive regulation of locomotion	114	3.125	1.05099e-07	ENSCAFG00000029394, ENSCAFG00000019422, ENSCAFG00000008755, ENSCAFG00000008612, ENSCAFG00000006638, ENSCAFG00000013735, ENSCAFG00000005970, ENSCAFG00000014923, ENSCAFG00000019633, ENSCAFG00000016866, ENSCAFG00000009680, ENSCAFG00000006381, ENSCAFG00000018171, ENSCAFG00000018170, ENSCAFG00000032693, ENSCAFG00000032695, ENSCAFG00000014597, ENSCAFG00000003406, ENSCAFG00000004137, ENSCAFG00000011326,…	2827	287	11109	1.56	0.00021
280	GOTERM_CC_FAT	GO:0030055~cell-substrate junction	113	3.09759	1.32329e-07	ENSCAFG00000016861, ENSCAFG00000008611, ENSCAFG00000019521, ENSCAFG00000029252, ENSCAFG00000010725, ENSCAFG00000000567, ENSCAFG00000012079, ENSCAFG00000003210, ENSCAFG00000007105, ENSCAFG00000000178, ENSCAFG00000014597, ENSCAFG00000001930, ENSCAFG00000003404, ENSCAFG00000014282, ENSCAFG00000003402, ENSCAFG00000007761, ENSCAFG00000016987, ENSCAFG00000015796, ENSCAFG00000015912, ENSCAFG00000003833,…	2566	273	9610	1.55	0.00021
281	GOTERM_BP_FAT	GO:0051272~positive regulation of cellular component movement	113	3.09759	1.08258e-07	ENSCAFG00000029394, ENSCAFG00000019422, ENSCAFG00000008755, ENSCAFG00000008612, ENSCAFG00000006638, ENSCAFG00000013735, ENSCAFG00000005970, ENSCAFG00000014923, ENSCAFG00000019633, ENSCAFG00000016866, ENSCAFG00000009680, ENSCAFG00000006381, ENSCAFG00000018171, ENSCAFG00000018170, ENSCAFG00000032693, ENSCAFG00000016363, ENSCAFG00000032695, ENSCAFG00000014597, ENSCAFG00000003406, ENSCAFG00000004137,…	2827	284	11109	1.56	0.00022
282	GOTERM_BP_ALL	GO:2000147~positive regulation of cell motility	110	3.01535	1.11874e-07	ENSCAFG00000029394, ENSCAFG00000019422, ENSCAFG00000008755, ENSCAFG00000008612, ENSCAFG00000006638, ENSCAFG00000013735, ENSCAFG00000014923, ENSCAFG00000019633, ENSCAFG00000016866, ENSCAFG00000005970, ENSCAFG00000009680, ENSCAFG00000006381, ENSCAFG00000018171, ENSCAFG00000018170, ENSCAFG00000032693, ENSCAFG00000032695, ENSCAFG00000014597, ENSCAFG00000003406, ENSCAFG00000004137, ENSCAFG00000011326,…	2859	277	11337	1.57	0.00023
283	GOTERM_BP_ALL	GO:0006915~apoptotic process	303	8.30592	1.12624e-07	ENSCAFG00000019422, ENSCAFG00000009343, ENSCAFG00000010625, ENSCAFG00000008755, ENSCAFG00000016863, ENSCAFG00000016769, ENSCAFG00000006638, ENSCAFG00000012475, ENSCAFG00000019429, ENSCAFG00000019521, ENSCAFG00000002464, ENSCAFG00000019633, ENSCAFG00000005970, ENSCAFG00000006819, ENSCAFG00000003113, ENSCAFG00000013538, ENSCAFG00000016467, ENSCAFG00000020131, ENSCAFG00000000732, ENSCAFG00000006100,…	2859	929	11337	1.29	0.00023
284	GOTERM_BP_ALL	GO:0007059~chromosome segregation	89	2.43969	1.17192e-07	ENSCAFG00000011757, ENSCAFG00000014454, ENSCAFG00000011140, ENSCAFG00000005302, ENSCAFG00000010836, ENSCAFG00000029836, ENSCAFG00000008962, ENSCAFG00000011236, ENSCAFG00000015888, ENSCAFG00000011859, ENSCAFG00000005204, ENSCAFG00000005878, ENSCAFG00000010838, ENSCAFG00000020225, ENSCAFG00000008618, ENSCAFG00000012136, ENSCAFG00000016425, ENSCAFG00000016467, ENSCAFG00000002661, ENSCAFG00000012867,…	2859	212	11337	1.66	0.00024
285	GOTERM_BP_FAT	GO:0001932~regulation of protein phosphorylation	272	7.45614	1.20319e-07	ENSCAFG00000019422, ENSCAFG00000008755, ENSCAFG00000003411, ENSCAFG00000016077, ENSCAFG00000013735, ENSCAFG00000000001, ENSCAFG00000008894, ENSCAFG00000005970, ENSCAFG00000006819, ENSCAFG00000003518, ENSCAFG00000013320, ENSCAFG00000006100, ENSCAFG00000015642, ENSCAFG00000018171, ENSCAFG00000018170, ENSCAFG00000008557, ENSCAFG00000016085, ENSCAFG00000010003, ENSCAFG00000006051, ENSCAFG00000032695,…	2827	814	11109	1.31	0.00024
286	GOTERM_BP_FAT	GO:0000075~cell cycle checkpoint	62	1.69956	1.2086e-07	ENSCAFG00000014454, ENSCAFG00000005302, ENSCAFG00000012475, ENSCAFG00000007771, ENSCAFG00000006290, ENSCAFG00000012332, ENSCAFG00000008894, ENSCAFG00000020225, ENSCAFG00000007837, ENSCAFG00000001996, ENSCAFG00000003623, ENSCAFG00000016467, ENSCAFG00000018584, ENSCAFG00000001378, ENSCAFG00000012176, ENSCAFG00000015521, ENSCAFG00000017008, ENSCAFG00000012385, ENSCAFG00000016714, ENSCAFG00000006447,…	2827	131	11109	1.86	0.00025
287	GOTERM_BP_ALL	GO:0007067~mitotic nuclear division	82	2.24781	1.24855e-07	ENSCAFG00000006670, ENSCAFG00000019298, ENSCAFG00000014454, ENSCAFG00000011140, ENSCAFG00000005302, ENSCAFG00000031644, ENSCAFG00000010836, ENSCAFG00000029836, ENSCAFG00000014178, ENSCAFG00000019521, ENSCAFG00000005878, ENSCAFG00000008618, ENSCAFG00000020225, ENSCAFG00000012136, ENSCAFG00000016425, ENSCAFG00000016467, ENSCAFG00000002661, ENSCAFG00000004382, ENSCAFG00000009538, ENSCAFG00000018170,…	2859	191	11337	1.7	0.00025
288	GOTERM_BP_ALL	GO:0050778~positive regulation of immune response	112	3.07018	1.29811e-07	ENSCAFG00000019422, ENSCAFG00000010625, ENSCAFG00000023498, ENSCAFG00000024540, ENSCAFG00000011144, ENSCAFG00000007100, ENSCAFG00000003518, ENSCAFG00000017565, ENSCAFG00000010281, ENSCAFG00000008351, ENSCAFG00000011755, ENSCAFG00000003404, ENSCAFG00000003293, ENSCAFG00000008959, ENSCAFG00000010686, ENSCAFG00000031967, ENSCAFG00000009455, ENSCAFG00000001435, ENSCAFG00000000185, ENSCAFG00000012802,…	2859	284	11337	1.56	0.00026
289	GOTERM_BP_ALL	GO:0051240~positive regulation of multicellular organismal process	296	8.11404	1.33807e-07	ENSCAFG00000019422, ENSCAFG00000002364, ENSCAFG00000008755, ENSCAFG00000016076, ENSCAFG00000003411, ENSCAFG00000016077, ENSCAFG00000016866, ENSCAFG00000019633, ENSCAFG00000005970, ENSCAFG00000013538, ENSCAFG00000003518, ENSCAFG00000018752, ENSCAFG00000015641, ENSCAFG00000008351, ENSCAFG00000010003, ENSCAFG00000006051, ENSCAFG00000032695, ENSCAFG00000003404, ENSCAFG00000003406, ENSCAFG00000000609,…	2859	906	11337	1.3	0.00027
290	GOTERM_BP_FAT	GO:0031401~positive regulation of protein modification process	231	6.33224	1.33919e-07	ENSCAFG00000019422, ENSCAFG00000008755, ENSCAFG00000006638, ENSCAFG00000016077, ENSCAFG00000003411, ENSCAFG00000008962, ENSCAFG00000032536, ENSCAFG00000008894, ENSCAFG00000005970, ENSCAFG00000006249, ENSCAFG00000006819, ENSCAFG00000003518, ENSCAFG00000013739, ENSCAFG00000012867, ENSCAFG00000018584, ENSCAFG00000018171, ENSCAFG00000018170, ENSCAFG00000010003, ENSCAFG00000006051, ENSCAFG00000032695,…	2827	674	11109	1.35	0.00027
291	GOTERM_CC_FAT	GO:0005924~cell-substrate adherens junction	112	3.07018	1.66316e-07	ENSCAFG00000016861, ENSCAFG00000008611, ENSCAFG00000019521, ENSCAFG00000029252, ENSCAFG00000010725, ENSCAFG00000000567, ENSCAFG00000012079, ENSCAFG00000003210, ENSCAFG00000007105, ENSCAFG00000000178, ENSCAFG00000014597, ENSCAFG00000001930, ENSCAFG00000003404, ENSCAFG00000014282, ENSCAFG00000003402, ENSCAFG00000007761, ENSCAFG00000016987, ENSCAFG00000015796, ENSCAFG00000015912, ENSCAFG00000003833,…	2566	271	9610	1.55	0.00027
292	GOTERM_BP_FAT	GO:0090130~tissue migration	75	2.05592	1.35457e-07	ENSCAFG00000008755, ENSCAFG00000030686, ENSCAFG00000008894, ENSCAFG00000020223, ENSCAFG00000014923, ENSCAFG00000005970, ENSCAFG00000016866, ENSCAFG00000019633, ENSCAFG00000003243, ENSCAFG00000013320, ENSCAFG00000001713, ENSCAFG00000025002, ENSCAFG00000006142, ENSCAFG00000017069, ENSCAFG00000032695, ENSCAFG00000018639, ENSCAFG00000003406, ENSCAFG00000004137, ENSCAFG00000017144, ENSCAFG00000004687,…	2827	169	11109	1.74	0.00028
293	GOTERM_BP_ALL	GO:1901700~response to oxygen-containing compound	231	6.33224	1.38139e-07	ENSCAFG00000010421, ENSCAFG00000019422, ENSCAFG00000002364, ENSCAFG00000008755, ENSCAFG00000006638, ENSCAFG00000003411, ENSCAFG00000013121, ENSCAFG00000000001, ENSCAFG00000008894, ENSCAFG00000019633, ENSCAFG00000014201, ENSCAFG00000003518, ENSCAFG00000018171, ENSCAFG00000015782, ENSCAFG00000008351, ENSCAFG00000019835, ENSCAFG00000019328, ENSCAFG00000003404, ENSCAFG00000003406, ENSCAFG00000008959,…	2859	680	11337	1.35	0.00028
294	GOTERM_BP_FAT	GO:0040013~negative regulation of locomotion	78	2.13816	1.40506e-07	ENSCAFG00000018349, ENSCAFG00000008118, ENSCAFG00000013773, ENSCAFG00000019633, ENSCAFG00000017967, ENSCAFG00000005288, ENSCAFG00000006381, ENSCAFG00000015137, ENSCAFG00000013368, ENSCAFG00000006766, ENSCAFG00000002393, ENSCAFG00000006607, ENSCAFG00000007673, ENSCAFG00000032693, ENSCAFG00000006142, ENSCAFG00000005535, ENSCAFG00000018639, ENSCAFG00000017144, ENSCAFG00000007394, ENSCAFG00000009498,…	2827	178	11109	1.72	0.00029
295	GOTERM_BP_ALL	GO:0010564~regulation of cell cycle process	130	3.5636	1.42117e-07	ENSCAFG00000011757, ENSCAFG00000011140, ENSCAFG00000014454, ENSCAFG00000005302, ENSCAFG00000003411, ENSCAFG00000030397, ENSCAFG00000011236, ENSCAFG00000014178, ENSCAFG00000005878, ENSCAFG00000003382, ENSCAFG00000014458, ENSCAFG00000017967, ENSCAFG00000012136, ENSCAFG00000006383, ENSCAFG00000016467, ENSCAFG00000003623, ENSCAFG00000015642, ENSCAFG00000015641, ENSCAFG00000018584, ENSCAFG00000018170,…	2859	342	11337	1.51	0.00029
296	GOTERM_BP_FAT	GO:0030336~negative regulation of cell migration	67	1.83662	1.50856e-07	ENSCAFG00000018349, ENSCAFG00000013773, ENSCAFG00000019633, ENSCAFG00000005288, ENSCAFG00000015137, ENSCAFG00000013368, ENSCAFG00000006766, ENSCAFG00000006607, ENSCAFG00000007673, ENSCAFG00000032693, ENSCAFG00000006142, ENSCAFG00000005535, ENSCAFG00000018639, ENSCAFG00000017144, ENSCAFG00000007394, ENSCAFG00000016086, ENSCAFG00000001771, ENSCAFG00000009498, ENSCAFG00000010657, ENSCAFG00000017100,…	2827	146	11109	1.8	0.00031
297	GOTERM_BP_ALL	GO:0043123~positive regulation of I-kappaB kinase/NF-kappaB signaling	60	1.64474	1.53514e-07	ENSCAFG00000006055, ENSCAFG00000013774, ENSCAFG00000011993, ENSCAFG00000004675, ENSCAFG00000000373, ENSCAFG00000005204, ENSCAFG00000019521, ENSCAFG00000020225, ENSCAFG00000006249, ENSCAFG00000003518, ENSCAFG00000001711, ENSCAFG00000030180, ENSCAFG00000008351, ENSCAFG00000016085, ENSCAFG00000011376, ENSCAFG00000003960, ENSCAFG00000004308, ENSCAFG00000009994, ENSCAFG00000002138, ENSCAFG00000008959,…	2859	127	11337	1.87	0.00031
298	GOTERM_BP_ALL	GO:0031589~cell-substrate adhesion	86	2.35746	1.57361e-07	ENSCAFG00000009736, ENSCAFG00000008755, ENSCAFG00000011140, ENSCAFG00000015228, ENSCAFG00000009632, ENSCAFG00000017018, ENSCAFG00000013735, ENSCAFG00000005204, ENSCAFG00000008409, ENSCAFG00000019521, ENSCAFG00000019633, ENSCAFG00000015949, ENSCAFG00000009680, ENSCAFG00000001998, ENSCAFG00000020276, ENSCAFG00000013320, ENSCAFG00000001713, ENSCAFG00000013368, ENSCAFG00000008853, ENSCAFG00000010936,…	2859	204	11337	1.67	0.00032
299	UP_KEYWORDS	Nucleotide-binding	257	7.04496	2.32564e-07	ENSCAFG00000006716, ENSCAFG00000010625, ENSCAFG00000015982, ENSCAFG00000008755, ENSCAFG00000016077, ENSCAFG00000010836, ENSCAFG00000019429, ENSCAFG00000010834, ENSCAFG00000016866, ENSCAFG00000010838, ENSCAFG00000005970, ENSCAFG00000015840, ENSCAFG00000004950, ENSCAFG00000006431, ENSCAFG00000000732, ENSCAFG00000001898, ENSCAFG00000015782, ENSCAFG00000018170, ENSCAFG00000003216, ENSCAFG00000002172,…	3521	826	14981	1.32	0.00032
300	GOTERM_BP_FAT	GO:0009968~negative regulation of signal transduction	235	6.44189	1.60256e-07	ENSCAFG00000010626, ENSCAFG00000008755, ENSCAFG00000016863, ENSCAFG00000012331, ENSCAFG00000006638, ENSCAFG00000003411, ENSCAFG00000012475, ENSCAFG00000000001, ENSCAFG00000019633, ENSCAFG00000006819, ENSCAFG00000013320, ENSCAFG00000003518, ENSCAFG00000006100, ENSCAFG00000015642, ENSCAFG00000018171, ENSCAFG00000032695, ENSCAFG00000009802, ENSCAFG00000003404, ENSCAFG00000014597, ENSCAFG00000012556,…	2827	689	11109	1.34	0.00033
301	GOTERM_BP_ALL	GO:0000280~nuclear division	117	3.20724	1.64213e-07	ENSCAFG00000019298, ENSCAFG00000011757, ENSCAFG00000011140, ENSCAFG00000014454, ENSCAFG00000005302, ENSCAFG00000010836, ENSCAFG00000014178, ENSCAFG00000019521, ENSCAFG00000005878, ENSCAFG00000010838, ENSCAFG00000008618, ENSCAFG00000012136, ENSCAFG00000006383, ENSCAFG00000016467, ENSCAFG00000002661, ENSCAFG00000015641, ENSCAFG00000018170, ENSCAFG00000010090, ENSCAFG00000018395, ENSCAFG00000013980,…	2859	301	11337	1.54	0.00033
302	GOTERM_BP_ALL	GO:0033993~response to lipid	135	3.70066	1.65526e-07	ENSCAFG00000017621, ENSCAFG00000019422, ENSCAFG00000008755, ENSCAFG00000001132, ENSCAFG00000006638, ENSCAFG00000003389, ENSCAFG00000028848, ENSCAFG00000007100, ENSCAFG00000014201, ENSCAFG00000000075, ENSCAFG00000003518, ENSCAFG00000018171, ENSCAFG00000010281, ENSCAFG00000010285, ENSCAFG00000019328, ENSCAFG00000003404, ENSCAFG00000008959, ENSCAFG00000023922, ENSCAFG00000010686, ENSCAFG00000013269,…	2859	359	11337	1.49	0.00034
303	GOTERM_BP_FAT	GO:0043067~regulation of programmed cell death	279	7.64803	1.66881e-07	ENSCAFG00000010421, ENSCAFG00000019422, ENSCAFG00000009343, ENSCAFG00000010625, ENSCAFG00000008755, ENSCAFG00000016863, ENSCAFG00000016769, ENSCAFG00000006638, ENSCAFG00000012475, ENSCAFG00000019521, ENSCAFG00000002464, ENSCAFG00000019633, ENSCAFG00000005970, ENSCAFG00000006819, ENSCAFG00000013538, ENSCAFG00000016467, ENSCAFG00000020131, ENSCAFG00000000732, ENSCAFG00000006100, ENSCAFG00000018171,…	2827	841	11109	1.3	0.00034
304	GOTERM_BP_ALL	GO:0044770~cell cycle phase transition	93	2.54934	1.79368e-07	ENSCAFG00000011757, ENSCAFG00000011140, ENSCAFG00000014454, ENSCAFG00000016769, ENSCAFG00000005302, ENSCAFG00000031644, ENSCAFG00000003411, ENSCAFG00000030397, ENSCAFG00000020375, ENSCAFG00000006290, ENSCAFG00000014178, ENSCAFG00000016031, ENSCAFG00000005878, ENSCAFG00000020225, ENSCAFG00000009595, ENSCAFG00000003382, ENSCAFG00000014458, ENSCAFG00000031346, ENSCAFG00000001996, ENSCAFG00000016467,…	2859	226	11337	1.63	0.00036
305	GOTERM_BP_FAT	GO:0007059~chromosome segregation	89	2.43969	1.8017e-07	ENSCAFG00000011757, ENSCAFG00000014454, ENSCAFG00000011140, ENSCAFG00000005302, ENSCAFG00000010836, ENSCAFG00000029836, ENSCAFG00000008962, ENSCAFG00000011236, ENSCAFG00000015888, ENSCAFG00000011859, ENSCAFG00000005204, ENSCAFG00000005878, ENSCAFG00000010838, ENSCAFG00000020225, ENSCAFG00000008618, ENSCAFG00000012136, ENSCAFG00000016425, ENSCAFG00000016467, ENSCAFG00000002661, ENSCAFG00000012867,…	2827	212	11109	1.65	0.00037
306	GOTERM_BP_FAT	GO:2000147~positive regulation of cell motility	110	3.01535	1.82573e-07	ENSCAFG00000029394, ENSCAFG00000019422, ENSCAFG00000008755, ENSCAFG00000008612, ENSCAFG00000006638, ENSCAFG00000013735, ENSCAFG00000014923, ENSCAFG00000019633, ENSCAFG00000016866, ENSCAFG00000005970, ENSCAFG00000009680, ENSCAFG00000006381, ENSCAFG00000018171, ENSCAFG00000018170, ENSCAFG00000032693, ENSCAFG00000032695, ENSCAFG00000014597, ENSCAFG00000003406, ENSCAFG00000004137, ENSCAFG00000011326,…	2827	277	11109	1.56	0.00037
307	GOTERM_BP_FAT	GO:0007067~mitotic nuclear division	82	2.24781	1.87808e-07	ENSCAFG00000006670, ENSCAFG00000019298, ENSCAFG00000014454, ENSCAFG00000011140, ENSCAFG00000005302, ENSCAFG00000031644, ENSCAFG00000010836, ENSCAFG00000029836, ENSCAFG00000014178, ENSCAFG00000019521, ENSCAFG00000005878, ENSCAFG00000008618, ENSCAFG00000020225, ENSCAFG00000012136, ENSCAFG00000016425, ENSCAFG00000016467, ENSCAFG00000002661, ENSCAFG00000004382, ENSCAFG00000009538, ENSCAFG00000018170,…	2827	191	11109	1.69	0.00038
308	GOTERM_BP_FAT	GO:0071310~cellular response to organic substance	355	9.73136	1.9179e-07	ENSCAFG00000010421, ENSCAFG00000029394, ENSCAFG00000008755, ENSCAFG00000006638, ENSCAFG00000003411, ENSCAFG00000013121, ENSCAFG00000013735, ENSCAFG00000000001, ENSCAFG00000008894, ENSCAFG00000019633, ENSCAFG00000005970, ENSCAFG00000013320, ENSCAFG00000006100, ENSCAFG00000018171, ENSCAFG00000015782, ENSCAFG00000018170, ENSCAFG00000019835, ENSCAFG00000032693, ENSCAFG00000006051, ENSCAFG00000032695,…	2827	1109	11109	1.26	0.00039
309	GOTERM_BP_ALL	GO:0090304~nucleic acid metabolic process	836	22.9167	1.93332e-07	ENSCAFG00000006638, ENSCAFG00000005187, ENSCAFG00000032081, ENSCAFG00000000008, ENSCAFG00000029776, ENSCAFG00000005970, ENSCAFG00000006249, ENSCAFG00000004950, ENSCAFG00000032690, ENSCAFG00000014201, ENSCAFG00000006431, ENSCAFG00000000939, ENSCAFG00000000732, ENSCAFG00000015642, ENSCAFG00000006244, ENSCAFG00000006051, ENSCAFG00000032694, ENSCAFG00000032695, ENSCAFG00000014205, ENSCAFG00000009802,…	2859	2901	11337	1.14	0.00039
310	GOTERM_BP_ALL	GO:1901701~cellular response to oxygen-containing compound	165	4.52303	2.05028e-07	ENSCAFG00000010421, ENSCAFG00000008755, ENSCAFG00000008612, ENSCAFG00000006638, ENSCAFG00000003411, ENSCAFG00000013121, ENSCAFG00000000001, ENSCAFG00000005306, ENSCAFG00000008894, ENSCAFG00000011434, ENSCAFG00000007100, ENSCAFG00000003518, ENSCAFG00000002804, ENSCAFG00000018171, ENSCAFG00000015782, ENSCAFG00000008351, ENSCAFG00000010090, ENSCAFG00000006062, ENSCAFG00000003404, ENSCAFG00000003406,…	2859	459	11337	1.43	0.00042
311	GOTERM_BP_ALL	GO:0046649~lymphocyte activation	145	3.97478	2.10794e-07	ENSCAFG00000009887, ENSCAFG00000019422, ENSCAFG00000010625, ENSCAFG00000014454, ENSCAFG00000010676, ENSCAFG00000011144, ENSCAFG00000006249, ENSCAFG00000013538, ENSCAFG00000018752, ENSCAFG00000003518, ENSCAFG00000017565, ENSCAFG00000018171, ENSCAFG00000018401, ENSCAFG00000010090, ENSCAFG00000032693, ENSCAFG00000032695, ENSCAFG00000003404, ENSCAFG00000003293, ENSCAFG00000008959, ENSCAFG00000010686,…	2859	393	11337	1.46	0.00043
312	GOTERM_BP_FAT	GO:0050778~positive regulation of immune response	112	3.07018	2.12556e-07	ENSCAFG00000019422, ENSCAFG00000010625, ENSCAFG00000023498, ENSCAFG00000024540, ENSCAFG00000011144, ENSCAFG00000007100, ENSCAFG00000003518, ENSCAFG00000017565, ENSCAFG00000010281, ENSCAFG00000008351, ENSCAFG00000011755, ENSCAFG00000003404, ENSCAFG00000003293, ENSCAFG00000008959, ENSCAFG00000010686, ENSCAFG00000031967, ENSCAFG00000009455, ENSCAFG00000001435, ENSCAFG00000000185, ENSCAFG00000012802,…	2827	284	11109	1.55	0.00043
313	UP_KEYWORDS	Immunity	26	0.712719	3.14437e-07	ENSCAFG00000023498, ENSCAFG00000007464, ENSCAFG00000000500, ENSCAFG00000013633, ENSCAFG00000003518, ENSCAFG00000032102, ENSCAFG00000015013, ENSCAFG00000006597, ENSCAFG00000010167, ENSCAFG00000000814, ENSCAFG00000008351, ENSCAFG00000000812, ENSCAFG00000000819, ENSCAFG00000032222, ENSCAFG00000009994, ENSCAFG00000008959, ENSCAFG00000011698, ENSCAFG00000029891, ENSCAFG00000010172, ENSCAFG00000012876,…	3521	41	14981	2.7	0.00043
314	GOTERM_BP_FAT	GO:0043123~positive regulation of I-kappaB kinase/NF-kappaB signaling	60	1.64474	2.14344e-07	ENSCAFG00000006055, ENSCAFG00000013774, ENSCAFG00000011993, ENSCAFG00000004675, ENSCAFG00000000373, ENSCAFG00000005204, ENSCAFG00000019521, ENSCAFG00000020225, ENSCAFG00000006249, ENSCAFG00000003518, ENSCAFG00000001711, ENSCAFG00000030180, ENSCAFG00000008351, ENSCAFG00000016085, ENSCAFG00000011376, ENSCAFG00000003960, ENSCAFG00000004308, ENSCAFG00000009994, ENSCAFG00000002138, ENSCAFG00000008959,…	2827	127	11109	1.86	0.00044
315	GOTERM_CC_ALL	GO:0032991~macromolecular complex	958	26.261	2.74316e-07	ENSCAFG00000006638, ENSCAFG00000005188, ENSCAFG00000032081, ENSCAFG00000000008, ENSCAFG00000005970, ENSCAFG00000005386, ENSCAFG00000006819, ENSCAFG00000014201, ENSCAFG00000016467, ENSCAFG00000000939, ENSCAFG00000000732, ENSCAFG00000015641, ENSCAFG00000018584, ENSCAFG00000006438, ENSCAFG00000018395, ENSCAFG00000003116, ENSCAFG00000014597, ENSCAFG00000015855, ENSCAFG00000000203, ENSCAFG00000007394,…	3150	3436	12767	1.13	0.00044
316	GOTERM_BP_ALL	GO:0044238~primary metabolic process	1636	44.8465	2.2494e-07	ENSCAFG00000006638, ENSCAFG00000005187, ENSCAFG00000005188, ENSCAFG00000032081, ENSCAFG00000029776, ENSCAFG00000005970, ENSCAFG00000015840, ENSCAFG00000006249, ENSCAFG00000032690, ENSCAFG00000005194, ENSCAFG00000000732, ENSCAFG00000018584, ENSCAFG00000010003, ENSCAFG00000006244, ENSCAFG00000032694, ENSCAFG00000032695, ENSCAFG00000009802, ENSCAFG00000015855, ENSCAFG00000000206, ENSCAFG00000012285,…	2859	6023	11337	1.08	0.00046
317	GOTERM_MF_ALL	GO:0001882~nucleoside binding	414	11.3487	2.72879e-07	ENSCAFG00000006716, ENSCAFG00000015982, ENSCAFG00000008344, ENSCAFG00000000001, ENSCAFG00000005970, ENSCAFG00000015840, ENSCAFG00000004950, ENSCAFG00000012136, ENSCAFG00000006431, ENSCAFG00000005194, ENSCAFG00000000732, ENSCAFG00000001898, ENSCAFG00000015782, ENSCAFG00000006051, ENSCAFG00000012340, ENSCAFG00000001882, ENSCAFG00000018481, ENSCAFG00000000948, ENSCAFG00000016355, ENSCAFG00000007191,…	2647	1356	10658	1.23	0.00047
318	GOTERM_MF_ALL	GO:0005539~glycosaminoglycan binding	55	1.50768	2.74557e-07	ENSCAFG00000001133, ENSCAFG00000016228, ENSCAFG00000014616, ENSCAFG00000005970, ENSCAFG00000014923, ENSCAFG00000020276, ENSCAFG00000006607, ENSCAFG00000008557, ENSCAFG00000008351, ENSCAFG00000002753, ENSCAFG00000006142, ENSCAFG00000032695, ENSCAFG00000013763, ENSCAFG00000000696, ENSCAFG00000010657, ENSCAFG00000031965, ENSCAFG00000014322, ENSCAFG00000019189, ENSCAFG00000005925, ENSCAFG00000009462,…	2647	116	10658	1.91	0.00047
319	GOTERM_BP_FAT	GO:0031589~cell-substrate adhesion	86	2.35746	2.38983e-07	ENSCAFG00000009736, ENSCAFG00000008755, ENSCAFG00000011140, ENSCAFG00000015228, ENSCAFG00000009632, ENSCAFG00000017018, ENSCAFG00000013735, ENSCAFG00000005204, ENSCAFG00000008409, ENSCAFG00000019521, ENSCAFG00000019633, ENSCAFG00000015949, ENSCAFG00000009680, ENSCAFG00000001998, ENSCAFG00000020276, ENSCAFG00000013320, ENSCAFG00000001713, ENSCAFG00000013368, ENSCAFG00000008853, ENSCAFG00000010936,…	2827	204	11109	1.66	0.00049
320	GOTERM_BP_FAT	GO:0010564~regulation of cell cycle process	130	3.5636	2.43324e-07	ENSCAFG00000011757, ENSCAFG00000011140, ENSCAFG00000014454, ENSCAFG00000005302, ENSCAFG00000003411, ENSCAFG00000030397, ENSCAFG00000011236, ENSCAFG00000014178, ENSCAFG00000005878, ENSCAFG00000003382, ENSCAFG00000014458, ENSCAFG00000017967, ENSCAFG00000012136, ENSCAFG00000006383, ENSCAFG00000016467, ENSCAFG00000003623, ENSCAFG00000015642, ENSCAFG00000015641, ENSCAFG00000018584, ENSCAFG00000018170,…	2827	342	11109	1.49	0.00049
321	GOTERM_MF_FAT	GO:0005539~glycosaminoglycan binding	55	1.50768	2.91759e-07	ENSCAFG00000001133, ENSCAFG00000016228, ENSCAFG00000014616, ENSCAFG00000005970, ENSCAFG00000014923, ENSCAFG00000020276, ENSCAFG00000006607, ENSCAFG00000008557, ENSCAFG00000008351, ENSCAFG00000002753, ENSCAFG00000006142, ENSCAFG00000032695, ENSCAFG00000013763, ENSCAFG00000000696, ENSCAFG00000010657, ENSCAFG00000031965, ENSCAFG00000014322, ENSCAFG00000019189, ENSCAFG00000005925, ENSCAFG00000009462,…	2615	116	10510	1.91	0.0005
322	GOTERM_CC_FAT	GO:0044427~chromosomal part	204	5.59211	3.0967e-07	ENSCAFG00000006638, ENSCAFG00000003411, ENSCAFG00000012332, ENSCAFG00000019521, ENSCAFG00000012136, ENSCAFG00000016467, ENSCAFG00000000939, ENSCAFG00000002661, ENSCAFG00000000732, ENSCAFG00000009058, ENSCAFG00000018395, ENSCAFG00000002354, ENSCAFG00000010615, ENSCAFG00000013136, ENSCAFG00000014085, ENSCAFG00000006507, ENSCAFG00000009455, ENSCAFG00000020017, ENSCAFG00000030570, ENSCAFG00000002659,…	2566	563	9610	1.36	0.0005
323	GOTERM_BP_ALL	GO:0006954~inflammatory response	120	3.28947	2.66159e-07	ENSCAFG00000009887, ENSCAFG00000019422, ENSCAFG00000001132, ENSCAFG00000023498, ENSCAFG00000016076, ENSCAFG00000019631, ENSCAFG00000024540, ENSCAFG00000005306, ENSCAFG00000010834, ENSCAFG00000019633, ENSCAFG00000006249, ENSCAFG00000000075, ENSCAFG00000013320, ENSCAFG00000003518, ENSCAFG00000018171, ENSCAFG00000008351, ENSCAFG00000011755, ENSCAFG00000010189, ENSCAFG00000019328, ENSCAFG00000012707,…	2859	313	11337	1.52	0.00054
324	GOTERM_BP_FAT	GO:0000280~nuclear division	117	3.20724	2.71536e-07	ENSCAFG00000019298, ENSCAFG00000011757, ENSCAFG00000011140, ENSCAFG00000014454, ENSCAFG00000005302, ENSCAFG00000010836, ENSCAFG00000014178, ENSCAFG00000019521, ENSCAFG00000005878, ENSCAFG00000010838, ENSCAFG00000008618, ENSCAFG00000012136, ENSCAFG00000006383, ENSCAFG00000016467, ENSCAFG00000002661, ENSCAFG00000015641, ENSCAFG00000018170, ENSCAFG00000010090, ENSCAFG00000018395, ENSCAFG00000013980,…	2827	301	11109	1.53	0.00055
325	GOTERM_BP_FAT	GO:0044770~cell cycle phase transition	93	2.54934	2.77611e-07	ENSCAFG00000011757, ENSCAFG00000011140, ENSCAFG00000014454, ENSCAFG00000016769, ENSCAFG00000005302, ENSCAFG00000031644, ENSCAFG00000003411, ENSCAFG00000030397, ENSCAFG00000020375, ENSCAFG00000006290, ENSCAFG00000014178, ENSCAFG00000016031, ENSCAFG00000005878, ENSCAFG00000020225, ENSCAFG00000009595, ENSCAFG00000003382, ENSCAFG00000014458, ENSCAFG00000031346, ENSCAFG00000001996, ENSCAFG00000016467,…	2827	226	11109	1.62	0.00056
326	GOTERM_MF_ALL	GO:0032549~ribonucleoside binding	412	11.2939	3.26738e-07	ENSCAFG00000006716, ENSCAFG00000015982, ENSCAFG00000008344, ENSCAFG00000000001, ENSCAFG00000005970, ENSCAFG00000015840, ENSCAFG00000004950, ENSCAFG00000012136, ENSCAFG00000006431, ENSCAFG00000005194, ENSCAFG00000000732, ENSCAFG00000001898, ENSCAFG00000015782, ENSCAFG00000006051, ENSCAFG00000012340, ENSCAFG00000001882, ENSCAFG00000018481, ENSCAFG00000000948, ENSCAFG00000016355, ENSCAFG00000007191,…	2647	1351	10658	1.23	0.00056
327	GOTERM_BP_FAT	GO:0006915~apoptotic process	303	8.30592	2.78686e-07	ENSCAFG00000019422, ENSCAFG00000009343, ENSCAFG00000010625, ENSCAFG00000008755, ENSCAFG00000016863, ENSCAFG00000016769, ENSCAFG00000006638, ENSCAFG00000012475, ENSCAFG00000019429, ENSCAFG00000019521, ENSCAFG00000002464, ENSCAFG00000019633, ENSCAFG00000005970, ENSCAFG00000006819, ENSCAFG00000003113, ENSCAFG00000013538, ENSCAFG00000016467, ENSCAFG00000020131, ENSCAFG00000000732, ENSCAFG00000006100,…	2827	929	11109	1.28	0.00057
328	GOTERM_MF_FAT	GO:0001882~nucleoside binding	414	11.3487	3.32197e-07	ENSCAFG00000006716, ENSCAFG00000015982, ENSCAFG00000008344, ENSCAFG00000000001, ENSCAFG00000005970, ENSCAFG00000015840, ENSCAFG00000004950, ENSCAFG00000012136, ENSCAFG00000006431, ENSCAFG00000005194, ENSCAFG00000000732, ENSCAFG00000001898, ENSCAFG00000015782, ENSCAFG00000006051, ENSCAFG00000012340, ENSCAFG00000001882, ENSCAFG00000018481, ENSCAFG00000000948, ENSCAFG00000016355, ENSCAFG00000007191,…	2615	1356	10510	1.23	0.00057
329	GOTERM_BP_ALL	GO:0070486~leukocyte aggregation	108	2.96053	2.83831e-07	ENSCAFG00000009887, ENSCAFG00000029394, ENSCAFG00000019422, ENSCAFG00000010625, ENSCAFG00000006249, ENSCAFG00000013538, ENSCAFG00000018752, ENSCAFG00000017565, ENSCAFG00000018171, ENSCAFG00000018401, ENSCAFG00000010090, ENSCAFG00000032693, ENSCAFG00000003404, ENSCAFG00000003293, ENSCAFG00000008959, ENSCAFG00000010686, ENSCAFG00000017044, ENSCAFG00000006897, ENSCAFG00000031079, ENSCAFG00000012802,…	2859	275	11337	1.56	0.00058
330	GOTERM_BP_FAT	GO:0033993~response to lipid	135	3.70066	2.86205e-07	ENSCAFG00000017621, ENSCAFG00000019422, ENSCAFG00000008755, ENSCAFG00000001132, ENSCAFG00000006638, ENSCAFG00000003389, ENSCAFG00000028848, ENSCAFG00000007100, ENSCAFG00000014201, ENSCAFG00000000075, ENSCAFG00000003518, ENSCAFG00000018171, ENSCAFG00000010281, ENSCAFG00000010285, ENSCAFG00000019328, ENSCAFG00000003404, ENSCAFG00000008959, ENSCAFG00000023922, ENSCAFG00000010686, ENSCAFG00000013269,…	2827	359	11109	1.48	0.00058
331	GOTERM_BP_FAT	GO:0010646~regulation of cell communication	552	15.1316	2.90185e-07	ENSCAFG00000012331, ENSCAFG00000006638, ENSCAFG00000012475, ENSCAFG00000000001, ENSCAFG00000005970, ENSCAFG00000006249, ENSCAFG00000006819, ENSCAFG00000015642, ENSCAFG00000006100, ENSCAFG00000001898, ENSCAFG00000008351, ENSCAFG00000006244, ENSCAFG00000006051, ENSCAFG00000032695, ENSCAFG00000009802, ENSCAFG00000003960, ENSCAFG00000000405, ENSCAFG00000014597, ENSCAFG00000007394, ENSCAFG00000007068,…	2827	1825	11109	1.19	0.00059
332	GOTERM_BP_FAT	GO:1901700~response to oxygen-containing compound	231	6.33224	2.99277e-07	ENSCAFG00000010421, ENSCAFG00000019422, ENSCAFG00000002364, ENSCAFG00000008755, ENSCAFG00000006638, ENSCAFG00000003411, ENSCAFG00000013121, ENSCAFG00000000001, ENSCAFG00000008894, ENSCAFG00000019633, ENSCAFG00000014201, ENSCAFG00000003518, ENSCAFG00000018171, ENSCAFG00000015782, ENSCAFG00000008351, ENSCAFG00000019835, ENSCAFG00000019328, ENSCAFG00000003404, ENSCAFG00000003406, ENSCAFG00000008959,…	2827	680	11109	1.33	0.00061
333	GOTERM_BP_ALL	GO:0042110~T cell activation	106	2.9057	3.0486e-07	ENSCAFG00000009887, ENSCAFG00000019422, ENSCAFG00000010625, ENSCAFG00000006249, ENSCAFG00000013538, ENSCAFG00000018752, ENSCAFG00000017565, ENSCAFG00000018171, ENSCAFG00000018401, ENSCAFG00000010090, ENSCAFG00000032693, ENSCAFG00000003404, ENSCAFG00000003293, ENSCAFG00000008959, ENSCAFG00000010686, ENSCAFG00000017044, ENSCAFG00000006897, ENSCAFG00000031079, ENSCAFG00000012802, ENSCAFG00000018101,…	2859	269	11337	1.56	0.00062
334	GOTERM_BP_ALL	GO:0070489~T cell aggregation	106	2.9057	3.0486e-07	ENSCAFG00000009887, ENSCAFG00000019422, ENSCAFG00000010625, ENSCAFG00000006249, ENSCAFG00000013538, ENSCAFG00000018752, ENSCAFG00000017565, ENSCAFG00000018171, ENSCAFG00000018401, ENSCAFG00000010090, ENSCAFG00000032693, ENSCAFG00000003404, ENSCAFG00000003293, ENSCAFG00000008959, ENSCAFG00000010686, ENSCAFG00000017044, ENSCAFG00000006897, ENSCAFG00000031079, ENSCAFG00000012802, ENSCAFG00000018101,…	2859	269	11337	1.56	0.00062
335	GOTERM_BP_FAT	GO:0023051~regulation of signaling	557	15.2686	3.23581e-07	ENSCAFG00000012331, ENSCAFG00000006638, ENSCAFG00000012475, ENSCAFG00000000001, ENSCAFG00000005970, ENSCAFG00000006249, ENSCAFG00000006819, ENSCAFG00000015642, ENSCAFG00000006100, ENSCAFG00000001898, ENSCAFG00000008351, ENSCAFG00000006244, ENSCAFG00000006051, ENSCAFG00000032695, ENSCAFG00000009802, ENSCAFG00000003960, ENSCAFG00000000405, ENSCAFG00000014597, ENSCAFG00000007394, ENSCAFG00000007068,…	2827	1845	11109	1.19	0.00066
336	GOTERM_BP_FAT	GO:0051240~positive regulation of multicellular organismal process	296	8.11404	3.26909e-07	ENSCAFG00000019422, ENSCAFG00000002364, ENSCAFG00000008755, ENSCAFG00000016076, ENSCAFG00000003411, ENSCAFG00000016077, ENSCAFG00000016866, ENSCAFG00000019633, ENSCAFG00000005970, ENSCAFG00000013538, ENSCAFG00000003518, ENSCAFG00000018752, ENSCAFG00000015641, ENSCAFG00000008351, ENSCAFG00000010003, ENSCAFG00000006051, ENSCAFG00000032695, ENSCAFG00000003404, ENSCAFG00000003406, ENSCAFG00000000609,…	2827	906	11109	1.28	0.00066
337	GOTERM_MF_ALL	GO:0001883~purine nucleoside binding	411	11.2664	3.82347e-07	ENSCAFG00000006716, ENSCAFG00000015982, ENSCAFG00000008344, ENSCAFG00000000001, ENSCAFG00000005970, ENSCAFG00000015840, ENSCAFG00000004950, ENSCAFG00000012136, ENSCAFG00000006431, ENSCAFG00000005194, ENSCAFG00000000732, ENSCAFG00000001898, ENSCAFG00000015782, ENSCAFG00000006051, ENSCAFG00000012340, ENSCAFG00000001882, ENSCAFG00000018481, ENSCAFG00000000948, ENSCAFG00000016355, ENSCAFG00000007191,…	2647	1349	10658	1.23	0.00066
338	GOTERM_CC_FAT	GO:0009986~cell surface	182	4.98904	4.08242e-07	ENSCAFG00000019422, ENSCAFG00000008612, ENSCAFG00000016077, ENSCAFG00000013735, ENSCAFG00000000001, ENSCAFG00000014920, ENSCAFG00000019633, ENSCAFG00000011234, ENSCAFG00000017262, ENSCAFG00000012079, ENSCAFG00000000075, ENSCAFG00000003518, ENSCAFG00000018752, ENSCAFG00000008557, ENSCAFG00000008351, ENSCAFG00000019835, ENSCAFG00000011755, ENSCAFG00000010285, ENSCAFG00000016363, ENSCAFG00000032695,…	2566	494	9610	1.38	0.00066
339	GOTERM_BP_ALL	GO:0000070~mitotic sister chromatid segregation	50	1.37061	3.36454e-07	ENSCAFG00000011140, ENSCAFG00000014454, ENSCAFG00000010836, ENSCAFG00000005878, ENSCAFG00000008618, ENSCAFG00000020225, ENSCAFG00000012136, ENSCAFG00000016467, ENSCAFG00000002661, ENSCAFG00000009538, ENSCAFG00000010762, ENSCAFG00000013980, ENSCAFG00000018395, ENSCAFG00000000987, ENSCAFG00000015521, ENSCAFG00000013722, ENSCAFG00000017008, ENSCAFG00000006507, ENSCAFG00000009098, ENSCAFG00000017535,…	2859	101	11337	1.96	0.00068
340	GOTERM_MF_ALL	GO:0035639~purine ribonucleoside triphosphate binding	409	11.2116	3.93943e-07	ENSCAFG00000006716, ENSCAFG00000015982, ENSCAFG00000008344, ENSCAFG00000000001, ENSCAFG00000005970, ENSCAFG00000015840, ENSCAFG00000004950, ENSCAFG00000012136, ENSCAFG00000006431, ENSCAFG00000005194, ENSCAFG00000000732, ENSCAFG00000001898, ENSCAFG00000015782, ENSCAFG00000006051, ENSCAFG00000012340, ENSCAFG00000001882, ENSCAFG00000018481, ENSCAFG00000000948, ENSCAFG00000016355, ENSCAFG00000007191,…	2647	1342	10658	1.23	0.00068
341	GOTERM_CC_FAT	GO:0000793~condensed chromosome	56	1.53509	4.28223e-07	ENSCAFG00000009220, ENSCAFG00000011757, ENSCAFG00000005302, ENSCAFG00000015888, ENSCAFG00000012332, ENSCAFG00000002527, ENSCAFG00000011859, ENSCAFG00000016031, ENSCAFG00000008618, ENSCAFG00000012136, ENSCAFG00000009394, ENSCAFG00000002661, ENSCAFG00000016085, ENSCAFG00000003729, ENSCAFG00000010762, ENSCAFG00000013980, ENSCAFG00000018395, ENSCAFG00000014085, ENSCAFG00000017008, ENSCAFG00000006507,…	2566	113	9610	1.86	0.00069
342	GOTERM_BP_ALL	GO:0042981~regulation of apoptotic process	272	7.45614	3.49668e-07	ENSCAFG00000019422, ENSCAFG00000009343, ENSCAFG00000010625, ENSCAFG00000008755, ENSCAFG00000016863, ENSCAFG00000016769, ENSCAFG00000006638, ENSCAFG00000012475, ENSCAFG00000019521, ENSCAFG00000002464, ENSCAFG00000019633, ENSCAFG00000005970, ENSCAFG00000006819, ENSCAFG00000013538, ENSCAFG00000016467, ENSCAFG00000020131, ENSCAFG00000000732, ENSCAFG00000006100, ENSCAFG00000018171, ENSCAFG00000006051,…	2859	830	11337	1.3	0.00071
343	GOTERM_MF_FAT	GO:0032549~ribonucleoside binding	412	11.2939	4.11714e-07	ENSCAFG00000006716, ENSCAFG00000015982, ENSCAFG00000008344, ENSCAFG00000000001, ENSCAFG00000005970, ENSCAFG00000015840, ENSCAFG00000004950, ENSCAFG00000012136, ENSCAFG00000006431, ENSCAFG00000005194, ENSCAFG00000000732, ENSCAFG00000001898, ENSCAFG00000015782, ENSCAFG00000006051, ENSCAFG00000012340, ENSCAFG00000001882, ENSCAFG00000018481, ENSCAFG00000000948, ENSCAFG00000016355, ENSCAFG00000007191,…	2615	1351	10510	1.23	0.00071
344	GOTERM_BP_FAT	GO:0046649~lymphocyte activation	145	3.97478	3.71722e-07	ENSCAFG00000009887, ENSCAFG00000019422, ENSCAFG00000010625, ENSCAFG00000014454, ENSCAFG00000010676, ENSCAFG00000011144, ENSCAFG00000006249, ENSCAFG00000013538, ENSCAFG00000018752, ENSCAFG00000003518, ENSCAFG00000017565, ENSCAFG00000018171, ENSCAFG00000018401, ENSCAFG00000010090, ENSCAFG00000032693, ENSCAFG00000032695, ENSCAFG00000003404, ENSCAFG00000003293, ENSCAFG00000008959, ENSCAFG00000010686,…	2827	393	11109	1.45	0.00076
345	GOTERM_BP_ALL	GO:0071593~lymphocyte aggregation	106	2.9057	3.77107e-07	ENSCAFG00000009887, ENSCAFG00000019422, ENSCAFG00000010625, ENSCAFG00000006249, ENSCAFG00000013538, ENSCAFG00000018752, ENSCAFG00000017565, ENSCAFG00000018171, ENSCAFG00000018401, ENSCAFG00000010090, ENSCAFG00000032693, ENSCAFG00000003404, ENSCAFG00000003293, ENSCAFG00000008959, ENSCAFG00000010686, ENSCAFG00000017044, ENSCAFG00000006897, ENSCAFG00000031079, ENSCAFG00000012802, ENSCAFG00000018101,…	2859	270	11337	1.56	0.00077
346	GOTERM_BP_FAT	GO:1901701~cellular response to oxygen-containing compound	165	4.52303	3.78325e-07	ENSCAFG00000010421, ENSCAFG00000008755, ENSCAFG00000008612, ENSCAFG00000006638, ENSCAFG00000003411, ENSCAFG00000013121, ENSCAFG00000000001, ENSCAFG00000005306, ENSCAFG00000008894, ENSCAFG00000011434, ENSCAFG00000007100, ENSCAFG00000003518, ENSCAFG00000002804, ENSCAFG00000018171, ENSCAFG00000015782, ENSCAFG00000008351, ENSCAFG00000010090, ENSCAFG00000006062, ENSCAFG00000003404, ENSCAFG00000003406,…	2827	459	11109	1.41	0.00077
347	GOTERM_MF_ALL	GO:0036094~small molecule binding	553	15.159	4.55832e-07	ENSCAFG00000006716, ENSCAFG00000015982, ENSCAFG00000008344, ENSCAFG00000000001, ENSCAFG00000005877, ENSCAFG00000005970, ENSCAFG00000015840, ENSCAFG00000004950, ENSCAFG00000012136, ENSCAFG00000006431, ENSCAFG00000005194, ENSCAFG00000000732, ENSCAFG00000001898, ENSCAFG00000015782, ENSCAFG00000006051, ENSCAFG00000029666, ENSCAFG00000012340, ENSCAFG00000001882, ENSCAFG00000018481, ENSCAFG00000000948,…	2647	1880	10658	1.18	0.00078
348	GOTERM_BP_ALL	GO:0045071~negative regulation of viral genome replication	20	0.548246	4.00799e-07	ENSCAFG00000003293, ENSCAFG00000002354, ENSCAFG00000013763, ENSCAFG00000031248, ENSCAFG00000013121, ENSCAFG00000009617, ENSCAFG00000008929, ENSCAFG00000017831, ENSCAFG00000010172, ENSCAFG00000019181, ENSCAFG00000031353, ENSCAFG00000019348, ENSCAFG00000017691, ENSCAFG00000023556, ENSCAFG00000018171, ENSCAFG00000000517, ENSCAFG00000006051, ENSCAFG00000011525, ENSCAFG00000012445, ENSCAFG00000006157	2859	26	11337	3.05	0.00081
349	GOTERM_BP_DIRECT	GO:0045071~negative regulation of viral genome replication	17	0.466009	4.25819e-07	ENSCAFG00000003293, ENSCAFG00000013763, ENSCAFG00000031248, ENSCAFG00000013121, ENSCAFG00000009617, ENSCAFG00000008929, ENSCAFG00000010172, ENSCAFG00000031353, ENSCAFG00000019348, ENSCAFG00000017691, ENSCAFG00000023556, ENSCAFG00000018171, ENSCAFG00000000517, ENSCAFG00000006051, ENSCAFG00000011525, ENSCAFG00000012445, ENSCAFG00000006157	2859	20	11337	3.37	0.00082
350	GOTERM_MF_ALL	GO:0003676~nucleic acid binding	770	21.1075	4.78721e-07	ENSCAFG00000015229, ENSCAFG00000012331, ENSCAFG00000006638, ENSCAFG00000003828, ENSCAFG00000000001, ENSCAFG00000012332, ENSCAFG00000032081, ENSCAFG00000005877, ENSCAFG00000005875, ENSCAFG00000029776, ENSCAFG00000005386, ENSCAFG00000004950, ENSCAFG00000032690, ENSCAFG00000014201, ENSCAFG00000003113, ENSCAFG00000000934, ENSCAFG00000015642, ENSCAFG00000000732, ENSCAFG00000006438, ENSCAFG00000006244,…	2647	2709	10658	1.14	0.00082
351	GOTERM_MF_FAT	GO:0001883~purine nucleoside binding	411	11.2664	4.79263e-07	ENSCAFG00000006716, ENSCAFG00000015982, ENSCAFG00000008344, ENSCAFG00000000001, ENSCAFG00000005970, ENSCAFG00000015840, ENSCAFG00000004950, ENSCAFG00000012136, ENSCAFG00000006431, ENSCAFG00000005194, ENSCAFG00000000732, ENSCAFG00000001898, ENSCAFG00000015782, ENSCAFG00000006051, ENSCAFG00000012340, ENSCAFG00000001882, ENSCAFG00000018481, ENSCAFG00000000948, ENSCAFG00000016355, ENSCAFG00000007191,…	2615	1349	10510	1.22	0.00082
352	GOTERM_BP_ALL	GO:0001667~ameboidal-type cell migration	97	2.65899	4.09927e-07	ENSCAFG00000009736, ENSCAFG00000019298, ENSCAFG00000008755, ENSCAFG00000030686, ENSCAFG00000005187, ENSCAFG00000013735, ENSCAFG00000008894, ENSCAFG00000020223, ENSCAFG00000005970, ENSCAFG00000019633, ENSCAFG00000013180, ENSCAFG00000014923, ENSCAFG00000016866, ENSCAFG00000003243, ENSCAFG00000006381, ENSCAFG00000013320, ENSCAFG00000001713, ENSCAFG00000025002, ENSCAFG00000002393, ENSCAFG00000006142,…	2859	242	11337	1.59	0.00083
353	GOTERM_MF_FAT	GO:0035639~purine ribonucleoside triphosphate binding	409	11.2116	4.90476e-07	ENSCAFG00000006716, ENSCAFG00000015982, ENSCAFG00000008344, ENSCAFG00000000001, ENSCAFG00000005970, ENSCAFG00000015840, ENSCAFG00000004950, ENSCAFG00000012136, ENSCAFG00000006431, ENSCAFG00000005194, ENSCAFG00000000732, ENSCAFG00000001898, ENSCAFG00000015782, ENSCAFG00000006051, ENSCAFG00000012340, ENSCAFG00000001882, ENSCAFG00000018481, ENSCAFG00000000948, ENSCAFG00000016355, ENSCAFG00000007191,…	2615	1342	10510	1.22	0.00084
354	GOTERM_MF_ALL	GO:0032550~purine ribonucleoside binding	410	11.239	4.93523e-07	ENSCAFG00000006716, ENSCAFG00000015982, ENSCAFG00000008344, ENSCAFG00000000001, ENSCAFG00000005970, ENSCAFG00000015840, ENSCAFG00000004950, ENSCAFG00000012136, ENSCAFG00000006431, ENSCAFG00000005194, ENSCAFG00000000732, ENSCAFG00000001898, ENSCAFG00000015782, ENSCAFG00000006051, ENSCAFG00000012340, ENSCAFG00000001882, ENSCAFG00000018481, ENSCAFG00000000948, ENSCAFG00000016355, ENSCAFG00000007191,…	2647	1348	10658	1.22	0.00085
355	GOTERM_BP_ALL	GO:0001934~positive regulation of protein phosphorylation	187	5.1261	4.39827e-07	ENSCAFG00000019422, ENSCAFG00000004844, ENSCAFG00000008755, ENSCAFG00000011140, ENSCAFG00000008612, ENSCAFG00000016077, ENSCAFG00000003411, ENSCAFG00000010676, ENSCAFG00000011236, ENSCAFG00000008894, ENSCAFG00000000373, ENSCAFG00000005970, ENSCAFG00000014923, ENSCAFG00000017967, ENSCAFG00000009680, ENSCAFG00000006819, ENSCAFG00000000075, ENSCAFG00000003518, ENSCAFG00000018171, ENSCAFG00000018170,…	2859	538	11337	1.38	0.00089
356	GOTERM_BP_FAT	GO:0006954~inflammatory response	120	3.28947	4.40404e-07	ENSCAFG00000009887, ENSCAFG00000019422, ENSCAFG00000001132, ENSCAFG00000023498, ENSCAFG00000016076, ENSCAFG00000019631, ENSCAFG00000024540, ENSCAFG00000005306, ENSCAFG00000010834, ENSCAFG00000019633, ENSCAFG00000006249, ENSCAFG00000000075, ENSCAFG00000013320, ENSCAFG00000003518, ENSCAFG00000018171, ENSCAFG00000008351, ENSCAFG00000011755, ENSCAFG00000010189, ENSCAFG00000019328, ENSCAFG00000012707,…	2827	313	11109	1.51	0.00089
357	GOTERM_BP_FAT	GO:0000070~mitotic sister chromatid segregation	50	1.37061	4.50064e-07	ENSCAFG00000011140, ENSCAFG00000014454, ENSCAFG00000010836, ENSCAFG00000005878, ENSCAFG00000008618, ENSCAFG00000020225, ENSCAFG00000012136, ENSCAFG00000016467, ENSCAFG00000002661, ENSCAFG00000009538, ENSCAFG00000010762, ENSCAFG00000013980, ENSCAFG00000018395, ENSCAFG00000000987, ENSCAFG00000015521, ENSCAFG00000013722, ENSCAFG00000017008, ENSCAFG00000006507, ENSCAFG00000009098, ENSCAFG00000017535,…	2827	101	11109	1.95	0.00091
358	GOTERM_BP_FAT	GO:0070486~leukocyte aggregation	108	2.96053	4.5502e-07	ENSCAFG00000009887, ENSCAFG00000029394, ENSCAFG00000019422, ENSCAFG00000010625, ENSCAFG00000006249, ENSCAFG00000013538, ENSCAFG00000018752, ENSCAFG00000017565, ENSCAFG00000018171, ENSCAFG00000018401, ENSCAFG00000010090, ENSCAFG00000032693, ENSCAFG00000003404, ENSCAFG00000003293, ENSCAFG00000008959, ENSCAFG00000010686, ENSCAFG00000017044, ENSCAFG00000006897, ENSCAFG00000031079, ENSCAFG00000012802,…	2827	275	11109	1.54	0.00092
359	GOTERM_BP_FAT	GO:0045071~negative regulation of viral genome replication	20	0.548246	4.66573e-07	ENSCAFG00000003293, ENSCAFG00000002354, ENSCAFG00000013763, ENSCAFG00000031248, ENSCAFG00000013121, ENSCAFG00000009617, ENSCAFG00000008929, ENSCAFG00000017831, ENSCAFG00000010172, ENSCAFG00000019181, ENSCAFG00000031353, ENSCAFG00000019348, ENSCAFG00000017691, ENSCAFG00000023556, ENSCAFG00000018171, ENSCAFG00000000517, ENSCAFG00000006051, ENSCAFG00000011525, ENSCAFG00000012445, ENSCAFG00000006157	2827	26	11109	3.02	0.00095
360	GOTERM_BP_ALL	GO:0045087~innate immune response	116	3.17982	4.67529e-07	ENSCAFG00000010625, ENSCAFG00000008755, ENSCAFG00000023498, ENSCAFG00000030902, ENSCAFG00000024540, ENSCAFG00000003518, ENSCAFG00000017565, ENSCAFG00000018171, ENSCAFG00000010281, ENSCAFG00000008351, ENSCAFG00000032693, ENSCAFG00000006051, ENSCAFG00000003404, ENSCAFG00000003293, ENSCAFG00000002354, ENSCAFG00000008959, ENSCAFG00000011940, ENSCAFG00000009455, ENSCAFG00000001435, ENSCAFG00000010172,…	2859	303	11337	1.52	0.00095
361	GOTERM_MF_FAT	GO:0036094~small molecule binding	553	15.159	5.50355e-07	ENSCAFG00000006716, ENSCAFG00000015982, ENSCAFG00000008344, ENSCAFG00000000001, ENSCAFG00000005877, ENSCAFG00000005970, ENSCAFG00000015840, ENSCAFG00000004950, ENSCAFG00000012136, ENSCAFG00000006431, ENSCAFG00000005194, ENSCAFG00000000732, ENSCAFG00000001898, ENSCAFG00000015782, ENSCAFG00000006051, ENSCAFG00000029666, ENSCAFG00000012340, ENSCAFG00000001882, ENSCAFG00000018481, ENSCAFG00000000948,…	2615	1880	10510	1.18	0.00095
362	GOTERM_CC_ALL	GO:0005819~spindle	74	2.02851	6.0175e-07	ENSCAFG00000009773, ENSCAFG00000019298, ENSCAFG00000014454, ENSCAFG00000011140, ENSCAFG00000019880, ENSCAFG00000005302, ENSCAFG00000015888, ENSCAFG00000002897, ENSCAFG00000005204, ENSCAFG00000016031, ENSCAFG00000009595, ENSCAFG00000008618, ENSCAFG00000015692, ENSCAFG00000017262, ENSCAFG00000007837, ENSCAFG00000012136, ENSCAFG00000016425, ENSCAFG00000029151, ENSCAFG00000016467, ENSCAFG00000014559,…	3150	176	12767	1.7	0.00097
363	GOTERM_BP_FAT	GO:0070489~T cell aggregation	106	2.9057	4.85696e-07	ENSCAFG00000009887, ENSCAFG00000019422, ENSCAFG00000010625, ENSCAFG00000006249, ENSCAFG00000013538, ENSCAFG00000018752, ENSCAFG00000017565, ENSCAFG00000018171, ENSCAFG00000018401, ENSCAFG00000010090, ENSCAFG00000032693, ENSCAFG00000003404, ENSCAFG00000003293, ENSCAFG00000008959, ENSCAFG00000010686, ENSCAFG00000017044, ENSCAFG00000006897, ENSCAFG00000031079, ENSCAFG00000012802, ENSCAFG00000018101,…	2827	269	11109	1.55	0.00099
364	GOTERM_BP_FAT	GO:0042110~T cell activation	106	2.9057	4.85696e-07	ENSCAFG00000009887, ENSCAFG00000019422, ENSCAFG00000010625, ENSCAFG00000006249, ENSCAFG00000013538, ENSCAFG00000018752, ENSCAFG00000017565, ENSCAFG00000018171, ENSCAFG00000018401, ENSCAFG00000010090, ENSCAFG00000032693, ENSCAFG00000003404, ENSCAFG00000003293, ENSCAFG00000008959, ENSCAFG00000010686, ENSCAFG00000017044, ENSCAFG00000006897, ENSCAFG00000031079, ENSCAFG00000012802, ENSCAFG00000018101,…	2827	269	11109	1.55	0.00099
365	GOTERM_MF_ALL	GO:0030554~adenyl nucleotide binding	343	9.40241	5.79731e-07	ENSCAFG00000006716, ENSCAFG00000010625, ENSCAFG00000015982, ENSCAFG00000008755, ENSCAFG00000016077, ENSCAFG00000008344, ENSCAFG00000010836, ENSCAFG00000013121, ENSCAFG00000019429, ENSCAFG00000010834, ENSCAFG00000000001, ENSCAFG00000010838, ENSCAFG00000005970, ENSCAFG00000015840, ENSCAFG00000012136, ENSCAFG00000004950, ENSCAFG00000006431, ENSCAFG00000005194, ENSCAFG00000002661, ENSCAFG00000000732,…	2647	1104	10658	1.25	0.001
366	GOTERM_MF_FAT	GO:0032550~purine ribonucleoside binding	410	11.239	5.87199e-07	ENSCAFG00000006716, ENSCAFG00000015982, ENSCAFG00000008344, ENSCAFG00000000001, ENSCAFG00000005970, ENSCAFG00000015840, ENSCAFG00000004950, ENSCAFG00000012136, ENSCAFG00000006431, ENSCAFG00000005194, ENSCAFG00000000732, ENSCAFG00000001898, ENSCAFG00000015782, ENSCAFG00000006051, ENSCAFG00000012340, ENSCAFG00000001882, ENSCAFG00000018481, ENSCAFG00000000948, ENSCAFG00000016355, ENSCAFG00000007191,…	2615	1348	10510	1.22	0.001
367	GOTERM_BP_ALL	GO:0010604~positive regulation of macromolecule metabolic process	505	13.8432	5.41118e-07	ENSCAFG00000006638, ENSCAFG00000005970, ENSCAFG00000006249, ENSCAFG00000012136, ENSCAFG00000006819, ENSCAFG00000009945, ENSCAFG00000015642, ENSCAFG00000000732, ENSCAFG00000018584, ENSCAFG00000008351, ENSCAFG00000010003, ENSCAFG00000006051, ENSCAFG00000032694, ENSCAFG00000032695, ENSCAFG00000029666, ENSCAFG00000000609, ENSCAFG00000018681, ENSCAFG00000006825, ENSCAFG00000012149, ENSCAFG00000005259,…	2859	1675	11337	1.2	0.0011
368	GOTERM_BP_ALL	GO:0006139~nucleobase-containing compound metabolic process	933	25.5757	5.50411e-07	ENSCAFG00000006638, ENSCAFG00000005187, ENSCAFG00000000001, ENSCAFG00000032081, ENSCAFG00000000008, ENSCAFG00000005970, ENSCAFG00000029776, ENSCAFG00000006249, ENSCAFG00000004950, ENSCAFG00000032690, ENSCAFG00000014201, ENSCAFG00000006431, ENSCAFG00000000939, ENSCAFG00000000732, ENSCAFG00000015642, ENSCAFG00000006244, ENSCAFG00000006051, ENSCAFG00000032694, ENSCAFG00000032695, ENSCAFG00000014205,…	2859	3287	11337	1.13	0.0011
369	GOTERM_MF_ALL	GO:0032559~adenyl ribonucleotide binding	342	9.375	6.11961e-07	ENSCAFG00000006716, ENSCAFG00000010625, ENSCAFG00000015982, ENSCAFG00000008755, ENSCAFG00000016077, ENSCAFG00000008344, ENSCAFG00000010836, ENSCAFG00000013121, ENSCAFG00000019429, ENSCAFG00000010834, ENSCAFG00000000001, ENSCAFG00000010838, ENSCAFG00000005970, ENSCAFG00000015840, ENSCAFG00000012136, ENSCAFG00000004950, ENSCAFG00000006431, ENSCAFG00000005194, ENSCAFG00000002661, ENSCAFG00000000732,…	2647	1101	10658	1.25	0.0011
370	GOTERM_MF_ALL	GO:0017076~purine nucleotide binding	417	11.4309	6.17758e-07	ENSCAFG00000006716, ENSCAFG00000015982, ENSCAFG00000008344, ENSCAFG00000000001, ENSCAFG00000005970, ENSCAFG00000015840, ENSCAFG00000004950, ENSCAFG00000012136, ENSCAFG00000006431, ENSCAFG00000005194, ENSCAFG00000000732, ENSCAFG00000001898, ENSCAFG00000015782, ENSCAFG00000006051, ENSCAFG00000012340, ENSCAFG00000001882, ENSCAFG00000018481, ENSCAFG00000000948, ENSCAFG00000016355, ENSCAFG00000007191,…	2647	1376	10658	1.22	0.0011
371	GOTERM_MF_FAT	GO:0003676~nucleic acid binding	770	21.1075	6.45453e-07	ENSCAFG00000015229, ENSCAFG00000012331, ENSCAFG00000006638, ENSCAFG00000003828, ENSCAFG00000000001, ENSCAFG00000012332, ENSCAFG00000032081, ENSCAFG00000005877, ENSCAFG00000005875, ENSCAFG00000029776, ENSCAFG00000005386, ENSCAFG00000004950, ENSCAFG00000032690, ENSCAFG00000014201, ENSCAFG00000003113, ENSCAFG00000000934, ENSCAFG00000015642, ENSCAFG00000000732, ENSCAFG00000006438, ENSCAFG00000006244,…	2615	2709	10510	1.14	0.0011
372	GOTERM_MF_ALL	GO:0005524~ATP binding	336	9.21053	6.66036e-07	ENSCAFG00000006716, ENSCAFG00000010625, ENSCAFG00000015982, ENSCAFG00000008755, ENSCAFG00000016077, ENSCAFG00000008344, ENSCAFG00000010836, ENSCAFG00000013121, ENSCAFG00000019429, ENSCAFG00000010834, ENSCAFG00000000001, ENSCAFG00000010838, ENSCAFG00000005970, ENSCAFG00000015840, ENSCAFG00000012136, ENSCAFG00000004950, ENSCAFG00000006431, ENSCAFG00000005194, ENSCAFG00000002661, ENSCAFG00000000732,…	2647	1080	10658	1.25	0.0011
373	GOTERM_MF_DIRECT	GO:0005524~ATP binding	336	9.21053	6.66036e-07	ENSCAFG00000006716, ENSCAFG00000010625, ENSCAFG00000015982, ENSCAFG00000008755, ENSCAFG00000016077, ENSCAFG00000008344, ENSCAFG00000010836, ENSCAFG00000013121, ENSCAFG00000019429, ENSCAFG00000010834, ENSCAFG00000000001, ENSCAFG00000010838, ENSCAFG00000005970, ENSCAFG00000015840, ENSCAFG00000012136, ENSCAFG00000004950, ENSCAFG00000006431, ENSCAFG00000005194, ENSCAFG00000002661, ENSCAFG00000000732,…	2647	1080	10658	1.25	0.0011
374	GOTERM_BP_ALL	GO:0022407~regulation of cell-cell adhesion	92	2.52193	5.95063e-07	ENSCAFG00000009736, ENSCAFG00000009887, ENSCAFG00000019422, ENSCAFG00000029394, ENSCAFG00000018349, ENSCAFG00000010625, ENSCAFG00000008755, ENSCAFG00000004675, ENSCAFG00000016228, ENSCAFG00000005204, ENSCAFG00000030400, ENSCAFG00000006249, ENSCAFG00000009680, ENSCAFG00000007528, ENSCAFG00000013538, ENSCAFG00000018752, ENSCAFG00000013320, ENSCAFG00000018171, ENSCAFG00000025002, ENSCAFG00000030180,…	2859	228	11337	1.6	0.0012
375	GOTERM_BP_FAT	GO:0071593~lymphocyte aggregation	106	2.9057	5.99064e-07	ENSCAFG00000009887, ENSCAFG00000019422, ENSCAFG00000010625, ENSCAFG00000006249, ENSCAFG00000013538, ENSCAFG00000018752, ENSCAFG00000017565, ENSCAFG00000018171, ENSCAFG00000018401, ENSCAFG00000010090, ENSCAFG00000032693, ENSCAFG00000003404, ENSCAFG00000003293, ENSCAFG00000008959, ENSCAFG00000010686, ENSCAFG00000017044, ENSCAFG00000006897, ENSCAFG00000031079, ENSCAFG00000012802, ENSCAFG00000018101,…	2827	270	11109	1.54	0.0012
376	GOTERM_MF_FAT	GO:0030554~adenyl nucleotide binding	343	9.40241	7.00219e-07	ENSCAFG00000006716, ENSCAFG00000010625, ENSCAFG00000015982, ENSCAFG00000008755, ENSCAFG00000016077, ENSCAFG00000008344, ENSCAFG00000010836, ENSCAFG00000013121, ENSCAFG00000019429, ENSCAFG00000010834, ENSCAFG00000000001, ENSCAFG00000010838, ENSCAFG00000005970, ENSCAFG00000015840, ENSCAFG00000012136, ENSCAFG00000004950, ENSCAFG00000006431, ENSCAFG00000005194, ENSCAFG00000002661, ENSCAFG00000000732,…	2615	1104	10510	1.25	0.0012
377	GOTERM_BP_FAT	GO:0001667~ameboidal-type cell migration	97	2.65899	6.3503e-07	ENSCAFG00000009736, ENSCAFG00000019298, ENSCAFG00000008755, ENSCAFG00000030686, ENSCAFG00000005187, ENSCAFG00000013735, ENSCAFG00000008894, ENSCAFG00000020223, ENSCAFG00000005970, ENSCAFG00000019633, ENSCAFG00000013180, ENSCAFG00000014923, ENSCAFG00000016866, ENSCAFG00000003243, ENSCAFG00000006381, ENSCAFG00000013320, ENSCAFG00000001713, ENSCAFG00000025002, ENSCAFG00000002393, ENSCAFG00000006142,…	2827	242	11109	1.58	0.0013
378	GOTERM_MF_FAT	GO:0032559~adenyl ribonucleotide binding	342	9.375	7.41415e-07	ENSCAFG00000006716, ENSCAFG00000010625, ENSCAFG00000015982, ENSCAFG00000008755, ENSCAFG00000016077, ENSCAFG00000008344, ENSCAFG00000010836, ENSCAFG00000013121, ENSCAFG00000019429, ENSCAFG00000010834, ENSCAFG00000000001, ENSCAFG00000010838, ENSCAFG00000005970, ENSCAFG00000015840, ENSCAFG00000012136, ENSCAFG00000004950, ENSCAFG00000006431, ENSCAFG00000005194, ENSCAFG00000002661, ENSCAFG00000000732,…	2615	1101	10510	1.25	0.0013
379	GOTERM_MF_FAT	GO:0017076~purine nucleotide binding	417	11.4309	7.47282e-07	ENSCAFG00000006716, ENSCAFG00000015982, ENSCAFG00000008344, ENSCAFG00000000001, ENSCAFG00000005970, ENSCAFG00000015840, ENSCAFG00000004950, ENSCAFG00000012136, ENSCAFG00000006431, ENSCAFG00000005194, ENSCAFG00000000732, ENSCAFG00000001898, ENSCAFG00000015782, ENSCAFG00000006051, ENSCAFG00000012340, ENSCAFG00000001882, ENSCAFG00000018481, ENSCAFG00000000948, ENSCAFG00000016355, ENSCAFG00000007191,…	2615	1376	10510	1.22	0.0013
380	GOTERM_CC_ALL	GO:0000228~nuclear chromosome	138	3.78289	7.81468e-07	ENSCAFG00000011757, ENSCAFG00000006638, ENSCAFG00000003411, ENSCAFG00000030397, ENSCAFG00000011005, ENSCAFG00000004052, ENSCAFG00000028848, ENSCAFG00000012332, ENSCAFG00000009674, ENSCAFG00000001621, ENSCAFG00000008618, ENSCAFG00000012136, ENSCAFG00000006383, ENSCAFG00000013677, ENSCAFG00000019070, ENSCAFG00000000939, ENSCAFG00000002661, ENSCAFG00000000732, ENSCAFG00000016085, ENSCAFG00000003481,…	3150	385	12767	1.45	0.0013
381	GOTERM_CC_FAT	GO:0098687~chromosomal region	92	2.52193	8.08279e-07	ENSCAFG00000009220, ENSCAFG00000005143, ENSCAFG00000019298, ENSCAFG00000030542, ENSCAFG00000014454, ENSCAFG00000016039, ENSCAFG00000005302, ENSCAFG00000007771, ENSCAFG00000029836, ENSCAFG00000004052, ENSCAFG00000015888, ENSCAFG00000024350, ENSCAFG00000012332, ENSCAFG00000002897, ENSCAFG00000011859, ENSCAFG00000011503, ENSCAFG00000008618, ENSCAFG00000007837, ENSCAFG00000012136, ENSCAFG00000006383,…	2566	218	9610	1.58	0.0013
382	GOTERM_CC_ALL	GO:0000775~chromosome, centromeric region	53	1.45285	8.22456e-07	ENSCAFG00000019298, ENSCAFG00000016039, ENSCAFG00000005302, ENSCAFG00000029836, ENSCAFG00000015888, ENSCAFG00000024350, ENSCAFG00000002897, ENSCAFG00000011859, ENSCAFG00000008618, ENSCAFG00000007837, ENSCAFG00000012136, ENSCAFG00000016467, ENSCAFG00000018395, ENSCAFG00000014085, ENSCAFG00000015521, ENSCAFG00000017008, ENSCAFG00000006507, ENSCAFG00000009098, ENSCAFG00000015752, ENSCAFG00000017538,…	3150	114	12767	1.88	0.0013
383	GOTERM_BP_ALL	GO:0002697~regulation of immune effector process	101	2.76864	6.90005e-07	ENSCAFG00000019422, ENSCAFG00000012569, ENSCAFG00000009674, ENSCAFG00000014923, ENSCAFG00000011144, ENSCAFG00000006249, ENSCAFG00000014201, ENSCAFG00000018752, ENSCAFG00000013320, ENSCAFG00000003518, ENSCAFG00000011755, ENSCAFG00000005570, ENSCAFG00000010189, ENSCAFG00000003960, ENSCAFG00000005104, ENSCAFG00000015133, ENSCAFG00000003293, ENSCAFG00000008959, ENSCAFG00000010686, ENSCAFG00000012206,…	2859	257	11337	1.56	0.0014
384	GOTERM_BP_ALL	GO:0023057~negative regulation of signaling	242	6.63377	6.96773e-07	ENSCAFG00000010626, ENSCAFG00000008755, ENSCAFG00000016863, ENSCAFG00000012331, ENSCAFG00000006638, ENSCAFG00000003411, ENSCAFG00000012475, ENSCAFG00000000001, ENSCAFG00000008894, ENSCAFG00000019633, ENSCAFG00000006819, ENSCAFG00000013320, ENSCAFG00000003518, ENSCAFG00000006100, ENSCAFG00000015642, ENSCAFG00000018171, ENSCAFG00000032695, ENSCAFG00000009802, ENSCAFG00000003404, ENSCAFG00000014597,…	2859	731	11337	1.31	0.0014
385	GOTERM_MF_ALL	GO:0032555~purine ribonucleotide binding	415	11.3761	8.09543e-07	ENSCAFG00000006716, ENSCAFG00000015982, ENSCAFG00000008344, ENSCAFG00000000001, ENSCAFG00000005970, ENSCAFG00000015840, ENSCAFG00000004950, ENSCAFG00000012136, ENSCAFG00000006431, ENSCAFG00000005194, ENSCAFG00000000732, ENSCAFG00000001898, ENSCAFG00000015782, ENSCAFG00000006051, ENSCAFG00000012340, ENSCAFG00000001882, ENSCAFG00000018481, ENSCAFG00000000948, ENSCAFG00000016355, ENSCAFG00000007191,…	2647	1372	10658	1.22	0.0014
386	GOTERM_MF_FAT	GO:0005524~ATP binding	336	9.21053	8.09635e-07	ENSCAFG00000006716, ENSCAFG00000010625, ENSCAFG00000015982, ENSCAFG00000008755, ENSCAFG00000016077, ENSCAFG00000008344, ENSCAFG00000010836, ENSCAFG00000013121, ENSCAFG00000019429, ENSCAFG00000010834, ENSCAFG00000000001, ENSCAFG00000010838, ENSCAFG00000005970, ENSCAFG00000015840, ENSCAFG00000012136, ENSCAFG00000004950, ENSCAFG00000006431, ENSCAFG00000005194, ENSCAFG00000002661, ENSCAFG00000000732,…	2615	1080	10510	1.25	0.0014
387	GOTERM_BP_ALL	GO:0010648~negative regulation of cell communication	241	6.60636	7.49266e-07	ENSCAFG00000010626, ENSCAFG00000008755, ENSCAFG00000016863, ENSCAFG00000012331, ENSCAFG00000006638, ENSCAFG00000003411, ENSCAFG00000012475, ENSCAFG00000000001, ENSCAFG00000008894, ENSCAFG00000019633, ENSCAFG00000006819, ENSCAFG00000013320, ENSCAFG00000003518, ENSCAFG00000006100, ENSCAFG00000015642, ENSCAFG00000018171, ENSCAFG00000032695, ENSCAFG00000009802, ENSCAFG00000003404, ENSCAFG00000014597,…	2859	728	11337	1.31	0.0015
388	GOTERM_BP_FAT	GO:0045087~innate immune response	116	3.17982	7.59597e-07	ENSCAFG00000010625, ENSCAFG00000008755, ENSCAFG00000023498, ENSCAFG00000030902, ENSCAFG00000024540, ENSCAFG00000003518, ENSCAFG00000017565, ENSCAFG00000018171, ENSCAFG00000010281, ENSCAFG00000008351, ENSCAFG00000032693, ENSCAFG00000006051, ENSCAFG00000003404, ENSCAFG00000003293, ENSCAFG00000002354, ENSCAFG00000008959, ENSCAFG00000011940, ENSCAFG00000009455, ENSCAFG00000001435, ENSCAFG00000010172,…	2827	303	11109	1.5	0.0015
389	GOTERM_BP_FAT	GO:0042981~regulation of apoptotic process	272	7.45614	7.95287e-07	ENSCAFG00000019422, ENSCAFG00000009343, ENSCAFG00000010625, ENSCAFG00000008755, ENSCAFG00000016863, ENSCAFG00000016769, ENSCAFG00000006638, ENSCAFG00000012475, ENSCAFG00000019521, ENSCAFG00000002464, ENSCAFG00000019633, ENSCAFG00000005970, ENSCAFG00000006819, ENSCAFG00000013538, ENSCAFG00000016467, ENSCAFG00000020131, ENSCAFG00000000732, ENSCAFG00000006100, ENSCAFG00000018171, ENSCAFG00000006051,…	2827	830	11109	1.29	0.0016
390	GOTERM_BP_ALL	GO:0031325~positive regulation of cellular metabolic process	497	13.6239	8.32557e-07	ENSCAFG00000006638, ENSCAFG00000005970, ENSCAFG00000006249, ENSCAFG00000012136, ENSCAFG00000006819, ENSCAFG00000009945, ENSCAFG00000015642, ENSCAFG00000000732, ENSCAFG00000018584, ENSCAFG00000010003, ENSCAFG00000006051, ENSCAFG00000032694, ENSCAFG00000032695, ENSCAFG00000029666, ENSCAFG00000018681, ENSCAFG00000006825, ENSCAFG00000012149, ENSCAFG00000005259, ENSCAFG00000018672, ENSCAFG00000005256,…	2859	1651	11337	1.19	0.0017
391	GOTERM_BP_ALL	GO:0030198~extracellular matrix organization	64	1.75439	8.43679e-07	ENSCAFG00000016825, ENSCAFG00000029394, ENSCAFG00000011666, ENSCAFG00000017018, ENSCAFG00000015887, ENSCAFG00000024647, ENSCAFG00000019633, ENSCAFG00000013180, ENSCAFG00000019258, ENSCAFG00000005386, ENSCAFG00000020276, ENSCAFG00000010936, ENSCAFG00000025002, ENSCAFG00000008557, ENSCAFG00000006062, ENSCAFG00000007673, ENSCAFG00000010874, ENSCAFG00000011196, ENSCAFG00000009094, ENSCAFG00000005925,…	2859	144	11337	1.76	0.0017
392	GOTERM_BP_FAT	GO:0001934~positive regulation of protein phosphorylation	187	5.1261	8.47198e-07	ENSCAFG00000019422, ENSCAFG00000004844, ENSCAFG00000008755, ENSCAFG00000011140, ENSCAFG00000008612, ENSCAFG00000016077, ENSCAFG00000003411, ENSCAFG00000010676, ENSCAFG00000011236, ENSCAFG00000008894, ENSCAFG00000000373, ENSCAFG00000005970, ENSCAFG00000014923, ENSCAFG00000017967, ENSCAFG00000009680, ENSCAFG00000006819, ENSCAFG00000000075, ENSCAFG00000003518, ENSCAFG00000018171, ENSCAFG00000018170,…	2827	538	11109	1.37	0.0017
393	GOTERM_MF_FAT	GO:0032555~purine ribonucleotide binding	415	11.3761	9.72621e-07	ENSCAFG00000006716, ENSCAFG00000015982, ENSCAFG00000008344, ENSCAFG00000000001, ENSCAFG00000005970, ENSCAFG00000015840, ENSCAFG00000004950, ENSCAFG00000012136, ENSCAFG00000006431, ENSCAFG00000005194, ENSCAFG00000000732, ENSCAFG00000001898, ENSCAFG00000015782, ENSCAFG00000006051, ENSCAFG00000012340, ENSCAFG00000001882, ENSCAFG00000018481, ENSCAFG00000000948, ENSCAFG00000016355, ENSCAFG00000007191,…	2615	1372	10510	1.22	0.0017
394	GOTERM_BP_ALL	GO:0007159~leukocyte cell-cell adhesion	115	3.15241	8.73273e-07	ENSCAFG00000009887, ENSCAFG00000029394, ENSCAFG00000019422, ENSCAFG00000010625, ENSCAFG00000006249, ENSCAFG00000013538, ENSCAFG00000018752, ENSCAFG00000017565, ENSCAFG00000018171, ENSCAFG00000018401, ENSCAFG00000010090, ENSCAFG00000032693, ENSCAFG00000003404, ENSCAFG00000003293, ENSCAFG00000008959, ENSCAFG00000010686, ENSCAFG00000017044, ENSCAFG00000006897, ENSCAFG00000031079, ENSCAFG00000012802,…	2859	303	11337	1.51	0.0018
395	GOTERM_BP_FAT	GO:0022407~regulation of cell-cell adhesion	92	2.52193	9.04978e-07	ENSCAFG00000009736, ENSCAFG00000009887, ENSCAFG00000019422, ENSCAFG00000029394, ENSCAFG00000018349, ENSCAFG00000010625, ENSCAFG00000008755, ENSCAFG00000004675, ENSCAFG00000016228, ENSCAFG00000005204, ENSCAFG00000030400, ENSCAFG00000006249, ENSCAFG00000009680, ENSCAFG00000007528, ENSCAFG00000013538, ENSCAFG00000018752, ENSCAFG00000013320, ENSCAFG00000018171, ENSCAFG00000025002, ENSCAFG00000030180,…	2827	228	11109	1.59	0.0018
396	GOTERM_BP_ALL	GO:0006796~phosphate-containing compound metabolic process	508	13.9254	9.31933e-07	ENSCAFG00000000001, ENSCAFG00000032081, ENSCAFG00000005970, ENSCAFG00000015840, ENSCAFG00000012136, ENSCAFG00000006819, ENSCAFG00000005194, ENSCAFG00000015642, ENSCAFG00000006100, ENSCAFG00000008351, ENSCAFG00000010003, ENSCAFG00000006051, ENSCAFG00000032695, ENSCAFG00000014597, ENSCAFG00000000609, ENSCAFG00000007394, ENSCAFG00000014592, ENSCAFG00000014591, ENSCAFG00000015337, ENSCAFG00000018475,…	2859	1693	11337	1.19	0.0019
397	GOTERM_BP_ALL	GO:0033554~cellular response to stress	348	9.53947	9.93443e-07	ENSCAFG00000029394, ENSCAFG00000008755, ENSCAFG00000016863, ENSCAFG00000006638, ENSCAFG00000003411, ENSCAFG00000016077, ENSCAFG00000012475, ENSCAFG00000008894, ENSCAFG00000012332, ENSCAFG00000032081, ENSCAFG00000010838, ENSCAFG00000019633, ENSCAFG00000015840, ENSCAFG00000006819, ENSCAFG00000014201, ENSCAFG00000003518, ENSCAFG00000013320, ENSCAFG00000000939, ENSCAFG00000015642, ENSCAFG00000010428,…	2859	1110	11337	1.24	0.002
398	GOTERM_CC_ALL	GO:0005730~nucleolus	187	5.1261	1.21959e-06	ENSCAFG00000015229, ENSCAFG00000016861, ENSCAFG00000001038, ENSCAFG00000015535, ENSCAFG00000010084, ENSCAFG00000007771, ENSCAFG00000008892, ENSCAFG00000019429, ENSCAFG00000010835, ENSCAFG00000017625, ENSCAFG00000019521, ENSCAFG00000019520, ENSCAFG00000002464, ENSCAFG00000004950, ENSCAFG00000013538, ENSCAFG00000015034, ENSCAFG00000009945, ENSCAFG00000019070, ENSCAFG00000002661, ENSCAFG00000020131,…	3150	556	12767	1.36	0.002
399	GOTERM_BP_FAT	GO:0002697~regulation of immune effector process	101	2.76864	1.07297e-06	ENSCAFG00000019422, ENSCAFG00000012569, ENSCAFG00000009674, ENSCAFG00000014923, ENSCAFG00000011144, ENSCAFG00000006249, ENSCAFG00000014201, ENSCAFG00000018752, ENSCAFG00000013320, ENSCAFG00000003518, ENSCAFG00000011755, ENSCAFG00000005570, ENSCAFG00000010189, ENSCAFG00000003960, ENSCAFG00000005104, ENSCAFG00000015133, ENSCAFG00000003293, ENSCAFG00000008959, ENSCAFG00000010686, ENSCAFG00000012206,…	2827	257	11109	1.54	0.0022
400	GOTERM_BP_ALL	GO:0045765~regulation of angiogenesis	63	1.72697	1.11824e-06	ENSCAFG00000018349, ENSCAFG00000009017, ENSCAFG00000004143, ENSCAFG00000008409, ENSCAFG00000019633, ENSCAFG00000005288, ENSCAFG00000001713, ENSCAFG00000007673, ENSCAFG00000006142, ENSCAFG00000017069, ENSCAFG00000018639, ENSCAFG00000000609, ENSCAFG00000031104, ENSCAFG00000017144, ENSCAFG00000004687, ENSCAFG00000011326, ENSCAFG00000016086, ENSCAFG00000006069, ENSCAFG00000011772, ENSCAFG00000031965,…	2859	142	11337	1.76	0.0023
401	GOTERM_BP_ALL	GO:0043062~extracellular structure organization	64	1.75439	1.12903e-06	ENSCAFG00000016825, ENSCAFG00000029394, ENSCAFG00000011666, ENSCAFG00000017018, ENSCAFG00000015887, ENSCAFG00000024647, ENSCAFG00000019633, ENSCAFG00000013180, ENSCAFG00000019258, ENSCAFG00000005386, ENSCAFG00000020276, ENSCAFG00000010936, ENSCAFG00000025002, ENSCAFG00000008557, ENSCAFG00000006062, ENSCAFG00000007673, ENSCAFG00000010874, ENSCAFG00000011196, ENSCAFG00000009094, ENSCAFG00000005925,…	2859	145	11337	1.75	0.0023
402	GOTERM_BP_ALL	GO:0006793~phosphorus metabolic process	509	13.9529	1.13194e-06	ENSCAFG00000000001, ENSCAFG00000032081, ENSCAFG00000005970, ENSCAFG00000015840, ENSCAFG00000012136, ENSCAFG00000006819, ENSCAFG00000005194, ENSCAFG00000015642, ENSCAFG00000006100, ENSCAFG00000008351, ENSCAFG00000010003, ENSCAFG00000006051, ENSCAFG00000032695, ENSCAFG00000014597, ENSCAFG00000000609, ENSCAFG00000007394, ENSCAFG00000014592, ENSCAFG00000014591, ENSCAFG00000015337, ENSCAFG00000018475,…	2859	1699	11337	1.19	0.0023
403	GOTERM_BP_ALL	GO:0042327~positive regulation of phosphorylation	192	5.26316	1.15982e-06	ENSCAFG00000019422, ENSCAFG00000004844, ENSCAFG00000008755, ENSCAFG00000011140, ENSCAFG00000008612, ENSCAFG00000003411, ENSCAFG00000016077, ENSCAFG00000010676, ENSCAFG00000011236, ENSCAFG00000008894, ENSCAFG00000000373, ENSCAFG00000005970, ENSCAFG00000014923, ENSCAFG00000017967, ENSCAFG00000009680, ENSCAFG00000006819, ENSCAFG00000000075, ENSCAFG00000003518, ENSCAFG00000018171, ENSCAFG00000018170,…	2859	562	11337	1.35	0.0024
404	GOTERM_BP_FAT	GO:0030198~extracellular matrix organization	64	1.75439	1.17585e-06	ENSCAFG00000016825, ENSCAFG00000029394, ENSCAFG00000011666, ENSCAFG00000017018, ENSCAFG00000015887, ENSCAFG00000024647, ENSCAFG00000019633, ENSCAFG00000013180, ENSCAFG00000019258, ENSCAFG00000005386, ENSCAFG00000020276, ENSCAFG00000010936, ENSCAFG00000025002, ENSCAFG00000008557, ENSCAFG00000006062, ENSCAFG00000007673, ENSCAFG00000010874, ENSCAFG00000011196, ENSCAFG00000009094, ENSCAFG00000005925,…	2827	144	11109	1.75	0.0024
405	UP_KEYWORDS	Immunoglobulin domain	46	1.26096	1.74764e-06	ENSCAFG00000006716, ENSCAFG00000003228, ENSCAFG00000007464, ENSCAFG00000001814, ENSCAFG00000009632, ENSCAFG00000007131, ENSCAFG00000013633, ENSCAFG00000025524, ENSCAFG00000002163, ENSCAFG00000007036, ENSCAFG00000005970, ENSCAFG00000012079, ENSCAFG00000020004, ENSCAFG00000005288, ENSCAFG00000016449, ENSCAFG00000029265, ENSCAFG00000018214, ENSCAFG00000018219, ENSCAFG00000016445, ENSCAFG00000011731,…	3521	100	14981	1.96	0.0024
406	GOTERM_BP_ALL	GO:0023056~positive regulation of signaling	305	8.36075	1.23744e-06	ENSCAFG00000019422, ENSCAFG00000010625, ENSCAFG00000008755, ENSCAFG00000003411, ENSCAFG00000016077, ENSCAFG00000012475, ENSCAFG00000008894, ENSCAFG00000019521, ENSCAFG00000019633, ENSCAFG00000005970, ENSCAFG00000006249, ENSCAFG00000006819, ENSCAFG00000003518, ENSCAFG00000013320, ENSCAFG00000018171, ENSCAFG00000018170, ENSCAFG00000008351, ENSCAFG00000016085, ENSCAFG00000006244, ENSCAFG00000005570,…	2859	958	11337	1.26	0.0025
407	GOTERM_BP_FAT	GO:0007159~leukocyte cell-cell adhesion	115	3.15241	1.40217e-06	ENSCAFG00000009887, ENSCAFG00000029394, ENSCAFG00000019422, ENSCAFG00000010625, ENSCAFG00000006249, ENSCAFG00000013538, ENSCAFG00000018752, ENSCAFG00000017565, ENSCAFG00000018171, ENSCAFG00000018401, ENSCAFG00000010090, ENSCAFG00000032693, ENSCAFG00000003404, ENSCAFG00000003293, ENSCAFG00000008959, ENSCAFG00000010686, ENSCAFG00000017044, ENSCAFG00000006897, ENSCAFG00000031079, ENSCAFG00000012802,…	2827	303	11109	1.49	0.0028
408	GOTERM_CC_FAT	GO:0031988~membrane-bounded vesicle	703	19.2708	1.76203e-06	ENSCAFG00000015982, ENSCAFG00000015228, ENSCAFG00000012332, ENSCAFG00000015840, ENSCAFG00000005386, ENSCAFG00000014104, ENSCAFG00000000934, ENSCAFG00000009945, ENSCAFG00000014108, ENSCAFG00000020131, ENSCAFG00000000732, ENSCAFG00000015782, ENSCAFG00000008351, ENSCAFG00000006248, ENSCAFG00000014597, ENSCAFG00000015855, ENSCAFG00000007394, ENSCAFG00000014592, ENSCAFG00000015337, ENSCAFG00000012345,…	2566	2304	9610	1.14	0.0028
409	GOTERM_BP_ALL	GO:0050727~regulation of inflammatory response	74	2.02851	1.42493e-06	ENSCAFG00000009887, ENSCAFG00000018349, ENSCAFG00000002147, ENSCAFG00000016076, ENSCAFG00000013773, ENSCAFG00000009632, ENSCAFG00000004675, ENSCAFG00000024540, ENSCAFG00000005306, ENSCAFG00000010834, ENSCAFG00000017319, ENSCAFG00000006249, ENSCAFG00000000430, ENSCAFG00000011768, ENSCAFG00000000075, ENSCAFG00000013320, ENSCAFG00000003518, ENSCAFG00000028508, ENSCAFG00000013368, ENSCAFG00000018171,…	2859	176	11337	1.67	0.0029
410	GOTERM_BP_FAT	GO:0023057~negative regulation of signaling	242	6.63377	1.49071e-06	ENSCAFG00000010626, ENSCAFG00000008755, ENSCAFG00000016863, ENSCAFG00000012331, ENSCAFG00000006638, ENSCAFG00000003411, ENSCAFG00000012475, ENSCAFG00000000001, ENSCAFG00000008894, ENSCAFG00000019633, ENSCAFG00000006819, ENSCAFG00000013320, ENSCAFG00000003518, ENSCAFG00000006100, ENSCAFG00000015642, ENSCAFG00000018171, ENSCAFG00000032695, ENSCAFG00000009802, ENSCAFG00000003404, ENSCAFG00000014597,…	2827	731	11109	1.3	0.003
411	GOTERM_BP_ALL	GO:0019222~regulation of metabolic process	982	26.9189	1.50368e-06	ENSCAFG00000006638, ENSCAFG00000005187, ENSCAFG00000005188, ENSCAFG00000000001, ENSCAFG00000032081, ENSCAFG00000005970, ENSCAFG00000029776, ENSCAFG00000015840, ENSCAFG00000006249, ENSCAFG00000006819, ENSCAFG00000032690, ENSCAFG00000016467, ENSCAFG00000000732, ENSCAFG00000015642, ENSCAFG00000018584, ENSCAFG00000010003, ENSCAFG00000032694, ENSCAFG00000006051, ENSCAFG00000032695, ENSCAFG00000009802,…	2859	3491	11337	1.12	0.0031
412	GOTERM_BP_FAT	GO:0045765~regulation of angiogenesis	63	1.72697	1.5492e-06	ENSCAFG00000018349, ENSCAFG00000009017, ENSCAFG00000004143, ENSCAFG00000008409, ENSCAFG00000019633, ENSCAFG00000005288, ENSCAFG00000001713, ENSCAFG00000007673, ENSCAFG00000006142, ENSCAFG00000017069, ENSCAFG00000018639, ENSCAFG00000000609, ENSCAFG00000031104, ENSCAFG00000017144, ENSCAFG00000004687, ENSCAFG00000011326, ENSCAFG00000016086, ENSCAFG00000006069, ENSCAFG00000011772, ENSCAFG00000031965,…	2827	142	11109	1.74	0.0031
413	GOTERM_MF_ALL	GO:0032553~ribonucleotide binding	416	11.4035	1.81467e-06	ENSCAFG00000006716, ENSCAFG00000015982, ENSCAFG00000008344, ENSCAFG00000000001, ENSCAFG00000005970, ENSCAFG00000015840, ENSCAFG00000004950, ENSCAFG00000012136, ENSCAFG00000006431, ENSCAFG00000005194, ENSCAFG00000000732, ENSCAFG00000001898, ENSCAFG00000015782, ENSCAFG00000006051, ENSCAFG00000012340, ENSCAFG00000001882, ENSCAFG00000018481, ENSCAFG00000000948, ENSCAFG00000016355, ENSCAFG00000007191,…	2647	1385	10658	1.21	0.0031
414	GOTERM_BP_FAT	GO:0043062~extracellular structure organization	64	1.75439	1.56904e-06	ENSCAFG00000016825, ENSCAFG00000029394, ENSCAFG00000011666, ENSCAFG00000017018, ENSCAFG00000015887, ENSCAFG00000024647, ENSCAFG00000019633, ENSCAFG00000013180, ENSCAFG00000019258, ENSCAFG00000005386, ENSCAFG00000020276, ENSCAFG00000010936, ENSCAFG00000025002, ENSCAFG00000008557, ENSCAFG00000006062, ENSCAFG00000007673, ENSCAFG00000010874, ENSCAFG00000011196, ENSCAFG00000009094, ENSCAFG00000005925,…	2827	145	11109	1.73	0.0032
415	GOTERM_BP_FAT	GO:0010648~negative regulation of cell communication	241	6.60636	1.57623e-06	ENSCAFG00000010626, ENSCAFG00000008755, ENSCAFG00000016863, ENSCAFG00000012331, ENSCAFG00000006638, ENSCAFG00000003411, ENSCAFG00000012475, ENSCAFG00000000001, ENSCAFG00000008894, ENSCAFG00000019633, ENSCAFG00000006819, ENSCAFG00000013320, ENSCAFG00000003518, ENSCAFG00000006100, ENSCAFG00000015642, ENSCAFG00000018171, ENSCAFG00000032695, ENSCAFG00000009802, ENSCAFG00000003404, ENSCAFG00000014597,…	2827	728	11109	1.3	0.0032
416	GOTERM_BP_ALL	GO:0009893~positive regulation of metabolic process	529	14.5011	1.60863e-06	ENSCAFG00000006638, ENSCAFG00000005970, ENSCAFG00000006249, ENSCAFG00000012136, ENSCAFG00000006819, ENSCAFG00000009945, ENSCAFG00000015642, ENSCAFG00000000732, ENSCAFG00000018584, ENSCAFG00000008351, ENSCAFG00000010003, ENSCAFG00000006051, ENSCAFG00000032694, ENSCAFG00000032695, ENSCAFG00000029666, ENSCAFG00000000609, ENSCAFG00000007394, ENSCAFG00000018681, ENSCAFG00000006825, ENSCAFG00000012149,…	2859	1778	11337	1.18	0.0033
417	GOTERM_BP_ALL	GO:0048646~anatomical structure formation involved in morphogenesis	265	7.26425	1.63559e-06	ENSCAFG00000009343, ENSCAFG00000023317, ENSCAFG00000002189, ENSCAFG00000006638, ENSCAFG00000016077, ENSCAFG00000013735, ENSCAFG00000008894, ENSCAFG00000019521, ENSCAFG00000005675, ENSCAFG00000019633, ENSCAFG00000005970, ENSCAFG00000012079, ENSCAFG00000014201, ENSCAFG00000006100, ENSCAFG00000015782, ENSCAFG00000013329, ENSCAFG00000016363, ENSCAFG00000032695, ENSCAFG00000018173, ENSCAFG00000003404,…	2859	819	11337	1.28	0.0033
418	GOTERM_CC_FAT	GO:0031012~extracellular matrix	115	3.15241	2.0258e-06	ENSCAFG00000011002, ENSCAFG00000001133, ENSCAFG00000008752, ENSCAFG00000015228, ENSCAFG00000000934, ENSCAFG00000000074, ENSCAFG00000006062, ENSCAFG00000005570, ENSCAFG00000032695, ENSCAFG00000018173, ENSCAFG00000024259, ENSCAFG00000012556, ENSCAFG00000006069, ENSCAFG00000016086, ENSCAFG00000031965, ENSCAFG00000019189, ENSCAFG00000014322, ENSCAFG00000009462, ENSCAFG00000025057, ENSCAFG00000000751,…	2566	292	9610	1.47	0.0033
419	GOTERM_BP_ALL	GO:0010594~regulation of endothelial cell migration	42	1.15132	1.67002e-06	ENSCAFG00000009082, ENSCAFG00000014334, ENSCAFG00000016608, ENSCAFG00000015346, ENSCAFG00000019633, ENSCAFG00000014880, ENSCAFG00000005970, ENSCAFG00000029321, ENSCAFG00000004628, ENSCAFG00000028754, ENSCAFG00000001713, ENSCAFG00000006597, ENSCAFG00000006142, ENSCAFG00000017069, ENSCAFG00000020290, ENSCAFG00000018639, ENSCAFG00000000366, ENSCAFG00000003406, ENSCAFG00000004137, ENSCAFG00000017144,…	2859	83	11337	2.01	0.0034
420	GOTERM_BP_FAT	GO:0010604~positive regulation of macromolecule metabolic process	505	13.8432	1.68387e-06	ENSCAFG00000006638, ENSCAFG00000005970, ENSCAFG00000006249, ENSCAFG00000012136, ENSCAFG00000006819, ENSCAFG00000009945, ENSCAFG00000015642, ENSCAFG00000000732, ENSCAFG00000018584, ENSCAFG00000008351, ENSCAFG00000010003, ENSCAFG00000006051, ENSCAFG00000032694, ENSCAFG00000032695, ENSCAFG00000029666, ENSCAFG00000000609, ENSCAFG00000018681, ENSCAFG00000006825, ENSCAFG00000012149, ENSCAFG00000005259,…	2827	1675	11109	1.18	0.0034
421	GOTERM_BP_ALL	GO:0010632~regulation of epithelial cell migration	55	1.50768	1.76191e-06	ENSCAFG00000008755, ENSCAFG00000030686, ENSCAFG00000016866, ENSCAFG00000019633, ENSCAFG00000005970, ENSCAFG00000014923, ENSCAFG00000001713, ENSCAFG00000017069, ENSCAFG00000006142, ENSCAFG00000032695, ENSCAFG00000018639, ENSCAFG00000003406, ENSCAFG00000004137, ENSCAFG00000017144, ENSCAFG00000011326, ENSCAFG00000000482, ENSCAFG00000016086, ENSCAFG00000005019, ENSCAFG00000031965, ENSCAFG00000009104,…	2859	120	11337	1.82	0.0036
422	GOTERM_BP_ALL	GO:0051174~regulation of phosphorus metabolic process	321	8.79934	1.77584e-06	ENSCAFG00000019422, ENSCAFG00000008755, ENSCAFG00000003411, ENSCAFG00000016077, ENSCAFG00000009062, ENSCAFG00000008962, ENSCAFG00000013735, ENSCAFG00000000001, ENSCAFG00000008894, ENSCAFG00000005970, ENSCAFG00000006819, ENSCAFG00000008696, ENSCAFG00000003518, ENSCAFG00000013320, ENSCAFG00000006100, ENSCAFG00000015642, ENSCAFG00000012867, ENSCAFG00000018171, ENSCAFG00000018170, ENSCAFG00000008557,…	2859	1019	11337	1.25	0.0036
423	GOTERM_MF_FAT	GO:0032553~ribonucleotide binding	416	11.4035	2.17189e-06	ENSCAFG00000006716, ENSCAFG00000015982, ENSCAFG00000008344, ENSCAFG00000000001, ENSCAFG00000005970, ENSCAFG00000015840, ENSCAFG00000004950, ENSCAFG00000012136, ENSCAFG00000006431, ENSCAFG00000005194, ENSCAFG00000000732, ENSCAFG00000001898, ENSCAFG00000015782, ENSCAFG00000006051, ENSCAFG00000012340, ENSCAFG00000001882, ENSCAFG00000018481, ENSCAFG00000000948, ENSCAFG00000016355, ENSCAFG00000007191,…	2615	1385	10510	1.21	0.0037
424	GOTERM_BP_ALL	GO:0009615~response to virus	84	2.30263	1.85842e-06	ENSCAFG00000018542, ENSCAFG00000023498, ENSCAFG00000007464, ENSCAFG00000010084, ENSCAFG00000008404, ENSCAFG00000013121, ENSCAFG00000010438, ENSCAFG00000008929, ENSCAFG00000009674, ENSCAFG00000014923, ENSCAFG00000008659, ENSCAFG00000007528, ENSCAFG00000001998, ENSCAFG00000014201, ENSCAFG00000023556, ENSCAFG00000018171, ENSCAFG00000001378, ENSCAFG00000001521, ENSCAFG00000005534, ENSCAFG00000005570,…	2859	208	11337	1.6	0.0038
425	GOTERM_BP_ALL	GO:0022409~positive regulation of cell-cell adhesion	60	1.64474	1.94252e-06	ENSCAFG00000009736, ENSCAFG00000029394, ENSCAFG00000009887, ENSCAFG00000018349, ENSCAFG00000010625, ENSCAFG00000004675, ENSCAFG00000030400, ENSCAFG00000009680, ENSCAFG00000013538, ENSCAFG00000018752, ENSCAFG00000018171, ENSCAFG00000025002, ENSCAFG00000030180, ENSCAFG00000010090, ENSCAFG00000032693, ENSCAFG00000003404, ENSCAFG00000008959, ENSCAFG00000010686, ENSCAFG00000009498, ENSCAFG00000005019,…	2859	135	11337	1.76	0.0039
426	GOTERM_BP_FAT	GO:0050727~regulation of inflammatory response	74	2.02851	2.03718e-06	ENSCAFG00000009887, ENSCAFG00000018349, ENSCAFG00000002147, ENSCAFG00000016076, ENSCAFG00000013773, ENSCAFG00000009632, ENSCAFG00000004675, ENSCAFG00000024540, ENSCAFG00000005306, ENSCAFG00000010834, ENSCAFG00000017319, ENSCAFG00000006249, ENSCAFG00000000430, ENSCAFG00000011768, ENSCAFG00000000075, ENSCAFG00000013320, ENSCAFG00000003518, ENSCAFG00000028508, ENSCAFG00000013368, ENSCAFG00000018171,…	2827	176	11109	1.65	0.0041
427	GOTERM_BP_ALL	GO:0002521~leukocyte differentiation	120	3.28947	2.0838e-06	ENSCAFG00000019298, ENSCAFG00000010625, ENSCAFG00000008755, ENSCAFG00000014454, ENSCAFG00000004143, ENSCAFG00000028848, ENSCAFG00000031409, ENSCAFG00000006249, ENSCAFG00000013538, ENSCAFG00000000075, ENSCAFG00000018752, ENSCAFG00000017565, ENSCAFG00000018401, ENSCAFG00000010473, ENSCAFG00000003293, ENSCAFG00000008959, ENSCAFG00000010686, ENSCAFG00000001022, ENSCAFG00000017044, ENSCAFG00000007626,…	2859	324	11337	1.47	0.0042
428	GOTERM_BP_FAT	GO:0010594~regulation of endothelial cell migration	42	1.15132	2.14123e-06	ENSCAFG00000009082, ENSCAFG00000014334, ENSCAFG00000016608, ENSCAFG00000015346, ENSCAFG00000019633, ENSCAFG00000014880, ENSCAFG00000005970, ENSCAFG00000029321, ENSCAFG00000004628, ENSCAFG00000028754, ENSCAFG00000001713, ENSCAFG00000006597, ENSCAFG00000006142, ENSCAFG00000017069, ENSCAFG00000020290, ENSCAFG00000018639, ENSCAFG00000000366, ENSCAFG00000003406, ENSCAFG00000004137, ENSCAFG00000017144,…	2827	83	11109	1.99	0.0043
429	GOTERM_BP_ALL	GO:0010647~positive regulation of cell communication	302	8.27851	2.15196e-06	ENSCAFG00000019422, ENSCAFG00000010625, ENSCAFG00000008755, ENSCAFG00000003411, ENSCAFG00000016077, ENSCAFG00000012475, ENSCAFG00000008894, ENSCAFG00000019521, ENSCAFG00000019633, ENSCAFG00000005970, ENSCAFG00000006249, ENSCAFG00000006819, ENSCAFG00000003518, ENSCAFG00000013320, ENSCAFG00000018171, ENSCAFG00000018170, ENSCAFG00000008351, ENSCAFG00000016085, ENSCAFG00000006244, ENSCAFG00000005570,…	2859	953	11337	1.26	0.0044
430	GOTERM_BP_FAT	GO:0042327~positive regulation of phosphorylation	192	5.26316	2.20755e-06	ENSCAFG00000019422, ENSCAFG00000004844, ENSCAFG00000008755, ENSCAFG00000011140, ENSCAFG00000008612, ENSCAFG00000003411, ENSCAFG00000016077, ENSCAFG00000010676, ENSCAFG00000011236, ENSCAFG00000008894, ENSCAFG00000000373, ENSCAFG00000005970, ENSCAFG00000014923, ENSCAFG00000017967, ENSCAFG00000009680, ENSCAFG00000006819, ENSCAFG00000000075, ENSCAFG00000003518, ENSCAFG00000018171, ENSCAFG00000018170,…	2827	562	11109	1.34	0.0045
431	GOTERM_BP_ALL	GO:0050789~regulation of biological process	1834	50.2741	2.23237e-06	ENSCAFG00000018591, ENSCAFG00000006638, ENSCAFG00000005187, ENSCAFG00000005188, ENSCAFG00000032081, ENSCAFG00000005970, ENSCAFG00000029776, ENSCAFG00000015840, ENSCAFG00000006249, ENSCAFG00000032690, ENSCAFG00000000732, ENSCAFG00000018584, ENSCAFG00000010003, ENSCAFG00000006244, ENSCAFG00000032693, ENSCAFG00000032694, ENSCAFG00000032695, ENSCAFG00000006248, ENSCAFG00000009802, ENSCAFG00000009810,…	2859	6860	11337	1.06	0.0045
432	GOTERM_BP_ALL	GO:0019220~regulation of phosphate metabolic process	320	8.77193	2.26439e-06	ENSCAFG00000019422, ENSCAFG00000008755, ENSCAFG00000003411, ENSCAFG00000016077, ENSCAFG00000009062, ENSCAFG00000008962, ENSCAFG00000013735, ENSCAFG00000000001, ENSCAFG00000008894, ENSCAFG00000005970, ENSCAFG00000006819, ENSCAFG00000008696, ENSCAFG00000003518, ENSCAFG00000013320, ENSCAFG00000006100, ENSCAFG00000015642, ENSCAFG00000012867, ENSCAFG00000018171, ENSCAFG00000018170, ENSCAFG00000008557,…	2859	1018	11337	1.25	0.0046
433	GOTERM_BP_ALL	GO:1903037~regulation of leukocyte cell-cell adhesion	74	2.02851	2.35289e-06	ENSCAFG00000009887, ENSCAFG00000019422, ENSCAFG00000029394, ENSCAFG00000018349, ENSCAFG00000010625, ENSCAFG00000004675, ENSCAFG00000005204, ENSCAFG00000030400, ENSCAFG00000006249, ENSCAFG00000007528, ENSCAFG00000013538, ENSCAFG00000018752, ENSCAFG00000018171, ENSCAFG00000025002, ENSCAFG00000030180, ENSCAFG00000010090, ENSCAFG00000032693, ENSCAFG00000016623, ENSCAFG00000003404, ENSCAFG00000008959,…	2859	178	11337	1.65	0.0048
434	GOTERM_BP_FAT	GO:0010632~regulation of epithelial cell migration	55	1.50768	2.36698e-06	ENSCAFG00000008755, ENSCAFG00000030686, ENSCAFG00000016866, ENSCAFG00000019633, ENSCAFG00000005970, ENSCAFG00000014923, ENSCAFG00000001713, ENSCAFG00000017069, ENSCAFG00000006142, ENSCAFG00000032695, ENSCAFG00000018639, ENSCAFG00000003406, ENSCAFG00000004137, ENSCAFG00000017144, ENSCAFG00000011326, ENSCAFG00000000482, ENSCAFG00000016086, ENSCAFG00000005019, ENSCAFG00000031965, ENSCAFG00000009104,…	2827	120	11109	1.8	0.0048
435	GOTERM_CC_ALL	GO:0044444~cytoplasmic part	1185	32.4836	2.95881e-06	ENSCAFG00000031588, ENSCAFG00000012478, ENSCAFG00000006047, ENSCAFG00000003829, ENSCAFG00000000001, ENSCAFG00000015840, ENSCAFG00000005386, ENSCAFG00000006249, ENSCAFG00000006819, ENSCAFG00000006431, ENSCAFG00000016467, ENSCAFG00000000732, ENSCAFG00000015641, ENSCAFG00000006438, ENSCAFG00000032693, ENSCAFG00000032694, ENSCAFG00000006051, ENSCAFG00000009802, ENSCAFG00000007391, ENSCAFG00000015855,…	3150	4372	12767	1.1	0.0048
436	GOTERM_BP_ALL	GO:0046483~heterocycle metabolic process	944	25.8772	2.40898e-06	ENSCAFG00000006638, ENSCAFG00000005187, ENSCAFG00000000001, ENSCAFG00000032081, ENSCAFG00000000008, ENSCAFG00000005970, ENSCAFG00000029776, ENSCAFG00000006249, ENSCAFG00000004950, ENSCAFG00000032690, ENSCAFG00000014201, ENSCAFG00000006431, ENSCAFG00000000939, ENSCAFG00000000732, ENSCAFG00000015642, ENSCAFG00000006244, ENSCAFG00000006051, ENSCAFG00000032694, ENSCAFG00000032695, ENSCAFG00000014205,…	2859	3353	11337	1.12	0.0049
437	GOTERM_BP_FAT	GO:0033554~cellular response to stress	348	9.53947	2.44545e-06	ENSCAFG00000029394, ENSCAFG00000008755, ENSCAFG00000016863, ENSCAFG00000006638, ENSCAFG00000003411, ENSCAFG00000016077, ENSCAFG00000012475, ENSCAFG00000008894, ENSCAFG00000012332, ENSCAFG00000032081, ENSCAFG00000010838, ENSCAFG00000019633, ENSCAFG00000015840, ENSCAFG00000006819, ENSCAFG00000014201, ENSCAFG00000003518, ENSCAFG00000013320, ENSCAFG00000000939, ENSCAFG00000015642, ENSCAFG00000010428,…	2827	1110	11109	1.23	0.005
438	GOTERM_BP_ALL	GO:0045937~positive regulation of phosphate metabolic process	210	5.75658	2.48671e-06	ENSCAFG00000019422, ENSCAFG00000008755, ENSCAFG00000016077, ENSCAFG00000003411, ENSCAFG00000008962, ENSCAFG00000008894, ENSCAFG00000005970, ENSCAFG00000006819, ENSCAFG00000003518, ENSCAFG00000012867, ENSCAFG00000018171, ENSCAFG00000018170, ENSCAFG00000010003, ENSCAFG00000006051, ENSCAFG00000019328, ENSCAFG00000032695, ENSCAFG00000003404, ENSCAFG00000002174, ENSCAFG00000008959, ENSCAFG00000003402,…	2859	630	11337	1.32	0.0051
439	GOTERM_BP_ALL	GO:0010562~positive regulation of phosphorus metabolic process	210	5.75658	2.48671e-06	ENSCAFG00000019422, ENSCAFG00000008755, ENSCAFG00000016077, ENSCAFG00000003411, ENSCAFG00000008962, ENSCAFG00000008894, ENSCAFG00000005970, ENSCAFG00000006819, ENSCAFG00000003518, ENSCAFG00000012867, ENSCAFG00000018171, ENSCAFG00000018170, ENSCAFG00000010003, ENSCAFG00000006051, ENSCAFG00000019328, ENSCAFG00000032695, ENSCAFG00000003404, ENSCAFG00000002174, ENSCAFG00000008959, ENSCAFG00000003402,…	2859	630	11337	1.32	0.0051
440	GOTERM_BP_FAT	GO:0031325~positive regulation of cellular metabolic process	497	13.6239	2.57267e-06	ENSCAFG00000006638, ENSCAFG00000005970, ENSCAFG00000006249, ENSCAFG00000012136, ENSCAFG00000006819, ENSCAFG00000009945, ENSCAFG00000015642, ENSCAFG00000000732, ENSCAFG00000018584, ENSCAFG00000010003, ENSCAFG00000006051, ENSCAFG00000032694, ENSCAFG00000032695, ENSCAFG00000029666, ENSCAFG00000018681, ENSCAFG00000006825, ENSCAFG00000012149, ENSCAFG00000005259, ENSCAFG00000018672, ENSCAFG00000005256,…	2827	1651	11109	1.18	0.0052
441	GOTERM_BP_FAT	GO:0022409~positive regulation of cell-cell adhesion	60	1.64474	2.65081e-06	ENSCAFG00000009736, ENSCAFG00000029394, ENSCAFG00000009887, ENSCAFG00000018349, ENSCAFG00000010625, ENSCAFG00000004675, ENSCAFG00000030400, ENSCAFG00000009680, ENSCAFG00000013538, ENSCAFG00000018752, ENSCAFG00000018171, ENSCAFG00000025002, ENSCAFG00000030180, ENSCAFG00000010090, ENSCAFG00000032693, ENSCAFG00000003404, ENSCAFG00000008959, ENSCAFG00000010686, ENSCAFG00000009498, ENSCAFG00000005019,…	2827	135	11109	1.75	0.0054
442	GOTERM_BP_ALL	GO:0007166~cell surface receptor signaling pathway	437	11.9792	2.69179e-06	ENSCAFG00000006716, ENSCAFG00000005872, ENSCAFG00000012331, ENSCAFG00000006638, ENSCAFG00000012475, ENSCAFG00000000001, ENSCAFG00000005970, ENSCAFG00000006819, ENSCAFG00000003113, ENSCAFG00000001898, ENSCAFG00000008351, ENSCAFG00000032695, ENSCAFG00000009802, ENSCAFG00000014597, ENSCAFG00000007391, ENSCAFG00000015337, ENSCAFG00000003979, ENSCAFG00000016453, ENSCAFG00000020140, ENSCAFG00000003833,…	2859	1445	11337	1.2	0.0055
443	GOTERM_BP_FAT	GO:0009615~response to virus	84	2.30263	2.72526e-06	ENSCAFG00000018542, ENSCAFG00000023498, ENSCAFG00000007464, ENSCAFG00000010084, ENSCAFG00000008404, ENSCAFG00000013121, ENSCAFG00000010438, ENSCAFG00000008929, ENSCAFG00000009674, ENSCAFG00000014923, ENSCAFG00000008659, ENSCAFG00000007528, ENSCAFG00000001998, ENSCAFG00000014201, ENSCAFG00000023556, ENSCAFG00000018171, ENSCAFG00000001378, ENSCAFG00000001521, ENSCAFG00000005534, ENSCAFG00000005570,…	2827	208	11109	1.59	0.0055
444	GOTERM_BP_ALL	GO:0032655~regulation of interleukin-12 production	23	0.630482	2.72799e-06	ENSCAFG00000009994, ENSCAFG00000018542, ENSCAFG00000004390, ENSCAFG00000024473, ENSCAFG00000000851, ENSCAFG00000005856, ENSCAFG00000017319, ENSCAFG00000015542, ENSCAFG00000011383, ENSCAFG00000030300, ENSCAFG00000010817, ENSCAFG00000000777, ENSCAFG00000003518, ENSCAFG00000010730, ENSCAFG00000019919, ENSCAFG00000030292, ENSCAFG00000006597, ENSCAFG00000001378, ENSCAFG00000005750, ENSCAFG00000008704,…	2859	35	11337	2.61	0.0055
445	GOTERM_BP_FAT	GO:0023056~positive regulation of signaling	305	8.36075	2.82761e-06	ENSCAFG00000019422, ENSCAFG00000010625, ENSCAFG00000008755, ENSCAFG00000003411, ENSCAFG00000016077, ENSCAFG00000012475, ENSCAFG00000008894, ENSCAFG00000019521, ENSCAFG00000019633, ENSCAFG00000005970, ENSCAFG00000006249, ENSCAFG00000006819, ENSCAFG00000003518, ENSCAFG00000013320, ENSCAFG00000018171, ENSCAFG00000018170, ENSCAFG00000008351, ENSCAFG00000016085, ENSCAFG00000006244, ENSCAFG00000005570,…	2827	958	11109	1.25	0.0057
446	GOTERM_BP_DIRECT	GO:0043123~positive regulation of I-kappaB kinase/NF-kappaB signaling	52	1.42544	3.04461e-06	ENSCAFG00000006055, ENSCAFG00000013774, ENSCAFG00000011993, ENSCAFG00000004675, ENSCAFG00000000373, ENSCAFG00000019521, ENSCAFG00000005204, ENSCAFG00000020225, ENSCAFG00000006249, ENSCAFG00000001711, ENSCAFG00000016085, ENSCAFG00000011376, ENSCAFG00000003960, ENSCAFG00000004308, ENSCAFG00000009994, ENSCAFG00000008959, ENSCAFG00000013763, ENSCAFG00000020382, ENSCAFG00000017390, ENSCAFG00000031353,…	2859	113	11337	1.82	0.0059
447	GOTERM_BP_ALL	GO:0002520~immune system development	194	5.31798	2.95806e-06	ENSCAFG00000006716, ENSCAFG00000009343, ENSCAFG00000010625, ENSCAFG00000019298, ENSCAFG00000008755, ENSCAFG00000014454, ENSCAFG00000003828, ENSCAFG00000019429, ENSCAFG00000004143, ENSCAFG00000028848, ENSCAFG00000008894, ENSCAFG00000019633, ENSCAFG00000031409, ENSCAFG00000011144, ENSCAFG00000006383, ENSCAFG00000006249, ENSCAFG00000013538, ENSCAFG00000000075, ENSCAFG00000018752, ENSCAFG00000017565,…	2859	576	11337	1.34	0.006
448	GOTERM_BP_FAT	GO:0006796~phosphate-containing compound metabolic process	508	13.9254	2.97188e-06	ENSCAFG00000000001, ENSCAFG00000032081, ENSCAFG00000005970, ENSCAFG00000015840, ENSCAFG00000012136, ENSCAFG00000006819, ENSCAFG00000005194, ENSCAFG00000015642, ENSCAFG00000006100, ENSCAFG00000008351, ENSCAFG00000010003, ENSCAFG00000006051, ENSCAFG00000032695, ENSCAFG00000014597, ENSCAFG00000000609, ENSCAFG00000007394, ENSCAFG00000014592, ENSCAFG00000014591, ENSCAFG00000015337, ENSCAFG00000018475,…	2827	1693	11109	1.18	0.006
449	GOTERM_CC_DIRECT	GO:0005730~nucleolus	171	4.6875	3.87356e-06	ENSCAFG00000015229, ENSCAFG00000016861, ENSCAFG00000015535, ENSCAFG00000010084, ENSCAFG00000007771, ENSCAFG00000008892, ENSCAFG00000019429, ENSCAFG00000010835, ENSCAFG00000017625, ENSCAFG00000019521, ENSCAFG00000019520, ENSCAFG00000002464, ENSCAFG00000004950, ENSCAFG00000013538, ENSCAFG00000015034, ENSCAFG00000009945, ENSCAFG00000019070, ENSCAFG00000002661, ENSCAFG00000020131, ENSCAFG00000015782,…	3150	509	12767	1.36	0.006
450	GOTERM_BP_ALL	GO:0019538~protein metabolic process	852	23.3553	3.04605e-06	ENSCAFG00000006638, ENSCAFG00000005187, ENSCAFG00000005188, ENSCAFG00000000001, ENSCAFG00000032081, ENSCAFG00000005970, ENSCAFG00000015840, ENSCAFG00000005386, ENSCAFG00000006249, ENSCAFG00000006819, ENSCAFG00000006431, ENSCAFG00000016467, ENSCAFG00000015642, ENSCAFG00000018584, ENSCAFG00000010003, ENSCAFG00000006051, ENSCAFG00000032695, ENSCAFG00000009802, ENSCAFG00000003116, ENSCAFG00000014597,…	2859	3006	11337	1.12	0.0062
451	GOTERM_BP_ALL	GO:1903039~positive regulation of leukocyte cell-cell adhesion	53	1.45285	3.13174e-06	ENSCAFG00000029394, ENSCAFG00000009887, ENSCAFG00000018349, ENSCAFG00000010625, ENSCAFG00000004675, ENSCAFG00000030400, ENSCAFG00000013538, ENSCAFG00000018752, ENSCAFG00000018171, ENSCAFG00000025002, ENSCAFG00000030180, ENSCAFG00000010090, ENSCAFG00000032693, ENSCAFG00000003404, ENSCAFG00000008959, ENSCAFG00000010686, ENSCAFG00000009498, ENSCAFG00000005019, ENSCAFG00000012941, ENSCAFG00000006349,…	2859	116	11337	1.81	0.0064
452	GOTERM_BP_ALL	GO:0050863~regulation of T cell activation	71	1.94627	3.17837e-06	ENSCAFG00000009887, ENSCAFG00000019422, ENSCAFG00000018349, ENSCAFG00000010625, ENSCAFG00000004675, ENSCAFG00000005204, ENSCAFG00000030400, ENSCAFG00000006249, ENSCAFG00000007528, ENSCAFG00000013538, ENSCAFG00000018752, ENSCAFG00000018171, ENSCAFG00000025002, ENSCAFG00000030180, ENSCAFG00000010090, ENSCAFG00000032693, ENSCAFG00000016623, ENSCAFG00000003404, ENSCAFG00000008959, ENSCAFG00000010686,…	2859	170	11337	1.66	0.0065
453	GOTERM_BP_FAT	GO:0032655~regulation of interleukin-12 production	23	0.630482	3.2075e-06	ENSCAFG00000009994, ENSCAFG00000018542, ENSCAFG00000004390, ENSCAFG00000024473, ENSCAFG00000000851, ENSCAFG00000005856, ENSCAFG00000017319, ENSCAFG00000015542, ENSCAFG00000011383, ENSCAFG00000030300, ENSCAFG00000010817, ENSCAFG00000000777, ENSCAFG00000003518, ENSCAFG00000010730, ENSCAFG00000019919, ENSCAFG00000030292, ENSCAFG00000006597, ENSCAFG00000001378, ENSCAFG00000005750, ENSCAFG00000008704,…	2827	35	11109	2.58	0.0065
454	GOTERM_BP_FAT	GO:0002521~leukocyte differentiation	120	3.28947	3.3399e-06	ENSCAFG00000019298, ENSCAFG00000010625, ENSCAFG00000008755, ENSCAFG00000014454, ENSCAFG00000004143, ENSCAFG00000028848, ENSCAFG00000031409, ENSCAFG00000006249, ENSCAFG00000013538, ENSCAFG00000000075, ENSCAFG00000018752, ENSCAFG00000017565, ENSCAFG00000018401, ENSCAFG00000010473, ENSCAFG00000003293, ENSCAFG00000008959, ENSCAFG00000010686, ENSCAFG00000001022, ENSCAFG00000017044, ENSCAFG00000007626,…	2827	324	11109	1.46	0.0068
455	GOTERM_BP_FAT	GO:1903037~regulation of leukocyte cell-cell adhesion	74	2.02851	3.34463e-06	ENSCAFG00000009887, ENSCAFG00000019422, ENSCAFG00000029394, ENSCAFG00000018349, ENSCAFG00000010625, ENSCAFG00000004675, ENSCAFG00000005204, ENSCAFG00000030400, ENSCAFG00000006249, ENSCAFG00000007528, ENSCAFG00000013538, ENSCAFG00000018752, ENSCAFG00000018171, ENSCAFG00000025002, ENSCAFG00000030180, ENSCAFG00000010090, ENSCAFG00000032693, ENSCAFG00000016623, ENSCAFG00000003404, ENSCAFG00000008959,…	2827	178	11109	1.63	0.0068
456	GOTERM_BP_ALL	GO:1901342~regulation of vasculature development	66	1.80921	3.39164e-06	ENSCAFG00000018349, ENSCAFG00000009017, ENSCAFG00000004143, ENSCAFG00000008409, ENSCAFG00000019633, ENSCAFG00000005288, ENSCAFG00000001713, ENSCAFG00000007673, ENSCAFG00000006142, ENSCAFG00000017069, ENSCAFG00000018639, ENSCAFG00000000609, ENSCAFG00000031104, ENSCAFG00000017144, ENSCAFG00000004687, ENSCAFG00000011326, ENSCAFG00000016086, ENSCAFG00000006069, ENSCAFG00000011772, ENSCAFG00000031965,…	2859	155	11337	1.69	0.0069
457	GOTERM_BP_ALL	GO:0002250~adaptive immune response	66	1.80921	3.39164e-06	ENSCAFG00000018542, ENSCAFG00000008401, ENSCAFG00000007464, ENSCAFG00000013633, ENSCAFG00000015949, ENSCAFG00000011144, ENSCAFG00000006249, ENSCAFG00000000075, ENSCAFG00000018752, ENSCAFG00000017565, ENSCAFG00000005627, ENSCAFG00000030180, ENSCAFG00000002391, ENSCAFG00000011755, ENSCAFG00000009994, ENSCAFG00000003293, ENSCAFG00000014951, ENSCAFG00000002138, ENSCAFG00000008959, ENSCAFG00000010686,…	2859	155	11337	1.69	0.0069
458	GOTERM_BP_FAT	GO:0006793~phosphorus metabolic process	509	13.9529	3.48228e-06	ENSCAFG00000000001, ENSCAFG00000032081, ENSCAFG00000005970, ENSCAFG00000015840, ENSCAFG00000012136, ENSCAFG00000006819, ENSCAFG00000005194, ENSCAFG00000015642, ENSCAFG00000006100, ENSCAFG00000008351, ENSCAFG00000010003, ENSCAFG00000006051, ENSCAFG00000032695, ENSCAFG00000014597, ENSCAFG00000000609, ENSCAFG00000007394, ENSCAFG00000014592, ENSCAFG00000014591, ENSCAFG00000015337, ENSCAFG00000018475,…	2827	1699	11109	1.18	0.0071
459	GOTERM_BP_FAT	GO:0048646~anatomical structure formation involved in morphogenesis	265	7.26425	3.5288e-06	ENSCAFG00000009343, ENSCAFG00000023317, ENSCAFG00000002189, ENSCAFG00000006638, ENSCAFG00000016077, ENSCAFG00000013735, ENSCAFG00000008894, ENSCAFG00000019521, ENSCAFG00000005675, ENSCAFG00000019633, ENSCAFG00000005970, ENSCAFG00000012079, ENSCAFG00000014201, ENSCAFG00000006100, ENSCAFG00000015782, ENSCAFG00000013329, ENSCAFG00000016363, ENSCAFG00000032695, ENSCAFG00000018173, ENSCAFG00000003404,…	2827	819	11109	1.27	0.0072
460	GOTERM_BP_ALL	GO:0071345~cellular response to cytokine stimulus	106	2.9057	4.05856e-06	ENSCAFG00000029394, ENSCAFG00000019298, ENSCAFG00000024540, ENSCAFG00000004052, ENSCAFG00000005306, ENSCAFG00000000075, ENSCAFG00000013320, ENSCAFG00000018171, ENSCAFG00000002233, ENSCAFG00000032693, ENSCAFG00000003404, ENSCAFG00000001932, ENSCAFG00000008959, ENSCAFG00000012206, ENSCAFG00000015337, ENSCAFG00000019189, ENSCAFG00000029464, ENSCAFG00000006897, ENSCAFG00000018101, ENSCAFG00000018579,…	2859	282	11337	1.49	0.0083
461	GOTERM_BP_ALL	GO:0009059~macromolecule biosynthetic process	808	22.1491	4.09431e-06	ENSCAFG00000006638, ENSCAFG00000005187, ENSCAFG00000000001, ENSCAFG00000032081, ENSCAFG00000029776, ENSCAFG00000005970, ENSCAFG00000005386, ENSCAFG00000032690, ENSCAFG00000014201, ENSCAFG00000006431, ENSCAFG00000000732, ENSCAFG00000015642, ENSCAFG00000006244, ENSCAFG00000006051, ENSCAFG00000032694, ENSCAFG00000032695, ENSCAFG00000009802, ENSCAFG00000003116, ENSCAFG00000014597, ENSCAFG00000000940,…	2859	2842	11337	1.13	0.0083
462	GOTERM_BP_FAT	GO:0051174~regulation of phosphorus metabolic process	321	8.79934	4.1129e-06	ENSCAFG00000019422, ENSCAFG00000008755, ENSCAFG00000003411, ENSCAFG00000016077, ENSCAFG00000009062, ENSCAFG00000008962, ENSCAFG00000013735, ENSCAFG00000000001, ENSCAFG00000008894, ENSCAFG00000005970, ENSCAFG00000006819, ENSCAFG00000008696, ENSCAFG00000003518, ENSCAFG00000013320, ENSCAFG00000006100, ENSCAFG00000015642, ENSCAFG00000012867, ENSCAFG00000018171, ENSCAFG00000018170, ENSCAFG00000008557,…	2827	1019	11109	1.24	0.0084
463	GOTERM_BP_FAT	GO:1903039~positive regulation of leukocyte cell-cell adhesion	53	1.45285	4.15715e-06	ENSCAFG00000029394, ENSCAFG00000009887, ENSCAFG00000018349, ENSCAFG00000010625, ENSCAFG00000004675, ENSCAFG00000030400, ENSCAFG00000013538, ENSCAFG00000018752, ENSCAFG00000018171, ENSCAFG00000025002, ENSCAFG00000030180, ENSCAFG00000010090, ENSCAFG00000032693, ENSCAFG00000003404, ENSCAFG00000008959, ENSCAFG00000010686, ENSCAFG00000009498, ENSCAFG00000005019, ENSCAFG00000012941, ENSCAFG00000006349,…	2827	116	11109	1.8	0.0084
464	GOTERM_BP_FAT	GO:0050863~regulation of T cell activation	71	1.94627	4.46323e-06	ENSCAFG00000009887, ENSCAFG00000019422, ENSCAFG00000018349, ENSCAFG00000010625, ENSCAFG00000004675, ENSCAFG00000005204, ENSCAFG00000030400, ENSCAFG00000006249, ENSCAFG00000007528, ENSCAFG00000013538, ENSCAFG00000018752, ENSCAFG00000018171, ENSCAFG00000025002, ENSCAFG00000030180, ENSCAFG00000010090, ENSCAFG00000032693, ENSCAFG00000016623, ENSCAFG00000003404, ENSCAFG00000008959, ENSCAFG00000010686,…	2827	170	11109	1.64	0.0091
465	GOTERM_BP_ALL	GO:0071840~cellular component organization or biogenesis	1103	30.2357	4.67144e-06	ENSCAFG00000006638, ENSCAFG00000018591, ENSCAFG00000000001, ENSCAFG00000000008, ENSCAFG00000005970, ENSCAFG00000015840, ENSCAFG00000005386, ENSCAFG00000006819, ENSCAFG00000014201, ENSCAFG00000016467, ENSCAFG00000000939, ENSCAFG00000000732, ENSCAFG00000015641, ENSCAFG00000010003, ENSCAFG00000032693, ENSCAFG00000032694, ENSCAFG00000006051, ENSCAFG00000032695, ENSCAFG00000018395, ENSCAFG00000006248,…	2859	3980	11337	1.1	0.0095
466	GOTERM_BP_FAT	GO:0002250~adaptive immune response	66	1.80921	4.68904e-06	ENSCAFG00000018542, ENSCAFG00000008401, ENSCAFG00000007464, ENSCAFG00000013633, ENSCAFG00000015949, ENSCAFG00000011144, ENSCAFG00000006249, ENSCAFG00000000075, ENSCAFG00000018752, ENSCAFG00000017565, ENSCAFG00000005627, ENSCAFG00000030180, ENSCAFG00000002391, ENSCAFG00000011755, ENSCAFG00000009994, ENSCAFG00000003293, ENSCAFG00000014951, ENSCAFG00000002138, ENSCAFG00000008959, ENSCAFG00000010686,…	2827	155	11109	1.67	0.0095
467	GOTERM_BP_FAT	GO:1901342~regulation of vasculature development	66	1.80921	4.68904e-06	ENSCAFG00000018349, ENSCAFG00000009017, ENSCAFG00000004143, ENSCAFG00000008409, ENSCAFG00000019633, ENSCAFG00000005288, ENSCAFG00000001713, ENSCAFG00000007673, ENSCAFG00000006142, ENSCAFG00000017069, ENSCAFG00000018639, ENSCAFG00000000609, ENSCAFG00000031104, ENSCAFG00000017144, ENSCAFG00000004687, ENSCAFG00000011326, ENSCAFG00000016086, ENSCAFG00000006069, ENSCAFG00000011772, ENSCAFG00000031965,…	2827	155	11109	1.67	0.0095
468	GOTERM_BP_ALL	GO:0044267~cellular protein metabolic process	788	21.6009	4.70103e-06	ENSCAFG00000006638, ENSCAFG00000005187, ENSCAFG00000005188, ENSCAFG00000000001, ENSCAFG00000032081, ENSCAFG00000005970, ENSCAFG00000015840, ENSCAFG00000006249, ENSCAFG00000006819, ENSCAFG00000006431, ENSCAFG00000016467, ENSCAFG00000015642, ENSCAFG00000018584, ENSCAFG00000010003, ENSCAFG00000006051, ENSCAFG00000032695, ENSCAFG00000009802, ENSCAFG00000003116, ENSCAFG00000014597, ENSCAFG00000015855,…	2859	2768	11337	1.13	0.0096
469	GOTERM_BP_FAT	GO:0045937~positive regulation of phosphate metabolic process	210	5.75658	4.72786e-06	ENSCAFG00000019422, ENSCAFG00000008755, ENSCAFG00000016077, ENSCAFG00000003411, ENSCAFG00000008962, ENSCAFG00000008894, ENSCAFG00000005970, ENSCAFG00000006819, ENSCAFG00000003518, ENSCAFG00000012867, ENSCAFG00000018171, ENSCAFG00000018170, ENSCAFG00000010003, ENSCAFG00000006051, ENSCAFG00000019328, ENSCAFG00000032695, ENSCAFG00000003404, ENSCAFG00000002174, ENSCAFG00000008959, ENSCAFG00000003402,…	2827	630	11109	1.31	0.0096
470	GOTERM_BP_FAT	GO:0010562~positive regulation of phosphorus metabolic process	210	5.75658	4.72786e-06	ENSCAFG00000019422, ENSCAFG00000008755, ENSCAFG00000016077, ENSCAFG00000003411, ENSCAFG00000008962, ENSCAFG00000008894, ENSCAFG00000005970, ENSCAFG00000006819, ENSCAFG00000003518, ENSCAFG00000012867, ENSCAFG00000018171, ENSCAFG00000018170, ENSCAFG00000010003, ENSCAFG00000006051, ENSCAFG00000019328, ENSCAFG00000032695, ENSCAFG00000003404, ENSCAFG00000002174, ENSCAFG00000008959, ENSCAFG00000003402,…	2827	630	11109	1.31	0.0096
471	GOTERM_BP_FAT	GO:0010647~positive regulation of cell communication	302	8.27851	4.83678e-06	ENSCAFG00000019422, ENSCAFG00000010625, ENSCAFG00000008755, ENSCAFG00000003411, ENSCAFG00000016077, ENSCAFG00000012475, ENSCAFG00000008894, ENSCAFG00000019521, ENSCAFG00000019633, ENSCAFG00000005970, ENSCAFG00000006249, ENSCAFG00000006819, ENSCAFG00000003518, ENSCAFG00000013320, ENSCAFG00000018171, ENSCAFG00000018170, ENSCAFG00000008351, ENSCAFG00000016085, ENSCAFG00000006244, ENSCAFG00000005570,…	2827	953	11109	1.25	0.0098
472	GOTERM_BP_ALL	GO:0051249~regulation of lymphocyte activation	93	2.54934	4.87848e-06	ENSCAFG00000009887, ENSCAFG00000019422, ENSCAFG00000018349, ENSCAFG00000010625, ENSCAFG00000014454, ENSCAFG00000010676, ENSCAFG00000009632, ENSCAFG00000004675, ENSCAFG00000005204, ENSCAFG00000030400, ENSCAFG00000011144, ENSCAFG00000006249, ENSCAFG00000007528, ENSCAFG00000013538, ENSCAFG00000018752, ENSCAFG00000003518, ENSCAFG00000018171, ENSCAFG00000025002, ENSCAFG00000030180, ENSCAFG00000002391,…	2859	241	11337	1.53	0.0099
473	GOTERM_BP_ALL	GO:0045595~regulation of cell differentiation	306	8.38816	4.91637e-06	ENSCAFG00000008753, ENSCAFG00000006638, ENSCAFG00000003411, ENSCAFG00000016077, ENSCAFG00000005187, ENSCAFG00000013735, ENSCAFG00000000001, ENSCAFG00000019521, ENSCAFG00000002464, ENSCAFG00000031409, ENSCAFG00000019633, ENSCAFG00000005970, ENSCAFG00000006249, ENSCAFG00000013538, ENSCAFG00000018752, ENSCAFG00000013320, ENSCAFG00000006100, ENSCAFG00000015641, ENSCAFG00000008557, ENSCAFG00000010003,…	2859	976	11337	1.24	0.01
474	GOTERM_BP_FAT	GO:0009893~positive regulation of metabolic process	529	14.5011	5.15053e-06	ENSCAFG00000006638, ENSCAFG00000005970, ENSCAFG00000006249, ENSCAFG00000012136, ENSCAFG00000006819, ENSCAFG00000009945, ENSCAFG00000015642, ENSCAFG00000000732, ENSCAFG00000018584, ENSCAFG00000008351, ENSCAFG00000010003, ENSCAFG00000006051, ENSCAFG00000032694, ENSCAFG00000032695, ENSCAFG00000029666, ENSCAFG00000000609, ENSCAFG00000007394, ENSCAFG00000018681, ENSCAFG00000006825, ENSCAFG00000012149,…	2827	1778	11109	1.17	0.01
475	GOTERM_BP_FAT	GO:0019220~regulation of phosphate metabolic process	320	8.77193	5.18926e-06	ENSCAFG00000019422, ENSCAFG00000008755, ENSCAFG00000003411, ENSCAFG00000016077, ENSCAFG00000009062, ENSCAFG00000008962, ENSCAFG00000013735, ENSCAFG00000000001, ENSCAFG00000008894, ENSCAFG00000005970, ENSCAFG00000006819, ENSCAFG00000008696, ENSCAFG00000003518, ENSCAFG00000013320, ENSCAFG00000006100, ENSCAFG00000015642, ENSCAFG00000012867, ENSCAFG00000018171, ENSCAFG00000018170, ENSCAFG00000008557,…	2827	1018	11109	1.24	0.011
476	GOTERM_BP_ALL	GO:0034641~cellular nitrogen compound metabolic process	1052	28.8377	5.19438e-06	ENSCAFG00000006638, ENSCAFG00000005187, ENSCAFG00000000001, ENSCAFG00000032081, ENSCAFG00000000008, ENSCAFG00000005970, ENSCAFG00000029776, ENSCAFG00000006249, ENSCAFG00000004950, ENSCAFG00000032690, ENSCAFG00000014201, ENSCAFG00000006431, ENSCAFG00000000939, ENSCAFG00000000732, ENSCAFG00000015642, ENSCAFG00000006244, ENSCAFG00000032694, ENSCAFG00000006051, ENSCAFG00000032695, ENSCAFG00000014205,…	2859	3785	11337	1.1	0.011
477	GOTERM_BP_FAT	GO:0002520~immune system development	194	5.31798	5.53105e-06	ENSCAFG00000006716, ENSCAFG00000009343, ENSCAFG00000010625, ENSCAFG00000019298, ENSCAFG00000008755, ENSCAFG00000014454, ENSCAFG00000003828, ENSCAFG00000019429, ENSCAFG00000004143, ENSCAFG00000028848, ENSCAFG00000008894, ENSCAFG00000019633, ENSCAFG00000031409, ENSCAFG00000011144, ENSCAFG00000006383, ENSCAFG00000006249, ENSCAFG00000013538, ENSCAFG00000000075, ENSCAFG00000018752, ENSCAFG00000017565,…	2827	576	11109	1.32	0.011
478	GOTERM_BP_DIRECT	GO:0006955~immune response	67	1.83662	5.59821e-06	ENSCAFG00000019422, ENSCAFG00000011002, ENSCAFG00000013774, ENSCAFG00000012439, ENSCAFG00000016077, ENSCAFG00000014130, ENSCAFG00000018608, ENSCAFG00000004675, ENSCAFG00000000001, ENSCAFG00000008929, ENSCAFG00000030400, ENSCAFG00000000075, ENSCAFG00000023556, ENSCAFG00000020179, ENSCAFG00000030180, ENSCAFG00000015901, ENSCAFG00000016422, ENSCAFG00000032222, ENSCAFG00000019328, ENSCAFG00000008477,…	2859	160	11337	1.66	0.011
479	GOTERM_MF_ALL	GO:1901681~sulfur compound binding	54	1.48026	6.4585e-06	ENSCAFG00000001133, ENSCAFG00000016228, ENSCAFG00000014616, ENSCAFG00000005970, ENSCAFG00000014923, ENSCAFG00000020276, ENSCAFG00000018857, ENSCAFG00000006607, ENSCAFG00000008557, ENSCAFG00000002753, ENSCAFG00000007671, ENSCAFG00000032695, ENSCAFG00000010034, ENSCAFG00000013763, ENSCAFG00000000696, ENSCAFG00000031965, ENSCAFG00000016115, ENSCAFG00000014322, ENSCAFG00000009094, ENSCAFG00000009462,…	2647	123	10658	1.77	0.011
480	GOTERM_CC_DIRECT	GO:0005737~cytoplasm	672	18.4211	7.21995e-06	ENSCAFG00000005872, ENSCAFG00000006638, ENSCAFG00000015323, ENSCAFG00000005188, ENSCAFG00000014104, ENSCAFG00000012136, ENSCAFG00000014201, ENSCAFG00000003018, ENSCAFG00000009945, ENSCAFG00000015642, ENSCAFG00000006100, ENSCAFG00000014209, ENSCAFG00000010003, ENSCAFG00000001892, ENSCAFG00000000102, ENSCAFG00000003102, ENSCAFG00000012149, ENSCAFG00000006445, ENSCAFG00000000948, ENSCAFG00000005259,…	3150	2381	12767	1.14	0.011
481	KEGG_PATHWAY	cfa05168:Herpes simplex infection	65	1.7818	8.19527e-06	ENSCAFG00000019422, ENSCAFG00000012007, ENSCAFG00000018349, ENSCAFG00000018993, ENSCAFG00000013121, ENSCAFG00000000832, ENSCAFG00000010438, ENSCAFG00000019428, ENSCAFG00000005306, ENSCAFG00000000373, ENSCAFG00000008929, ENSCAFG00000008894, ENSCAFG00000005877, ENSCAFG00000023556, ENSCAFG00000018171, ENSCAFG00000008351, ENSCAFG00000006051, ENSCAFG00000012433, ENSCAFG00000001807, ENSCAFG00000015163,…	1532	151	5859	1.65	0.011
482	GOTERM_BP_ALL	GO:0051241~negative regulation of multicellular organismal process	210	5.75658	5.78405e-06	ENSCAFG00000012569, ENSCAFG00000006638, ENSCAFG00000016077, ENSCAFG00000005187, ENSCAFG00000008894, ENSCAFG00000005970, ENSCAFG00000019633, ENSCAFG00000031409, ENSCAFG00000006249, ENSCAFG00000013538, ENSCAFG00000013320, ENSCAFG00000003518, ENSCAFG00000008557, ENSCAFG00000002753, ENSCAFG00000002961, ENSCAFG00000014592, ENSCAFG00000016086, ENSCAFG00000013925, ENSCAFG00000005461, ENSCAFG00000003307,…	2859	637	11337	1.31	0.012
483	GOTERM_BP_ALL	GO:0050794~regulation of cellular process	1750	47.9715	5.94638e-06	ENSCAFG00000006638, ENSCAFG00000018591, ENSCAFG00000005187, ENSCAFG00000005188, ENSCAFG00000032081, ENSCAFG00000005970, ENSCAFG00000029776, ENSCAFG00000015840, ENSCAFG00000006249, ENSCAFG00000032690, ENSCAFG00000000732, ENSCAFG00000018584, ENSCAFG00000010003, ENSCAFG00000006244, ENSCAFG00000032693, ENSCAFG00000032694, ENSCAFG00000032695, ENSCAFG00000006248, ENSCAFG00000009802, ENSCAFG00000009810,…	2859	6540	11337	1.06	0.012
484	GOTERM_BP_ALL	GO:0071396~cellular response to lipid	93	2.54934	5.95179e-06	ENSCAFG00000017621, ENSCAFG00000018349, ENSCAFG00000008755, ENSCAFG00000006638, ENSCAFG00000001814, ENSCAFG00000003389, ENSCAFG00000008159, ENSCAFG00000013633, ENSCAFG00000007100, ENSCAFG00000000430, ENSCAFG00000012237, ENSCAFG00000018171, ENSCAFG00000001378, ENSCAFG00000003727, ENSCAFG00000030180, ENSCAFG00000004991, ENSCAFG00000016422, ENSCAFG00000016798, ENSCAFG00000008959, ENSCAFG00000004687,…	2859	242	11337	1.52	0.012
485	GOTERM_BP_ALL	GO:0016043~cellular component organization	1070	29.3311	5.98564e-06	ENSCAFG00000006638, ENSCAFG00000018591, ENSCAFG00000000001, ENSCAFG00000000008, ENSCAFG00000005970, ENSCAFG00000015840, ENSCAFG00000005386, ENSCAFG00000006819, ENSCAFG00000014201, ENSCAFG00000016467, ENSCAFG00000000939, ENSCAFG00000000732, ENSCAFG00000015641, ENSCAFG00000010003, ENSCAFG00000032693, ENSCAFG00000032694, ENSCAFG00000006051, ENSCAFG00000032695, ENSCAFG00000018395, ENSCAFG00000006248,…	2859	3856	11337	1.1	0.012
486	GOTERM_MF_FAT	GO:1901681~sulfur compound binding	54	1.48026	6.82271e-06	ENSCAFG00000001133, ENSCAFG00000016228, ENSCAFG00000014616, ENSCAFG00000005970, ENSCAFG00000014923, ENSCAFG00000020276, ENSCAFG00000018857, ENSCAFG00000006607, ENSCAFG00000008557, ENSCAFG00000002753, ENSCAFG00000007671, ENSCAFG00000032695, ENSCAFG00000010034, ENSCAFG00000013763, ENSCAFG00000000696, ENSCAFG00000031965, ENSCAFG00000016115, ENSCAFG00000014322, ENSCAFG00000009094, ENSCAFG00000009462,…	2615	123	10510	1.76	0.012
487	GOTERM_BP_ALL	GO:0045785~positive regulation of cell adhesion	92	2.52193	6.20422e-06	ENSCAFG00000009736, ENSCAFG00000009887, ENSCAFG00000029394, ENSCAFG00000018349, ENSCAFG00000010625, ENSCAFG00000004675, ENSCAFG00000013735, ENSCAFG00000008409, ENSCAFG00000019521, ENSCAFG00000030400, ENSCAFG00000015949, ENSCAFG00000009680, ENSCAFG00000001998, ENSCAFG00000013538, ENSCAFG00000020276, ENSCAFG00000018752, ENSCAFG00000013320, ENSCAFG00000001713, ENSCAFG00000018171, ENSCAFG00000010936,…	2859	239	11337	1.53	0.013
488	GOTERM_BP_FAT	GO:0071345~cellular response to cytokine stimulus	106	2.9057	6.22788e-06	ENSCAFG00000029394, ENSCAFG00000019298, ENSCAFG00000024540, ENSCAFG00000004052, ENSCAFG00000005306, ENSCAFG00000000075, ENSCAFG00000013320, ENSCAFG00000018171, ENSCAFG00000002233, ENSCAFG00000032693, ENSCAFG00000003404, ENSCAFG00000001932, ENSCAFG00000008959, ENSCAFG00000012206, ENSCAFG00000015337, ENSCAFG00000019189, ENSCAFG00000029464, ENSCAFG00000006897, ENSCAFG00000018101, ENSCAFG00000018579,…	2827	282	11109	1.48	0.013
489	GOTERM_BP_ALL	GO:1903900~regulation of viral life cycle	45	1.23355	6.25005e-06	ENSCAFG00000030902, ENSCAFG00000030893, ENSCAFG00000013121, ENSCAFG00000009617, ENSCAFG00000008929, ENSCAFG00000020223, ENSCAFG00000017584, ENSCAFG00000000567, ENSCAFG00000019633, ENSCAFG00000012110, ENSCAFG00000019181, ENSCAFG00000004626, ENSCAFG00000019348, ENSCAFG00000017691, ENSCAFG00000023556, ENSCAFG00000018171, ENSCAFG00000011252, ENSCAFG00000006051, ENSCAFG00000004308, ENSCAFG00000003293,…	2859	95	11337	1.88	0.013
490	GOTERM_BP_ALL	GO:0006935~chemotaxis	127	3.48136	6.59676e-06	ENSCAFG00000008753, ENSCAFG00000016076, ENSCAFG00000014319, ENSCAFG00000005187, ENSCAFG00000005970, ENSCAFG00000014923, ENSCAFG00000019633, ENSCAFG00000017262, ENSCAFG00000007100, ENSCAFG00000006381, ENSCAFG00000015137, ENSCAFG00000018171, ENSCAFG00000008557, ENSCAFG00000001520, ENSCAFG00000032693, ENSCAFG00000018759, ENSCAFG00000011756, ENSCAFG00000032695, ENSCAFG00000006248, ENSCAFG00000014597,…	2859	354	11337	1.42	0.013
491	GOTERM_BP_ALL	GO:0042330~taxis	127	3.48136	6.59676e-06	ENSCAFG00000008753, ENSCAFG00000016076, ENSCAFG00000014319, ENSCAFG00000005187, ENSCAFG00000005970, ENSCAFG00000014923, ENSCAFG00000019633, ENSCAFG00000017262, ENSCAFG00000007100, ENSCAFG00000006381, ENSCAFG00000015137, ENSCAFG00000018171, ENSCAFG00000008557, ENSCAFG00000001520, ENSCAFG00000032693, ENSCAFG00000018759, ENSCAFG00000011756, ENSCAFG00000032695, ENSCAFG00000006248, ENSCAFG00000014597,…	2859	354	11337	1.42	0.013
492	GOTERM_BP_ALL	GO:0002696~positive regulation of leukocyte activation	71	1.94627	6.60374e-06	ENSCAFG00000009887, ENSCAFG00000018349, ENSCAFG00000010625, ENSCAFG00000004675, ENSCAFG00000030400, ENSCAFG00000011144, ENSCAFG00000013538, ENSCAFG00000003518, ENSCAFG00000018752, ENSCAFG00000018171, ENSCAFG00000025002, ENSCAFG00000030180, ENSCAFG00000002391, ENSCAFG00000011755, ENSCAFG00000010090, ENSCAFG00000032693, ENSCAFG00000032695, ENSCAFG00000003404, ENSCAFG00000009994, ENSCAFG00000014951,…	2859	173	11337	1.63	0.013
493	GOTERM_BP_ALL	GO:0030097~hemopoiesis	174	4.76974	7.22161e-06	ENSCAFG00000006716, ENSCAFG00000010625, ENSCAFG00000019298, ENSCAFG00000008755, ENSCAFG00000014454, ENSCAFG00000003828, ENSCAFG00000019429, ENSCAFG00000004143, ENSCAFG00000028848, ENSCAFG00000008894, ENSCAFG00000019633, ENSCAFG00000031409, ENSCAFG00000006249, ENSCAFG00000006383, ENSCAFG00000013538, ENSCAFG00000000075, ENSCAFG00000018752, ENSCAFG00000017565, ENSCAFG00000018401, ENSCAFG00000010473,…	2859	514	11337	1.34	0.015
494	GOTERM_BP_ALL	GO:0008285~negative regulation of cell proliferation	134	3.67325	7.23066e-06	ENSCAFG00000019422, ENSCAFG00000014454, ENSCAFG00000016863, ENSCAFG00000006638, ENSCAFG00000030397, ENSCAFG00000011236, ENSCAFG00000004143, ENSCAFG00000019633, ENSCAFG00000006249, ENSCAFG00000006383, ENSCAFG00000013538, ENSCAFG00000007105, ENSCAFG00000018584, ENSCAFG00000001520, ENSCAFG00000015901, ENSCAFG00000032693, ENSCAFG00000006051, ENSCAFG00000032695, ENSCAFG00000003404, ENSCAFG00000017144,…	2859	378	11337	1.41	0.015
495	GOTERM_BP_FAT	GO:0051249~regulation of lymphocyte activation	93	2.54934	7.23127e-06	ENSCAFG00000009887, ENSCAFG00000019422, ENSCAFG00000018349, ENSCAFG00000010625, ENSCAFG00000014454, ENSCAFG00000010676, ENSCAFG00000009632, ENSCAFG00000004675, ENSCAFG00000005204, ENSCAFG00000030400, ENSCAFG00000011144, ENSCAFG00000006249, ENSCAFG00000007528, ENSCAFG00000013538, ENSCAFG00000018752, ENSCAFG00000003518, ENSCAFG00000018171, ENSCAFG00000025002, ENSCAFG00000030180, ENSCAFG00000002391,…	2827	241	11109	1.52	0.015
496	GOTERM_BP_FAT	GO:0007166~cell surface receptor signaling pathway	437	11.9792	7.25912e-06	ENSCAFG00000006716, ENSCAFG00000005872, ENSCAFG00000012331, ENSCAFG00000006638, ENSCAFG00000012475, ENSCAFG00000000001, ENSCAFG00000005970, ENSCAFG00000006819, ENSCAFG00000003113, ENSCAFG00000001898, ENSCAFG00000008351, ENSCAFG00000032695, ENSCAFG00000009802, ENSCAFG00000014597, ENSCAFG00000007391, ENSCAFG00000015337, ENSCAFG00000003979, ENSCAFG00000016453, ENSCAFG00000020140, ENSCAFG00000003833,…	2827	1445	11109	1.19	0.015
497	GOTERM_BP_ALL	GO:0006464~cellular protein modification process	609	16.6941	7.36679e-06	ENSCAFG00000006638, ENSCAFG00000005188, ENSCAFG00000000001, ENSCAFG00000032081, ENSCAFG00000005878, ENSCAFG00000005970, ENSCAFG00000015840, ENSCAFG00000006249, ENSCAFG00000012136, ENSCAFG00000006819, ENSCAFG00000016467, ENSCAFG00000015642, ENSCAFG00000006100, ENSCAFG00000018584, ENSCAFG00000008351, ENSCAFG00000010003, ENSCAFG00000006051, ENSCAFG00000032695, ENSCAFG00000003116, ENSCAFG00000014597,…	2859	2098	11337	1.15	0.015
498	GOTERM_BP_ALL	GO:0036211~protein modification process	609	16.6941	7.36679e-06	ENSCAFG00000006638, ENSCAFG00000005188, ENSCAFG00000000001, ENSCAFG00000032081, ENSCAFG00000005878, ENSCAFG00000005970, ENSCAFG00000015840, ENSCAFG00000006249, ENSCAFG00000012136, ENSCAFG00000006819, ENSCAFG00000016467, ENSCAFG00000015642, ENSCAFG00000006100, ENSCAFG00000018584, ENSCAFG00000008351, ENSCAFG00000010003, ENSCAFG00000006051, ENSCAFG00000032695, ENSCAFG00000003116, ENSCAFG00000014597,…	2859	2098	11337	1.15	0.015
499	GOTERM_CC_FAT	GO:0044421~extracellular region part	778	21.3268	9.22559e-06	ENSCAFG00000000001, ENSCAFG00000005386, ENSCAFG00000000934, ENSCAFG00000000732, ENSCAFG00000032695, ENSCAFG00000006248, ENSCAFG00000014597, ENSCAFG00000015855, ENSCAFG00000007394, ENSCAFG00000014592, ENSCAFG00000015337, ENSCAFG00000000945, ENSCAFG00000009810, ENSCAFG00000003102, ENSCAFG00000000948, ENSCAFG00000003833, ENSCAFG00000018384, ENSCAFG00000025567, ENSCAFG00000023335, ENSCAFG00000006838,…	2566	2598	9610	1.12	0.015
500	GOTERM_BP_ALL	GO:0006725~cellular aromatic compound metabolic process	947	25.9594	7.66656e-06	ENSCAFG00000006638, ENSCAFG00000005187, ENSCAFG00000000001, ENSCAFG00000032081, ENSCAFG00000000008, ENSCAFG00000005970, ENSCAFG00000029776, ENSCAFG00000006249, ENSCAFG00000004950, ENSCAFG00000032690, ENSCAFG00000014201, ENSCAFG00000006431, ENSCAFG00000000939, ENSCAFG00000000732, ENSCAFG00000015642, ENSCAFG00000006244, ENSCAFG00000006051, ENSCAFG00000032694, ENSCAFG00000032695, ENSCAFG00000014205,…	2859	3386	11337	1.11	0.016
501	GOTERM_BP_ALL	GO:1901990~regulation of mitotic cell cycle phase transition	59	1.61732	7.91045e-06	ENSCAFG00000014454, ENSCAFG00000011140, ENSCAFG00000005302, ENSCAFG00000003411, ENSCAFG00000030397, ENSCAFG00000006290, ENSCAFG00000016031, ENSCAFG00000005878, ENSCAFG00000009595, ENSCAFG00000003382, ENSCAFG00000020225, ENSCAFG00000014458, ENSCAFG00000016467, ENSCAFG00000003623, ENSCAFG00000008557, ENSCAFG00000016085, ENSCAFG00000032693, ENSCAFG00000016363, ENSCAFG00000013980, ENSCAFG00000032695,…	2859	137	11337	1.71	0.016
502	GOTERM_BP_FAT	GO:1903900~regulation of viral life cycle	45	1.23355	8.02145e-06	ENSCAFG00000030902, ENSCAFG00000030893, ENSCAFG00000013121, ENSCAFG00000009617, ENSCAFG00000008929, ENSCAFG00000020223, ENSCAFG00000017584, ENSCAFG00000000567, ENSCAFG00000019633, ENSCAFG00000012110, ENSCAFG00000019181, ENSCAFG00000004626, ENSCAFG00000019348, ENSCAFG00000017691, ENSCAFG00000023556, ENSCAFG00000018171, ENSCAFG00000011252, ENSCAFG00000006051, ENSCAFG00000004308, ENSCAFG00000003293,…	2827	95	11109	1.86	0.016
503	GOTERM_CC_FAT	GO:0000775~chromosome, centromeric region	53	1.45285	9.79404e-06	ENSCAFG00000019298, ENSCAFG00000016039, ENSCAFG00000005302, ENSCAFG00000029836, ENSCAFG00000015888, ENSCAFG00000024350, ENSCAFG00000002897, ENSCAFG00000011859, ENSCAFG00000008618, ENSCAFG00000007837, ENSCAFG00000012136, ENSCAFG00000016467, ENSCAFG00000018395, ENSCAFG00000014085, ENSCAFG00000015521, ENSCAFG00000017008, ENSCAFG00000006507, ENSCAFG00000009098, ENSCAFG00000015752, ENSCAFG00000017538,…	2566	114	9610	1.74	0.016
504	GOTERM_CC_ALL	GO:0030054~cell junction	202	5.53728	9.89656e-06	ENSCAFG00000002364, ENSCAFG00000016861, ENSCAFG00000015229, ENSCAFG00000018591, ENSCAFG00000019521, ENSCAFG00000012666, ENSCAFG00000029252, ENSCAFG00000010725, ENSCAFG00000019633, ENSCAFG00000012079, ENSCAFG00000003210, ENSCAFG00000020131, ENSCAFG00000008557, ENSCAFG00000032694, ENSCAFG00000003404, ENSCAFG00000014597, ENSCAFG00000023922, ENSCAFG00000003402, ENSCAFG00000018681, ENSCAFG00000006720,…	3150	626	12767	1.31	0.016
505	GOTERM_BP_ALL	GO:0051338~regulation of transferase activity	165	4.52303	8.11829e-06	ENSCAFG00000004844, ENSCAFG00000008755, ENSCAFG00000011140, ENSCAFG00000008118, ENSCAFG00000008612, ENSCAFG00000003411, ENSCAFG00000013735, ENSCAFG00000005306, ENSCAFG00000008894, ENSCAFG00000000373, ENSCAFG00000011233, ENSCAFG00000005970, ENSCAFG00000017967, ENSCAFG00000012136, ENSCAFG00000013077, ENSCAFG00000008696, ENSCAFG00000000075, ENSCAFG00000003518, ENSCAFG00000016467, ENSCAFG00000000732,…	2859	484	11337	1.35	0.017
506	GOTERM_BP_ALL	GO:0050792~regulation of viral process	79	2.16557	8.25071e-06	ENSCAFG00000018542, ENSCAFG00000030902, ENSCAFG00000013121, ENSCAFG00000000832, ENSCAFG00000008929, ENSCAFG00000020223, ENSCAFG00000009674, ENSCAFG00000014923, ENSCAFG00000019633, ENSCAFG00000000567, ENSCAFG00000007528, ENSCAFG00000014201, ENSCAFG00000023556, ENSCAFG00000018171, ENSCAFG00000005534, ENSCAFG00000005570, ENSCAFG00000006051, ENSCAFG00000003960, ENSCAFG00000015133, ENSCAFG00000005104,…	2859	199	11337	1.57	0.017
507	GOTERM_BP_FAT	GO:0071396~cellular response to lipid	93	2.54934	8.79691e-06	ENSCAFG00000017621, ENSCAFG00000018349, ENSCAFG00000008755, ENSCAFG00000006638, ENSCAFG00000001814, ENSCAFG00000003389, ENSCAFG00000008159, ENSCAFG00000013633, ENSCAFG00000007100, ENSCAFG00000000430, ENSCAFG00000012237, ENSCAFG00000018171, ENSCAFG00000001378, ENSCAFG00000003727, ENSCAFG00000030180, ENSCAFG00000004991, ENSCAFG00000016422, ENSCAFG00000016798, ENSCAFG00000008959, ENSCAFG00000004687,…	2827	242	11109	1.51	0.018
508	GOTERM_BP_ALL	GO:0051094~positive regulation of developmental process	226	6.19518	9.04148e-06	ENSCAFG00000002364, ENSCAFG00000008755, ENSCAFG00000016863, ENSCAFG00000002189, ENSCAFG00000016077, ENSCAFG00000003411, ENSCAFG00000013735, ENSCAFG00000019521, ENSCAFG00000019633, ENSCAFG00000005970, ENSCAFG00000013538, ENSCAFG00000013320, ENSCAFG00000018752, ENSCAFG00000015641, ENSCAFG00000018170, ENSCAFG00000010003, ENSCAFG00000032695, ENSCAFG00000007391, ENSCAFG00000000609, ENSCAFG00000008959,…	2859	697	11337	1.29	0.018
509	GOTERM_CC_ALL	GO:0044454~nuclear chromosome part	126	3.45395	1.10044e-05	ENSCAFG00000011757, ENSCAFG00000006638, ENSCAFG00000003411, ENSCAFG00000030397, ENSCAFG00000011005, ENSCAFG00000004052, ENSCAFG00000012332, ENSCAFG00000028848, ENSCAFG00000009674, ENSCAFG00000001621, ENSCAFG00000008618, ENSCAFG00000006383, ENSCAFG00000013677, ENSCAFG00000019070, ENSCAFG00000000939, ENSCAFG00000000732, ENSCAFG00000003481, ENSCAFG00000009058, ENSCAFG00000018395, ENSCAFG00000013980,…	3150	361	12767	1.41	0.018
510	GOTERM_BP_FAT	GO:0045785~positive regulation of cell adhesion	92	2.52193	9.14159e-06	ENSCAFG00000009736, ENSCAFG00000009887, ENSCAFG00000029394, ENSCAFG00000018349, ENSCAFG00000010625, ENSCAFG00000004675, ENSCAFG00000013735, ENSCAFG00000008409, ENSCAFG00000019521, ENSCAFG00000030400, ENSCAFG00000015949, ENSCAFG00000009680, ENSCAFG00000001998, ENSCAFG00000013538, ENSCAFG00000020276, ENSCAFG00000018752, ENSCAFG00000013320, ENSCAFG00000001713, ENSCAFG00000018171, ENSCAFG00000010936,…	2827	239	11109	1.51	0.019
511	GOTERM_BP_ALL	GO:0007275~multicellular organism development	828	22.6974	9.17228e-06	ENSCAFG00000012478, ENSCAFG00000023317, ENSCAFG00000006638, ENSCAFG00000003828, ENSCAFG00000005187, ENSCAFG00000005970, ENSCAFG00000006249, ENSCAFG00000005386, ENSCAFG00000006819, ENSCAFG00000015641, ENSCAFG00000010003, ENSCAFG00000006051, ENSCAFG00000032695, ENSCAFG00000006248, ENSCAFG00000014597, ENSCAFG00000014592, ENSCAFG00000000941, ENSCAFG00000008436, ENSCAFG00000003102, ENSCAFG00000009810,…	2859	2932	11337	1.12	0.019
512	GOTERM_BP_FAT	GO:0002696~positive regulation of leukocyte activation	71	1.94627	9.19414e-06	ENSCAFG00000009887, ENSCAFG00000018349, ENSCAFG00000010625, ENSCAFG00000004675, ENSCAFG00000030400, ENSCAFG00000011144, ENSCAFG00000013538, ENSCAFG00000003518, ENSCAFG00000018752, ENSCAFG00000018171, ENSCAFG00000025002, ENSCAFG00000030180, ENSCAFG00000002391, ENSCAFG00000011755, ENSCAFG00000010090, ENSCAFG00000032693, ENSCAFG00000032695, ENSCAFG00000003404, ENSCAFG00000009994, ENSCAFG00000014951,…	2827	173	11109	1.61	0.019
513	GOTERM_BP_ALL	GO:0048525~negative regulation of viral process	32	0.877193	9.48245e-06	ENSCAFG00000030902, ENSCAFG00000013121, ENSCAFG00000009617, ENSCAFG00000008929, ENSCAFG00000015058, ENSCAFG00000007528, ENSCAFG00000019181, ENSCAFG00000019348, ENSCAFG00000017691, ENSCAFG00000023556, ENSCAFG00000018171, ENSCAFG00000015720, ENSCAFG00000006051, ENSCAFG00000004308, ENSCAFG00000003293, ENSCAFG00000002354, ENSCAFG00000013763, ENSCAFG00000002254, ENSCAFG00000031248, ENSCAFG00000017390,…	2859	60	11337	2.11	0.019
514	GOTERM_BP_ALL	GO:0031570~DNA integrity checkpoint	40	1.09649	9.51023e-06	ENSCAFG00000012543, ENSCAFG00000014454, ENSCAFG00000012475, ENSCAFG00000007771, ENSCAFG00000003539, ENSCAFG00000002601, ENSCAFG00000010551, ENSCAFG00000012332, ENSCAFG00000017039, ENSCAFG00000013710, ENSCAFG00000008894, ENSCAFG00000020403, ENSCAFG00000017033, ENSCAFG00000020225, ENSCAFG00000009285, ENSCAFG00000001996, ENSCAFG00000003623, ENSCAFG00000018216, ENSCAFG00000015622, ENSCAFG00000004162,…	2859	82	11337	1.93	0.019
515	GOTERM_BP_ALL	GO:0032615~interleukin-12 production	23	0.630482	1.00537e-05	ENSCAFG00000009994, ENSCAFG00000018542, ENSCAFG00000004390, ENSCAFG00000024473, ENSCAFG00000000851, ENSCAFG00000005856, ENSCAFG00000017319, ENSCAFG00000015542, ENSCAFG00000011383, ENSCAFG00000030300, ENSCAFG00000010817, ENSCAFG00000000777, ENSCAFG00000003518, ENSCAFG00000010730, ENSCAFG00000019919, ENSCAFG00000030292, ENSCAFG00000006597, ENSCAFG00000001378, ENSCAFG00000005750, ENSCAFG00000008704,…	2859	37	11337	2.46	0.02
516	GOTERM_CC_FAT	GO:0005819~spindle	74	2.02851	1.2688e-05	ENSCAFG00000009773, ENSCAFG00000019298, ENSCAFG00000014454, ENSCAFG00000011140, ENSCAFG00000019880, ENSCAFG00000005302, ENSCAFG00000015888, ENSCAFG00000002897, ENSCAFG00000005204, ENSCAFG00000016031, ENSCAFG00000009595, ENSCAFG00000008618, ENSCAFG00000015692, ENSCAFG00000017262, ENSCAFG00000007837, ENSCAFG00000012136, ENSCAFG00000016425, ENSCAFG00000029151, ENSCAFG00000016467, ENSCAFG00000014559,…	2566	176	9610	1.57	0.02
517	GOTERM_CC_DIRECT	GO:0005913~cell-cell adherens junction	18	0.493421	1.31426e-05	ENSCAFG00000018639, ENSCAFG00000001141, ENSCAFG00000012012, ENSCAFG00000000038, ENSCAFG00000013482, ENSCAFG00000011705, ENSCAFG00000005204, ENSCAFG00000020305, ENSCAFG00000010817, ENSCAFG00000004626, ENSCAFG00000000444, ENSCAFG00000010469, ENSCAFG00000015499, ENSCAFG00000001372, ENSCAFG00000015912, ENSCAFG00000011731, ENSCAFG00000018085, ENSCAFG00000010407	3150	26	12767	2.81	0.02
518	GOTERM_BP_ALL	GO:0002274~myeloid leukocyte activation	41	1.1239	1.01291e-05	ENSCAFG00000012569, ENSCAFG00000013773, ENSCAFG00000008404, ENSCAFG00000004597, ENSCAFG00000018527, ENSCAFG00000029321, ENSCAFG00000011105, ENSCAFG00000017447, ENSCAFG00000004626, ENSCAFG00000003518, ENSCAFG00000015923, ENSCAFG00000018171, ENSCAFG00000004938, ENSCAFG00000006697, ENSCAFG00000011755, ENSCAFG00000002065, ENSCAFG00000001141, ENSCAFG00000010112, ENSCAFG00000031104, ENSCAFG00000018079,…	2859	85	11337	1.91	0.021
519	GOTERM_BP_ALL	GO:0050867~positive regulation of cell activation	72	1.97368	1.02571e-05	ENSCAFG00000009736, ENSCAFG00000009887, ENSCAFG00000018349, ENSCAFG00000010625, ENSCAFG00000004675, ENSCAFG00000030400, ENSCAFG00000011144, ENSCAFG00000013538, ENSCAFG00000003518, ENSCAFG00000018752, ENSCAFG00000018171, ENSCAFG00000025002, ENSCAFG00000030180, ENSCAFG00000002391, ENSCAFG00000011755, ENSCAFG00000010090, ENSCAFG00000032693, ENSCAFG00000032695, ENSCAFG00000003404, ENSCAFG00000009994,…	2859	178	11337	1.6	0.021
520	GOTERM_BP_FAT	GO:0006935~chemotaxis	127	3.48136	1.05287e-05	ENSCAFG00000008753, ENSCAFG00000016076, ENSCAFG00000014319, ENSCAFG00000005187, ENSCAFG00000005970, ENSCAFG00000014923, ENSCAFG00000019633, ENSCAFG00000017262, ENSCAFG00000007100, ENSCAFG00000006381, ENSCAFG00000015137, ENSCAFG00000018171, ENSCAFG00000008557, ENSCAFG00000001520, ENSCAFG00000032693, ENSCAFG00000018759, ENSCAFG00000011756, ENSCAFG00000032695, ENSCAFG00000006248, ENSCAFG00000014597,…	2827	354	11109	1.41	0.021
521	GOTERM_BP_FAT	GO:0042330~taxis	127	3.48136	1.05287e-05	ENSCAFG00000008753, ENSCAFG00000016076, ENSCAFG00000014319, ENSCAFG00000005187, ENSCAFG00000005970, ENSCAFG00000014923, ENSCAFG00000019633, ENSCAFG00000017262, ENSCAFG00000007100, ENSCAFG00000006381, ENSCAFG00000015137, ENSCAFG00000018171, ENSCAFG00000008557, ENSCAFG00000001520, ENSCAFG00000032693, ENSCAFG00000018759, ENSCAFG00000011756, ENSCAFG00000032695, ENSCAFG00000006248, ENSCAFG00000014597,…	2827	354	11109	1.41	0.021
522	GOTERM_BP_FAT	GO:1901990~regulation of mitotic cell cycle phase transition	59	1.61732	1.06088e-05	ENSCAFG00000014454, ENSCAFG00000011140, ENSCAFG00000005302, ENSCAFG00000003411, ENSCAFG00000030397, ENSCAFG00000006290, ENSCAFG00000016031, ENSCAFG00000005878, ENSCAFG00000009595, ENSCAFG00000003382, ENSCAFG00000020225, ENSCAFG00000014458, ENSCAFG00000016467, ENSCAFG00000003623, ENSCAFG00000008557, ENSCAFG00000016085, ENSCAFG00000032693, ENSCAFG00000016363, ENSCAFG00000013980, ENSCAFG00000032695,…	2827	137	11109	1.69	0.022
523	GOTERM_BP_FAT	GO:0051241~negative regulation of multicellular organismal process	210	5.75658	1.09045e-05	ENSCAFG00000012569, ENSCAFG00000006638, ENSCAFG00000016077, ENSCAFG00000005187, ENSCAFG00000008894, ENSCAFG00000005970, ENSCAFG00000019633, ENSCAFG00000031409, ENSCAFG00000006249, ENSCAFG00000013538, ENSCAFG00000013320, ENSCAFG00000003518, ENSCAFG00000008557, ENSCAFG00000002753, ENSCAFG00000002961, ENSCAFG00000014592, ENSCAFG00000016086, ENSCAFG00000013925, ENSCAFG00000005461, ENSCAFG00000003307,…	2827	637	11109	1.3	0.022
524	GOTERM_BP_FAT	GO:0045595~regulation of cell differentiation	306	8.38816	1.0995e-05	ENSCAFG00000008753, ENSCAFG00000006638, ENSCAFG00000003411, ENSCAFG00000016077, ENSCAFG00000005187, ENSCAFG00000013735, ENSCAFG00000000001, ENSCAFG00000019521, ENSCAFG00000002464, ENSCAFG00000031409, ENSCAFG00000019633, ENSCAFG00000005970, ENSCAFG00000006249, ENSCAFG00000013538, ENSCAFG00000018752, ENSCAFG00000013320, ENSCAFG00000006100, ENSCAFG00000015641, ENSCAFG00000008557, ENSCAFG00000010003,…	2827	976	11109	1.23	0.022
525	KEGG_PATHWAY	cfa04640:Hematopoietic cell lineage	37	1.01425	1.66016e-05	ENSCAFG00000006716, ENSCAFG00000002147, ENSCAFG00000007464, ENSCAFG00000011041, ENSCAFG00000024748, ENSCAFG00000013735, ENSCAFG00000007036, ENSCAFG00000013006, ENSCAFG00000023298, ENSCAFG00000017447, ENSCAFG00000018752, ENSCAFG00000028508, ENSCAFG00000008711, ENSCAFG00000018219, ENSCAFG00000003709, ENSCAFG00000028603, ENSCAFG00000019798, ENSCAFG00000009829, ENSCAFG00000002065, ENSCAFG00000011630,…	1532	73	5859	1.94	0.022
526	GOTERM_BP_ALL	GO:0044707~single-multicellular organism process	1003	27.4945	1.11466e-05	ENSCAFG00000023317, ENSCAFG00000012478, ENSCAFG00000006638, ENSCAFG00000003828, ENSCAFG00000005187, ENSCAFG00000005970, ENSCAFG00000005386, ENSCAFG00000006249, ENSCAFG00000006819, ENSCAFG00000016461, ENSCAFG00000000939, ENSCAFG00000015641, ENSCAFG00000010003, ENSCAFG00000006051, ENSCAFG00000032695, ENSCAFG00000006248, ENSCAFG00000014597, ENSCAFG00000014592, ENSCAFG00000000941, ENSCAFG00000008436,…	2859	3609	11337	1.1	0.023
527	GOTERM_BP_ALL	GO:0042221~response to chemical	595	16.3103	1.15452e-05	ENSCAFG00000006638, ENSCAFG00000005187, ENSCAFG00000000001, ENSCAFG00000005970, ENSCAFG00000015840, ENSCAFG00000014201, ENSCAFG00000006100, ENSCAFG00000015782, ENSCAFG00000008351, ENSCAFG00000032693, ENSCAFG00000006051, ENSCAFG00000032695, ENSCAFG00000006248, ENSCAFG00000014597, ENSCAFG00000012489, ENSCAFG00000015337, ENSCAFG00000003102, ENSCAFG00000009810, ENSCAFG00000012149, ENSCAFG00000003979,…	2859	2053	11337	1.15	0.023
528	GOTERM_BP_FAT	GO:0048525~negative regulation of viral process	32	0.877193	1.15453e-05	ENSCAFG00000030902, ENSCAFG00000013121, ENSCAFG00000009617, ENSCAFG00000008929, ENSCAFG00000015058, ENSCAFG00000007528, ENSCAFG00000019181, ENSCAFG00000019348, ENSCAFG00000017691, ENSCAFG00000023556, ENSCAFG00000018171, ENSCAFG00000015720, ENSCAFG00000006051, ENSCAFG00000004308, ENSCAFG00000003293, ENSCAFG00000002354, ENSCAFG00000013763, ENSCAFG00000002254, ENSCAFG00000031248, ENSCAFG00000017390,…	2827	60	11109	2.1	0.023
529	GOTERM_BP_FAT	GO:0008285~negative regulation of cell proliferation	134	3.67325	1.16927e-05	ENSCAFG00000019422, ENSCAFG00000014454, ENSCAFG00000016863, ENSCAFG00000006638, ENSCAFG00000030397, ENSCAFG00000011236, ENSCAFG00000004143, ENSCAFG00000019633, ENSCAFG00000006249, ENSCAFG00000006383, ENSCAFG00000013538, ENSCAFG00000007105, ENSCAFG00000018584, ENSCAFG00000001520, ENSCAFG00000015901, ENSCAFG00000032693, ENSCAFG00000006051, ENSCAFG00000032695, ENSCAFG00000003404, ENSCAFG00000017144,…	2827	378	11109	1.39	0.024
530	GOTERM_BP_FAT	GO:0050792~regulation of viral process	79	2.16557	1.17094e-05	ENSCAFG00000018542, ENSCAFG00000030902, ENSCAFG00000013121, ENSCAFG00000000832, ENSCAFG00000008929, ENSCAFG00000020223, ENSCAFG00000009674, ENSCAFG00000014923, ENSCAFG00000019633, ENSCAFG00000000567, ENSCAFG00000007528, ENSCAFG00000014201, ENSCAFG00000023556, ENSCAFG00000018171, ENSCAFG00000005534, ENSCAFG00000005570, ENSCAFG00000006051, ENSCAFG00000003960, ENSCAFG00000015133, ENSCAFG00000005104,…	2827	199	11109	1.56	0.024
531	GOTERM_BP_FAT	GO:0032615~interleukin-12 production	23	0.630482	1.17551e-05	ENSCAFG00000009994, ENSCAFG00000018542, ENSCAFG00000004390, ENSCAFG00000024473, ENSCAFG00000000851, ENSCAFG00000005856, ENSCAFG00000017319, ENSCAFG00000015542, ENSCAFG00000011383, ENSCAFG00000030300, ENSCAFG00000010817, ENSCAFG00000000777, ENSCAFG00000003518, ENSCAFG00000010730, ENSCAFG00000019919, ENSCAFG00000030292, ENSCAFG00000006597, ENSCAFG00000001378, ENSCAFG00000005750, ENSCAFG00000008704,…	2827	37	11109	2.44	0.024
532	GOTERM_BP_FAT	GO:0031570~DNA integrity checkpoint	40	1.09649	1.19461e-05	ENSCAFG00000012543, ENSCAFG00000014454, ENSCAFG00000012475, ENSCAFG00000007771, ENSCAFG00000003539, ENSCAFG00000002601, ENSCAFG00000010551, ENSCAFG00000012332, ENSCAFG00000017039, ENSCAFG00000013710, ENSCAFG00000008894, ENSCAFG00000020403, ENSCAFG00000017033, ENSCAFG00000020225, ENSCAFG00000009285, ENSCAFG00000001996, ENSCAFG00000003623, ENSCAFG00000018216, ENSCAFG00000015622, ENSCAFG00000004162,…	2827	82	11109	1.92	0.024
533	GOTERM_BP_ALL	GO:0006259~DNA metabolic process	189	5.18092	1.20568e-05	ENSCAFG00000017159, ENSCAFG00000008755, ENSCAFG00000014454, ENSCAFG00000008612, ENSCAFG00000010084, ENSCAFG00000003411, ENSCAFG00000011005, ENSCAFG00000007771, ENSCAFG00000011236, ENSCAFG00000004052, ENSCAFG00000012332, ENSCAFG00000032081, ENSCAFG00000001621, ENSCAFG00000010838, ENSCAFG00000011144, ENSCAFG00000012136, ENSCAFG00000006383, ENSCAFG00000006249, ENSCAFG00000013677, ENSCAFG00000014201,…	2859	570	11337	1.31	0.025
534	GOTERM_MF_ALL	GO:0004713~protein tyrosine kinase activity	44	1.20614	1.47994e-05	ENSCAFG00000006716, ENSCAFG00000010625, ENSCAFG00000008755, ENSCAFG00000019138, ENSCAFG00000017904, ENSCAFG00000009632, ENSCAFG00000009652, ENSCAFG00000007131, ENSCAFG00000017945, ENSCAFG00000016011, ENSCAFG00000006479, ENSCAFG00000017800, ENSCAFG00000013180, ENSCAFG00000005970, ENSCAFG00000005288, ENSCAFG00000001713, ENSCAFG00000007122, ENSCAFG00000017565, ENSCAFG00000015159, ENSCAFG00000018214,…	2647	96	10658	1.85	0.025
535	GOTERM_BP_FAT	GO:0030097~hemopoiesis	174	4.76974	1.27553e-05	ENSCAFG00000006716, ENSCAFG00000010625, ENSCAFG00000019298, ENSCAFG00000008755, ENSCAFG00000014454, ENSCAFG00000003828, ENSCAFG00000019429, ENSCAFG00000004143, ENSCAFG00000028848, ENSCAFG00000008894, ENSCAFG00000019633, ENSCAFG00000031409, ENSCAFG00000006249, ENSCAFG00000006383, ENSCAFG00000013538, ENSCAFG00000000075, ENSCAFG00000018752, ENSCAFG00000017565, ENSCAFG00000018401, ENSCAFG00000010473,…	2827	514	11109	1.33	0.026
536	GOTERM_BP_FAT	GO:0002274~myeloid leukocyte activation	41	1.1239	1.27639e-05	ENSCAFG00000012569, ENSCAFG00000013773, ENSCAFG00000008404, ENSCAFG00000004597, ENSCAFG00000018527, ENSCAFG00000029321, ENSCAFG00000011105, ENSCAFG00000017447, ENSCAFG00000004626, ENSCAFG00000003518, ENSCAFG00000015923, ENSCAFG00000018171, ENSCAFG00000004938, ENSCAFG00000006697, ENSCAFG00000011755, ENSCAFG00000002065, ENSCAFG00000001141, ENSCAFG00000010112, ENSCAFG00000031104, ENSCAFG00000018079,…	2827	85	11109	1.9	0.026
537	GOTERM_BP_ALL	GO:0071704~organic substance metabolic process	1711	46.9024	1.29614e-05	ENSCAFG00000006638, ENSCAFG00000005187, ENSCAFG00000005188, ENSCAFG00000032081, ENSCAFG00000005970, ENSCAFG00000029776, ENSCAFG00000015840, ENSCAFG00000006249, ENSCAFG00000032690, ENSCAFG00000005194, ENSCAFG00000000732, ENSCAFG00000018584, ENSCAFG00000010003, ENSCAFG00000006244, ENSCAFG00000032694, ENSCAFG00000032695, ENSCAFG00000009802, ENSCAFG00000015855, ENSCAFG00000000206, ENSCAFG00000012285,…	2859	6400	11337	1.06	0.026
538	GOTERM_MF_FAT	GO:0004713~protein tyrosine kinase activity	44	1.20614	1.55109e-05	ENSCAFG00000006716, ENSCAFG00000010625, ENSCAFG00000008755, ENSCAFG00000019138, ENSCAFG00000017904, ENSCAFG00000009632, ENSCAFG00000009652, ENSCAFG00000007131, ENSCAFG00000017945, ENSCAFG00000016011, ENSCAFG00000006479, ENSCAFG00000017800, ENSCAFG00000013180, ENSCAFG00000005970, ENSCAFG00000005288, ENSCAFG00000001713, ENSCAFG00000007122, ENSCAFG00000017565, ENSCAFG00000015159, ENSCAFG00000018214,…	2615	96	10510	1.84	0.027
539	GOTERM_BP_ALL	GO:0050870~positive regulation of T cell activation	50	1.37061	1.35405e-05	ENSCAFG00000009887, ENSCAFG00000018349, ENSCAFG00000010625, ENSCAFG00000004675, ENSCAFG00000030400, ENSCAFG00000013538, ENSCAFG00000018752, ENSCAFG00000018171, ENSCAFG00000025002, ENSCAFG00000030180, ENSCAFG00000032693, ENSCAFG00000010090, ENSCAFG00000003404, ENSCAFG00000008959, ENSCAFG00000010686, ENSCAFG00000009498, ENSCAFG00000005019, ENSCAFG00000012941, ENSCAFG00000006349, ENSCAFG00000001778,…	2859	112	11337	1.77	0.028
540	GOTERM_BP_ALL	GO:1901360~organic cyclic compound metabolic process	970	26.5899	1.39173e-05	ENSCAFG00000006638, ENSCAFG00000005187, ENSCAFG00000000001, ENSCAFG00000032081, ENSCAFG00000000008, ENSCAFG00000005970, ENSCAFG00000029776, ENSCAFG00000006249, ENSCAFG00000004950, ENSCAFG00000032690, ENSCAFG00000014201, ENSCAFG00000006431, ENSCAFG00000000939, ENSCAFG00000000732, ENSCAFG00000015642, ENSCAFG00000006244, ENSCAFG00000032694, ENSCAFG00000006051, ENSCAFG00000032695, ENSCAFG00000014205,…	2859	3486	11337	1.1	0.028
541	GOTERM_BP_FAT	GO:0051338~regulation of transferase activity	165	4.52303	1.39265e-05	ENSCAFG00000004844, ENSCAFG00000008755, ENSCAFG00000011140, ENSCAFG00000008118, ENSCAFG00000008612, ENSCAFG00000003411, ENSCAFG00000013735, ENSCAFG00000005306, ENSCAFG00000008894, ENSCAFG00000000373, ENSCAFG00000011233, ENSCAFG00000005970, ENSCAFG00000017967, ENSCAFG00000012136, ENSCAFG00000013077, ENSCAFG00000008696, ENSCAFG00000000075, ENSCAFG00000003518, ENSCAFG00000016467, ENSCAFG00000000732,…	2827	484	11109	1.34	0.028
542	GOTERM_BP_DIRECT	GO:0051607~defense response to virus	32	0.877193	1.46555e-05	ENSCAFG00000023498, ENSCAFG00000016883, ENSCAFG00000009612, ENSCAFG00000007464, ENSCAFG00000000851, ENSCAFG00000013121, ENSCAFG00000009617, ENSCAFG00000008929, ENSCAFG00000008659, ENSCAFG00000019348, ENSCAFG00000009471, ENSCAFG00000023556, ENSCAFG00000004938, ENSCAFG00000010167, ENSCAFG00000001521, ENSCAFG00000009994, ENSCAFG00000003293, ENSCAFG00000010686, ENSCAFG00000009003, ENSCAFG00000030105,…	2859	61	11337	2.08	0.028
543	GOTERM_BP_FAT	GO:0050867~positive regulation of cell activation	72	1.97368	1.42436e-05	ENSCAFG00000009736, ENSCAFG00000009887, ENSCAFG00000018349, ENSCAFG00000010625, ENSCAFG00000004675, ENSCAFG00000030400, ENSCAFG00000011144, ENSCAFG00000013538, ENSCAFG00000003518, ENSCAFG00000018752, ENSCAFG00000018171, ENSCAFG00000025002, ENSCAFG00000030180, ENSCAFG00000002391, ENSCAFG00000011755, ENSCAFG00000010090, ENSCAFG00000032693, ENSCAFG00000032695, ENSCAFG00000003404, ENSCAFG00000009994,…	2827	178	11109	1.59	0.029
544	GOTERM_BP_ALL	GO:0002237~response to molecule of bacterial origin	68	1.86404	1.44034e-05	ENSCAFG00000019422, ENSCAFG00000018542, ENSCAFG00000018349, ENSCAFG00000001132, ENSCAFG00000008401, ENSCAFG00000013773, ENSCAFG00000008159, ENSCAFG00000013633, ENSCAFG00000017319, ENSCAFG00000028848, ENSCAFG00000007100, ENSCAFG00000000075, ENSCAFG00000003518, ENSCAFG00000010281, ENSCAFG00000018171, ENSCAFG00000001378, ENSCAFG00000030180, ENSCAFG00000008351, ENSCAFG00000016422, ENSCAFG00000019328,…	2859	167	11337	1.61	0.029
545	GOTERM_MF_DIRECT	GO:0008201~heparin binding	39	1.06908	1.77682e-05	ENSCAFG00000002301, ENSCAFG00000001133, ENSCAFG00000016608, ENSCAFG00000016228, ENSCAFG00000014616, ENSCAFG00000014880, ENSCAFG00000005970, ENSCAFG00000014923, ENSCAFG00000020276, ENSCAFG00000009519, ENSCAFG00000010161, ENSCAFG00000008557, ENSCAFG00000002753, ENSCAFG00000032695, ENSCAFG00000006702, ENSCAFG00000013763, ENSCAFG00000000696, ENSCAFG00000017027, ENSCAFG00000008692, ENSCAFG00000031965,…	2647	82	10658	1.92	0.029
546	GOTERM_BP_ALL	GO:0051347~positive regulation of transferase activity	108	2.96053	1.50928e-05	ENSCAFG00000004844, ENSCAFG00000008118, ENSCAFG00000011140, ENSCAFG00000008755, ENSCAFG00000008612, ENSCAFG00000003411, ENSCAFG00000008894, ENSCAFG00000000373, ENSCAFG00000005970, ENSCAFG00000017967, ENSCAFG00000012136, ENSCAFG00000000075, ENSCAFG00000003518, ENSCAFG00000000732, ENSCAFG00000018170, ENSCAFG00000011755, ENSCAFG00000006051, ENSCAFG00000032695, ENSCAFG00000002174, ENSCAFG00000031965,…	2859	296	11337	1.45	0.031
547	GOTERM_BP_ALL	GO:0043412~macromolecule modification	635	17.4068	1.51483e-05	ENSCAFG00000006638, ENSCAFG00000005188, ENSCAFG00000000001, ENSCAFG00000032081, ENSCAFG00000005878, ENSCAFG00000005970, ENSCAFG00000015840, ENSCAFG00000006249, ENSCAFG00000012136, ENSCAFG00000006819, ENSCAFG00000016467, ENSCAFG00000015642, ENSCAFG00000006100, ENSCAFG00000018584, ENSCAFG00000008351, ENSCAFG00000010003, ENSCAFG00000006051, ENSCAFG00000032695, ENSCAFG00000003116, ENSCAFG00000014597,…	2859	2207	11337	1.14	0.031
548	GOTERM_BP_ALL	GO:0034645~cellular macromolecule biosynthetic process	784	21.4912	1.5183e-05	ENSCAFG00000006638, ENSCAFG00000005187, ENSCAFG00000000001, ENSCAFG00000032081, ENSCAFG00000029776, ENSCAFG00000005970, ENSCAFG00000032690, ENSCAFG00000014201, ENSCAFG00000006431, ENSCAFG00000000732, ENSCAFG00000015642, ENSCAFG00000006244, ENSCAFG00000006051, ENSCAFG00000032694, ENSCAFG00000032695, ENSCAFG00000009802, ENSCAFG00000003116, ENSCAFG00000000940, ENSCAFG00000000945, ENSCAFG00000020243,…	2859	2773	11337	1.12	0.031
549	GOTERM_MF_ALL	GO:0008201~heparin binding	39	1.06908	1.77682e-05	ENSCAFG00000002301, ENSCAFG00000001133, ENSCAFG00000016608, ENSCAFG00000016228, ENSCAFG00000014616, ENSCAFG00000014880, ENSCAFG00000005970, ENSCAFG00000014923, ENSCAFG00000020276, ENSCAFG00000009519, ENSCAFG00000010161, ENSCAFG00000008557, ENSCAFG00000002753, ENSCAFG00000032695, ENSCAFG00000006702, ENSCAFG00000013763, ENSCAFG00000000696, ENSCAFG00000017027, ENSCAFG00000008692, ENSCAFG00000031965,…	2647	82	10658	1.92	0.031
550	GOTERM_MF_ALL	GO:0050839~cell adhesion molecule binding	24	0.657895	1.81983e-05	ENSCAFG00000018639, ENSCAFG00000001091, ENSCAFG00000012012, ENSCAFG00000017916, ENSCAFG00000000038, ENSCAFG00000001133, ENSCAFG00000013482, ENSCAFG00000015228, ENSCAFG00000031965, ENSCAFG00000029442, ENSCAFG00000011705, ENSCAFG00000004731, ENSCAFG00000005204, ENSCAFG00000017137, ENSCAFG00000020305, ENSCAFG00000020276, ENSCAFG00000010817, ENSCAFG00000004626, ENSCAFG00000010469, ENSCAFG00000029265,…	2647	41	10658	2.36	0.031
551	GOTERM_CC_DIRECT	GO:0016020~membrane	241	6.60636	1.99232e-05	ENSCAFG00000008753, ENSCAFG00000012478, ENSCAFG00000009062, ENSCAFG00000003829, ENSCAFG00000019428, ENSCAFG00000004950, ENSCAFG00000018073, ENSCAFG00000003010, ENSCAFG00000013329, ENSCAFG00000006051, ENSCAFG00000018395, ENSCAFG00000029666, ENSCAFG00000005764, ENSCAFG00000009053, ENSCAFG00000019435, ENSCAFG00000012340, ENSCAFG00000014592, ENSCAFG00000012657, ENSCAFG00000000102, ENSCAFG00000000945,…	3150	773	12767	1.26	0.031
552	UP_KEYWORDS	EGF-like domain	50	1.37061	2.25121e-05	ENSCAFG00000015177, ENSCAFG00000014616, ENSCAFG00000019633, ENSCAFG00000010936, ENSCAFG00000005627, ENSCAFG00000005575, ENSCAFG00000018401, ENSCAFG00000000178, ENSCAFG00000005153, ENSCAFG00000032499, ENSCAFG00000005157, ENSCAFG00000019575, ENSCAFG00000011196, ENSCAFG00000019477, ENSCAFG00000004731, ENSCAFG00000004406, ENSCAFG00000013852, ENSCAFG00000000791, ENSCAFG00000023992, ENSCAFG00000016948,…	3521	121	14981	1.76	0.031
553	GOTERM_BP_ALL	GO:0032496~response to lipopolysaccharide	64	1.75439	1.58594e-05	ENSCAFG00000019422, ENSCAFG00000018542, ENSCAFG00000018349, ENSCAFG00000001132, ENSCAFG00000008401, ENSCAFG00000013773, ENSCAFG00000008159, ENSCAFG00000013633, ENSCAFG00000017319, ENSCAFG00000028848, ENSCAFG00000007100, ENSCAFG00000000075, ENSCAFG00000003518, ENSCAFG00000010281, ENSCAFG00000018171, ENSCAFG00000001378, ENSCAFG00000030180, ENSCAFG00000016422, ENSCAFG00000019328, ENSCAFG00000009994,…	2859	155	11337	1.64	0.032
554	GOTERM_MF_FAT	GO:0008201~heparin binding	39	1.06908	1.85532e-05	ENSCAFG00000002301, ENSCAFG00000001133, ENSCAFG00000016608, ENSCAFG00000016228, ENSCAFG00000014616, ENSCAFG00000014880, ENSCAFG00000005970, ENSCAFG00000014923, ENSCAFG00000020276, ENSCAFG00000009519, ENSCAFG00000010161, ENSCAFG00000008557, ENSCAFG00000002753, ENSCAFG00000032695, ENSCAFG00000006702, ENSCAFG00000013763, ENSCAFG00000000696, ENSCAFG00000017027, ENSCAFG00000008692, ENSCAFG00000031965,…	2615	82	10510	1.91	0.032
555	GOTERM_MF_FAT	GO:0050839~cell adhesion molecule binding	24	0.657895	1.87769e-05	ENSCAFG00000018639, ENSCAFG00000001091, ENSCAFG00000012012, ENSCAFG00000017916, ENSCAFG00000000038, ENSCAFG00000001133, ENSCAFG00000013482, ENSCAFG00000015228, ENSCAFG00000031965, ENSCAFG00000029442, ENSCAFG00000011705, ENSCAFG00000004731, ENSCAFG00000005204, ENSCAFG00000017137, ENSCAFG00000020305, ENSCAFG00000020276, ENSCAFG00000010817, ENSCAFG00000004626, ENSCAFG00000010469, ENSCAFG00000029265,…	2615	41	10510	2.35	0.032
556	GOTERM_BP_ALL	GO:1903901~negative regulation of viral life cycle	27	0.740132	1.6544e-05	ENSCAFG00000004308, ENSCAFG00000003293, ENSCAFG00000002354, ENSCAFG00000030902, ENSCAFG00000002254, ENSCAFG00000013763, ENSCAFG00000031248, ENSCAFG00000013121, ENSCAFG00000009617, ENSCAFG00000008929, ENSCAFG00000017390, ENSCAFG00000017831, ENSCAFG00000010172, ENSCAFG00000019181, ENSCAFG00000031353, ENSCAFG00000029972, ENSCAFG00000019348, ENSCAFG00000017691, ENSCAFG00000023556, ENSCAFG00000018171,…	2859	48	11337	2.23	0.034
557	KEGG_PATHWAY	cfa04520:Adherens junction	34	0.932018	2.58749e-05	ENSCAFG00000008755, ENSCAFG00000006638, ENSCAFG00000005069, ENSCAFG00000011005, ENSCAFG00000016534, ENSCAFG00000001315, ENSCAFG00000005204, ENSCAFG00000000990, ENSCAFG00000005970, ENSCAFG00000012504, ENSCAFG00000020305, ENSCAFG00000004626, ENSCAFG00000008279, ENSCAFG00000018170, ENSCAFG00000007832, ENSCAFG00000011252, ENSCAFG00000010407, ENSCAFG00000005700, ENSCAFG00000018639, ENSCAFG00000008270,…	1532	66	5859	1.97	0.034
558	GOTERM_BP_ALL	GO:0051128~regulation of cellular component organization	452	12.3904	1.70015e-05	ENSCAFG00000015229, ENSCAFG00000018591, ENSCAFG00000006638, ENSCAFG00000008344, ENSCAFG00000000001, ENSCAFG00000005878, ENSCAFG00000005970, ENSCAFG00000015840, ENSCAFG00000012136, ENSCAFG00000016467, ENSCAFG00000000732, ENSCAFG00000015641, ENSCAFG00000003010, ENSCAFG00000010003, ENSCAFG00000016363, ENSCAFG00000006051, ENSCAFG00000009802, ENSCAFG00000014597, ENSCAFG00000007391, ENSCAFG00000009810,…	2859	1524	11337	1.18	0.035
559	GOTERM_BP_ALL	GO:0045597~positive regulation of cell differentiation	170	4.66009	1.71347e-05	ENSCAFG00000017621, ENSCAFG00000019298, ENSCAFG00000006638, ENSCAFG00000016077, ENSCAFG00000003411, ENSCAFG00000011005, ENSCAFG00000011236, ENSCAFG00000013735, ENSCAFG00000005306, ENSCAFG00000004143, ENSCAFG00000028848, ENSCAFG00000019521, ENSCAFG00000005970, ENSCAFG00000019633, ENSCAFG00000009680, ENSCAFG00000013538, ENSCAFG00000015137, ENSCAFG00000018752, ENSCAFG00000013320, ENSCAFG00000015641,…	2859	507	11337	1.33	0.035
560	GOTERM_BP_FAT	GO:0051094~positive regulation of developmental process	226	6.19518	1.72301e-05	ENSCAFG00000002364, ENSCAFG00000008755, ENSCAFG00000016863, ENSCAFG00000002189, ENSCAFG00000016077, ENSCAFG00000003411, ENSCAFG00000013735, ENSCAFG00000019521, ENSCAFG00000019633, ENSCAFG00000005970, ENSCAFG00000013538, ENSCAFG00000013320, ENSCAFG00000018752, ENSCAFG00000015641, ENSCAFG00000018170, ENSCAFG00000010003, ENSCAFG00000032695, ENSCAFG00000007391, ENSCAFG00000000609, ENSCAFG00000008959,…	2827	697	11109	1.27	0.035
561	GOTERM_BP_ALL	GO:0065009~regulation of molecular function	398	10.9101	1.75183e-05	ENSCAFG00000018591, ENSCAFG00000005970, ENSCAFG00000015840, ENSCAFG00000012136, ENSCAFG00000006249, ENSCAFG00000016467, ENSCAFG00000000732, ENSCAFG00000008351, ENSCAFG00000006051, ENSCAFG00000032695, ENSCAFG00000009802, ENSCAFG00000014591, ENSCAFG00000015996, ENSCAFG00000003004, ENSCAFG00000003979, ENSCAFG00000005259, ENSCAFG00000018672, ENSCAFG00000005256, ENSCAFG00000008340, ENSCAFG00000007075,…	2859	1325	11337	1.19	0.036
562	GOTERM_BP_FAT	GO:0050870~positive regulation of T cell activation	50	1.37061	1.75543e-05	ENSCAFG00000009887, ENSCAFG00000018349, ENSCAFG00000010625, ENSCAFG00000004675, ENSCAFG00000030400, ENSCAFG00000013538, ENSCAFG00000018752, ENSCAFG00000018171, ENSCAFG00000025002, ENSCAFG00000030180, ENSCAFG00000032693, ENSCAFG00000010090, ENSCAFG00000003404, ENSCAFG00000008959, ENSCAFG00000010686, ENSCAFG00000009498, ENSCAFG00000005019, ENSCAFG00000012941, ENSCAFG00000006349, ENSCAFG00000001778,…	2827	112	11109	1.75	0.036
563	GOTERM_BP_ALL	GO:0002699~positive regulation of immune effector process	48	1.31579	1.77491e-05	ENSCAFG00000019422, ENSCAFG00000018349, ENSCAFG00000012569, ENSCAFG00000008401, ENSCAFG00000018625, ENSCAFG00000013633, ENSCAFG00000011144, ENSCAFG00000029321, ENSCAFG00000017447, ENSCAFG00000004626, ENSCAFG00000003518, ENSCAFG00000015720, ENSCAFG00000004938, ENSCAFG00000002391, ENSCAFG00000011755, ENSCAFG00000011629, ENSCAFG00000009994, ENSCAFG00000003293, ENSCAFG00000014951, ENSCAFG00000016926,…	2859	107	11337	1.78	0.036
564	GOTERM_BP_ALL	GO:0009888~tissue development	346	9.48465	1.78319e-05	ENSCAFG00000029394, ENSCAFG00000009343, ENSCAFG00000008755, ENSCAFG00000016863, ENSCAFG00000023317, ENSCAFG00000006638, ENSCAFG00000003411, ENSCAFG00000016077, ENSCAFG00000008752, ENSCAFG00000005187, ENSCAFG00000019521, ENSCAFG00000012666, ENSCAFG00000019633, ENSCAFG00000016866, ENSCAFG00000005970, ENSCAFG00000005386, ENSCAFG00000013538, ENSCAFG00000006100, ENSCAFG00000018170, ENSCAFG00000013329,…	2859	1135	11337	1.21	0.036
565	GOTERM_BP_ALL	GO:0048534~hematopoietic or lymphoid organ development	182	4.98904	1.79724e-05	ENSCAFG00000009343, ENSCAFG00000006716, ENSCAFG00000010625, ENSCAFG00000019298, ENSCAFG00000008755, ENSCAFG00000014454, ENSCAFG00000003828, ENSCAFG00000019429, ENSCAFG00000004143, ENSCAFG00000028848, ENSCAFG00000008894, ENSCAFG00000019633, ENSCAFG00000031409, ENSCAFG00000006249, ENSCAFG00000006383, ENSCAFG00000013538, ENSCAFG00000000075, ENSCAFG00000018752, ENSCAFG00000017565, ENSCAFG00000018401,…	2859	549	11337	1.31	0.037
566	GOTERM_BP_ALL	GO:0044237~cellular metabolic process	1643	45.0384	1.85525e-05	ENSCAFG00000006638, ENSCAFG00000005187, ENSCAFG00000005188, ENSCAFG00000032081, ENSCAFG00000029776, ENSCAFG00000005970, ENSCAFG00000015840, ENSCAFG00000006249, ENSCAFG00000032690, ENSCAFG00000005194, ENSCAFG00000000732, ENSCAFG00000018584, ENSCAFG00000010003, ENSCAFG00000006244, ENSCAFG00000032694, ENSCAFG00000032695, ENSCAFG00000009802, ENSCAFG00000015855, ENSCAFG00000000206, ENSCAFG00000012285,…	2859	6135	11337	1.06	0.038
567	GOTERM_BP_ALL	GO:0098813~nuclear chromosome segregation	67	1.83662	1.86471e-05	ENSCAFG00000014454, ENSCAFG00000011140, ENSCAFG00000010836, ENSCAFG00000011236, ENSCAFG00000005204, ENSCAFG00000005878, ENSCAFG00000010838, ENSCAFG00000008618, ENSCAFG00000020225, ENSCAFG00000012136, ENSCAFG00000016467, ENSCAFG00000002661, ENSCAFG00000009538, ENSCAFG00000011273, ENSCAFG00000010762, ENSCAFG00000013980, ENSCAFG00000018395, ENSCAFG00000000987, ENSCAFG00000015521, ENSCAFG00000013722,…	2859	165	11337	1.61	0.038
568	GOTERM_BP_ALL	GO:0043903~regulation of symbiosis, encompassing mutualism through parasitism	84	2.30263	1.90879e-05	ENSCAFG00000018542, ENSCAFG00000030902, ENSCAFG00000013121, ENSCAFG00000000832, ENSCAFG00000008929, ENSCAFG00000020223, ENSCAFG00000009674, ENSCAFG00000014923, ENSCAFG00000019633, ENSCAFG00000000567, ENSCAFG00000007528, ENSCAFG00000014201, ENSCAFG00000023556, ENSCAFG00000018171, ENSCAFG00000005534, ENSCAFG00000005570, ENSCAFG00000006051, ENSCAFG00000003960, ENSCAFG00000015133, ENSCAFG00000005104,…	2859	219	11337	1.52	0.039
569	GOTERM_BP_ALL	GO:0070371~ERK1 and ERK2 cascade	65	1.7818	1.96529e-05	ENSCAFG00000018349, ENSCAFG00000008755, ENSCAFG00000008612, ENSCAFG00000030686, ENSCAFG00000004675, ENSCAFG00000008894, ENSCAFG00000000661, ENSCAFG00000015949, ENSCAFG00000017967, ENSCAFG00000009680, ENSCAFG00000000075, ENSCAFG00000003518, ENSCAFG00000001713, ENSCAFG00000006100, ENSCAFG00000018171, ENSCAFG00000010936, ENSCAFG00000032695, ENSCAFG00000014597, ENSCAFG00000008959, ENSCAFG00000000482,…	2859	159	11337	1.62	0.04
570	GOTERM_BP_FAT	GO:1903901~negative regulation of viral life cycle	27	0.740132	1.96539e-05	ENSCAFG00000004308, ENSCAFG00000003293, ENSCAFG00000002354, ENSCAFG00000030902, ENSCAFG00000002254, ENSCAFG00000013763, ENSCAFG00000031248, ENSCAFG00000013121, ENSCAFG00000009617, ENSCAFG00000008929, ENSCAFG00000017390, ENSCAFG00000017831, ENSCAFG00000010172, ENSCAFG00000019181, ENSCAFG00000031353, ENSCAFG00000029972, ENSCAFG00000019348, ENSCAFG00000017691, ENSCAFG00000023556, ENSCAFG00000018171,…	2827	48	11109	2.21	0.04
571	GOTERM_BP_FAT	GO:0002237~response to molecule of bacterial origin	68	1.86404	1.96976e-05	ENSCAFG00000019422, ENSCAFG00000018542, ENSCAFG00000018349, ENSCAFG00000001132, ENSCAFG00000008401, ENSCAFG00000013773, ENSCAFG00000008159, ENSCAFG00000013633, ENSCAFG00000017319, ENSCAFG00000028848, ENSCAFG00000007100, ENSCAFG00000000075, ENSCAFG00000003518, ENSCAFG00000010281, ENSCAFG00000018171, ENSCAFG00000001378, ENSCAFG00000030180, ENSCAFG00000008351, ENSCAFG00000016422, ENSCAFG00000019328,…	2827	167	11109	1.6	0.04
572	KEGG_PATHWAY	cfa04512:ECM-receptor interaction	40	1.09649	3.10527e-05	ENSCAFG00000009887, ENSCAFG00000030211, ENSCAFG00000011913, ENSCAFG00000015228, ENSCAFG00000029022, ENSCAFG00000017018, ENSCAFG00000014616, ENSCAFG00000013735, ENSCAFG00000000060, ENSCAFG00000013006, ENSCAFG00000019342, ENSCAFG00000002069, ENSCAFG00000018020, ENSCAFG00000006062, ENSCAFG00000018173, ENSCAFG00000024259, ENSCAFG00000014597, ENSCAFG00000014837, ENSCAFG00000014773, ENSCAFG00000006069,…	1532	83	5859	1.84	0.041
573	GOTERM_BP_FAT	GO:0032496~response to lipopolysaccharide	64	1.75439	2.14202e-05	ENSCAFG00000019422, ENSCAFG00000018542, ENSCAFG00000018349, ENSCAFG00000001132, ENSCAFG00000008401, ENSCAFG00000013773, ENSCAFG00000008159, ENSCAFG00000013633, ENSCAFG00000017319, ENSCAFG00000028848, ENSCAFG00000007100, ENSCAFG00000000075, ENSCAFG00000003518, ENSCAFG00000010281, ENSCAFG00000018171, ENSCAFG00000001378, ENSCAFG00000030180, ENSCAFG00000016422, ENSCAFG00000019328, ENSCAFG00000009994,…	2827	155	11109	1.62	0.044
574	GOTERM_BP_FAT	GO:0006259~DNA metabolic process	189	5.18092	2.16828e-05	ENSCAFG00000017159, ENSCAFG00000008755, ENSCAFG00000014454, ENSCAFG00000008612, ENSCAFG00000010084, ENSCAFG00000003411, ENSCAFG00000011005, ENSCAFG00000007771, ENSCAFG00000011236, ENSCAFG00000004052, ENSCAFG00000012332, ENSCAFG00000032081, ENSCAFG00000001621, ENSCAFG00000010838, ENSCAFG00000011144, ENSCAFG00000012136, ENSCAFG00000006383, ENSCAFG00000006249, ENSCAFG00000013677, ENSCAFG00000014201,…	2827	570	11109	1.3	0.044
575	GOTERM_BP_ALL	GO:0006261~DNA-dependent DNA replication	43	1.17873	2.16901e-05	ENSCAFG00000009220, ENSCAFG00000005143, ENSCAFG00000017159, ENSCAFG00000016106, ENSCAFG00000030542, ENSCAFG00000006271, ENSCAFG00000004052, ENSCAFG00000019611, ENSCAFG00000013710, ENSCAFG00000003458, ENSCAFG00000017033, ENSCAFG00000001621, ENSCAFG00000014880, ENSCAFG00000006383, ENSCAFG00000013677, ENSCAFG00000014748, ENSCAFG00000014201, ENSCAFG00000005728, ENSCAFG00000006598, ENSCAFG00000003683,…	2859	93	11337	1.83	0.044
576	KEGG_PATHWAY	cfa05200:Pathways in cancer	125	3.42654	3.42769e-05	ENSCAFG00000006716, ENSCAFG00000015704, ENSCAFG00000004844, ENSCAFG00000014275, ENSCAFG00000011335, ENSCAFG00000005870, ENSCAFG00000005302, ENSCAFG00000011005, ENSCAFG00000005187, ENSCAFG00000011236, ENSCAFG00000005970, ENSCAFG00000013273, ENSCAFG00000014923, ENSCAFG00000006383, ENSCAFG00000002046, ENSCAFG00000013538, ENSCAFG00000007832, ENSCAFG00000006062, ENSCAFG00000032695, ENSCAFG00000018173,…	1532	348	5859	1.37	0.045
577	GOTERM_BP_ALL	GO:0045088~regulation of innate immune response	58	1.58991	2.27133e-05	ENSCAFG00000023498, ENSCAFG00000009632, ENSCAFG00000024540, ENSCAFG00000010438, ENSCAFG00000008659, ENSCAFG00000000430, ENSCAFG00000003518, ENSCAFG00000010281, ENSCAFG00000008351, ENSCAFG00000004991, ENSCAFG00000003404, ENSCAFG00000003293, ENSCAFG00000008959, ENSCAFG00000011940, ENSCAFG00000000038, ENSCAFG00000009003, ENSCAFG00000013763, ENSCAFG00000007027, ENSCAFG00000011705, ENSCAFG00000009455,…	2859	138	11337	1.67	0.046
578	GOTERM_BP_FAT	GO:0051347~positive regulation of transferase activity	108	2.96053	2.2774e-05	ENSCAFG00000004844, ENSCAFG00000008118, ENSCAFG00000011140, ENSCAFG00000008755, ENSCAFG00000008612, ENSCAFG00000003411, ENSCAFG00000008894, ENSCAFG00000000373, ENSCAFG00000005970, ENSCAFG00000017967, ENSCAFG00000012136, ENSCAFG00000000075, ENSCAFG00000003518, ENSCAFG00000000732, ENSCAFG00000018170, ENSCAFG00000011755, ENSCAFG00000006051, ENSCAFG00000032695, ENSCAFG00000002174, ENSCAFG00000031965,…	2827	296	11109	1.43	0.046
579	GOTERM_BP_FAT	GO:0002699~positive regulation of immune effector process	48	1.31579	2.28017e-05	ENSCAFG00000019422, ENSCAFG00000018349, ENSCAFG00000012569, ENSCAFG00000008401, ENSCAFG00000018625, ENSCAFG00000013633, ENSCAFG00000011144, ENSCAFG00000029321, ENSCAFG00000017447, ENSCAFG00000004626, ENSCAFG00000003518, ENSCAFG00000015720, ENSCAFG00000004938, ENSCAFG00000002391, ENSCAFG00000011755, ENSCAFG00000011629, ENSCAFG00000009994, ENSCAFG00000003293, ENSCAFG00000014951, ENSCAFG00000016926,…	2827	107	11109	1.76	0.046
580	GOTERM_CC_ALL	GO:0044420~extracellular matrix component	37	1.01425	2.84568e-05	ENSCAFG00000011913, ENSCAFG00000008752, ENSCAFG00000002525, ENSCAFG00000017018, ENSCAFG00000013655, ENSCAFG00000013006, ENSCAFG00000019258, ENSCAFG00000010853, ENSCAFG00000019342, ENSCAFG00000002069, ENSCAFG00000018020, ENSCAFG00000006185, ENSCAFG00000010936, ENSCAFG00000019950, ENSCAFG00000006062, ENSCAFG00000018173, ENSCAFG00000014837, ENSCAFG00000016086, ENSCAFG00000006069, ENSCAFG00000016686,…	3150	78	12767	1.92	0.046
581	GOTERM_BP_ALL	GO:0002460~adaptive immune response based on somatic recombination of immune receptors built from immunoglobulin superfamily domains	57	1.5625	2.30483e-05	ENSCAFG00000018542, ENSCAFG00000008401, ENSCAFG00000007464, ENSCAFG00000013633, ENSCAFG00000011144, ENSCAFG00000006249, ENSCAFG00000018752, ENSCAFG00000005627, ENSCAFG00000030180, ENSCAFG00000002391, ENSCAFG00000011755, ENSCAFG00000009994, ENSCAFG00000003293, ENSCAFG00000014951, ENSCAFG00000002138, ENSCAFG00000008959, ENSCAFG00000010686, ENSCAFG00000000038, ENSCAFG00000009498, ENSCAFG00000005019,…	2859	135	11337	1.67	0.047
582	GOTERM_BP_FAT	GO:0006464~cellular protein modification process	609	16.6941	2.37506e-05	ENSCAFG00000006638, ENSCAFG00000005188, ENSCAFG00000000001, ENSCAFG00000032081, ENSCAFG00000005878, ENSCAFG00000005970, ENSCAFG00000015840, ENSCAFG00000006249, ENSCAFG00000012136, ENSCAFG00000006819, ENSCAFG00000016467, ENSCAFG00000015642, ENSCAFG00000006100, ENSCAFG00000018584, ENSCAFG00000008351, ENSCAFG00000010003, ENSCAFG00000006051, ENSCAFG00000032695, ENSCAFG00000003116, ENSCAFG00000014597,…	2827	2098	11109	1.14	0.048
583	GOTERM_BP_FAT	GO:0036211~protein modification process	609	16.6941	2.37506e-05	ENSCAFG00000006638, ENSCAFG00000005188, ENSCAFG00000000001, ENSCAFG00000032081, ENSCAFG00000005878, ENSCAFG00000005970, ENSCAFG00000015840, ENSCAFG00000006249, ENSCAFG00000012136, ENSCAFG00000006819, ENSCAFG00000016467, ENSCAFG00000015642, ENSCAFG00000006100, ENSCAFG00000018584, ENSCAFG00000008351, ENSCAFG00000010003, ENSCAFG00000006051, ENSCAFG00000032695, ENSCAFG00000003116, ENSCAFG00000014597,…	2827	2098	11109	1.14	0.048
584	GOTERM_CC_ALL	GO:0005913~cell-cell adherens junction	22	0.60307	3.00046e-05	ENSCAFG00000001930, ENSCAFG00000001141, ENSCAFG00000018639, ENSCAFG00000012012, ENSCAFG00000000038, ENSCAFG00000013482, ENSCAFG00000001315, ENSCAFG00000016534, ENSCAFG00000011705, ENSCAFG00000005204, ENSCAFG00000020305, ENSCAFG00000010817, ENSCAFG00000010469, ENSCAFG00000004626, ENSCAFG00000000444, ENSCAFG00000015499, ENSCAFG00000001372, ENSCAFG00000015912, ENSCAFG00000011731, ENSCAFG00000018085,…	3150	37	12767	2.41	0.048
585	UP_KEYWORDS	Tyrosine-protein kinase	32	0.877193	3.54329e-05	ENSCAFG00000006716, ENSCAFG00000010625, ENSCAFG00000008755, ENSCAFG00000019138, ENSCAFG00000009632, ENSCAFG00000007131, ENSCAFG00000017945, ENSCAFG00000016011, ENSCAFG00000005970, ENSCAFG00000005288, ENSCAFG00000001713, ENSCAFG00000007122, ENSCAFG00000017565, ENSCAFG00000015159, ENSCAFG00000018214, ENSCAFG00000018219, ENSCAFG00000018170, ENSCAFG00000024725, ENSCAFG00000002065, ENSCAFG00000003406,…	3521	67	14981	2.03	0.048
586	GOTERM_CC_DIRECT	GO:0031012~extracellular matrix	42	1.15132	3.16037e-05	ENSCAFG00000018524, ENSCAFG00000011002, ENSCAFG00000003228, ENSCAFG00000023335, ENSCAFG00000012718, ENSCAFG00000015228, ENSCAFG00000008404, ENSCAFG00000002525, ENSCAFG00000016228, ENSCAFG00000014616, ENSCAFG00000004555, ENSCAFG00000020110, ENSCAFG00000000934, ENSCAFG00000000074, ENSCAFG00000015013, ENSCAFG00000011555, ENSCAFG00000002309, ENSCAFG00000005570, ENSCAFG00000032695, ENSCAFG00000005537,…	3150	93	12767	1.83	0.049
587	GOTERM_BP_ALL	GO:0000165~MAPK cascade	152	4.16667	2.52714e-05	ENSCAFG00000019422, ENSCAFG00000019298, ENSCAFG00000008755, ENSCAFG00000008612, ENSCAFG00000003411, ENSCAFG00000010676, ENSCAFG00000008894, ENSCAFG00000005970, ENSCAFG00000017967, ENSCAFG00000009680, ENSCAFG00000006819, ENSCAFG00000000075, ENSCAFG00000003518, ENSCAFG00000006100, ENSCAFG00000015642, ENSCAFG00000018171, ENSCAFG00000010281, ENSCAFG00000018170, ENSCAFG00000011755, ENSCAFG00000010090,…	2859	448	11337	1.35	0.051
588	GOTERM_BP_FAT	GO:0098813~nuclear chromosome segregation	67	1.83662	2.53497e-05	ENSCAFG00000014454, ENSCAFG00000011140, ENSCAFG00000010836, ENSCAFG00000011236, ENSCAFG00000005204, ENSCAFG00000005878, ENSCAFG00000010838, ENSCAFG00000008618, ENSCAFG00000020225, ENSCAFG00000012136, ENSCAFG00000016467, ENSCAFG00000002661, ENSCAFG00000009538, ENSCAFG00000011273, ENSCAFG00000010762, ENSCAFG00000013980, ENSCAFG00000018395, ENSCAFG00000000987, ENSCAFG00000015521, ENSCAFG00000013722,…	2827	165	11109	1.6	0.051
589	GOTERM_CC_ALL	GO:0043234~protein complex	794	21.7654	3.14279e-05	ENSCAFG00000005188, ENSCAFG00000032081, ENSCAFG00000005970, ENSCAFG00000005386, ENSCAFG00000006819, ENSCAFG00000014201, ENSCAFG00000016467, ENSCAFG00000000939, ENSCAFG00000000732, ENSCAFG00000015641, ENSCAFG00000018584, ENSCAFG00000018395, ENSCAFG00000003116, ENSCAFG00000014597, ENSCAFG00000015855, ENSCAFG00000000203, ENSCAFG00000007394, ENSCAFG00000012489, ENSCAFG00000000941, ENSCAFG00000006825,…	3150	2881	12767	1.12	0.051
590	GOTERM_BP_ALL	GO:0010467~gene expression	859	23.5471	2.55871e-05	ENSCAFG00000006638, ENSCAFG00000005187, ENSCAFG00000032081, ENSCAFG00000000008, ENSCAFG00000029776, ENSCAFG00000005970, ENSCAFG00000005386, ENSCAFG00000006249, ENSCAFG00000032690, ENSCAFG00000006431, ENSCAFG00000015642, ENSCAFG00000018584, ENSCAFG00000006244, ENSCAFG00000006051, ENSCAFG00000032694, ENSCAFG00000032695, ENSCAFG00000014205, ENSCAFG00000009802, ENSCAFG00000003116, ENSCAFG00000014591,…	2859	3070	11337	1.11	0.052
591	GOTERM_BP_FAT	GO:0070371~ERK1 and ERK2 cascade	65	1.7818	2.65511e-05	ENSCAFG00000018349, ENSCAFG00000008755, ENSCAFG00000008612, ENSCAFG00000030686, ENSCAFG00000004675, ENSCAFG00000008894, ENSCAFG00000000661, ENSCAFG00000015949, ENSCAFG00000017967, ENSCAFG00000009680, ENSCAFG00000000075, ENSCAFG00000003518, ENSCAFG00000001713, ENSCAFG00000006100, ENSCAFG00000018171, ENSCAFG00000010936, ENSCAFG00000032695, ENSCAFG00000014597, ENSCAFG00000008959, ENSCAFG00000000482,…	2827	159	11109	1.61	0.054
592	GOTERM_BP_FAT	GO:0043903~regulation of symbiosis, encompassing mutualism through parasitism	84	2.30263	2.71231e-05	ENSCAFG00000018542, ENSCAFG00000030902, ENSCAFG00000013121, ENSCAFG00000000832, ENSCAFG00000008929, ENSCAFG00000020223, ENSCAFG00000009674, ENSCAFG00000014923, ENSCAFG00000019633, ENSCAFG00000000567, ENSCAFG00000007528, ENSCAFG00000014201, ENSCAFG00000023556, ENSCAFG00000018171, ENSCAFG00000005534, ENSCAFG00000005570, ENSCAFG00000006051, ENSCAFG00000003960, ENSCAFG00000015133, ENSCAFG00000005104,…	2827	219	11109	1.51	0.055
593	GOTERM_BP_FAT	GO:0006261~DNA-dependent DNA replication	43	1.17873	2.73511e-05	ENSCAFG00000009220, ENSCAFG00000005143, ENSCAFG00000017159, ENSCAFG00000016106, ENSCAFG00000030542, ENSCAFG00000006271, ENSCAFG00000004052, ENSCAFG00000019611, ENSCAFG00000013710, ENSCAFG00000003458, ENSCAFG00000017033, ENSCAFG00000001621, ENSCAFG00000014880, ENSCAFG00000006383, ENSCAFG00000013677, ENSCAFG00000014748, ENSCAFG00000014201, ENSCAFG00000005728, ENSCAFG00000006598, ENSCAFG00000003683,…	2827	93	11109	1.82	0.056
594	GOTERM_BP_ALL	GO:0019058~viral life cycle	61	1.67215	2.74184e-05	ENSCAFG00000030902, ENSCAFG00000013121, ENSCAFG00000000832, ENSCAFG00000008929, ENSCAFG00000020223, ENSCAFG00000019633, ENSCAFG00000000567, ENSCAFG00000023556, ENSCAFG00000018171, ENSCAFG00000006051, ENSCAFG00000003404, ENSCAFG00000004308, ENSCAFG00000014597, ENSCAFG00000003293, ENSCAFG00000002354, ENSCAFG00000017085, ENSCAFG00000003402, ENSCAFG00000013763, ENSCAFG00000010657, ENSCAFG00000017639,…	2859	148	11337	1.63	0.056
595	GOTERM_BP_ALL	GO:0010556~regulation of macromolecule biosynthetic process	615	16.8586	2.81043e-05	ENSCAFG00000006638, ENSCAFG00000029673, ENSCAFG00000005187, ENSCAFG00000000001, ENSCAFG00000012332, ENSCAFG00000032081, ENSCAFG00000029776, ENSCAFG00000005970, ENSCAFG00000012136, ENSCAFG00000032690, ENSCAFG00000009945, ENSCAFG00000015642, ENSCAFG00000000732, ENSCAFG00000008351, ENSCAFG00000006051, ENSCAFG00000001892, ENSCAFG00000032694, ENSCAFG00000032695, ENSCAFG00000009802, ENSCAFG00000014597,…	2859	2142	11337	1.14	0.057
596	GOTERM_BP_ALL	GO:1901699~cellular response to nitrogen compound	99	2.71382	2.82084e-05	ENSCAFG00000004844, ENSCAFG00000008755, ENSCAFG00000008612, ENSCAFG00000003411, ENSCAFG00000013121, ENSCAFG00000005306, ENSCAFG00000000001, ENSCAFG00000008894, ENSCAFG00000011434, ENSCAFG00000007100, ENSCAFG00000002804, ENSCAFG00000015782, ENSCAFG00000006062, ENSCAFG00000010090, ENSCAFG00000003404, ENSCAFG00000008959, ENSCAFG00000003402, ENSCAFG00000012489, ENSCAFG00000013136, ENSCAFG00000007626,…	2859	270	11337	1.45	0.057
597	GOTERM_BP_FAT	GO:0045597~positive regulation of cell differentiation	170	4.66009	2.91694e-05	ENSCAFG00000017621, ENSCAFG00000019298, ENSCAFG00000006638, ENSCAFG00000016077, ENSCAFG00000003411, ENSCAFG00000011005, ENSCAFG00000011236, ENSCAFG00000013735, ENSCAFG00000005306, ENSCAFG00000004143, ENSCAFG00000028848, ENSCAFG00000019521, ENSCAFG00000005970, ENSCAFG00000019633, ENSCAFG00000009680, ENSCAFG00000013538, ENSCAFG00000015137, ENSCAFG00000018752, ENSCAFG00000013320, ENSCAFG00000015641,…	2827	507	11109	1.32	0.059
598	GOTERM_BP_ALL	GO:0045786~negative regulation of cell cycle	91	2.49452	2.94494e-05	ENSCAFG00000015266, ENSCAFG00000014454, ENSCAFG00000003411, ENSCAFG00000011005, ENSCAFG00000030397, ENSCAFG00000007771, ENSCAFG00000015887, ENSCAFG00000005204, ENSCAFG00000009595, ENSCAFG00000007837, ENSCAFG00000001998, ENSCAFG00000001996, ENSCAFG00000016467, ENSCAFG00000003623, ENSCAFG00000030112, ENSCAFG00000001372, ENSCAFG00000002233, ENSCAFG00000010762, ENSCAFG00000009431, ENSCAFG00000032695,…	2859	244	11337	1.48	0.06
599	GOTERM_BP_FAT	GO:0045088~regulation of innate immune response	58	1.58991	3.0023e-05	ENSCAFG00000023498, ENSCAFG00000009632, ENSCAFG00000024540, ENSCAFG00000010438, ENSCAFG00000008659, ENSCAFG00000000430, ENSCAFG00000003518, ENSCAFG00000010281, ENSCAFG00000008351, ENSCAFG00000004991, ENSCAFG00000003404, ENSCAFG00000003293, ENSCAFG00000008959, ENSCAFG00000011940, ENSCAFG00000000038, ENSCAFG00000009003, ENSCAFG00000013763, ENSCAFG00000007027, ENSCAFG00000011705, ENSCAFG00000009455,…	2827	138	11109	1.65	0.061
600	GOTERM_BP_ALL	GO:0051276~chromosome organization	212	5.8114	3.0365e-05	ENSCAFG00000015229, ENSCAFG00000008755, ENSCAFG00000006638, ENSCAFG00000003411, ENSCAFG00000010836, ENSCAFG00000012332, ENSCAFG00000005878, ENSCAFG00000002464, ENSCAFG00000010838, ENSCAFG00000012136, ENSCAFG00000016467, ENSCAFG00000000939, ENSCAFG00000002661, ENSCAFG00000000732, ENSCAFG00000013739, ENSCAFG00000009058, ENSCAFG00000018395, ENSCAFG00000016080, ENSCAFG00000002354, ENSCAFG00000010615,…	2859	659	11337	1.28	0.062
601	GOTERM_BP_FAT	GO:0002460~adaptive immune response based on somatic recombination of immune receptors built from immunoglobulin superfamily domains	57	1.5625	3.03707e-05	ENSCAFG00000018542, ENSCAFG00000008401, ENSCAFG00000007464, ENSCAFG00000013633, ENSCAFG00000011144, ENSCAFG00000006249, ENSCAFG00000018752, ENSCAFG00000005627, ENSCAFG00000030180, ENSCAFG00000002391, ENSCAFG00000011755, ENSCAFG00000009994, ENSCAFG00000003293, ENSCAFG00000014951, ENSCAFG00000002138, ENSCAFG00000008959, ENSCAFG00000010686, ENSCAFG00000000038, ENSCAFG00000009498, ENSCAFG00000005019,…	2827	135	11109	1.66	0.062
602	GOTERM_BP_ALL	GO:0002700~regulation of production of molecular mediator of immune response	36	0.986842	3.12044e-05	ENSCAFG00000003701, ENSCAFG00000019422, ENSCAFG00000008400, ENSCAFG00000013633, ENSCAFG00000011144, ENSCAFG00000006249, ENSCAFG00000029321, ENSCAFG00000017447, ENSCAFG00000003518, ENSCAFG00000013320, ENSCAFG00000010358, ENSCAFG00000003746, ENSCAFG00000002391, ENSCAFG00000011629, ENSCAFG00000018945, ENSCAFG00000010189, ENSCAFG00000009994, ENSCAFG00000003293, ENSCAFG00000014951, ENSCAFG00000017916,…	2859	74	11337	1.93	0.063
603	GOTERM_BP_FAT	GO:0048534~hematopoietic or lymphoid organ development	182	4.98904	3.1601e-05	ENSCAFG00000009343, ENSCAFG00000006716, ENSCAFG00000010625, ENSCAFG00000019298, ENSCAFG00000008755, ENSCAFG00000014454, ENSCAFG00000003828, ENSCAFG00000019429, ENSCAFG00000004143, ENSCAFG00000028848, ENSCAFG00000008894, ENSCAFG00000019633, ENSCAFG00000031409, ENSCAFG00000006249, ENSCAFG00000006383, ENSCAFG00000013538, ENSCAFG00000000075, ENSCAFG00000018752, ENSCAFG00000017565, ENSCAFG00000018401,…	2827	549	11109	1.3	0.064
604	GOTERM_CC_ALL	GO:0000779~condensed chromosome, centromeric region	21	0.575658	4.06044e-05	ENSCAFG00000012352, ENSCAFG00000020077, ENSCAFG00000010920, ENSCAFG00000005302, ENSCAFG00000014085, ENSCAFG00000008877, ENSCAFG00000017008, ENSCAFG00000017658, ENSCAFG00000006507, ENSCAFG00000011859, ENSCAFG00000008618, ENSCAFG00000007184, ENSCAFG00000029331, ENSCAFG00000004457, ENSCAFG00000028941, ENSCAFG00000007062, ENSCAFG00000011899, ENSCAFG00000005806, ENSCAFG00000016992, ENSCAFG00000018395,…	3150	35	12767	2.43	0.065
605	GOTERM_CC_ALL	GO:0000776~kinetochore	38	1.04167	4.09717e-05	ENSCAFG00000012352, ENSCAFG00000019298, ENSCAFG00000016039, ENSCAFG00000005302, ENSCAFG00000029836, ENSCAFG00000007717, ENSCAFG00000008877, ENSCAFG00000015888, ENSCAFG00000011859, ENSCAFG00000008618, ENSCAFG00000007837, ENSCAFG00000012136, ENSCAFG00000007184, ENSCAFG00000006593, ENSCAFG00000007062, ENSCAFG00000016467, ENSCAFG00000016992, ENSCAFG00000007282, ENSCAFG00000018395, ENSCAFG00000020331,…	3150	82	12767	1.88	0.066
606	KEGG_PATHWAY	cfa04151:PI3K-Akt signaling pathway	109	2.98794	5.00666e-05	ENSCAFG00000008612, ENSCAFG00000014275, ENSCAFG00000011335, ENSCAFG00000015228, ENSCAFG00000013735, ENSCAFG00000014923, ENSCAFG00000005970, ENSCAFG00000002046, ENSCAFG00000018752, ENSCAFG00000003518, ENSCAFG00000018170, ENSCAFG00000008351, ENSCAFG00000006062, ENSCAFG00000018173, ENSCAFG00000032695, ENSCAFG00000024259, ENSCAFG00000014597, ENSCAFG00000003406, ENSCAFG00000014282, ENSCAFG00000000482,…	1532	298	5859	1.4	0.066
607	GOTERM_BP_ALL	GO:0023014~signal transduction by protein phosphorylation	152	4.16667	3.27376e-05	ENSCAFG00000019422, ENSCAFG00000019298, ENSCAFG00000008755, ENSCAFG00000008612, ENSCAFG00000003411, ENSCAFG00000010676, ENSCAFG00000008894, ENSCAFG00000005970, ENSCAFG00000017967, ENSCAFG00000009680, ENSCAFG00000006819, ENSCAFG00000000075, ENSCAFG00000003518, ENSCAFG00000006100, ENSCAFG00000015642, ENSCAFG00000018171, ENSCAFG00000010281, ENSCAFG00000018170, ENSCAFG00000011755, ENSCAFG00000010090,…	2859	450	11337	1.34	0.067
608	GOTERM_BP_ALL	GO:1901987~regulation of cell cycle phase transition	62	1.69956	3.38854e-05	ENSCAFG00000014454, ENSCAFG00000011140, ENSCAFG00000005302, ENSCAFG00000003411, ENSCAFG00000030397, ENSCAFG00000006290, ENSCAFG00000016031, ENSCAFG00000005878, ENSCAFG00000009595, ENSCAFG00000003382, ENSCAFG00000020225, ENSCAFG00000014458, ENSCAFG00000001996, ENSCAFG00000016467, ENSCAFG00000003623, ENSCAFG00000008557, ENSCAFG00000016085, ENSCAFG00000032693, ENSCAFG00000016363, ENSCAFG00000013980,…	2859	152	11337	1.62	0.069
609	GOTERM_BP_ALL	GO:1900180~regulation of protein localization to nucleus	61	1.67215	3.47667e-05	ENSCAFG00000016863, ENSCAFG00000016826, ENSCAFG00000008755, ENSCAFG00000013474, ENSCAFG00000006638, ENSCAFG00000010084, ENSCAFG00000016077, ENSCAFG00000011236, ENSCAFG00000019521, ENSCAFG00000009595, ENSCAFG00000017967, ENSCAFG00000003518, ENSCAFG00000007870, ENSCAFG00000000732, ENSCAFG00000013368, ENSCAFG00000016890, ENSCAFG00000018584, ENSCAFG00000001378, ENSCAFG00000030180, ENSCAFG00000008351,…	2859	149	11337	1.62	0.071
610	GOTERM_BP_ALL	GO:0050790~regulation of catalytic activity	297	8.14145	3.51292e-05	ENSCAFG00000010625, ENSCAFG00000008755, ENSCAFG00000016769, ENSCAFG00000003411, ENSCAFG00000013735, ENSCAFG00000008894, ENSCAFG00000002464, ENSCAFG00000012666, ENSCAFG00000005970, ENSCAFG00000015840, ENSCAFG00000012136, ENSCAFG00000008696, ENSCAFG00000003518, ENSCAFG00000013320, ENSCAFG00000016467, ENSCAFG00000000732, ENSCAFG00000018171, ENSCAFG00000018170, ENSCAFG00000008557, ENSCAFG00000019835,…	2859	965	11337	1.22	0.071
611	GOTERM_BP_ALL	GO:0060548~negative regulation of cell death	178	4.87939	3.61833e-05	ENSCAFG00000010421, ENSCAFG00000018506, ENSCAFG00000009343, ENSCAFG00000008755, ENSCAFG00000016863, ENSCAFG00000011140, ENSCAFG00000016769, ENSCAFG00000006638, ENSCAFG00000001133, ENSCAFG00000005302, ENSCAFG00000014319, ENSCAFG00000012475, ENSCAFG00000011005, ENSCAFG00000005306, ENSCAFG00000003384, ENSCAFG00000019521, ENSCAFG00000019633, ENSCAFG00000006819, ENSCAFG00000002804, ENSCAFG00000016467,…	2859	541	11337	1.3	0.074
612	GOTERM_BP_FAT	GO:0019058~viral life cycle	61	1.67215	3.64797e-05	ENSCAFG00000030902, ENSCAFG00000013121, ENSCAFG00000000832, ENSCAFG00000008929, ENSCAFG00000020223, ENSCAFG00000019633, ENSCAFG00000000567, ENSCAFG00000023556, ENSCAFG00000018171, ENSCAFG00000006051, ENSCAFG00000003404, ENSCAFG00000004308, ENSCAFG00000014597, ENSCAFG00000003293, ENSCAFG00000002354, ENSCAFG00000017085, ENSCAFG00000003402, ENSCAFG00000013763, ENSCAFG00000010657, ENSCAFG00000017639,…	2827	148	11109	1.62	0.074
613	GOTERM_BP_FAT	GO:0002700~regulation of production of molecular mediator of immune response	36	0.986842	3.82676e-05	ENSCAFG00000003701, ENSCAFG00000019422, ENSCAFG00000008400, ENSCAFG00000013633, ENSCAFG00000011144, ENSCAFG00000006249, ENSCAFG00000029321, ENSCAFG00000017447, ENSCAFG00000003518, ENSCAFG00000013320, ENSCAFG00000010358, ENSCAFG00000003746, ENSCAFG00000002391, ENSCAFG00000011629, ENSCAFG00000018945, ENSCAFG00000010189, ENSCAFG00000009994, ENSCAFG00000003293, ENSCAFG00000014951, ENSCAFG00000017916,…	2827	74	11109	1.91	0.078
614	GOTERM_BP_ALL	GO:0044839~cell cycle G2/M phase transition	34	0.932018	3.93346e-05	ENSCAFG00000001835, ENSCAFG00000011140, ENSCAFG00000014454, ENSCAFG00000016769, ENSCAFG00000005302, ENSCAFG00000031644, ENSCAFG00000005856, ENSCAFG00000003539, ENSCAFG00000010551, ENSCAFG00000020403, ENSCAFG00000016031, ENSCAFG00000005450, ENSCAFG00000015642, ENSCAFG00000004162, ENSCAFG00000001898, ENSCAFG00000004382, ENSCAFG00000016085, ENSCAFG00000008557, ENSCAFG00000016925, ENSCAFG00000017658,…	2859	69	11337	1.95	0.08
615	GOTERM_BP_DIRECT	GO:0001525~angiogenesis	46	1.26096	4.18493e-05	ENSCAFG00000018506, ENSCAFG00000001091, ENSCAFG00000004931, ENSCAFG00000002420, ENSCAFG00000016530, ENSCAFG00000023602, ENSCAFG00000011022, ENSCAFG00000016700, ENSCAFG00000008409, ENSCAFG00000005675, ENSCAFG00000005970, ENSCAFG00000019993, ENSCAFG00000014577, ENSCAFG00000029265, ENSCAFG00000000136, ENSCAFG00000001378, ENSCAFG00000006164, ENSCAFG00000002627, ENSCAFG00000030180, ENSCAFG00000001217,…	2859	104	11337	1.75	0.08
616	KEGG_PATHWAY	cfa04514:Cell adhesion molecules (CAMs)	50	1.37061	6.04012e-05	ENSCAFG00000030211, ENSCAFG00000015177, ENSCAFG00000007464, ENSCAFG00000011147, ENSCAFG00000012666, ENSCAFG00000007036, ENSCAFG00000011234, ENSCAFG00000018639, ENSCAFG00000009994, ENSCAFG00000014597, ENSCAFG00000017779, ENSCAFG00000000038, ENSCAFG00000031652, ENSCAFG00000010718, ENSCAFG00000009810, ENSCAFG00000020413, ENSCAFG00000000848, ENSCAFG00000000806, ENSCAFG00000003833, ENSCAFG00000011740,…	1532	114	5859	1.68	0.08
617	GOTERM_BP_ALL	GO:0043069~negative regulation of programmed cell death	168	4.60526	3.99536e-05	ENSCAFG00000010421, ENSCAFG00000018506, ENSCAFG00000009343, ENSCAFG00000008755, ENSCAFG00000011140, ENSCAFG00000016863, ENSCAFG00000016769, ENSCAFG00000006638, ENSCAFG00000005302, ENSCAFG00000014319, ENSCAFG00000012475, ENSCAFG00000011005, ENSCAFG00000005306, ENSCAFG00000003384, ENSCAFG00000019521, ENSCAFG00000019633, ENSCAFG00000006819, ENSCAFG00000002804, ENSCAFG00000016467, ENSCAFG00000020131,…	2859	507	11337	1.31	0.081
618	GOTERM_BP_ALL	GO:0000086~G2/M transition of mitotic cell cycle	30	0.822368	4.07037e-05	ENSCAFG00000001835, ENSCAFG00000014454, ENSCAFG00000016769, ENSCAFG00000031644, ENSCAFG00000005302, ENSCAFG00000005856, ENSCAFG00000003539, ENSCAFG00000010551, ENSCAFG00000020403, ENSCAFG00000016031, ENSCAFG00000005450, ENSCAFG00000015642, ENSCAFG00000004162, ENSCAFG00000001898, ENSCAFG00000004382, ENSCAFG00000016085, ENSCAFG00000008557, ENSCAFG00000016925, ENSCAFG00000017658, ENSCAFG00000012385,…	2859	58	11337	2.05	0.083
619	GOTERM_BP_FAT	GO:0065009~regulation of molecular function	398	10.9101	4.10373e-05	ENSCAFG00000018591, ENSCAFG00000005970, ENSCAFG00000015840, ENSCAFG00000012136, ENSCAFG00000006249, ENSCAFG00000016467, ENSCAFG00000000732, ENSCAFG00000008351, ENSCAFG00000006051, ENSCAFG00000032695, ENSCAFG00000009802, ENSCAFG00000014591, ENSCAFG00000015996, ENSCAFG00000003004, ENSCAFG00000003979, ENSCAFG00000005259, ENSCAFG00000018672, ENSCAFG00000005256, ENSCAFG00000008340, ENSCAFG00000007075,…	2827	1325	11109	1.18	0.083
620	GOTERM_BP_ALL	GO:0048731~system development	759	20.8059	4.11423e-05	ENSCAFG00000006716, ENSCAFG00000015229, ENSCAFG00000012331, ENSCAFG00000012478, ENSCAFG00000006638, ENSCAFG00000003828, ENSCAFG00000005187, ENSCAFG00000031409, ENSCAFG00000005970, ENSCAFG00000005386, ENSCAFG00000006249, ENSCAFG00000006819, ENSCAFG00000015641, ENSCAFG00000015782, ENSCAFG00000010003, ENSCAFG00000006051, ENSCAFG00000016363, ENSCAFG00000032695, ENSCAFG00000006248, ENSCAFG00000014597,…	2859	2695	11337	1.12	0.084
621	GOTERM_BP_FAT	GO:0000165~MAPK cascade	152	4.16667	4.1266e-05	ENSCAFG00000019422, ENSCAFG00000019298, ENSCAFG00000008755, ENSCAFG00000008612, ENSCAFG00000003411, ENSCAFG00000010676, ENSCAFG00000008894, ENSCAFG00000005970, ENSCAFG00000017967, ENSCAFG00000009680, ENSCAFG00000006819, ENSCAFG00000000075, ENSCAFG00000003518, ENSCAFG00000006100, ENSCAFG00000015642, ENSCAFG00000018171, ENSCAFG00000010281, ENSCAFG00000018170, ENSCAFG00000011755, ENSCAFG00000010090,…	2827	448	11109	1.33	0.084
622	GOTERM_BP_FAT	GO:1901699~cellular response to nitrogen compound	99	2.71382	4.12755e-05	ENSCAFG00000004844, ENSCAFG00000008755, ENSCAFG00000008612, ENSCAFG00000003411, ENSCAFG00000013121, ENSCAFG00000005306, ENSCAFG00000000001, ENSCAFG00000008894, ENSCAFG00000011434, ENSCAFG00000007100, ENSCAFG00000002804, ENSCAFG00000015782, ENSCAFG00000006062, ENSCAFG00000010090, ENSCAFG00000003404, ENSCAFG00000008959, ENSCAFG00000003402, ENSCAFG00000012489, ENSCAFG00000013136, ENSCAFG00000007626,…	2827	270	11109	1.44	0.084
623	GOTERM_BP_FAT	GO:0051128~regulation of cellular component organization	452	12.3904	4.14582e-05	ENSCAFG00000015229, ENSCAFG00000018591, ENSCAFG00000006638, ENSCAFG00000008344, ENSCAFG00000000001, ENSCAFG00000005878, ENSCAFG00000005970, ENSCAFG00000015840, ENSCAFG00000012136, ENSCAFG00000016467, ENSCAFG00000000732, ENSCAFG00000015641, ENSCAFG00000003010, ENSCAFG00000010003, ENSCAFG00000016363, ENSCAFG00000006051, ENSCAFG00000009802, ENSCAFG00000014597, ENSCAFG00000007391, ENSCAFG00000009810,…	2827	1524	11109	1.17	0.084
624	GOTERM_BP_ALL	GO:0071103~DNA conformation change	51	1.39803	4.14717e-05	ENSCAFG00000009220, ENSCAFG00000005143, ENSCAFG00000031931, ENSCAFG00000004052, ENSCAFG00000024350, ENSCAFG00000009674, ENSCAFG00000002464, ENSCAFG00000019070, ENSCAFG00000002661, ENSCAFG00000000939, ENSCAFG00000005728, ENSCAFG00000009538, ENSCAFG00000000335, ENSCAFG00000009058, ENSCAFG00000013980, ENSCAFG00000016080, ENSCAFG00000002729, ENSCAFG00000016714, ENSCAFG00000001076, ENSCAFG00000012890,…	2859	119	11337	1.7	0.084
625	GOTERM_BP_ALL	GO:0002440~production of molecular mediator of immune response	47	1.28838	4.20173e-05	ENSCAFG00000003701, ENSCAFG00000019422, ENSCAFG00000008400, ENSCAFG00000014130, ENSCAFG00000013633, ENSCAFG00000011144, ENSCAFG00000029321, ENSCAFG00000006249, ENSCAFG00000017447, ENSCAFG00000013320, ENSCAFG00000018752, ENSCAFG00000003518, ENSCAFG00000010358, ENSCAFG00000031149, ENSCAFG00000000814, ENSCAFG00000008351, ENSCAFG00000003746, ENSCAFG00000002391, ENSCAFG00000011629, ENSCAFG00000018945,…	2859	107	11337	1.74	0.085
626	GOTERM_BP_FAT	GO:0045786~negative regulation of cell cycle	91	2.49452	4.22783e-05	ENSCAFG00000015266, ENSCAFG00000014454, ENSCAFG00000003411, ENSCAFG00000011005, ENSCAFG00000030397, ENSCAFG00000007771, ENSCAFG00000015887, ENSCAFG00000005204, ENSCAFG00000009595, ENSCAFG00000007837, ENSCAFG00000001998, ENSCAFG00000001996, ENSCAFG00000016467, ENSCAFG00000003623, ENSCAFG00000030112, ENSCAFG00000001372, ENSCAFG00000002233, ENSCAFG00000010762, ENSCAFG00000009431, ENSCAFG00000032695,…	2827	244	11109	1.47	0.086
627	GOTERM_BP_ALL	GO:0043900~regulation of multi-organism process	100	2.74123	4.42529e-05	ENSCAFG00000030902, ENSCAFG00000013121, ENSCAFG00000009674, ENSCAFG00000014923, ENSCAFG00000000567, ENSCAFG00000019633, ENSCAFG00000014201, ENSCAFG00000018171, ENSCAFG00000002233, ENSCAFG00000005570, ENSCAFG00000006051, ENSCAFG00000003960, ENSCAFG00000005104, ENSCAFG00000015133, ENSCAFG00000014597, ENSCAFG00000003404, ENSCAFG00000003293, ENSCAFG00000002354, ENSCAFG00000008959, ENSCAFG00000011326,…	2859	276	11337	1.44	0.09
628	GOTERM_CC_FAT	GO:0000228~nuclear chromosome	138	3.78289	5.58917e-05	ENSCAFG00000011757, ENSCAFG00000006638, ENSCAFG00000003411, ENSCAFG00000030397, ENSCAFG00000011005, ENSCAFG00000004052, ENSCAFG00000028848, ENSCAFG00000012332, ENSCAFG00000009674, ENSCAFG00000001621, ENSCAFG00000008618, ENSCAFG00000012136, ENSCAFG00000006383, ENSCAFG00000013677, ENSCAFG00000019070, ENSCAFG00000000939, ENSCAFG00000002661, ENSCAFG00000000732, ENSCAFG00000016085, ENSCAFG00000003481,…	2566	385	9610	1.34	0.09
629	GOTERM_BP_FAT	GO:1901987~regulation of cell cycle phase transition	62	1.69956	4.50968e-05	ENSCAFG00000014454, ENSCAFG00000011140, ENSCAFG00000005302, ENSCAFG00000003411, ENSCAFG00000030397, ENSCAFG00000006290, ENSCAFG00000016031, ENSCAFG00000005878, ENSCAFG00000009595, ENSCAFG00000003382, ENSCAFG00000020225, ENSCAFG00000014458, ENSCAFG00000001996, ENSCAFG00000016467, ENSCAFG00000003623, ENSCAFG00000008557, ENSCAFG00000016085, ENSCAFG00000032693, ENSCAFG00000016363, ENSCAFG00000013980,…	2827	152	11109	1.6	0.092
630	GOTERM_BP_FAT	GO:1900180~regulation of protein localization to nucleus	61	1.67215	4.61257e-05	ENSCAFG00000016863, ENSCAFG00000016826, ENSCAFG00000008755, ENSCAFG00000013474, ENSCAFG00000006638, ENSCAFG00000010084, ENSCAFG00000016077, ENSCAFG00000011236, ENSCAFG00000019521, ENSCAFG00000009595, ENSCAFG00000017967, ENSCAFG00000003518, ENSCAFG00000007870, ENSCAFG00000000732, ENSCAFG00000013368, ENSCAFG00000016890, ENSCAFG00000018584, ENSCAFG00000001378, ENSCAFG00000030180, ENSCAFG00000008351,…	2827	149	11109	1.61	0.094
631	GOTERM_CC_ALL	GO:0005604~basement membrane	30	0.822368	5.898e-05	ENSCAFG00000011913, ENSCAFG00000008752, ENSCAFG00000002525, ENSCAFG00000013655, ENSCAFG00000019258, ENSCAFG00000013006, ENSCAFG00000019342, ENSCAFG00000018020, ENSCAFG00000006185, ENSCAFG00000010936, ENSCAFG00000019950, ENSCAFG00000006062, ENSCAFG00000018173, ENSCAFG00000016086, ENSCAFG00000006069, ENSCAFG00000016686, ENSCAFG00000011196, ENSCAFG00000029189, ENSCAFG00000010530, ENSCAFG00000003426,…	3150	60	12767	2.03	0.095
632	GOTERM_BP_FAT	GO:0044839~cell cycle G2/M phase transition	34	0.932018	4.77965e-05	ENSCAFG00000001835, ENSCAFG00000011140, ENSCAFG00000014454, ENSCAFG00000016769, ENSCAFG00000005302, ENSCAFG00000031644, ENSCAFG00000005856, ENSCAFG00000003539, ENSCAFG00000010551, ENSCAFG00000020403, ENSCAFG00000016031, ENSCAFG00000005450, ENSCAFG00000015642, ENSCAFG00000004162, ENSCAFG00000001898, ENSCAFG00000004382, ENSCAFG00000016085, ENSCAFG00000008557, ENSCAFG00000016925, ENSCAFG00000017658,…	2827	69	11109	1.94	0.097
633	GOTERM_BP_ALL	GO:0050680~negative regulation of epithelial cell proliferation	38	1.04167	4.8584e-05	ENSCAFG00000006022, ENSCAFG00000006638, ENSCAFG00000007903, ENSCAFG00000004785, ENSCAFG00000015491, ENSCAFG00000014439, ENSCAFG00000014880, ENSCAFG00000006383, ENSCAFG00000029321, ENSCAFG00000001998, ENSCAFG00000013244, ENSCAFG00000014484, ENSCAFG00000001520, ENSCAFG00000007673, ENSCAFG00000016441, ENSCAFG00000020290, ENSCAFG00000003404, ENSCAFG00000018639, ENSCAFG00000016064, ENSCAFG00000017144,…	2859	81	11337	1.86	0.099
634	GOTERM_BP_FAT	GO:0000086~G2/M transition of mitotic cell cycle	30	0.822368	4.86918e-05	ENSCAFG00000001835, ENSCAFG00000014454, ENSCAFG00000016769, ENSCAFG00000031644, ENSCAFG00000005302, ENSCAFG00000005856, ENSCAFG00000003539, ENSCAFG00000010551, ENSCAFG00000020403, ENSCAFG00000016031, ENSCAFG00000005450, ENSCAFG00000015642, ENSCAFG00000004162, ENSCAFG00000001898, ENSCAFG00000004382, ENSCAFG00000016085, ENSCAFG00000008557, ENSCAFG00000016925, ENSCAFG00000017658, ENSCAFG00000012385,…	2827	58	11109	2.03	0.099
635	GOTERM_BP_ALL	GO:0032103~positive regulation of response to external stimulus	64	1.75439	5.02655e-05	ENSCAFG00000009887, ENSCAFG00000018349, ENSCAFG00000016076, ENSCAFG00000024540, ENSCAFG00000004675, ENSCAFG00000008409, ENSCAFG00000005970, ENSCAFG00000000075, ENSCAFG00000018171, ENSCAFG00000008351, ENSCAFG00000011755, ENSCAFG00000032693, ENSCAFG00000032695, ENSCAFG00000003406, ENSCAFG00000008959, ENSCAFG00000009003, ENSCAFG00000011326, ENSCAFG00000010657, ENSCAFG00000007027, ENSCAFG00000016298,…	2859	160	11337	1.59	0.1
636	GOTERM_BP_ALL	GO:0043085~positive regulation of catalytic activity	188	5.15351	5.05608e-05	ENSCAFG00000004844, ENSCAFG00000010625, ENSCAFG00000008755, ENSCAFG00000011140, ENSCAFG00000008118, ENSCAFG00000008612, ENSCAFG00000003411, ENSCAFG00000008894, ENSCAFG00000000373, ENSCAFG00000014178, ENSCAFG00000012666, ENSCAFG00000002464, ENSCAFG00000005970, ENSCAFG00000004249, ENSCAFG00000017967, ENSCAFG00000012136, ENSCAFG00000000075, ENSCAFG00000003518, ENSCAFG00000013320, ENSCAFG00000017565,…	2859	579	11337	1.29	0.1
637	GOTERM_BP_ALL	GO:0051251~positive regulation of lymphocyte activation	63	1.72697	5.18967e-05	ENSCAFG00000009887, ENSCAFG00000018349, ENSCAFG00000010625, ENSCAFG00000004675, ENSCAFG00000030400, ENSCAFG00000011144, ENSCAFG00000013538, ENSCAFG00000003518, ENSCAFG00000018752, ENSCAFG00000018171, ENSCAFG00000025002, ENSCAFG00000030180, ENSCAFG00000002391, ENSCAFG00000010090, ENSCAFG00000032693, ENSCAFG00000032695, ENSCAFG00000003404, ENSCAFG00000009994, ENSCAFG00000014951, ENSCAFG00000008959,…	2859	157	11337	1.59	0.11
638	GOTERM_BP_FAT	GO:0023014~signal transduction by protein phosphorylation	152	4.16667	5.31488e-05	ENSCAFG00000019422, ENSCAFG00000019298, ENSCAFG00000008755, ENSCAFG00000008612, ENSCAFG00000003411, ENSCAFG00000010676, ENSCAFG00000008894, ENSCAFG00000005970, ENSCAFG00000017967, ENSCAFG00000009680, ENSCAFG00000006819, ENSCAFG00000000075, ENSCAFG00000003518, ENSCAFG00000006100, ENSCAFG00000015642, ENSCAFG00000018171, ENSCAFG00000010281, ENSCAFG00000018170, ENSCAFG00000011755, ENSCAFG00000010090,…	2827	450	11109	1.33	0.11
639	GOTERM_BP_ALL	GO:0045930~negative regulation of mitotic cell cycle	52	1.42544	5.31986e-05	ENSCAFG00000014454, ENSCAFG00000003411, ENSCAFG00000030397, ENSCAFG00000007771, ENSCAFG00000005204, ENSCAFG00000009595, ENSCAFG00000007837, ENSCAFG00000003623, ENSCAFG00000016467, ENSCAFG00000001372, ENSCAFG00000015521, ENSCAFG00000000308, ENSCAFG00000012385, ENSCAFG00000016714, ENSCAFG00000017388, ENSCAFG00000006447, ENSCAFG00000011618, ENSCAFG00000012700, ENSCAFG00000012904, ENSCAFG00000016090,…	2859	123	11337	1.68	0.11
640	GOTERM_BP_FAT	GO:0071103~DNA conformation change	51	1.39803	5.3328e-05	ENSCAFG00000009220, ENSCAFG00000005143, ENSCAFG00000031931, ENSCAFG00000004052, ENSCAFG00000024350, ENSCAFG00000009674, ENSCAFG00000002464, ENSCAFG00000019070, ENSCAFG00000002661, ENSCAFG00000000939, ENSCAFG00000005728, ENSCAFG00000009538, ENSCAFG00000000335, ENSCAFG00000009058, ENSCAFG00000013980, ENSCAFG00000016080, ENSCAFG00000002729, ENSCAFG00000016714, ENSCAFG00000001076, ENSCAFG00000012890,…	2827	119	11109	1.68	0.11
641	GOTERM_BP_FAT	GO:0002440~production of molecular mediator of immune response	47	1.28838	5.33548e-05	ENSCAFG00000003701, ENSCAFG00000019422, ENSCAFG00000008400, ENSCAFG00000014130, ENSCAFG00000013633, ENSCAFG00000011144, ENSCAFG00000029321, ENSCAFG00000006249, ENSCAFG00000017447, ENSCAFG00000013320, ENSCAFG00000018752, ENSCAFG00000003518, ENSCAFG00000010358, ENSCAFG00000031149, ENSCAFG00000000814, ENSCAFG00000008351, ENSCAFG00000003746, ENSCAFG00000002391, ENSCAFG00000011629, ENSCAFG00000018945,…	2827	107	11109	1.73	0.11
642	GOTERM_BP_ALL	GO:0000082~G1/S transition of mitotic cell cycle	42	1.15132	5.38556e-05	ENSCAFG00000011757, ENSCAFG00000003411, ENSCAFG00000020375, ENSCAFG00000030397, ENSCAFG00000005856, ENSCAFG00000006290, ENSCAFG00000014178, ENSCAFG00000009287, ENSCAFG00000003382, ENSCAFG00000009595, ENSCAFG00000014458, ENSCAFG00000031346, ENSCAFG00000013244, ENSCAFG00000003623, ENSCAFG00000018216, ENSCAFG00000016085, ENSCAFG00000032693, ENSCAFG00000013961, ENSCAFG00000013980, ENSCAFG00000032695,…	2859	93	11337	1.79	0.11
643	GOTERM_BP_ALL	GO:0007265~Ras protein signal transduction	82	2.24781	5.39841e-05	ENSCAFG00000004844, ENSCAFG00000006151, ENSCAFG00000005872, ENSCAFG00000011140, ENSCAFG00000002283, ENSCAFG00000014275, ENSCAFG00000005870, ENSCAFG00000013773, ENSCAFG00000005301, ENSCAFG00000017057, ENSCAFG00000031346, ENSCAFG00000013320, ENSCAFG00000008853, ENSCAFG00000006766, ENSCAFG00000011376, ENSCAFG00000032693, ENSCAFG00000007674, ENSCAFG00000032695, ENSCAFG00000008205, ENSCAFG00000008656,…	2859	218	11337	1.49	0.11
644	GOTERM_BP_FAT	GO:0051276~chromosome organization	212	5.8114	5.55562e-05	ENSCAFG00000015229, ENSCAFG00000008755, ENSCAFG00000006638, ENSCAFG00000003411, ENSCAFG00000010836, ENSCAFG00000012332, ENSCAFG00000005878, ENSCAFG00000002464, ENSCAFG00000010838, ENSCAFG00000012136, ENSCAFG00000016467, ENSCAFG00000000939, ENSCAFG00000002661, ENSCAFG00000000732, ENSCAFG00000013739, ENSCAFG00000009058, ENSCAFG00000018395, ENSCAFG00000016080, ENSCAFG00000002354, ENSCAFG00000010615,…	2827	659	11109	1.26	0.11
645	GOTERM_BP_ALL	GO:0007169~transmembrane receptor protein tyrosine kinase signaling pathway	113	3.09759	5.62328e-05	ENSCAFG00000006716, ENSCAFG00000010625, ENSCAFG00000008755, ENSCAFG00000008612, ENSCAFG00000013735, ENSCAFG00000000001, ENSCAFG00000005306, ENSCAFG00000008894, ENSCAFG00000005970, ENSCAFG00000014923, ENSCAFG00000003629, ENSCAFG00000002804, ENSCAFG00000017565, ENSCAFG00000018170, ENSCAFG00000008557, ENSCAFG00000019835, ENSCAFG00000010090, ENSCAFG00000032695, ENSCAFG00000003406, ENSCAFG00000000482,…	2859	321	11337	1.4	0.11
646	KEGG_PATHWAY	cfa04060:Cytokine-cytokine receptor interaction	76	2.08333	8.33821e-05	ENSCAFG00000006716, ENSCAFG00000019422, ENSCAFG00000018542, ENSCAFG00000018349, ENSCAFG00000002147, ENSCAFG00000018648, ENSCAFG00000016076, ENSCAFG00000012439, ENSCAFG00000016077, ENSCAFG00000011041, ENSCAFG00000004675, ENSCAFG00000008409, ENSCAFG00000030400, ENSCAFG00000023298, ENSCAFG00000000075, ENSCAFG00000018752, ENSCAFG00000018852, ENSCAFG00000018171, ENSCAFG00000030180, ENSCAFG00000032590,…	1532	195	5859	1.49	0.11
647	GOTERM_BP_ALL	GO:0019219~regulation of nucleobase-containing compound metabolic process	616	16.886	5.82405e-05	ENSCAFG00000006638, ENSCAFG00000029673, ENSCAFG00000005187, ENSCAFG00000012332, ENSCAFG00000032081, ENSCAFG00000029776, ENSCAFG00000005970, ENSCAFG00000006249, ENSCAFG00000012136, ENSCAFG00000032690, ENSCAFG00000009945, ENSCAFG00000015642, ENSCAFG00000000732, ENSCAFG00000008351, ENSCAFG00000006051, ENSCAFG00000032694, ENSCAFG00000032695, ENSCAFG00000009802, ENSCAFG00000029666, ENSCAFG00000018681,…	2859	2158	11337	1.13	0.12
648	GOTERM_BP_ALL	GO:0008152~metabolic process	1765	48.3827	5.8388e-05	ENSCAFG00000006638, ENSCAFG00000005187, ENSCAFG00000005188, ENSCAFG00000032081, ENSCAFG00000005970, ENSCAFG00000029776, ENSCAFG00000015840, ENSCAFG00000006249, ENSCAFG00000032690, ENSCAFG00000005194, ENSCAFG00000000732, ENSCAFG00000018584, ENSCAFG00000010003, ENSCAFG00000006244, ENSCAFG00000032694, ENSCAFG00000032695, ENSCAFG00000009802, ENSCAFG00000015855, ENSCAFG00000000206, ENSCAFG00000012285,…	2859	6648	11337	1.05	0.12
649	GOTERM_BP_ALL	GO:0046822~regulation of nucleocytoplasmic transport	59	1.61732	5.84052e-05	ENSCAFG00000013474, ENSCAFG00000006638, ENSCAFG00000016077, ENSCAFG00000010146, ENSCAFG00000011005, ENSCAFG00000011236, ENSCAFG00000008894, ENSCAFG00000019521, ENSCAFG00000002464, ENSCAFG00000009595, ENSCAFG00000003518, ENSCAFG00000013368, ENSCAFG00000001378, ENSCAFG00000016890, ENSCAFG00000030180, ENSCAFG00000008351, ENSCAFG00000001892, ENSCAFG00000010874, ENSCAFG00000009802, ENSCAFG00000002138,…	2859	145	11337	1.61	0.12
650	GOTERM_BP_FAT	GO:0050680~negative regulation of epithelial cell proliferation	38	1.04167	5.97941e-05	ENSCAFG00000006022, ENSCAFG00000006638, ENSCAFG00000007903, ENSCAFG00000004785, ENSCAFG00000015491, ENSCAFG00000014439, ENSCAFG00000014880, ENSCAFG00000006383, ENSCAFG00000029321, ENSCAFG00000001998, ENSCAFG00000013244, ENSCAFG00000014484, ENSCAFG00000001520, ENSCAFG00000007673, ENSCAFG00000016441, ENSCAFG00000020290, ENSCAFG00000003404, ENSCAFG00000018639, ENSCAFG00000016064, ENSCAFG00000017144,…	2827	81	11109	1.84	0.12
651	GOTERM_BP_FAT	GO:0034645~cellular macromolecule biosynthetic process	784	21.4912	6.1751e-05	ENSCAFG00000006638, ENSCAFG00000005187, ENSCAFG00000000001, ENSCAFG00000032081, ENSCAFG00000029776, ENSCAFG00000005970, ENSCAFG00000032690, ENSCAFG00000014201, ENSCAFG00000006431, ENSCAFG00000000732, ENSCAFG00000015642, ENSCAFG00000006244, ENSCAFG00000006051, ENSCAFG00000032694, ENSCAFG00000032695, ENSCAFG00000009802, ENSCAFG00000003116, ENSCAFG00000000940, ENSCAFG00000000945, ENSCAFG00000020243,…	2827	2773	11109	1.11	0.13
652	GOTERM_BP_FAT	GO:0060548~negative regulation of cell death	178	4.87939	6.20254e-05	ENSCAFG00000010421, ENSCAFG00000018506, ENSCAFG00000009343, ENSCAFG00000008755, ENSCAFG00000016863, ENSCAFG00000011140, ENSCAFG00000016769, ENSCAFG00000006638, ENSCAFG00000001133, ENSCAFG00000005302, ENSCAFG00000014319, ENSCAFG00000012475, ENSCAFG00000011005, ENSCAFG00000005306, ENSCAFG00000003384, ENSCAFG00000019521, ENSCAFG00000019633, ENSCAFG00000006819, ENSCAFG00000002804, ENSCAFG00000016467,…	2827	541	11109	1.29	0.13
653	GOTERM_BP_ALL	GO:0043549~regulation of kinase activity	143	3.91996	6.20572e-05	ENSCAFG00000004844, ENSCAFG00000008755, ENSCAFG00000011140, ENSCAFG00000008612, ENSCAFG00000003411, ENSCAFG00000013735, ENSCAFG00000005306, ENSCAFG00000008894, ENSCAFG00000000373, ENSCAFG00000011233, ENSCAFG00000005970, ENSCAFG00000013077, ENSCAFG00000008696, ENSCAFG00000000075, ENSCAFG00000003518, ENSCAFG00000018170, ENSCAFG00000008557, ENSCAFG00000011755, ENSCAFG00000006051, ENSCAFG00000015135,…	2859	424	11337	1.34	0.13
654	GOTERM_BP_ALL	GO:0051607~defense response to virus	64	1.75439	6.25423e-05	ENSCAFG00000018542, ENSCAFG00000023498, ENSCAFG00000007464, ENSCAFG00000013121, ENSCAFG00000010438, ENSCAFG00000008929, ENSCAFG00000009674, ENSCAFG00000014923, ENSCAFG00000008659, ENSCAFG00000007528, ENSCAFG00000014201, ENSCAFG00000023556, ENSCAFG00000001521, ENSCAFG00000005534, ENSCAFG00000005570, ENSCAFG00000003960, ENSCAFG00000005104, ENSCAFG00000015133, ENSCAFG00000005153, ENSCAFG00000009994,…	2859	161	11337	1.58	0.13
655	GOTERM_BP_FAT	GO:0043900~regulation of multi-organism process	100	2.74123	6.43982e-05	ENSCAFG00000030902, ENSCAFG00000013121, ENSCAFG00000009674, ENSCAFG00000014923, ENSCAFG00000000567, ENSCAFG00000019633, ENSCAFG00000014201, ENSCAFG00000018171, ENSCAFG00000002233, ENSCAFG00000005570, ENSCAFG00000006051, ENSCAFG00000003960, ENSCAFG00000005104, ENSCAFG00000015133, ENSCAFG00000014597, ENSCAFG00000003404, ENSCAFG00000003293, ENSCAFG00000002354, ENSCAFG00000008959, ENSCAFG00000011326,…	2827	276	11109	1.42	0.13
656	GOTERM_BP_FAT	GO:0043069~negative regulation of programmed cell death	168	4.60526	6.64227e-05	ENSCAFG00000010421, ENSCAFG00000018506, ENSCAFG00000009343, ENSCAFG00000008755, ENSCAFG00000011140, ENSCAFG00000016863, ENSCAFG00000016769, ENSCAFG00000006638, ENSCAFG00000005302, ENSCAFG00000014319, ENSCAFG00000012475, ENSCAFG00000011005, ENSCAFG00000005306, ENSCAFG00000003384, ENSCAFG00000019521, ENSCAFG00000019633, ENSCAFG00000006819, ENSCAFG00000002804, ENSCAFG00000016467, ENSCAFG00000020131,…	2827	507	11109	1.3	0.13
657	GOTERM_CC_ALL	GO:0015630~microtubule cytoskeleton	227	6.22259	8.1947e-05	ENSCAFG00000008753, ENSCAFG00000015229, ENSCAFG00000010625, ENSCAFG00000002189, ENSCAFG00000008344, ENSCAFG00000014079, ENSCAFG00000012666, ENSCAFG00000012136, ENSCAFG00000014201, ENSCAFG00000016467, ENSCAFG00000018072, ENSCAFG00000000732, ENSCAFG00000015641, ENSCAFG00000015782, ENSCAFG00000008557, ENSCAFG00000009802, ENSCAFG00000016080, ENSCAFG00000007391, ENSCAFG00000009053, ENSCAFG00000008331,…	3150	737	12767	1.25	0.13
658	GOTERM_CC_ALL	GO:0044464~cell part	2754	75.4934	8.2613e-05	ENSCAFG00000031586, ENSCAFG00000031588, ENSCAFG00000018591, ENSCAFG00000006638, ENSCAFG00000005187, ENSCAFG00000005188, ENSCAFG00000032081, ENSCAFG00000005970, ENSCAFG00000029776, ENSCAFG00000015840, ENSCAFG00000006249, ENSCAFG00000032690, ENSCAFG00000005194, ENSCAFG00000000732, ENSCAFG00000018584, ENSCAFG00000006244, ENSCAFG00000010003, ENSCAFG00000032693, ENSCAFG00000032694, ENSCAFG00000032695,…	3150	10900	12767	1.02	0.13
659	GOTERM_BP_ALL	GO:0031349~positive regulation of defense response	68	1.86404	6.67654e-05	ENSCAFG00000009887, ENSCAFG00000018349, ENSCAFG00000023498, ENSCAFG00000016076, ENSCAFG00000009632, ENSCAFG00000024540, ENSCAFG00000004675, ENSCAFG00000010438, ENSCAFG00000000075, ENSCAFG00000003518, ENSCAFG00000010281, ENSCAFG00000018171, ENSCAFG00000008351, ENSCAFG00000011755, ENSCAFG00000003404, ENSCAFG00000003293, ENSCAFG00000008959, ENSCAFG00000000038, ENSCAFG00000009003, ENSCAFG00000013763,…	2859	174	11337	1.55	0.14
660	GOTERM_BP_ALL	GO:0006260~DNA replication	62	1.69956	6.68636e-05	ENSCAFG00000009220, ENSCAFG00000005143, ENSCAFG00000017159, ENSCAFG00000030542, ENSCAFG00000008612, ENSCAFG00000002324, ENSCAFG00000007771, ENSCAFG00000004052, ENSCAFG00000003458, ENSCAFG00000001621, ENSCAFG00000006383, ENSCAFG00000013677, ENSCAFG00000014201, ENSCAFG00000005728, ENSCAFG00000018170, ENSCAFG00000001520, ENSCAFG00000010762, ENSCAFG00000009058, ENSCAFG00000009431, ENSCAFG00000032695,…	2859	155	11337	1.59	0.14
661	GOTERM_BP_FAT	GO:0032103~positive regulation of response to external stimulus	64	1.75439	6.69341e-05	ENSCAFG00000009887, ENSCAFG00000018349, ENSCAFG00000016076, ENSCAFG00000024540, ENSCAFG00000004675, ENSCAFG00000008409, ENSCAFG00000005970, ENSCAFG00000000075, ENSCAFG00000018171, ENSCAFG00000008351, ENSCAFG00000011755, ENSCAFG00000032693, ENSCAFG00000032695, ENSCAFG00000003406, ENSCAFG00000008959, ENSCAFG00000009003, ENSCAFG00000011326, ENSCAFG00000010657, ENSCAFG00000007027, ENSCAFG00000016298,…	2827	160	11109	1.57	0.14
662	GOTERM_BP_FAT	GO:0000082~G1/S transition of mitotic cell cycle	42	1.15132	6.71283e-05	ENSCAFG00000011757, ENSCAFG00000003411, ENSCAFG00000020375, ENSCAFG00000030397, ENSCAFG00000005856, ENSCAFG00000006290, ENSCAFG00000014178, ENSCAFG00000009287, ENSCAFG00000003382, ENSCAFG00000009595, ENSCAFG00000014458, ENSCAFG00000031346, ENSCAFG00000013244, ENSCAFG00000003623, ENSCAFG00000018216, ENSCAFG00000016085, ENSCAFG00000032693, ENSCAFG00000013961, ENSCAFG00000013980, ENSCAFG00000032695,…	2827	93	11109	1.77	0.14
663	GOTERM_BP_FAT	GO:0045930~negative regulation of mitotic cell cycle	52	1.42544	6.84289e-05	ENSCAFG00000014454, ENSCAFG00000003411, ENSCAFG00000030397, ENSCAFG00000007771, ENSCAFG00000005204, ENSCAFG00000009595, ENSCAFG00000007837, ENSCAFG00000003623, ENSCAFG00000016467, ENSCAFG00000001372, ENSCAFG00000015521, ENSCAFG00000000308, ENSCAFG00000012385, ENSCAFG00000016714, ENSCAFG00000017388, ENSCAFG00000006447, ENSCAFG00000011618, ENSCAFG00000012700, ENSCAFG00000012904, ENSCAFG00000016090,…	2827	123	11109	1.66	0.14
664	GOTERM_BP_ALL	GO:0007160~cell-matrix adhesion	52	1.42544	6.85068e-05	ENSCAFG00000009736, ENSCAFG00000013735, ENSCAFG00000008409, ENSCAFG00000005204, ENSCAFG00000001998, ENSCAFG00000001713, ENSCAFG00000013368, ENSCAFG00000008853, ENSCAFG00000006766, ENSCAFG00000010936, ENSCAFG00000014597, ENSCAFG00000011196, ENSCAFG00000029621, ENSCAFG00000017100, ENSCAFG00000007626, ENSCAFG00000018439, ENSCAFG00000009094, ENSCAFG00000009810, ENSCAFG00000015752, ENSCAFG00000000751,…	2859	124	11337	1.66	0.14
665	GOTERM_BP_FAT	GO:0051251~positive regulation of lymphocyte activation	63	1.72697	6.88915e-05	ENSCAFG00000009887, ENSCAFG00000018349, ENSCAFG00000010625, ENSCAFG00000004675, ENSCAFG00000030400, ENSCAFG00000011144, ENSCAFG00000013538, ENSCAFG00000003518, ENSCAFG00000018752, ENSCAFG00000018171, ENSCAFG00000025002, ENSCAFG00000030180, ENSCAFG00000002391, ENSCAFG00000010090, ENSCAFG00000032693, ENSCAFG00000032695, ENSCAFG00000003404, ENSCAFG00000009994, ENSCAFG00000014951, ENSCAFG00000008959,…	2827	157	11109	1.58	0.14
666	GOTERM_BP_ALL	GO:0006807~nitrogen compound metabolic process	1099	30.1261	7.07335e-05	ENSCAFG00000006638, ENSCAFG00000005187, ENSCAFG00000000001, ENSCAFG00000032081, ENSCAFG00000000008, ENSCAFG00000005970, ENSCAFG00000029776, ENSCAFG00000006249, ENSCAFG00000004950, ENSCAFG00000032690, ENSCAFG00000014201, ENSCAFG00000006431, ENSCAFG00000000939, ENSCAFG00000000732, ENSCAFG00000015642, ENSCAFG00000006244, ENSCAFG00000032694, ENSCAFG00000006051, ENSCAFG00000032695, ENSCAFG00000014205,…	2859	4017	11337	1.08	0.14
667	GOTERM_BP_ALL	GO:0006996~organelle organization	678	18.5855	7.09619e-05	ENSCAFG00000015229, ENSCAFG00000015982, ENSCAFG00000006638, ENSCAFG00000018591, ENSCAFG00000008344, ENSCAFG00000012332, ENSCAFG00000005878, ENSCAFG00000015840, ENSCAFG00000012136, ENSCAFG00000006819, ENSCAFG00000014201, ENSCAFG00000016467, ENSCAFG00000000939, ENSCAFG00000000732, ENSCAFG00000015641, ENSCAFG00000015782, ENSCAFG00000003010, ENSCAFG00000010003, ENSCAFG00000032693, ENSCAFG00000032694,…	2859	2397	11337	1.12	0.14
668	GOTERM_BP_ALL	GO:0071900~regulation of protein serine/threonine kinase activity	94	2.57675	7.11858e-05	ENSCAFG00000004292, ENSCAFG00000004844, ENSCAFG00000008755, ENSCAFG00000008612, ENSCAFG00000008401, ENSCAFG00000003411, ENSCAFG00000004675, ENSCAFG00000008894, ENSCAFG00000011233, ENSCAFG00000016031, ENSCAFG00000005970, ENSCAFG00000009595, ENSCAFG00000016425, ENSCAFG00000000075, ENSCAFG00000003518, ENSCAFG00000018170, ENSCAFG00000011755, ENSCAFG00000017069, ENSCAFG00000006051, ENSCAFG00000032695,…	2859	259	11337	1.44	0.14
669	GOTERM_BP_ALL	GO:0030098~lymphocyte differentiation	80	2.19298	7.12175e-05	ENSCAFG00000010625, ENSCAFG00000014454, ENSCAFG00000007464, ENSCAFG00000009632, ENSCAFG00000013633, ENSCAFG00000005204, ENSCAFG00000030400, ENSCAFG00000000990, ENSCAFG00000001998, ENSCAFG00000013538, ENSCAFG00000018752, ENSCAFG00000017565, ENSCAFG00000018401, ENSCAFG00000005839, ENSCAFG00000003293, ENSCAFG00000020389, ENSCAFG00000016399, ENSCAFG00000002138, ENSCAFG00000008959, ENSCAFG00000010686,…	2859	213	11337	1.49	0.14
670	GOTERM_BP_ALL	GO:0010605~negative regulation of macromolecule metabolic process	363	9.95066	7.18066e-05	ENSCAFG00000008755, ENSCAFG00000006638, ENSCAFG00000003411, ENSCAFG00000005187, ENSCAFG00000005188, ENSCAFG00000000001, ENSCAFG00000012332, ENSCAFG00000019521, ENSCAFG00000005970, ENSCAFG00000030978, ENSCAFG00000006249, ENSCAFG00000008696, ENSCAFG00000003518, ENSCAFG00000016467, ENSCAFG00000015642, ENSCAFG00000006100, ENSCAFG00000013739, ENSCAFG00000018171, ENSCAFG00000018891, ENSCAFG00000018759,…	2859	1215	11337	1.18	0.15
671	GOTERM_BP_FAT	GO:0050790~regulation of catalytic activity	297	8.14145	7.22351e-05	ENSCAFG00000010625, ENSCAFG00000008755, ENSCAFG00000016769, ENSCAFG00000003411, ENSCAFG00000013735, ENSCAFG00000008894, ENSCAFG00000002464, ENSCAFG00000012666, ENSCAFG00000005970, ENSCAFG00000015840, ENSCAFG00000012136, ENSCAFG00000008696, ENSCAFG00000003518, ENSCAFG00000013320, ENSCAFG00000016467, ENSCAFG00000000732, ENSCAFG00000018171, ENSCAFG00000018170, ENSCAFG00000008557, ENSCAFG00000019835,…	2827	965	11109	1.21	0.15
672	GOTERM_BP_ALL	GO:0002253~activation of immune response	71	1.94627	7.24882e-05	ENSCAFG00000010625, ENSCAFG00000023498, ENSCAFG00000009632, ENSCAFG00000015695, ENSCAFG00000010438, ENSCAFG00000000661, ENSCAFG00000007100, ENSCAFG00000003518, ENSCAFG00000028508, ENSCAFG00000017565, ENSCAFG00000010281, ENSCAFG00000008351, ENSCAFG00000003404, ENSCAFG00000003293, ENSCAFG00000017303, ENSCAFG00000008959, ENSCAFG00000000038, ENSCAFG00000009003, ENSCAFG00000009498, ENSCAFG00000013763,…	2859	184	11337	1.53	0.15
673	GOTERM_BP_FAT	GO:0007265~Ras protein signal transduction	82	2.24781	7.51566e-05	ENSCAFG00000004844, ENSCAFG00000006151, ENSCAFG00000005872, ENSCAFG00000011140, ENSCAFG00000002283, ENSCAFG00000014275, ENSCAFG00000005870, ENSCAFG00000013773, ENSCAFG00000005301, ENSCAFG00000017057, ENSCAFG00000031346, ENSCAFG00000013320, ENSCAFG00000008853, ENSCAFG00000006766, ENSCAFG00000011376, ENSCAFG00000032693, ENSCAFG00000007674, ENSCAFG00000032695, ENSCAFG00000008205, ENSCAFG00000008656,…	2827	218	11109	1.48	0.15
674	GOTERM_BP_FAT	GO:0046822~regulation of nucleocytoplasmic transport	59	1.61732	7.65712e-05	ENSCAFG00000013474, ENSCAFG00000006638, ENSCAFG00000016077, ENSCAFG00000010146, ENSCAFG00000011005, ENSCAFG00000011236, ENSCAFG00000008894, ENSCAFG00000019521, ENSCAFG00000002464, ENSCAFG00000009595, ENSCAFG00000003518, ENSCAFG00000013368, ENSCAFG00000001378, ENSCAFG00000016890, ENSCAFG00000030180, ENSCAFG00000008351, ENSCAFG00000001892, ENSCAFG00000010874, ENSCAFG00000009802, ENSCAFG00000002138,…	2827	145	11109	1.6	0.16
675	GOTERM_BP_ALL	GO:0048513~animal organ development	578	15.8443	7.74288e-05	ENSCAFG00000006716, ENSCAFG00000015229, ENSCAFG00000012331, ENSCAFG00000006638, ENSCAFG00000003828, ENSCAFG00000005187, ENSCAFG00000031409, ENSCAFG00000005970, ENSCAFG00000005386, ENSCAFG00000006249, ENSCAFG00000006819, ENSCAFG00000006051, ENSCAFG00000016363, ENSCAFG00000032695, ENSCAFG00000014592, ENSCAFG00000000941, ENSCAFG00000003102, ENSCAFG00000009810, ENSCAFG00000003004, ENSCAFG00000012149,…	2859	2019	11337	1.14	0.16
676	GOTERM_BP_ALL	GO:2000112~regulation of cellular macromolecule biosynthetic process	595	16.3103	7.837e-05	ENSCAFG00000006638, ENSCAFG00000029673, ENSCAFG00000005187, ENSCAFG00000000001, ENSCAFG00000012332, ENSCAFG00000032081, ENSCAFG00000029776, ENSCAFG00000005970, ENSCAFG00000012136, ENSCAFG00000032690, ENSCAFG00000009945, ENSCAFG00000015642, ENSCAFG00000000732, ENSCAFG00000008351, ENSCAFG00000006051, ENSCAFG00000001892, ENSCAFG00000032694, ENSCAFG00000032695, ENSCAFG00000009802, ENSCAFG00000018681,…	2859	2083	11337	1.13	0.16
677	GOTERM_BP_ALL	GO:0043410~positive regulation of MAPK cascade	106	2.9057	8.2428e-05	ENSCAFG00000019422, ENSCAFG00000008755, ENSCAFG00000008612, ENSCAFG00000003411, ENSCAFG00000010676, ENSCAFG00000008894, ENSCAFG00000005970, ENSCAFG00000009680, ENSCAFG00000006819, ENSCAFG00000000075, ENSCAFG00000003518, ENSCAFG00000018171, ENSCAFG00000018170, ENSCAFG00000011755, ENSCAFG00000010090, ENSCAFG00000006051, ENSCAFG00000019328, ENSCAFG00000032695, ENSCAFG00000002174, ENSCAFG00000008959,…	2859	300	11337	1.4	0.17
678	GOTERM_BP_FAT	GO:0051607~defense response to virus	64	1.75439	8.30468e-05	ENSCAFG00000018542, ENSCAFG00000023498, ENSCAFG00000007464, ENSCAFG00000013121, ENSCAFG00000010438, ENSCAFG00000008929, ENSCAFG00000009674, ENSCAFG00000014923, ENSCAFG00000008659, ENSCAFG00000007528, ENSCAFG00000014201, ENSCAFG00000023556, ENSCAFG00000001521, ENSCAFG00000005534, ENSCAFG00000005570, ENSCAFG00000003960, ENSCAFG00000005104, ENSCAFG00000015133, ENSCAFG00000005153, ENSCAFG00000009994,…	2827	161	11109	1.56	0.17
679	GOTERM_BP_ALL	GO:0007264~small GTPase mediated signal transduction	131	3.59101	8.31087e-05	ENSCAFG00000004844, ENSCAFG00000005872, ENSCAFG00000011140, ENSCAFG00000014275, ENSCAFG00000005870, ENSCAFG00000005301, ENSCAFG00000017057, ENSCAFG00000029252, ENSCAFG00000016866, ENSCAFG00000003629, ENSCAFG00000010186, ENSCAFG00000013320, ENSCAFG00000015642, ENSCAFG00000015782, ENSCAFG00000008811, ENSCAFG00000032693, ENSCAFG00000032695, ENSCAFG00000002172, ENSCAFG00000000405, ENSCAFG00000006991,…	2859	385	11337	1.35	0.17
680	GOTERM_BP_ALL	GO:0045859~regulation of protein kinase activity	131	3.59101	8.31087e-05	ENSCAFG00000004844, ENSCAFG00000008755, ENSCAFG00000011140, ENSCAFG00000008612, ENSCAFG00000003411, ENSCAFG00000013735, ENSCAFG00000005306, ENSCAFG00000008894, ENSCAFG00000000373, ENSCAFG00000011233, ENSCAFG00000005970, ENSCAFG00000000075, ENSCAFG00000003518, ENSCAFG00000018170, ENSCAFG00000008557, ENSCAFG00000011755, ENSCAFG00000006051, ENSCAFG00000032695, ENSCAFG00000016080, ENSCAFG00000003404,…	2859	385	11337	1.35	0.17
681	GOTERM_BP_FAT	GO:0007169~transmembrane receptor protein tyrosine kinase signaling pathway	113	3.09759	8.37382e-05	ENSCAFG00000006716, ENSCAFG00000010625, ENSCAFG00000008755, ENSCAFG00000008612, ENSCAFG00000013735, ENSCAFG00000000001, ENSCAFG00000005306, ENSCAFG00000008894, ENSCAFG00000005970, ENSCAFG00000014923, ENSCAFG00000003629, ENSCAFG00000002804, ENSCAFG00000017565, ENSCAFG00000018170, ENSCAFG00000008557, ENSCAFG00000019835, ENSCAFG00000010090, ENSCAFG00000032695, ENSCAFG00000003406, ENSCAFG00000000482,…	2827	321	11109	1.38	0.17
682	GOTERM_BP_FAT	GO:0010556~regulation of macromolecule biosynthetic process	615	16.8586	8.51062e-05	ENSCAFG00000006638, ENSCAFG00000029673, ENSCAFG00000005187, ENSCAFG00000000001, ENSCAFG00000012332, ENSCAFG00000032081, ENSCAFG00000029776, ENSCAFG00000005970, ENSCAFG00000012136, ENSCAFG00000032690, ENSCAFG00000009945, ENSCAFG00000015642, ENSCAFG00000000732, ENSCAFG00000008351, ENSCAFG00000006051, ENSCAFG00000001892, ENSCAFG00000032694, ENSCAFG00000032695, ENSCAFG00000009802, ENSCAFG00000014597,…	2827	2142	11109	1.13	0.17
683	GOTERM_CC_FAT	GO:0005913~cell-cell adherens junction	22	0.60307	0.000104844	ENSCAFG00000001930, ENSCAFG00000001141, ENSCAFG00000018639, ENSCAFG00000012012, ENSCAFG00000000038, ENSCAFG00000013482, ENSCAFG00000001315, ENSCAFG00000016534, ENSCAFG00000011705, ENSCAFG00000005204, ENSCAFG00000020305, ENSCAFG00000010817, ENSCAFG00000010469, ENSCAFG00000004626, ENSCAFG00000000444, ENSCAFG00000015499, ENSCAFG00000001372, ENSCAFG00000015912, ENSCAFG00000011731, ENSCAFG00000018085,…	2566	37	9610	2.23	0.17
684	UP_KEYWORDS	Cytoplasm	112	3.07018	0.000125639	ENSCAFG00000019298, ENSCAFG00000005302, ENSCAFG00000010084, ENSCAFG00000010834, ENSCAFG00000008894, ENSCAFG00000000567, ENSCAFG00000001426, ENSCAFG00000000732, ENSCAFG00000015782, ENSCAFG00000007368, ENSCAFG00000008959, ENSCAFG00000003402, ENSCAFG00000017143, ENSCAFG00000012206, ENSCAFG00000016162, ENSCAFG00000031965, ENSCAFG00000000102, ENSCAFG00000017776, ENSCAFG00000010172, ENSCAFG00000029471,…	3521	345	14981	1.38	0.17
685	GOTERM_BP_FAT	GO:0043085~positive regulation of catalytic activity	188	5.15351	8.73748e-05	ENSCAFG00000004844, ENSCAFG00000010625, ENSCAFG00000008755, ENSCAFG00000011140, ENSCAFG00000008118, ENSCAFG00000008612, ENSCAFG00000003411, ENSCAFG00000008894, ENSCAFG00000000373, ENSCAFG00000014178, ENSCAFG00000012666, ENSCAFG00000002464, ENSCAFG00000005970, ENSCAFG00000004249, ENSCAFG00000017967, ENSCAFG00000012136, ENSCAFG00000000075, ENSCAFG00000003518, ENSCAFG00000013320, ENSCAFG00000017565,…	2827	579	11109	1.28	0.18
686	GOTERM_BP_FAT	GO:0007160~cell-matrix adhesion	52	1.42544	8.78719e-05	ENSCAFG00000009736, ENSCAFG00000013735, ENSCAFG00000008409, ENSCAFG00000005204, ENSCAFG00000001998, ENSCAFG00000001713, ENSCAFG00000013368, ENSCAFG00000008853, ENSCAFG00000006766, ENSCAFG00000010936, ENSCAFG00000014597, ENSCAFG00000011196, ENSCAFG00000029621, ENSCAFG00000017100, ENSCAFG00000007626, ENSCAFG00000018439, ENSCAFG00000009094, ENSCAFG00000009810, ENSCAFG00000015752, ENSCAFG00000000751,…	2827	124	11109	1.65	0.18
687	GOTERM_BP_FAT	GO:0006260~DNA replication	62	1.69956	8.82341e-05	ENSCAFG00000009220, ENSCAFG00000005143, ENSCAFG00000017159, ENSCAFG00000030542, ENSCAFG00000008612, ENSCAFG00000002324, ENSCAFG00000007771, ENSCAFG00000004052, ENSCAFG00000003458, ENSCAFG00000001621, ENSCAFG00000006383, ENSCAFG00000013677, ENSCAFG00000014201, ENSCAFG00000005728, ENSCAFG00000018170, ENSCAFG00000001520, ENSCAFG00000010762, ENSCAFG00000009058, ENSCAFG00000009431, ENSCAFG00000032695,…	2827	155	11109	1.57	0.18
688	GOTERM_BP_FAT	GO:0031349~positive regulation of defense response	68	1.86404	8.95098e-05	ENSCAFG00000009887, ENSCAFG00000018349, ENSCAFG00000023498, ENSCAFG00000016076, ENSCAFG00000009632, ENSCAFG00000024540, ENSCAFG00000004675, ENSCAFG00000010438, ENSCAFG00000000075, ENSCAFG00000003518, ENSCAFG00000010281, ENSCAFG00000018171, ENSCAFG00000008351, ENSCAFG00000011755, ENSCAFG00000003404, ENSCAFG00000003293, ENSCAFG00000008959, ENSCAFG00000000038, ENSCAFG00000009003, ENSCAFG00000013763,…	2827	174	11109	1.54	0.18
689	GOTERM_BP_ALL	GO:0019915~lipid storage	26	0.712719	8.9558e-05	ENSCAFG00000003404, ENSCAFG00000014597, ENSCAFG00000001013, ENSCAFG00000006830, ENSCAFG00000013418, ENSCAFG00000008092, ENSCAFG00000000001, ENSCAFG00000018625, ENSCAFG00000007027, ENSCAFG00000008292, ENSCAFG00000009379, ENSCAFG00000011146, ENSCAFG00000001797, ENSCAFG00000008824, ENSCAFG00000009547, ENSCAFG00000010991, ENSCAFG00000005365, ENSCAFG00000013320, ENSCAFG00000010161, ENSCAFG00000017907,…	2859	49	11337	2.1	0.18
690	GOTERM_CC_ALL	GO:0042611~MHC protein complex	11	0.301535	0.000110538	ENSCAFG00000032102, ENSCAFG00000000500, ENSCAFG00000000848, ENSCAFG00000000806, ENSCAFG00000000814, ENSCAFG00000018101, ENSCAFG00000013633, ENSCAFG00000000812, ENSCAFG00000000819, ENSCAFG00000032222, ENSCAFG00000000803	3150	13	12767	3.43	0.18
691	GOTERM_CC_DIRECT	GO:0005764~lysosome	47	1.28838	0.000118301	ENSCAFG00000001720, ENSCAFG00000017139, ENSCAFG00000003342, ENSCAFG00000008755, ENSCAFG00000012183, ENSCAFG00000000359, ENSCAFG00000000642, ENSCAFG00000012998, ENSCAFG00000017319, ENSCAFG00000008381, ENSCAFG00000010810, ENSCAFG00000028707, ENSCAFG00000008833, ENSCAFG00000006411, ENSCAFG00000009113, ENSCAFG00000013073, ENSCAFG00000012093, ENSCAFG00000014388, ENSCAFG00000010995, ENSCAFG00000004938,…	3150	113	12767	1.69	0.18
692	KEGG_PATHWAY	cfa05206:MicroRNAs in cancer	52	1.42544	0.000132335	ENSCAFG00000010148, ENSCAFG00000014454, ENSCAFG00000014275, ENSCAFG00000003411, ENSCAFG00000013735, ENSCAFG00000024647, ENSCAFG00000019633, ENSCAFG00000000661, ENSCAFG00000013273, ENSCAFG00000001998, ENSCAFG00000013980, ENSCAFG00000003406, ENSCAFG00000009993, ENSCAFG00000011326, ENSCAFG00000001675, ENSCAFG00000001022, ENSCAFG00000011193, ENSCAFG00000016714, ENSCAFG00000017535, ENSCAFG00000000751,…	1532	123	5859	1.62	0.18
693	UP_KEYWORDS	Disulfide bond	270	7.40132	0.000135136	ENSCAFG00000006716, ENSCAFG00000015228, ENSCAFG00000019631, ENSCAFG00000005187, ENSCAFG00000019633, ENSCAFG00000005970, ENSCAFG00000012079, ENSCAFG00000018171, ENSCAFG00000005575, ENSCAFG00000018170, ENSCAFG00000013326, ENSCAFG00000008351, ENSCAFG00000018173, ENSCAFG00000003406, ENSCAFG00000018379, ENSCAFG00000010718, ENSCAFG00000025057, ENSCAFG00000013925, ENSCAFG00000014993, ENSCAFG00000000806,…	3521	944	14981	1.22	0.18
694	KEGG_PATHWAY	cfa04612:Antigen processing and presentation	25	0.685307	0.00013915	ENSCAFG00000011666, ENSCAFG00000000500, ENSCAFG00000007464, ENSCAFG00000000832, ENSCAFG00000013633, ENSCAFG00000016031, ENSCAFG00000032102, ENSCAFG00000010995, ENSCAFG00000000814, ENSCAFG00000000812, ENSCAFG00000000819, ENSCAFG00000008234, ENSCAFG00000014956, ENSCAFG00000014716, ENSCAFG00000018036, ENSCAFG00000018931, ENSCAFG00000000948, ENSCAFG00000007461, ENSCAFG00000000848, ENSCAFG00000000806,…	1532	46	5859	2.08	0.18
695	GOTERM_BP_ALL	GO:0070374~positive regulation of ERK1 and ERK2 cascade	50	1.37061	9.11013e-05	ENSCAFG00000018349, ENSCAFG00000008755, ENSCAFG00000008612, ENSCAFG00000030686, ENSCAFG00000004675, ENSCAFG00000008894, ENSCAFG00000015949, ENSCAFG00000009680, ENSCAFG00000003518, ENSCAFG00000000075, ENSCAFG00000001713, ENSCAFG00000010936, ENSCAFG00000018171, ENSCAFG00000032695, ENSCAFG00000008959, ENSCAFG00000000482, ENSCAFG00000012206, ENSCAFG00000011193, ENSCAFG00000006404, ENSCAFG00000004175,…	2859	119	11337	1.67	0.19
696	GOTERM_BP_ALL	GO:0010810~regulation of cell-substrate adhesion	48	1.31579	9.38814e-05	ENSCAFG00000009736, ENSCAFG00000002301, ENSCAFG00000010394, ENSCAFG00000017018, ENSCAFG00000013735, ENSCAFG00000019521, ENSCAFG00000008409, ENSCAFG00000019633, ENSCAFG00000015949, ENSCAFG00000009680, ENSCAFG00000001998, ENSCAFG00000020276, ENSCAFG00000004662, ENSCAFG00000013320, ENSCAFG00000001713, ENSCAFG00000011595, ENSCAFG00000013368, ENSCAFG00000006185, ENSCAFG00000008279, ENSCAFG00000001974,…	2859	113	11337	1.68	0.19
697	GOTERM_BP_FAT	GO:0010467~gene expression	859	23.5471	9.49777e-05	ENSCAFG00000006638, ENSCAFG00000005187, ENSCAFG00000032081, ENSCAFG00000000008, ENSCAFG00000029776, ENSCAFG00000005970, ENSCAFG00000005386, ENSCAFG00000006249, ENSCAFG00000032690, ENSCAFG00000006431, ENSCAFG00000015642, ENSCAFG00000018584, ENSCAFG00000006244, ENSCAFG00000006051, ENSCAFG00000032694, ENSCAFG00000032695, ENSCAFG00000014205, ENSCAFG00000009802, ENSCAFG00000003116, ENSCAFG00000014591,…	2827	3070	11109	1.1	0.19
698	GOTERM_BP_ALL	GO:0044843~cell cycle G1/S phase transition	46	1.26096	9.58991e-05	ENSCAFG00000011140, ENSCAFG00000011757, ENSCAFG00000003411, ENSCAFG00000020375, ENSCAFG00000030397, ENSCAFG00000005856, ENSCAFG00000006290, ENSCAFG00000014178, ENSCAFG00000009287, ENSCAFG00000003382, ENSCAFG00000009595, ENSCAFG00000014439, ENSCAFG00000014458, ENSCAFG00000031346, ENSCAFG00000013244, ENSCAFG00000003623, ENSCAFG00000018216, ENSCAFG00000016085, ENSCAFG00000032693, ENSCAFG00000013961,…	2859	107	11337	1.7	0.19
699	GOTERM_CC_ALL	GO:0005623~cell	2761	75.6853	0.000120526	ENSCAFG00000031586, ENSCAFG00000031588, ENSCAFG00000018591, ENSCAFG00000006638, ENSCAFG00000005187, ENSCAFG00000005188, ENSCAFG00000032081, ENSCAFG00000005970, ENSCAFG00000029776, ENSCAFG00000015840, ENSCAFG00000006249, ENSCAFG00000032690, ENSCAFG00000005194, ENSCAFG00000000732, ENSCAFG00000018584, ENSCAFG00000006244, ENSCAFG00000010003, ENSCAFG00000032693, ENSCAFG00000032694, ENSCAFG00000032695,…	3150	10937	12767	1.02	0.19
700	GOTERM_BP_ALL	GO:0045862~positive regulation of proteolysis	69	1.89145	9.6085e-05	ENSCAFG00000010625, ENSCAFG00000008755, ENSCAFG00000008404, ENSCAFG00000032536, ENSCAFG00000002464, ENSCAFG00000031870, ENSCAFG00000004486, ENSCAFG00000020276, ENSCAFG00000016890, ENSCAFG00000006766, ENSCAFG00000004991, ENSCAFG00000016422, ENSCAFG00000015133, ENSCAFG00000003404, ENSCAFG00000010686, ENSCAFG00000007933, ENSCAFG00000014716, ENSCAFG00000029621, ENSCAFG00000001022, ENSCAFG00000000555,…	2859	179	11337	1.53	0.2
701	GOTERM_BP_ALL	GO:0010633~negative regulation of epithelial cell migration	21	0.575658	9.7496e-05	ENSCAFG00000018639, ENSCAFG00000017144, ENSCAFG00000014334, ENSCAFG00000016086, ENSCAFG00000016608, ENSCAFG00000012679, ENSCAFG00000008692, ENSCAFG00000008597, ENSCAFG00000019633, ENSCAFG00000025220, ENSCAFG00000009104, ENSCAFG00000004617, ENSCAFG00000001961, ENSCAFG00000007152, ENSCAFG00000006597, ENSCAFG00000009401, ENSCAFG00000006212, ENSCAFG00000008704, ENSCAFG00000016257, ENSCAFG00000006142,…	2859	36	11337	2.31	0.2
702	GOTERM_BP_FAT	GO:0043549~regulation of kinase activity	143	3.91996	9.76876e-05	ENSCAFG00000004844, ENSCAFG00000008755, ENSCAFG00000011140, ENSCAFG00000008612, ENSCAFG00000003411, ENSCAFG00000013735, ENSCAFG00000005306, ENSCAFG00000008894, ENSCAFG00000000373, ENSCAFG00000011233, ENSCAFG00000005970, ENSCAFG00000013077, ENSCAFG00000008696, ENSCAFG00000000075, ENSCAFG00000003518, ENSCAFG00000018170, ENSCAFG00000008557, ENSCAFG00000011755, ENSCAFG00000006051, ENSCAFG00000015135,…	2827	424	11109	1.33	0.2
703	GOTERM_BP_FAT	GO:0002253~activation of immune response	71	1.94627	9.78138e-05	ENSCAFG00000010625, ENSCAFG00000023498, ENSCAFG00000009632, ENSCAFG00000015695, ENSCAFG00000010438, ENSCAFG00000000661, ENSCAFG00000007100, ENSCAFG00000003518, ENSCAFG00000028508, ENSCAFG00000017565, ENSCAFG00000010281, ENSCAFG00000008351, ENSCAFG00000003404, ENSCAFG00000003293, ENSCAFG00000017303, ENSCAFG00000008959, ENSCAFG00000000038, ENSCAFG00000009003, ENSCAFG00000009498, ENSCAFG00000013763,…	2827	184	11109	1.52	0.2
704	GOTERM_BP_FAT	GO:0030098~lymphocyte differentiation	80	2.19298	9.82573e-05	ENSCAFG00000010625, ENSCAFG00000014454, ENSCAFG00000007464, ENSCAFG00000009632, ENSCAFG00000013633, ENSCAFG00000005204, ENSCAFG00000030400, ENSCAFG00000000990, ENSCAFG00000001998, ENSCAFG00000013538, ENSCAFG00000018752, ENSCAFG00000017565, ENSCAFG00000018401, ENSCAFG00000005839, ENSCAFG00000003293, ENSCAFG00000020389, ENSCAFG00000016399, ENSCAFG00000002138, ENSCAFG00000008959, ENSCAFG00000010686,…	2827	213	11109	1.48	0.2
705	GOTERM_BP_ALL	GO:0072594~establishment of protein localization to organelle	128	3.50877	9.84697e-05	ENSCAFG00000016863, ENSCAFG00000006638, ENSCAFG00000013474, ENSCAFG00000016077, ENSCAFG00000010084, ENSCAFG00000008344, ENSCAFG00000008611, ENSCAFG00000011236, ENSCAFG00000014178, ENSCAFG00000019521, ENSCAFG00000014172, ENSCAFG00000006383, ENSCAFG00000013677, ENSCAFG00000003518, ENSCAFG00000000732, ENSCAFG00000003010, ENSCAFG00000008351, ENSCAFG00000009802, ENSCAFG00000015133, ENSCAFG00000002354,…	2859	376	11337	1.35	0.2
706	GOTERM_BP_FAT	GO:0071900~regulation of protein serine/threonine kinase activity	94	2.57675	0.000101398	ENSCAFG00000004292, ENSCAFG00000004844, ENSCAFG00000008755, ENSCAFG00000008612, ENSCAFG00000008401, ENSCAFG00000003411, ENSCAFG00000004675, ENSCAFG00000008894, ENSCAFG00000011233, ENSCAFG00000016031, ENSCAFG00000005970, ENSCAFG00000009595, ENSCAFG00000016425, ENSCAFG00000000075, ENSCAFG00000003518, ENSCAFG00000018170, ENSCAFG00000011755, ENSCAFG00000017069, ENSCAFG00000006051, ENSCAFG00000032695,…	2827	259	11109	1.43	0.21
707	GOTERM_BP_ALL	GO:0070661~leukocyte proliferation	67	1.83662	0.000104376	ENSCAFG00000019422, ENSCAFG00000014454, ENSCAFG00000008401, ENSCAFG00000008404, ENSCAFG00000004675, ENSCAFG00000005204, ENSCAFG00000030400, ENSCAFG00000006249, ENSCAFG00000007528, ENSCAFG00000003518, ENSCAFG00000018752, ENSCAFG00000018171, ENSCAFG00000030180, ENSCAFG00000010090, ENSCAFG00000032693, ENSCAFG00000016623, ENSCAFG00000005839, ENSCAFG00000032695, ENSCAFG00000009994, ENSCAFG00000008959,…	2859	173	11337	1.54	0.21
708	GOTERM_BP_FAT	GO:0019915~lipid storage	26	0.712719	0.000104874	ENSCAFG00000003404, ENSCAFG00000014597, ENSCAFG00000001013, ENSCAFG00000006830, ENSCAFG00000013418, ENSCAFG00000008092, ENSCAFG00000000001, ENSCAFG00000018625, ENSCAFG00000007027, ENSCAFG00000008292, ENSCAFG00000009379, ENSCAFG00000011146, ENSCAFG00000001797, ENSCAFG00000008824, ENSCAFG00000009547, ENSCAFG00000010991, ENSCAFG00000005365, ENSCAFG00000013320, ENSCAFG00000010161, ENSCAFG00000017907,…	2827	49	11109	2.09	0.21
709	GOTERM_BP_ALL	GO:1901698~response to nitrogen compound	131	3.59101	0.000107842	ENSCAFG00000002364, ENSCAFG00000004844, ENSCAFG00000008755, ENSCAFG00000008612, ENSCAFG00000003411, ENSCAFG00000013121, ENSCAFG00000000001, ENSCAFG00000005306, ENSCAFG00000028848, ENSCAFG00000008894, ENSCAFG00000019633, ENSCAFG00000011434, ENSCAFG00000007100, ENSCAFG00000002804, ENSCAFG00000015782, ENSCAFG00000019835, ENSCAFG00000010090, ENSCAFG00000006062, ENSCAFG00000003404, ENSCAFG00000008959,…	2859	387	11337	1.34	0.22
710	GOTERM_CC_FAT	GO:0000779~condensed chromosome, centromeric region	21	0.575658	0.000134655	ENSCAFG00000012352, ENSCAFG00000020077, ENSCAFG00000010920, ENSCAFG00000005302, ENSCAFG00000014085, ENSCAFG00000008877, ENSCAFG00000017008, ENSCAFG00000017658, ENSCAFG00000006507, ENSCAFG00000011859, ENSCAFG00000008618, ENSCAFG00000007184, ENSCAFG00000029331, ENSCAFG00000004457, ENSCAFG00000028941, ENSCAFG00000007062, ENSCAFG00000011899, ENSCAFG00000005806, ENSCAFG00000016992, ENSCAFG00000018395,…	2566	35	9610	2.25	0.22
711	GOTERM_CC_ALL	GO:0000794~condensed nuclear chromosome	33	0.904605	0.000136345	ENSCAFG00000009220, ENSCAFG00000009799, ENSCAFG00000011757, ENSCAFG00000012459, ENSCAFG00000008877, ENSCAFG00000015888, ENSCAFG00000010551, ENSCAFG00000012332, ENSCAFG00000002527, ENSCAFG00000016031, ENSCAFG00000008618, ENSCAFG00000012136, ENSCAFG00000009394, ENSCAFG00000007062, ENSCAFG00000016085, ENSCAFG00000010762, ENSCAFG00000018395, ENSCAFG00000010920, ENSCAFG00000014085, ENSCAFG00000004710,…	3150	71	12767	1.88	0.22
712	GOTERM_CC_ALL	GO:0005578~proteinaceous extracellular matrix	77	2.11075	0.0001377	ENSCAFG00000011913, ENSCAFG00000001133, ENSCAFG00000015228, ENSCAFG00000008752, ENSCAFG00000016823, ENSCAFG00000002525, ENSCAFG00000017018, ENSCAFG00000019258, ENSCAFG00000020276, ENSCAFG00000009537, ENSCAFG00000010936, ENSCAFG00000018857, ENSCAFG00000006062, ENSCAFG00000006142, ENSCAFG00000018173, ENSCAFG00000024259, ENSCAFG00000006069, ENSCAFG00000016086, ENSCAFG00000031965, ENSCAFG00000011196,…	3150	211	12767	1.48	0.22
713	GOTERM_BP_ALL	GO:0051983~regulation of chromosome segregation	28	0.767544	0.000111424	ENSCAFG00000016106, ENSCAFG00000014454, ENSCAFG00000011236, ENSCAFG00000008877, ENSCAFG00000005204, ENSCAFG00000005878, ENSCAFG00000020225, ENSCAFG00000012136, ENSCAFG00000007062, ENSCAFG00000016467, ENSCAFG00000003748, ENSCAFG00000003729, ENSCAFG00000013980, ENSCAFG00000005781, ENSCAFG00000001209, ENSCAFG00000009745, ENSCAFG00000013722, ENSCAFG00000009098, ENSCAFG00000017658, ENSCAFG00000011205,…	2859	55	11337	2.02	0.23
714	GOTERM_BP_ALL	GO:0060759~regulation of response to cytokine stimulus	28	0.767544	0.000111424	ENSCAFG00000019298, ENSCAFG00000002147, ENSCAFG00000007277, ENSCAFG00000007903, ENSCAFG00000016608, ENSCAFG00000017800, ENSCAFG00000015058, ENSCAFG00000029321, ENSCAFG00000013320, ENSCAFG00000013694, ENSCAFG00000018171, ENSCAFG00000004991, ENSCAFG00000019798, ENSCAFG00000016441, ENSCAFG00000016798, ENSCAFG00000024725, ENSCAFG00000005073, ENSCAFG00000003404, ENSCAFG00000008959, ENSCAFG00000011940,…	2859	55	11337	2.02	0.23
715	GOTERM_BP_FAT	GO:0010633~negative regulation of epithelial cell migration	21	0.575658	0.000111686	ENSCAFG00000018639, ENSCAFG00000017144, ENSCAFG00000014334, ENSCAFG00000016086, ENSCAFG00000016608, ENSCAFG00000012679, ENSCAFG00000008692, ENSCAFG00000008597, ENSCAFG00000019633, ENSCAFG00000025220, ENSCAFG00000009104, ENSCAFG00000004617, ENSCAFG00000001961, ENSCAFG00000007152, ENSCAFG00000006597, ENSCAFG00000009401, ENSCAFG00000006212, ENSCAFG00000008704, ENSCAFG00000016257, ENSCAFG00000006142,…	2827	36	11109	2.29	0.23
716	GOTERM_BP_ALL	GO:0016070~RNA metabolic process	717	19.6546	0.000112323	ENSCAFG00000006638, ENSCAFG00000029673, ENSCAFG00000005187, ENSCAFG00000012332, ENSCAFG00000032081, ENSCAFG00000000008, ENSCAFG00000029776, ENSCAFG00000005970, ENSCAFG00000004950, ENSCAFG00000032690, ENSCAFG00000006431, ENSCAFG00000009945, ENSCAFG00000015642, ENSCAFG00000008351, ENSCAFG00000006244, ENSCAFG00000006051, ENSCAFG00000032694, ENSCAFG00000032695, ENSCAFG00000014205, ENSCAFG00000009802,…	2859	2554	11337	1.11	0.23
717	GOTERM_BP_ALL	GO:0008284~positive regulation of cell proliferation	156	4.27632	0.000112473	ENSCAFG00000009887, ENSCAFG00000017621, ENSCAFG00000029394, ENSCAFG00000011140, ENSCAFG00000008612, ENSCAFG00000016077, ENSCAFG00000013735, ENSCAFG00000005970, ENSCAFG00000019633, ENSCAFG00000014923, ENSCAFG00000016866, ENSCAFG00000009680, ENSCAFG00000017060, ENSCAFG00000003518, ENSCAFG00000015642, ENSCAFG00000013739, ENSCAFG00000018171, ENSCAFG00000018170, ENSCAFG00000010090, ENSCAFG00000032693,…	2859	474	11337	1.31	0.23
718	GOTERM_BP_ALL	GO:0065007~biological regulation	1922	52.6864	0.000114795	ENSCAFG00000018591, ENSCAFG00000006638, ENSCAFG00000005187, ENSCAFG00000005188, ENSCAFG00000032081, ENSCAFG00000005970, ENSCAFG00000029776, ENSCAFG00000015840, ENSCAFG00000006249, ENSCAFG00000032690, ENSCAFG00000000732, ENSCAFG00000018584, ENSCAFG00000010003, ENSCAFG00000006244, ENSCAFG00000032693, ENSCAFG00000032694, ENSCAFG00000032695, ENSCAFG00000006248, ENSCAFG00000009802, ENSCAFG00000009810,…	2859	7297	11337	1.04	0.23
719	GOTERM_BP_FAT	GO:0070374~positive regulation of ERK1 and ERK2 cascade	50	1.37061	0.000115797	ENSCAFG00000018349, ENSCAFG00000008755, ENSCAFG00000008612, ENSCAFG00000030686, ENSCAFG00000004675, ENSCAFG00000008894, ENSCAFG00000015949, ENSCAFG00000009680, ENSCAFG00000003518, ENSCAFG00000000075, ENSCAFG00000001713, ENSCAFG00000010936, ENSCAFG00000018171, ENSCAFG00000032695, ENSCAFG00000008959, ENSCAFG00000000482, ENSCAFG00000012206, ENSCAFG00000011193, ENSCAFG00000006404, ENSCAFG00000004175,…	2827	119	11109	1.65	0.23
720	GOTERM_BP_ALL	GO:0031326~regulation of cellular biosynthetic process	631	17.2971	0.000118491	ENSCAFG00000006638, ENSCAFG00000029673, ENSCAFG00000005187, ENSCAFG00000000001, ENSCAFG00000012332, ENSCAFG00000032081, ENSCAFG00000029776, ENSCAFG00000005970, ENSCAFG00000012136, ENSCAFG00000032690, ENSCAFG00000009945, ENSCAFG00000000732, ENSCAFG00000015642, ENSCAFG00000008351, ENSCAFG00000006051, ENSCAFG00000001892, ENSCAFG00000032694, ENSCAFG00000032695, ENSCAFG00000009802, ENSCAFG00000018681,…	2859	2228	11337	1.12	0.24
721	GOTERM_BP_FAT	GO:0010810~regulation of cell-substrate adhesion	48	1.31579	0.000118585	ENSCAFG00000009736, ENSCAFG00000002301, ENSCAFG00000010394, ENSCAFG00000017018, ENSCAFG00000013735, ENSCAFG00000019521, ENSCAFG00000008409, ENSCAFG00000019633, ENSCAFG00000015949, ENSCAFG00000009680, ENSCAFG00000001998, ENSCAFG00000020276, ENSCAFG00000004662, ENSCAFG00000013320, ENSCAFG00000001713, ENSCAFG00000011595, ENSCAFG00000013368, ENSCAFG00000006185, ENSCAFG00000008279, ENSCAFG00000001974,…	2827	113	11109	1.67	0.24
722	GOTERM_BP_FAT	GO:0043410~positive regulation of MAPK cascade	106	2.9057	0.00012012	ENSCAFG00000019422, ENSCAFG00000008755, ENSCAFG00000008612, ENSCAFG00000003411, ENSCAFG00000010676, ENSCAFG00000008894, ENSCAFG00000005970, ENSCAFG00000009680, ENSCAFG00000006819, ENSCAFG00000000075, ENSCAFG00000003518, ENSCAFG00000018171, ENSCAFG00000018170, ENSCAFG00000011755, ENSCAFG00000010090, ENSCAFG00000006051, ENSCAFG00000019328, ENSCAFG00000032695, ENSCAFG00000002174, ENSCAFG00000008959,…	2827	300	11109	1.39	0.24
723	GOTERM_BP_FAT	GO:0044843~cell cycle G1/S phase transition	46	1.26096	0.000120374	ENSCAFG00000011140, ENSCAFG00000011757, ENSCAFG00000003411, ENSCAFG00000020375, ENSCAFG00000030397, ENSCAFG00000005856, ENSCAFG00000006290, ENSCAFG00000014178, ENSCAFG00000009287, ENSCAFG00000003382, ENSCAFG00000009595, ENSCAFG00000014439, ENSCAFG00000014458, ENSCAFG00000031346, ENSCAFG00000013244, ENSCAFG00000003623, ENSCAFG00000018216, ENSCAFG00000016085, ENSCAFG00000032693, ENSCAFG00000013961,…	2827	107	11109	1.69	0.24
724	GOTERM_BP_ALL	GO:1901576~organic substance biosynthetic process	942	25.8224	0.000121521	ENSCAFG00000006638, ENSCAFG00000005187, ENSCAFG00000000001, ENSCAFG00000032081, ENSCAFG00000005970, ENSCAFG00000029776, ENSCAFG00000005386, ENSCAFG00000032690, ENSCAFG00000014201, ENSCAFG00000006431, ENSCAFG00000000732, ENSCAFG00000015642, ENSCAFG00000006244, ENSCAFG00000006051, ENSCAFG00000032694, ENSCAFG00000032695, ENSCAFG00000009802, ENSCAFG00000003116, ENSCAFG00000014597, ENSCAFG00000007394,…	2859	3420	11337	1.09	0.25
725	GOTERM_BP_ALL	GO:0061138~morphogenesis of a branching epithelium	57	1.5625	0.000122304	ENSCAFG00000005142, ENSCAFG00000008755, ENSCAFG00000012183, ENSCAFG00000005306, ENSCAFG00000005204, ENSCAFG00000014923, ENSCAFG00000019633, ENSCAFG00000009595, ENSCAFG00000005970, ENSCAFG00000006381, ENSCAFG00000000430, ENSCAFG00000010936, ENSCAFG00000006062, ENSCAFG00000007673, ENSCAFG00000032695, ENSCAFG00000003406, ENSCAFG00000009993, ENSCAFG00000000696, ENSCAFG00000031965, ENSCAFG00000001022,…	2859	142	11337	1.59	0.25
726	GOTERM_BP_ALL	GO:0017038~protein import	83	2.27522	0.000124908	ENSCAFG00000006670, ENSCAFG00000016863, ENSCAFG00000006638, ENSCAFG00000013474, ENSCAFG00000016077, ENSCAFG00000008404, ENSCAFG00000010146, ENSCAFG00000016229, ENSCAFG00000011236, ENSCAFG00000014178, ENSCAFG00000019521, ENSCAFG00000009595, ENSCAFG00000013677, ENSCAFG00000003518, ENSCAFG00000013368, ENSCAFG00000016890, ENSCAFG00000001378, ENSCAFG00000030180, ENSCAFG00000008351, ENSCAFG00000017738,…	2859	226	11337	1.46	0.25
727	UP_KEYWORDS	DNA replication	16	0.438596	0.000184706	ENSCAFG00000005143, ENSCAFG00000030542, ENSCAFG00000002196, ENSCAFG00000005945, ENSCAFG00000004046, ENSCAFG00000004052, ENSCAFG00000001709, ENSCAFG00000013677, ENSCAFG00000014748, ENSCAFG00000014201, ENSCAFG00000005728, ENSCAFG00000006598, ENSCAFG00000003942, ENSCAFG00000002937, ENSCAFG00000001520, ENSCAFG00000006030	3521	26	14981	2.62	0.25
728	GOTERM_BP_ALL	GO:0043066~negative regulation of apoptotic process	162	4.44079	0.00012619	ENSCAFG00000018506, ENSCAFG00000009343, ENSCAFG00000008755, ENSCAFG00000011140, ENSCAFG00000016863, ENSCAFG00000016769, ENSCAFG00000006638, ENSCAFG00000005302, ENSCAFG00000014319, ENSCAFG00000012475, ENSCAFG00000011005, ENSCAFG00000005306, ENSCAFG00000003384, ENSCAFG00000019521, ENSCAFG00000019633, ENSCAFG00000006819, ENSCAFG00000002804, ENSCAFG00000016467, ENSCAFG00000020131, ENSCAFG00000018171,…	2859	496	11337	1.3	0.26
729	GOTERM_BP_FAT	GO:0007264~small GTPase mediated signal transduction	131	3.59101	0.000127145	ENSCAFG00000004844, ENSCAFG00000005872, ENSCAFG00000011140, ENSCAFG00000014275, ENSCAFG00000005870, ENSCAFG00000005301, ENSCAFG00000017057, ENSCAFG00000029252, ENSCAFG00000016866, ENSCAFG00000003629, ENSCAFG00000010186, ENSCAFG00000013320, ENSCAFG00000015642, ENSCAFG00000015782, ENSCAFG00000008811, ENSCAFG00000032693, ENSCAFG00000032695, ENSCAFG00000002172, ENSCAFG00000000405, ENSCAFG00000006991,…	2827	385	11109	1.34	0.26
730	GOTERM_BP_FAT	GO:0045859~regulation of protein kinase activity	131	3.59101	0.000127145	ENSCAFG00000004844, ENSCAFG00000008755, ENSCAFG00000011140, ENSCAFG00000008612, ENSCAFG00000003411, ENSCAFG00000013735, ENSCAFG00000005306, ENSCAFG00000008894, ENSCAFG00000000373, ENSCAFG00000011233, ENSCAFG00000005970, ENSCAFG00000000075, ENSCAFG00000003518, ENSCAFG00000018170, ENSCAFG00000008557, ENSCAFG00000011755, ENSCAFG00000006051, ENSCAFG00000032695, ENSCAFG00000016080, ENSCAFG00000003404,…	2827	385	11109	1.34	0.26
731	GOTERM_BP_ALL	GO:0060326~cell chemotaxis	67	1.83662	0.00012736	ENSCAFG00000018349, ENSCAFG00000016076, ENSCAFG00000012439, ENSCAFG00000005187, ENSCAFG00000004675, ENSCAFG00000008409, ENSCAFG00000005970, ENSCAFG00000019633, ENSCAFG00000007100, ENSCAFG00000015137, ENSCAFG00000018171, ENSCAFG00000032693, ENSCAFG00000008205, ENSCAFG00000003406, ENSCAFG00000031104, ENSCAFG00000013071, ENSCAFG00000031965, ENSCAFG00000007027, ENSCAFG00000018439, ENSCAFG00000001778,…	2859	174	11337	1.53	0.26
732	GOTERM_BP_FAT	GO:0045862~positive regulation of proteolysis	69	1.89145	0.000128489	ENSCAFG00000010625, ENSCAFG00000008755, ENSCAFG00000008404, ENSCAFG00000032536, ENSCAFG00000002464, ENSCAFG00000031870, ENSCAFG00000004486, ENSCAFG00000020276, ENSCAFG00000016890, ENSCAFG00000006766, ENSCAFG00000004991, ENSCAFG00000016422, ENSCAFG00000015133, ENSCAFG00000003404, ENSCAFG00000010686, ENSCAFG00000007933, ENSCAFG00000014716, ENSCAFG00000029621, ENSCAFG00000001022, ENSCAFG00000000555,…	2827	179	11109	1.51	0.26
733	GOTERM_CC_ALL	GO:0072686~mitotic spindle	23	0.630482	0.000159011	ENSCAFG00000019880, ENSCAFG00000009098, ENSCAFG00000002165, ENSCAFG00000020007, ENSCAFG00000009595, ENSCAFG00000012975, ENSCAFG00000015692, ENSCAFG00000007178, ENSCAFG00000017535, ENSCAFG00000029331, ENSCAFG00000015752, ENSCAFG00000007030, ENSCAFG00000007788, ENSCAFG00000016467, ENSCAFG00000011403, ENSCAFG00000014559, ENSCAFG00000018724, ENSCAFG00000008340, ENSCAFG00000005807, ENSCAFG00000016958,…	3150	43	12767	2.17	0.26
734	GOTERM_CC_FAT	GO:0044420~extracellular matrix component	37	1.01425	0.000164884	ENSCAFG00000011913, ENSCAFG00000008752, ENSCAFG00000002525, ENSCAFG00000017018, ENSCAFG00000013655, ENSCAFG00000013006, ENSCAFG00000019258, ENSCAFG00000010853, ENSCAFG00000019342, ENSCAFG00000002069, ENSCAFG00000018020, ENSCAFG00000006185, ENSCAFG00000010936, ENSCAFG00000019950, ENSCAFG00000006062, ENSCAFG00000018173, ENSCAFG00000014837, ENSCAFG00000016086, ENSCAFG00000006069, ENSCAFG00000016686,…	2566	78	9610	1.78	0.26
735	GOTERM_BP_FAT	GO:0051983~regulation of chromosome segregation	28	0.767544	0.000131331	ENSCAFG00000016106, ENSCAFG00000014454, ENSCAFG00000011236, ENSCAFG00000008877, ENSCAFG00000005204, ENSCAFG00000005878, ENSCAFG00000020225, ENSCAFG00000012136, ENSCAFG00000007062, ENSCAFG00000016467, ENSCAFG00000003748, ENSCAFG00000003729, ENSCAFG00000013980, ENSCAFG00000005781, ENSCAFG00000001209, ENSCAFG00000009745, ENSCAFG00000013722, ENSCAFG00000009098, ENSCAFG00000017658, ENSCAFG00000011205,…	2827	55	11109	2	0.27
736	GOTERM_BP_FAT	GO:0060759~regulation of response to cytokine stimulus	28	0.767544	0.000131331	ENSCAFG00000019298, ENSCAFG00000002147, ENSCAFG00000007277, ENSCAFG00000007903, ENSCAFG00000016608, ENSCAFG00000017800, ENSCAFG00000015058, ENSCAFG00000029321, ENSCAFG00000013320, ENSCAFG00000013694, ENSCAFG00000018171, ENSCAFG00000004991, ENSCAFG00000019798, ENSCAFG00000016441, ENSCAFG00000016798, ENSCAFG00000024725, ENSCAFG00000005073, ENSCAFG00000003404, ENSCAFG00000008959, ENSCAFG00000011940,…	2827	55	11109	2	0.27
737	GOTERM_BP_DIRECT	GO:0050731~positive regulation of peptidyl-tyrosine phosphorylation	23	0.630482	0.000142569	ENSCAFG00000019422, ENSCAFG00000008959, ENSCAFG00000008755, ENSCAFG00000008977, ENSCAFG00000018637, ENSCAFG00000008409, ENSCAFG00000014923, ENSCAFG00000000865, ENSCAFG00000012802, ENSCAFG00000010997, ENSCAFG00000028754, ENSCAFG00000006491, ENSCAFG00000018672, ENSCAFG00000018362, ENSCAFG00000001938, ENSCAFG00000018101, ENSCAFG00000003776, ENSCAFG00000011755, ENSCAFG00000006401, ENSCAFG00000017069,…	2859	42	11337	2.17	0.27
738	GOTERM_CC_FAT	GO:0005730~nucleolus	187	5.1261	0.000166491	ENSCAFG00000015229, ENSCAFG00000016861, ENSCAFG00000001038, ENSCAFG00000015535, ENSCAFG00000010084, ENSCAFG00000007771, ENSCAFG00000008892, ENSCAFG00000019429, ENSCAFG00000010835, ENSCAFG00000017625, ENSCAFG00000019521, ENSCAFG00000019520, ENSCAFG00000002464, ENSCAFG00000004950, ENSCAFG00000013538, ENSCAFG00000015034, ENSCAFG00000009945, ENSCAFG00000019070, ENSCAFG00000002661, ENSCAFG00000020131,…	2566	556	9610	1.26	0.27
739	GOTERM_BP_ALL	GO:0010942~positive regulation of cell death	110	3.01535	0.000136997	ENSCAFG00000010625, ENSCAFG00000014454, ENSCAFG00000030397, ENSCAFG00000012475, ENSCAFG00000011236, ENSCAFG00000002464, ENSCAFG00000019633, ENSCAFG00000013538, ENSCAFG00000003623, ENSCAFG00000006100, ENSCAFG00000019397, ENSCAFG00000018171, ENSCAFG00000003481, ENSCAFG00000009802, ENSCAFG00000003404, ENSCAFG00000002174, ENSCAFG00000008959, ENSCAFG00000010686, ENSCAFG00000001022, ENSCAFG00000009360,…	2859	317	11337	1.38	0.28
740	GOTERM_BP_ALL	GO:0045184~establishment of protein localization	328	8.99123	0.000137595	ENSCAFG00000019422, ENSCAFG00000031588, ENSCAFG00000016863, ENSCAFG00000006638, ENSCAFG00000016076, ENSCAFG00000016077, ENSCAFG00000008752, ENSCAFG00000008344, ENSCAFG00000008894, ENSCAFG00000019521, ENSCAFG00000002464, ENSCAFG00000012666, ENSCAFG00000019633, ENSCAFG00000016866, ENSCAFG00000015840, ENSCAFG00000006249, ENSCAFG00000003518, ENSCAFG00000013320, ENSCAFG00000003966, ENSCAFG00000000732,…	2859	1095	11337	1.19	0.28
741	GOTERM_BP_FAT	GO:0070661~leukocyte proliferation	67	1.83662	0.000138713	ENSCAFG00000019422, ENSCAFG00000014454, ENSCAFG00000008401, ENSCAFG00000008404, ENSCAFG00000004675, ENSCAFG00000005204, ENSCAFG00000030400, ENSCAFG00000006249, ENSCAFG00000007528, ENSCAFG00000003518, ENSCAFG00000018752, ENSCAFG00000018171, ENSCAFG00000030180, ENSCAFG00000010090, ENSCAFG00000032693, ENSCAFG00000016623, ENSCAFG00000005839, ENSCAFG00000032695, ENSCAFG00000009994, ENSCAFG00000008959,…	2827	173	11109	1.52	0.28
742	GOTERM_BP_ALL	GO:0043408~regulation of MAPK cascade	144	3.94737	0.000138983	ENSCAFG00000019422, ENSCAFG00000019298, ENSCAFG00000008755, ENSCAFG00000008612, ENSCAFG00000003411, ENSCAFG00000010676, ENSCAFG00000008894, ENSCAFG00000003384, ENSCAFG00000005970, ENSCAFG00000017967, ENSCAFG00000009680, ENSCAFG00000006819, ENSCAFG00000000075, ENSCAFG00000003518, ENSCAFG00000006100, ENSCAFG00000015642, ENSCAFG00000018171, ENSCAFG00000018170, ENSCAFG00000011755, ENSCAFG00000010090,…	2859	434	11337	1.32	0.28
743	GOTERM_BP_ALL	GO:0080135~regulation of cellular response to stress	117	3.20724	0.000140162	ENSCAFG00000019298, ENSCAFG00000014454, ENSCAFG00000006638, ENSCAFG00000016077, ENSCAFG00000030397, ENSCAFG00000011236, ENSCAFG00000006819, ENSCAFG00000000075, ENSCAFG00000003518, ENSCAFG00000015642, ENSCAFG00000018584, ENSCAFG00000011755, ENSCAFG00000006051, ENSCAFG00000018309, ENSCAFG00000032695, ENSCAFG00000002174, ENSCAFG00000003406, ENSCAFG00000002354, ENSCAFG00000008959, ENSCAFG00000017144,…	2859	341	11337	1.36	0.28
744	GOTERM_BP_ALL	GO:0090068~positive regulation of cell cycle process	52	1.42544	0.000141623	ENSCAFG00000015266, ENSCAFG00000011140, ENSCAFG00000012439, ENSCAFG00000005302, ENSCAFG00000006290, ENSCAFG00000014178, ENSCAFG00000020223, ENSCAFG00000005878, ENSCAFG00000009595, ENSCAFG00000003382, ENSCAFG00000014458, ENSCAFG00000003623, ENSCAFG00000016467, ENSCAFG00000018170, ENSCAFG00000009538, ENSCAFG00000008557, ENSCAFG00000016085, ENSCAFG00000032693, ENSCAFG00000010090, ENSCAFG00000009431,…	2859	127	11337	1.62	0.29
745	GOTERM_BP_FAT	GO:0072594~establishment of protein localization to organelle	128	3.50877	0.000149254	ENSCAFG00000016863, ENSCAFG00000006638, ENSCAFG00000013474, ENSCAFG00000016077, ENSCAFG00000010084, ENSCAFG00000008344, ENSCAFG00000008611, ENSCAFG00000011236, ENSCAFG00000014178, ENSCAFG00000019521, ENSCAFG00000014172, ENSCAFG00000006383, ENSCAFG00000013677, ENSCAFG00000003518, ENSCAFG00000000732, ENSCAFG00000003010, ENSCAFG00000008351, ENSCAFG00000009802, ENSCAFG00000015133, ENSCAFG00000002354,…	2827	376	11109	1.34	0.3
746	GOTERM_BP_FAT	GO:0010605~negative regulation of macromolecule metabolic process	363	9.95066	0.000155432	ENSCAFG00000008755, ENSCAFG00000006638, ENSCAFG00000003411, ENSCAFG00000005187, ENSCAFG00000005188, ENSCAFG00000000001, ENSCAFG00000012332, ENSCAFG00000019521, ENSCAFG00000005970, ENSCAFG00000030978, ENSCAFG00000006249, ENSCAFG00000008696, ENSCAFG00000003518, ENSCAFG00000016467, ENSCAFG00000015642, ENSCAFG00000006100, ENSCAFG00000013739, ENSCAFG00000018171, ENSCAFG00000018891, ENSCAFG00000018759,…	2827	1215	11109	1.17	0.32
747	GOTERM_BP_ALL	GO:0042306~regulation of protein import into nucleus	48	1.31579	0.000155477	ENSCAFG00000005698, ENSCAFG00000017784, ENSCAFG00000013418, ENSCAFG00000013474, ENSCAFG00000018622, ENSCAFG00000006638, ENSCAFG00000016077, ENSCAFG00000011236, ENSCAFG00000019521, ENSCAFG00000003535, ENSCAFG00000009595, ENSCAFG00000014880, ENSCAFG00000011599, ENSCAFG00000020305, ENSCAFG00000030466, ENSCAFG00000003518, ENSCAFG00000013368, ENSCAFG00000001974, ENSCAFG00000001378, ENSCAFG00000016890,…	2859	115	11337	1.66	0.32
748	GOTERM_BP_ALL	GO:0071417~cellular response to organonitrogen compound	82	2.24781	0.000155724	ENSCAFG00000009736, ENSCAFG00000009220, ENSCAFG00000008755, ENSCAFG00000008612, ENSCAFG00000003411, ENSCAFG00000017018, ENSCAFG00000013121, ENSCAFG00000005306, ENSCAFG00000000001, ENSCAFG00000008894, ENSCAFG00000005204, ENSCAFG00000000661, ENSCAFG00000011434, ENSCAFG00000014823, ENSCAFG00000007100, ENSCAFG00000002804, ENSCAFG00000015800, ENSCAFG00000003727, ENSCAFG00000015782, ENSCAFG00000004991,…	2859	224	11337	1.45	0.32
749	GOTERM_BP_ALL	GO:0014910~regulation of smooth muscle cell migration	15	0.411184	0.000156103	ENSCAFG00000016608, ENSCAFG00000012294, ENSCAFG00000011193, ENSCAFG00000013909, ENSCAFG00000013925, ENSCAFG00000009001, ENSCAFG00000018672, ENSCAFG00000001077, ENSCAFG00000018214, ENSCAFG00000003307, ENSCAFG00000013694, ENSCAFG00000018171, ENSCAFG00000032693, ENSCAFG00000008483, ENSCAFG00000016966	2859	22	11337	2.7	0.32
750	GOTERM_BP_ALL	GO:0018108~peptidyl-tyrosine phosphorylation	62	1.69956	0.000156325	ENSCAFG00000009736, ENSCAFG00000019422, ENSCAFG00000010625, ENSCAFG00000008755, ENSCAFG00000006538, ENSCAFG00000012998, ENSCAFG00000013735, ENSCAFG00000008409, ENSCAFG00000014923, ENSCAFG00000017565, ENSCAFG00000018171, ENSCAFG00000018170, ENSCAFG00000030180, ENSCAFG00000008557, ENSCAFG00000011755, ENSCAFG00000017069, ENSCAFG00000032695, ENSCAFG00000003404, ENSCAFG00000009994, ENSCAFG00000003406,…	2859	159	11337	1.55	0.32
751	GOTERM_BP_FAT	GO:0061138~morphogenesis of a branching epithelium	57	1.5625	0.000158006	ENSCAFG00000005142, ENSCAFG00000008755, ENSCAFG00000012183, ENSCAFG00000005306, ENSCAFG00000005204, ENSCAFG00000014923, ENSCAFG00000019633, ENSCAFG00000009595, ENSCAFG00000005970, ENSCAFG00000006381, ENSCAFG00000000430, ENSCAFG00000010936, ENSCAFG00000006062, ENSCAFG00000007673, ENSCAFG00000032695, ENSCAFG00000003406, ENSCAFG00000009993, ENSCAFG00000000696, ENSCAFG00000031965, ENSCAFG00000001022,…	2827	142	11109	1.58	0.32
752	GOTERM_BP_ALL	GO:0002703~regulation of leukocyte mediated immunity	46	1.26096	0.000161229	ENSCAFG00000012569, ENSCAFG00000008401, ENSCAFG00000013773, ENSCAFG00000017382, ENSCAFG00000030335, ENSCAFG00000018625, ENSCAFG00000013633, ENSCAFG00000018527, ENSCAFG00000011144, ENSCAFG00000006249, ENSCAFG00000017447, ENSCAFG00000004626, ENSCAFG00000018752, ENSCAFG00000003518, ENSCAFG00000010358, ENSCAFG00000006597, ENSCAFG00000004938, ENSCAFG00000003746, ENSCAFG00000002391, ENSCAFG00000011755,…	2859	109	11337	1.67	0.33
753	GOTERM_BP_FAT	GO:1901698~response to nitrogen compound	131	3.59101	0.000164039	ENSCAFG00000002364, ENSCAFG00000004844, ENSCAFG00000008755, ENSCAFG00000008612, ENSCAFG00000003411, ENSCAFG00000013121, ENSCAFG00000000001, ENSCAFG00000005306, ENSCAFG00000028848, ENSCAFG00000008894, ENSCAFG00000019633, ENSCAFG00000011434, ENSCAFG00000007100, ENSCAFG00000002804, ENSCAFG00000015782, ENSCAFG00000019835, ENSCAFG00000010090, ENSCAFG00000006062, ENSCAFG00000003404, ENSCAFG00000008959,…	2827	387	11109	1.33	0.33
754	GOTERM_BP_ALL	GO:0046631~alpha-beta T cell activation	37	1.01425	0.00016666	ENSCAFG00000019422, ENSCAFG00000000851, ENSCAFG00000005169, ENSCAFG00000004597, ENSCAFG00000003367, ENSCAFG00000016700, ENSCAFG00000003535, ENSCAFG00000000990, ENSCAFG00000011311, ENSCAFG00000007528, ENSCAFG00000013538, ENSCAFG00000005419, ENSCAFG00000017447, ENSCAFG00000010997, ENSCAFG00000017565, ENSCAFG00000017809, ENSCAFG00000006597, ENSCAFG00000000814, ENSCAFG00000030180, ENSCAFG00000011252,…	2859	82	11337	1.79	0.34
755	GOTERM_BP_ALL	GO:0051052~regulation of DNA metabolic process	87	2.38487	0.000167267	ENSCAFG00000009220, ENSCAFG00000008755, ENSCAFG00000016826, ENSCAFG00000014454, ENSCAFG00000008612, ENSCAFG00000010084, ENSCAFG00000007771, ENSCAFG00000011236, ENSCAFG00000006290, ENSCAFG00000005204, ENSCAFG00000011144, ENSCAFG00000012136, ENSCAFG00000006383, ENSCAFG00000006249, ENSCAFG00000000732, ENSCAFG00000015642, ENSCAFG00000013739, ENSCAFG00000018170, ENSCAFG00000002391, ENSCAFG00000010762,…	2859	241	11337	1.43	0.34
756	GOTERM_BP_ALL	GO:0033365~protein localization to organelle	178	4.87939	0.000168029	ENSCAFG00000008755, ENSCAFG00000016863, ENSCAFG00000013474, ENSCAFG00000006638, ENSCAFG00000010084, ENSCAFG00000003411, ENSCAFG00000016077, ENSCAFG00000008344, ENSCAFG00000008611, ENSCAFG00000011236, ENSCAFG00000001622, ENSCAFG00000014178, ENSCAFG00000019521, ENSCAFG00000014172, ENSCAFG00000006383, ENSCAFG00000013677, ENSCAFG00000003518, ENSCAFG00000000732, ENSCAFG00000015641, ENSCAFG00000018584,…	2859	555	11337	1.27	0.34
757	GOTERM_BP_FAT	GO:0060326~cell chemotaxis	67	1.83662	0.000168781	ENSCAFG00000018349, ENSCAFG00000016076, ENSCAFG00000012439, ENSCAFG00000005187, ENSCAFG00000004675, ENSCAFG00000008409, ENSCAFG00000005970, ENSCAFG00000019633, ENSCAFG00000007100, ENSCAFG00000015137, ENSCAFG00000018171, ENSCAFG00000032693, ENSCAFG00000008205, ENSCAFG00000003406, ENSCAFG00000031104, ENSCAFG00000013071, ENSCAFG00000031965, ENSCAFG00000007027, ENSCAFG00000018439, ENSCAFG00000001778,…	2827	174	11109	1.51	0.34
758	GOTERM_BP_FAT	GO:0019219~regulation of nucleobase-containing compound metabolic process	616	16.886	0.000169773	ENSCAFG00000006638, ENSCAFG00000029673, ENSCAFG00000005187, ENSCAFG00000012332, ENSCAFG00000032081, ENSCAFG00000029776, ENSCAFG00000005970, ENSCAFG00000006249, ENSCAFG00000012136, ENSCAFG00000032690, ENSCAFG00000009945, ENSCAFG00000015642, ENSCAFG00000000732, ENSCAFG00000008351, ENSCAFG00000006051, ENSCAFG00000032694, ENSCAFG00000032695, ENSCAFG00000009802, ENSCAFG00000029666, ENSCAFG00000018681,…	2827	2158	11109	1.12	0.34
759	GOTERM_BP_FAT	GO:0017038~protein import	83	2.27522	0.000171977	ENSCAFG00000006670, ENSCAFG00000016863, ENSCAFG00000006638, ENSCAFG00000013474, ENSCAFG00000016077, ENSCAFG00000008404, ENSCAFG00000010146, ENSCAFG00000016229, ENSCAFG00000011236, ENSCAFG00000014178, ENSCAFG00000019521, ENSCAFG00000009595, ENSCAFG00000013677, ENSCAFG00000003518, ENSCAFG00000013368, ENSCAFG00000016890, ENSCAFG00000001378, ENSCAFG00000030180, ENSCAFG00000008351, ENSCAFG00000017738,…	2827	226	11109	1.44	0.35
760	GOTERM_BP_ALL	GO:0042060~wound healing	80	2.19298	0.00017235	ENSCAFG00000009736, ENSCAFG00000030211, ENSCAFG00000009161, ENSCAFG00000008612, ENSCAFG00000015228, ENSCAFG00000003411, ENSCAFG00000001814, ENSCAFG00000009884, ENSCAFG00000009632, ENSCAFG00000019631, ENSCAFG00000016228, ENSCAFG00000013735, ENSCAFG00000019521, ENSCAFG00000017262, ENSCAFG00000015949, ENSCAFG00000012079, ENSCAFG00000020276, ENSCAFG00000003518, ENSCAFG00000008354, ENSCAFG00000001711,…	2859	218	11337	1.46	0.35
761	GOTERM_BP_FAT	GO:0014910~regulation of smooth muscle cell migration	15	0.411184	0.000173322	ENSCAFG00000016608, ENSCAFG00000012294, ENSCAFG00000011193, ENSCAFG00000013909, ENSCAFG00000013925, ENSCAFG00000009001, ENSCAFG00000018672, ENSCAFG00000001077, ENSCAFG00000018214, ENSCAFG00000003307, ENSCAFG00000013694, ENSCAFG00000018171, ENSCAFG00000032693, ENSCAFG00000008483, ENSCAFG00000016966	2827	22	11109	2.68	0.35
762	GOTERM_MF_DIRECT	GO:0050840~extracellular matrix binding	13	0.35636	0.000212463	ENSCAFG00000014597, ENSCAFG00000001091, ENSCAFG00000017855, ENSCAFG00000011196, ENSCAFG00000024385, ENSCAFG00000019189, ENSCAFG00000004406, ENSCAFG00000020276, ENSCAFG00000028621, ENSCAFG00000009537, ENSCAFG00000018672, ENSCAFG00000008704, ENSCAFG00000006142	2647	18	10658	2.91	0.35
763	GOTERM_BP_ALL	GO:0010596~negative regulation of endothelial cell migration	17	0.466009	0.000176605	ENSCAFG00000018639, ENSCAFG00000017144, ENSCAFG00000014334, ENSCAFG00000016086, ENSCAFG00000016608, ENSCAFG00000008692, ENSCAFG00000008597, ENSCAFG00000019633, ENSCAFG00000025220, ENSCAFG00000009104, ENSCAFG00000004617, ENSCAFG00000001961, ENSCAFG00000006597, ENSCAFG00000009401, ENSCAFG00000008704, ENSCAFG00000006142, ENSCAFG00000020290	2859	27	11337	2.5	0.36
764	GOTERM_BP_FAT	GO:0008284~positive regulation of cell proliferation	156	4.27632	0.000178578	ENSCAFG00000009887, ENSCAFG00000017621, ENSCAFG00000029394, ENSCAFG00000011140, ENSCAFG00000008612, ENSCAFG00000016077, ENSCAFG00000013735, ENSCAFG00000005970, ENSCAFG00000019633, ENSCAFG00000014923, ENSCAFG00000016866, ENSCAFG00000009680, ENSCAFG00000017060, ENSCAFG00000003518, ENSCAFG00000015642, ENSCAFG00000013739, ENSCAFG00000018171, ENSCAFG00000018170, ENSCAFG00000010090, ENSCAFG00000032693,…	2827	474	11109	1.29	0.36
765	GOTERM_CC_FAT	GO:0042611~MHC protein complex	11	0.301535	0.000226249	ENSCAFG00000032102, ENSCAFG00000000500, ENSCAFG00000000848, ENSCAFG00000000806, ENSCAFG00000000814, ENSCAFG00000018101, ENSCAFG00000013633, ENSCAFG00000000812, ENSCAFG00000000819, ENSCAFG00000032222, ENSCAFG00000000803	2566	13	9610	3.17	0.36
766	GOTERM_BP_FAT	GO:0090068~positive regulation of cell cycle process	52	1.42544	0.000180131	ENSCAFG00000015266, ENSCAFG00000011140, ENSCAFG00000012439, ENSCAFG00000005302, ENSCAFG00000006290, ENSCAFG00000014178, ENSCAFG00000020223, ENSCAFG00000005878, ENSCAFG00000009595, ENSCAFG00000003382, ENSCAFG00000014458, ENSCAFG00000003623, ENSCAFG00000016467, ENSCAFG00000018170, ENSCAFG00000009538, ENSCAFG00000008557, ENSCAFG00000016085, ENSCAFG00000032693, ENSCAFG00000010090, ENSCAFG00000009431,…	2827	127	11109	1.61	0.37
767	GOTERM_BP_ALL	GO:0030217~T cell differentiation	58	1.58991	0.000182221	ENSCAFG00000010625, ENSCAFG00000007464, ENSCAFG00000013633, ENSCAFG00000005204, ENSCAFG00000030400, ENSCAFG00000000990, ENSCAFG00000001998, ENSCAFG00000013538, ENSCAFG00000018752, ENSCAFG00000017565, ENSCAFG00000018401, ENSCAFG00000005839, ENSCAFG00000003293, ENSCAFG00000002138, ENSCAFG00000008959, ENSCAFG00000016399, ENSCAFG00000010686, ENSCAFG00000009498, ENSCAFG00000005019, ENSCAFG00000017044,…	2859	147	11337	1.56	0.37
768	GOTERM_BP_ALL	GO:0009889~regulation of biosynthetic process	639	17.5164	0.000182751	ENSCAFG00000006638, ENSCAFG00000029673, ENSCAFG00000005187, ENSCAFG00000000001, ENSCAFG00000012332, ENSCAFG00000032081, ENSCAFG00000029776, ENSCAFG00000005970, ENSCAFG00000012136, ENSCAFG00000032690, ENSCAFG00000009945, ENSCAFG00000000732, ENSCAFG00000015642, ENSCAFG00000008351, ENSCAFG00000006051, ENSCAFG00000001892, ENSCAFG00000032694, ENSCAFG00000032695, ENSCAFG00000009802, ENSCAFG00000014597,…	2859	2265	11337	1.12	0.37
769	GOTERM_BP_ALL	GO:0070372~regulation of ERK1 and ERK2 cascade	63	1.72697	0.00018367	ENSCAFG00000018349, ENSCAFG00000008755, ENSCAFG00000008612, ENSCAFG00000030686, ENSCAFG00000004675, ENSCAFG00000008894, ENSCAFG00000000661, ENSCAFG00000015949, ENSCAFG00000017967, ENSCAFG00000009680, ENSCAFG00000020276, ENSCAFG00000000075, ENSCAFG00000003518, ENSCAFG00000001713, ENSCAFG00000006100, ENSCAFG00000018171, ENSCAFG00000010936, ENSCAFG00000032695, ENSCAFG00000008959, ENSCAFG00000000482,…	2859	163	11337	1.53	0.37
770	KEGG_PATHWAY	cfa03030:DNA replication	19	0.520833	0.000281236	ENSCAFG00000005143, ENSCAFG00000030542, ENSCAFG00000017159, ENSCAFG00000011635, ENSCAFG00000002196, ENSCAFG00000006271, ENSCAFG00000004046, ENSCAFG00000004052, ENSCAFG00000030380, ENSCAFG00000013710, ENSCAFG00000001709, ENSCAFG00000019249, ENSCAFG00000013689, ENSCAFG00000013677, ENSCAFG00000014748, ENSCAFG00000006598, ENSCAFG00000006215, ENSCAFG00000002937, ENSCAFG00000006030	1532	32	5859	2.27	0.37
771	GOTERM_CC_FAT	GO:0000776~kinetochore	38	1.04167	0.000237886	ENSCAFG00000012352, ENSCAFG00000019298, ENSCAFG00000016039, ENSCAFG00000005302, ENSCAFG00000029836, ENSCAFG00000007717, ENSCAFG00000008877, ENSCAFG00000015888, ENSCAFG00000011859, ENSCAFG00000008618, ENSCAFG00000007837, ENSCAFG00000012136, ENSCAFG00000007184, ENSCAFG00000006593, ENSCAFG00000007062, ENSCAFG00000016467, ENSCAFG00000016992, ENSCAFG00000007282, ENSCAFG00000018395, ENSCAFG00000020331,…	2566	82	9610	1.74	0.38
772	UP_KEYWORDS	Phosphoprotein	110	3.01535	0.00027726	ENSCAFG00000023592, ENSCAFG00000005302, ENSCAFG00000005187, ENSCAFG00000005306, ENSCAFG00000014172, ENSCAFG00000013320, ENSCAFG00000015782, ENSCAFG00000018170, ENSCAFG00000005479, ENSCAFG00000015901, ENSCAFG00000003404, ENSCAFG00000005764, ENSCAFG00000003406, ENSCAFG00000003402, ENSCAFG00000017143, ENSCAFG00000012206, ENSCAFG00000031965, ENSCAFG00000000941, ENSCAFG00000003102, ENSCAFG00000012802,…	3521	344	14981	1.36	0.38
773	GOTERM_BP_ALL	GO:0009653~anatomical structure morphogenesis	512	14.0351	0.000192088	ENSCAFG00000015229, ENSCAFG00000023317, ENSCAFG00000006638, ENSCAFG00000005970, ENSCAFG00000005386, ENSCAFG00000014201, ENSCAFG00000006100, ENSCAFG00000015641, ENSCAFG00000015782, ENSCAFG00000016363, ENSCAFG00000032695, ENSCAFG00000006248, ENSCAFG00000014597, ENSCAFG00000007391, ENSCAFG00000000609, ENSCAFG00000015237, ENSCAFG00000000941, ENSCAFG00000003102, ENSCAFG00000009810, ENSCAFG00000003979,…	2859	1786	11337	1.14	0.39
774	GOTERM_BP_FAT	GO:0042306~regulation of protein import into nucleus	48	1.31579	0.000195291	ENSCAFG00000005698, ENSCAFG00000017784, ENSCAFG00000013418, ENSCAFG00000013474, ENSCAFG00000018622, ENSCAFG00000006638, ENSCAFG00000016077, ENSCAFG00000011236, ENSCAFG00000019521, ENSCAFG00000003535, ENSCAFG00000009595, ENSCAFG00000014880, ENSCAFG00000011599, ENSCAFG00000020305, ENSCAFG00000030466, ENSCAFG00000003518, ENSCAFG00000013368, ENSCAFG00000001974, ENSCAFG00000001378, ENSCAFG00000016890,…	2827	115	11109	1.64	0.4
775	GOTERM_BP_ALL	GO:0051051~negative regulation of transport	90	2.46711	0.00019586	ENSCAFG00000009736, ENSCAFG00000008400, ENSCAFG00000012569, ENSCAFG00000006638, ENSCAFG00000013474, ENSCAFG00000013773, ENSCAFG00000010676, ENSCAFG00000010146, ENSCAFG00000012475, ENSCAFG00000011236, ENSCAFG00000016228, ENSCAFG00000000001, ENSCAFG00000008894, ENSCAFG00000006479, ENSCAFG00000000661, ENSCAFG00000009595, ENSCAFG00000019633, ENSCAFG00000006249, ENSCAFG00000004486, ENSCAFG00000011768,…	2859	252	11337	1.42	0.4
[truncated: 555 more rows]

## Sheet: B-cell lymphoma
Functional Analysis with DAVID.
[truncated: 31 more rows]

## Sheet: B-cell lymphoma; CLBL-1
Functional Analysis with DAVID.
[truncated: 2 more rows]

## Sheet: B-cell_lymphoma; CLBL-1; CLBL-1
Functional Analysis with DAVID.
[truncated: 531 more rows]

[truncated: 7 more sheets: B-cell lymphoma; CLBL-1; CLBL-1, B-cell lymphoma; GL-1, CLBL-1, CLBL-1; CLBL-1M, CLBL-1; CLBL-1M; GL-1, CLBL-1M, GL-1]
