# Supplementary material for: Comparative High-Resolution Transcriptome Sequencing of Lymphoma Cell Lines and de novo Lymphomas Reveals Cell-Line-Specific Pathway Dysregulation
Source: Sci Rep. 2018 Apr 19;8:6279. doi: 10.1038/s41598-018-23207-7 (PMC5908872; doi:10.1038/s41598-018-23207-7)
Supplement: Supplementary file 7 — Supplementary Table 6 [file 41598_2018_23207_MOESM7_ESM.xlsx]

## Sheet: T-cell lymphoma or T-cell-deriv
Functional Analysis with DAVID.
	Category	Term	Count	%	Pvalue	Genes	List_Total	Pop_Hits	Pop_Total	Fold_Enrichment	FDR
1	GOTERM_BP_ALL	GO:0002376~immune system process	555	14.4833	3.36595e-34	ENSCAFG00000005873, ENSCAFG00000006716, ENSCAFG00000018386, ENSCAFG00000018590, ENSCAFG00000003828, ENSCAFG00000005187, ENSCAFG00000000001, ENSCAFG00000031409, ENSCAFG00000014201, ENSCAFG00000018583, ENSCAFG00000008351, ENSCAFG00000014100, ENSCAFG00000032693, ENSCAFG00000006051, ENSCAFG00000032695, ENSCAFG00000006052, ENSCAFG00000003821, ENSCAFG00000005862, ENSCAFG00000003839, ENSCAFG00000015337,…	2993	1370	11337	1.53	6.8e-31
2	GOTERM_BP_ALL	GO:0002682~regulation of immune system process	332	8.66388	4.01694e-26	ENSCAFG00000019422, ENSCAFG00000005873, ENSCAFG00000030041, ENSCAFG00000012569, ENSCAFG00000018590, ENSCAFG00000025192, ENSCAFG00000014076, ENSCAFG00000013735, ENSCAFG00000031409, ENSCAFG00000018075, ENSCAFG00000014201, ENSCAFG00000003518, ENSCAFG00000018752, ENSCAFG00000019938, ENSCAFG00000013320, ENSCAFG00000018171, ENSCAFG00000018583, ENSCAFG00000008351, ENSCAFG00000032693, ENSCAFG00000005570,…	2993	764	11337	1.65	8.2e-23
3	GOTERM_BP_ALL	GO:0006955~immune response	308	8.03758	6.35231e-26	ENSCAFG00000025384, ENSCAFG00000019422, ENSCAFG00000005873, ENSCAFG00000008755, ENSCAFG00000012569, ENSCAFG00000018590, ENSCAFG00000019526, ENSCAFG00000014076, ENSCAFG00000000001, ENSCAFG00000013933, ENSCAFG00000018075, ENSCAFG00000003518, ENSCAFG00000018752, ENSCAFG00000019938, ENSCAFG00000013320, ENSCAFG00000016083, ENSCAFG00000018171, ENSCAFG00000018583, ENSCAFG00000008351, ENSCAFG00000032693,…	2993	695	11337	1.68	1.3e-22
4	GOTERM_BP_FAT	GO:0002682~regulation of immune system process	332	8.66388	8.10092e-26	ENSCAFG00000019422, ENSCAFG00000005873, ENSCAFG00000030041, ENSCAFG00000012569, ENSCAFG00000018590, ENSCAFG00000025192, ENSCAFG00000014076, ENSCAFG00000013735, ENSCAFG00000031409, ENSCAFG00000018075, ENSCAFG00000014201, ENSCAFG00000003518, ENSCAFG00000018752, ENSCAFG00000019938, ENSCAFG00000013320, ENSCAFG00000018171, ENSCAFG00000018583, ENSCAFG00000008351, ENSCAFG00000032693, ENSCAFG00000005570,…	2945	764	11109	1.64	1.6e-22
5	GOTERM_BP_FAT	GO:0006955~immune response	308	8.03758	1.24092e-25	ENSCAFG00000025384, ENSCAFG00000019422, ENSCAFG00000005873, ENSCAFG00000008755, ENSCAFG00000012569, ENSCAFG00000018590, ENSCAFG00000019526, ENSCAFG00000014076, ENSCAFG00000000001, ENSCAFG00000013933, ENSCAFG00000018075, ENSCAFG00000003518, ENSCAFG00000018752, ENSCAFG00000019938, ENSCAFG00000013320, ENSCAFG00000016083, ENSCAFG00000018171, ENSCAFG00000018583, ENSCAFG00000008351, ENSCAFG00000032693,…	2945	695	11109	1.67	2.5e-22
6	GOTERM_CC_ALL	GO:1903561~extracellular vesicle	668	17.4322	4.08584e-20	ENSCAFG00000005873, ENSCAFG00000005048, ENSCAFG00000005042, ENSCAFG00000015228, ENSCAFG00000000737, ENSCAFG00000012332, ENSCAFG00000005386, ENSCAFG00000000936, ENSCAFG00000016462, ENSCAFG00000000934, ENSCAFG00000018493, ENSCAFG00000009945, ENSCAFG00000000732, ENSCAFG00000006248, ENSCAFG00000003821, ENSCAFG00000014597, ENSCAFG00000015855, ENSCAFG00000015337, ENSCAFG00000023201, ENSCAFG00000000102,…	3280	1956	12767	1.33	6.6e-17
7	GOTERM_CC_ALL	GO:0043230~extracellular organelle	668	17.4322	4.08584e-20	ENSCAFG00000005873, ENSCAFG00000005048, ENSCAFG00000005042, ENSCAFG00000015228, ENSCAFG00000000737, ENSCAFG00000012332, ENSCAFG00000005386, ENSCAFG00000000936, ENSCAFG00000016462, ENSCAFG00000000934, ENSCAFG00000018493, ENSCAFG00000009945, ENSCAFG00000000732, ENSCAFG00000006248, ENSCAFG00000003821, ENSCAFG00000014597, ENSCAFG00000015855, ENSCAFG00000015337, ENSCAFG00000023201, ENSCAFG00000000102,…	3280	1956	12767	1.33	6.6e-17
8	GOTERM_CC_DIRECT	GO:0070062~extracellular exosome	664	17.3278	5.28049e-20	ENSCAFG00000005873, ENSCAFG00000005042, ENSCAFG00000015228, ENSCAFG00000000737, ENSCAFG00000012332, ENSCAFG00000005386, ENSCAFG00000000936, ENSCAFG00000016462, ENSCAFG00000000934, ENSCAFG00000018493, ENSCAFG00000009945, ENSCAFG00000000732, ENSCAFG00000006248, ENSCAFG00000003821, ENSCAFG00000014597, ENSCAFG00000015855, ENSCAFG00000015337, ENSCAFG00000023201, ENSCAFG00000000102, ENSCAFG00000003102,…	3280	1944	12767	1.33	8.2e-17
9	GOTERM_CC_ALL	GO:0070062~extracellular exosome	664	17.3278	5.28049e-20	ENSCAFG00000005873, ENSCAFG00000005042, ENSCAFG00000015228, ENSCAFG00000000737, ENSCAFG00000012332, ENSCAFG00000005386, ENSCAFG00000000936, ENSCAFG00000016462, ENSCAFG00000000934, ENSCAFG00000018493, ENSCAFG00000009945, ENSCAFG00000000732, ENSCAFG00000006248, ENSCAFG00000003821, ENSCAFG00000014597, ENSCAFG00000015855, ENSCAFG00000015337, ENSCAFG00000023201, ENSCAFG00000000102, ENSCAFG00000003102,…	3280	1944	12767	1.33	8.5e-17
10	GOTERM_BP_ALL	GO:0006952~defense response	312	8.14196	5.31044e-20	ENSCAFG00000025384, ENSCAFG00000019422, ENSCAFG00000005873, ENSCAFG00000030041, ENSCAFG00000008755, ENSCAFG00000018590, ENSCAFG00000016076, ENSCAFG00000019631, ENSCAFG00000013121, ENSCAFG00000010834, ENSCAFG00000013933, ENSCAFG00000018075, ENSCAFG00000014201, ENSCAFG00000003518, ENSCAFG00000019938, ENSCAFG00000013320, ENSCAFG00000018171, ENSCAFG00000016083, ENSCAFG00000008351, ENSCAFG00000032693,…	2993	759	11337	1.56	1.1e-16
11	GOTERM_BP_FAT	GO:0006952~defense response	312	8.14196	9.76961e-20	ENSCAFG00000025384, ENSCAFG00000019422, ENSCAFG00000005873, ENSCAFG00000030041, ENSCAFG00000008755, ENSCAFG00000018590, ENSCAFG00000016076, ENSCAFG00000019631, ENSCAFG00000013121, ENSCAFG00000010834, ENSCAFG00000013933, ENSCAFG00000018075, ENSCAFG00000014201, ENSCAFG00000003518, ENSCAFG00000019938, ENSCAFG00000013320, ENSCAFG00000018171, ENSCAFG00000016083, ENSCAFG00000008351, ENSCAFG00000032693,…	2945	759	11109	1.55	2e-16
12	GOTERM_BP_ALL	GO:0006950~response to stress	701	18.2933	1.31898e-19	ENSCAFG00000005873, ENSCAFG00000018590, ENSCAFG00000006638, ENSCAFG00000015228, ENSCAFG00000006049, ENSCAFG00000012332, ENSCAFG00000032081, ENSCAFG00000014201, ENSCAFG00000014105, ENSCAFG00000000939, ENSCAFG00000000938, ENSCAFG00000006100, ENSCAFG00000015642, ENSCAFG00000016464, ENSCAFG00000008351, ENSCAFG00000032693, ENSCAFG00000006051, ENSCAFG00000032695, ENSCAFG00000006052, ENSCAFG00000003839,…	2993	2032	11337	1.31	2.7e-16
13	GOTERM_CC_ALL	GO:0043227~membrane-bounded organelle	2229	58.1681	1.68122e-19	ENSCAFG00000031588, ENSCAFG00000018591, ENSCAFG00000006638, ENSCAFG00000000737, ENSCAFG00000029771, ENSCAFG00000000738, ENSCAFG00000005188, ENSCAFG00000032081, ENSCAFG00000005194, ENSCAFG00000000732, ENSCAFG00000018583, ENSCAFG00000032693, ENSCAFG00000032695, ENSCAFG00000006248, ENSCAFG00000015855, ENSCAFG00000005966, ENSCAFG00000000203, ENSCAFG00000016904, ENSCAFG00000029761, ENSCAFG00000005961,…	3280	7854	12767	1.1	2.7e-16
14	GOTERM_BP_ALL	GO:0001775~cell activation	234	6.10647	1.57305e-19	ENSCAFG00000019422, ENSCAFG00000012569, ENSCAFG00000018590, ENSCAFG00000016076, ENSCAFG00000015228, ENSCAFG00000019526, ENSCAFG00000019631, ENSCAFG00000013735, ENSCAFG00000019938, ENSCAFG00000018752, ENSCAFG00000003518, ENSCAFG00000018171, ENSCAFG00000032693, ENSCAFG00000032695, ENSCAFG00000003404, ENSCAFG00000002171, ENSCAFG00000005862, ENSCAFG00000008959, ENSCAFG00000008760, ENSCAFG00000016857,…	2993	530	11337	1.67	3.2e-16
15	GOTERM_BP_ALL	GO:0045321~leukocyte activation	208	5.42797	1.63293e-19	ENSCAFG00000019422, ENSCAFG00000012569, ENSCAFG00000018590, ENSCAFG00000019526, ENSCAFG00000019938, ENSCAFG00000018752, ENSCAFG00000003518, ENSCAFG00000018171, ENSCAFG00000032693, ENSCAFG00000032695, ENSCAFG00000003404, ENSCAFG00000002171, ENSCAFG00000005862, ENSCAFG00000008959, ENSCAFG00000008760, ENSCAFG00000016857, ENSCAFG00000008430, ENSCAFG00000023201, ENSCAFG00000031079, ENSCAFG00000009818,…	2993	455	11337	1.73	3.3e-16
16	GOTERM_BP_ALL	GO:0048518~positive regulation of biological process	1049	27.3747	1.88192e-19	ENSCAFG00000018590, ENSCAFG00000015321, ENSCAFG00000006638, ENSCAFG00000006049, ENSCAFG00000005970, ENSCAFG00000015640, ENSCAFG00000016467, ENSCAFG00000000732, ENSCAFG00000015642, ENSCAFG00000018583, ENSCAFG00000032693, ENSCAFG00000006051, ENSCAFG00000032695, ENSCAFG00000006052, ENSCAFG00000009802, ENSCAFG00000003821, ENSCAFG00000014597, ENSCAFG00000007391, ENSCAFG00000003839, ENSCAFG00000012488,…	2993	3251	11337	1.22	3.8e-16
17	GOTERM_BP_FAT	GO:0001775~cell activation	234	6.10647	2.62106e-19	ENSCAFG00000019422, ENSCAFG00000012569, ENSCAFG00000018590, ENSCAFG00000016076, ENSCAFG00000015228, ENSCAFG00000019526, ENSCAFG00000019631, ENSCAFG00000013735, ENSCAFG00000019938, ENSCAFG00000018752, ENSCAFG00000003518, ENSCAFG00000018171, ENSCAFG00000032693, ENSCAFG00000032695, ENSCAFG00000003404, ENSCAFG00000002171, ENSCAFG00000005862, ENSCAFG00000008959, ENSCAFG00000008760, ENSCAFG00000016857,…	2945	530	11109	1.67	5.3e-16
18	GOTERM_BP_FAT	GO:0045321~leukocyte activation	208	5.42797	2.6283e-19	ENSCAFG00000019422, ENSCAFG00000012569, ENSCAFG00000018590, ENSCAFG00000019526, ENSCAFG00000019938, ENSCAFG00000018752, ENSCAFG00000003518, ENSCAFG00000018171, ENSCAFG00000032693, ENSCAFG00000032695, ENSCAFG00000003404, ENSCAFG00000002171, ENSCAFG00000005862, ENSCAFG00000008959, ENSCAFG00000008760, ENSCAFG00000016857, ENSCAFG00000008430, ENSCAFG00000023201, ENSCAFG00000031079, ENSCAFG00000009818,…	2945	455	11109	1.72	5.3e-16
19	GOTERM_BP_ALL	GO:0002684~positive regulation of immune system process	215	5.61065	5.29598e-19	ENSCAFG00000019422, ENSCAFG00000005873, ENSCAFG00000012569, ENSCAFG00000018590, ENSCAFG00000025192, ENSCAFG00000013735, ENSCAFG00000018075, ENSCAFG00000019938, ENSCAFG00000018752, ENSCAFG00000003518, ENSCAFG00000018171, ENSCAFG00000018583, ENSCAFG00000008351, ENSCAFG00000032693, ENSCAFG00000032695, ENSCAFG00000019329, ENSCAFG00000003404, ENSCAFG00000002171, ENSCAFG00000005862, ENSCAFG00000008959,…	2993	479	11337	1.7	1.1e-15
20	GOTERM_BP_FAT	GO:0002684~positive regulation of immune system process	215	5.61065	8.56125e-19	ENSCAFG00000019422, ENSCAFG00000005873, ENSCAFG00000012569, ENSCAFG00000018590, ENSCAFG00000025192, ENSCAFG00000013735, ENSCAFG00000018075, ENSCAFG00000019938, ENSCAFG00000018752, ENSCAFG00000003518, ENSCAFG00000018171, ENSCAFG00000018583, ENSCAFG00000008351, ENSCAFG00000032693, ENSCAFG00000032695, ENSCAFG00000019329, ENSCAFG00000003404, ENSCAFG00000002171, ENSCAFG00000005862, ENSCAFG00000008959,…	2945	479	11109	1.69	1.7e-15
21	GOTERM_BP_ALL	GO:0048583~regulation of response to stimulus	737	19.2328	3.5875e-18	ENSCAFG00000005873, ENSCAFG00000005048, ENSCAFG00000012331, ENSCAFG00000018590, ENSCAFG00000006638, ENSCAFG00000000737, ENSCAFG00000000001, ENSCAFG00000005970, ENSCAFG00000014201, ENSCAFG00000014105, ENSCAFG00000006100, ENSCAFG00000015642, ENSCAFG00000018583, ENSCAFG00000008351, ENSCAFG00000032693, ENSCAFG00000006051, ENSCAFG00000032695, ENSCAFG00000006052, ENSCAFG00000012130, ENSCAFG00000003821,…	2993	2180	11337	1.28	7.3e-15
22	GOTERM_CC_ALL	GO:0098552~side of membrane	143	3.73173	6.15096e-18	ENSCAFG00000019422, ENSCAFG00000008755, ENSCAFG00000013735, ENSCAFG00000014920, ENSCAFG00000017820, ENSCAFG00000012079, ENSCAFG00000018075, ENSCAFG00000002046, ENSCAFG00000000075, ENSCAFG00000018752, ENSCAFG00000019938, ENSCAFG00000003518, ENSCAFG00000017565, ENSCAFG00000009255, ENSCAFG00000011751, ENSCAFG00000011755, ENSCAFG00000010285, ENSCAFG00000016363, ENSCAFG00000019329, ENSCAFG00000009802,…	3280	291	12767	1.91	1e-14
23	GOTERM_CC_ALL	GO:0043226~organelle	2389	62.3434	7.83283e-18	ENSCAFG00000031588, ENSCAFG00000018591, ENSCAFG00000006638, ENSCAFG00000000737, ENSCAFG00000029771, ENSCAFG00000000738, ENSCAFG00000005188, ENSCAFG00000032081, ENSCAFG00000005194, ENSCAFG00000000732, ENSCAFG00000018583, ENSCAFG00000032693, ENSCAFG00000032695, ENSCAFG00000006248, ENSCAFG00000009802, ENSCAFG00000015855, ENSCAFG00000016900, ENSCAFG00000005966, ENSCAFG00000000203, ENSCAFG00000016904,…	3280	8546	12767	1.09	1.3e-14
24	GOTERM_CC_DIRECT	GO:0009897~external side of plasma membrane	90	2.34864	9.35665e-18	ENSCAFG00000019422, ENSCAFG00000015177, ENSCAFG00000008401, ENSCAFG00000012439, ENSCAFG00000012998, ENSCAFG00000013735, ENSCAFG00000023972, ENSCAFG00000013633, ENSCAFG00000014920, ENSCAFG00000002142, ENSCAFG00000017820, ENSCAFG00000012079, ENSCAFG00000000075, ENSCAFG00000018752, ENSCAFG00000003518, ENSCAFG00000020179, ENSCAFG00000011751, ENSCAFG00000018857, ENSCAFG00000011755, ENSCAFG00000010285,…	3280	153	12767	2.29	1.5e-14
25	GOTERM_CC_ALL	GO:0009897~external side of plasma membrane	94	2.45303	1.00518e-17	ENSCAFG00000019422, ENSCAFG00000008401, ENSCAFG00000015177, ENSCAFG00000012439, ENSCAFG00000012998, ENSCAFG00000016228, ENSCAFG00000013735, ENSCAFG00000023972, ENSCAFG00000013633, ENSCAFG00000014920, ENSCAFG00000002142, ENSCAFG00000017820, ENSCAFG00000012079, ENSCAFG00000000075, ENSCAFG00000018752, ENSCAFG00000003518, ENSCAFG00000028508, ENSCAFG00000011751, ENSCAFG00000020179, ENSCAFG00000018857,…	3280	163	12767	2.24	1.6e-14
26	GOTERM_BP_ALL	GO:0050776~regulation of immune response	170	4.43633	3.44859e-17	ENSCAFG00000019422, ENSCAFG00000005873, ENSCAFG00000012569, ENSCAFG00000018590, ENSCAFG00000023498, ENSCAFG00000014076, ENSCAFG00000016172, ENSCAFG00000011144, ENSCAFG00000017820, ENSCAFG00000018075, ENSCAFG00000003518, ENSCAFG00000013320, ENSCAFG00000018752, ENSCAFG00000019938, ENSCAFG00000009255, ENSCAFG00000017565, ENSCAFG00000011751, ENSCAFG00000010281, ENSCAFG00000018583, ENSCAFG00000008351,…	2993	364	11337	1.77	7e-14
27	GOTERM_BP_FAT	GO:0050776~regulation of immune response	170	4.43633	5.14872e-17	ENSCAFG00000019422, ENSCAFG00000005873, ENSCAFG00000012569, ENSCAFG00000018590, ENSCAFG00000023498, ENSCAFG00000014076, ENSCAFG00000016172, ENSCAFG00000011144, ENSCAFG00000017820, ENSCAFG00000018075, ENSCAFG00000003518, ENSCAFG00000013320, ENSCAFG00000018752, ENSCAFG00000019938, ENSCAFG00000009255, ENSCAFG00000017565, ENSCAFG00000011751, ENSCAFG00000010281, ENSCAFG00000018583, ENSCAFG00000008351,…	2945	364	11109	1.76	1e-13
28	GOTERM_BP_ALL	GO:0048522~positive regulation of cellular process	943	24.6086	1.77376e-16	ENSCAFG00000015321, ENSCAFG00000006638, ENSCAFG00000006049, ENSCAFG00000005970, ENSCAFG00000016467, ENSCAFG00000015640, ENSCAFG00000000732, ENSCAFG00000015642, ENSCAFG00000032693, ENSCAFG00000006051, ENSCAFG00000032695, ENSCAFG00000006052, ENSCAFG00000009802, ENSCAFG00000003821, ENSCAFG00000014597, ENSCAFG00000007391, ENSCAFG00000003839, ENSCAFG00000012488, ENSCAFG00000015337, ENSCAFG00000003102,…	2993	2926	11337	1.22	4.6e-13
29	GOTERM_BP_ALL	GO:0048584~positive regulation of response to stimulus	430	11.2213	5.60818e-16	ENSCAFG00000005873, ENSCAFG00000005048, ENSCAFG00000018590, ENSCAFG00000005970, ENSCAFG00000014105, ENSCAFG00000015642, ENSCAFG00000018583, ENSCAFG00000008351, ENSCAFG00000032693, ENSCAFG00000006051, ENSCAFG00000032695, ENSCAFG00000012130, ENSCAFG00000006052, ENSCAFG00000009802, ENSCAFG00000005862, ENSCAFG00000007068, ENSCAFG00000003839, ENSCAFG00000031691, ENSCAFG00000023201, ENSCAFG00000003007,…	2993	1176	11337	1.39	1.1e-12
30	GOTERM_BP_ALL	GO:1903047~mitotic cell cycle process	180	4.69729	5.7359e-16	ENSCAFG00000025384, ENSCAFG00000019298, ENSCAFG00000011757, ENSCAFG00000011140, ENSCAFG00000014454, ENSCAFG00000016769, ENSCAFG00000005302, ENSCAFG00000003411, ENSCAFG00000010836, ENSCAFG00000014178, ENSCAFG00000003382, ENSCAFG00000008618, ENSCAFG00000012136, ENSCAFG00000007837, ENSCAFG00000003623, ENSCAFG00000016467, ENSCAFG00000002661, ENSCAFG00000015642, ENSCAFG00000016083, ENSCAFG00000018170,…	2993	400	11337	1.7	1.1e-12
31	GOTERM_CC_ALL	GO:0005737~cytoplasm	1861	48.5647	6.45526e-16	ENSCAFG00000031588, ENSCAFG00000006638, ENSCAFG00000029771, ENSCAFG00000000738, ENSCAFG00000005188, ENSCAFG00000000732, ENSCAFG00000018583, ENSCAFG00000032693, ENSCAFG00000009802, ENSCAFG00000015855, ENSCAFG00000016900, ENSCAFG00000000203, ENSCAFG00000005961, ENSCAFG00000009810, ENSCAFG00000012285, ENSCAFG00000009818, ENSCAFG00000018575, ENSCAFG00000023501, ENSCAFG00000006236, ENSCAFG00000005997,…	3280	6474	12767	1.12	1.1e-12
32	GOTERM_CC_FAT	GO:0009897~external side of plasma membrane	94	2.45303	7.94407e-16	ENSCAFG00000019422, ENSCAFG00000008401, ENSCAFG00000015177, ENSCAFG00000012439, ENSCAFG00000012998, ENSCAFG00000016228, ENSCAFG00000013735, ENSCAFG00000023972, ENSCAFG00000013633, ENSCAFG00000014920, ENSCAFG00000002142, ENSCAFG00000017820, ENSCAFG00000012079, ENSCAFG00000000075, ENSCAFG00000018752, ENSCAFG00000003518, ENSCAFG00000028508, ENSCAFG00000011751, ENSCAFG00000020179, ENSCAFG00000018857,…	2624	163	9610	2.11	1.3e-12
33	GOTERM_CC_ALL	GO:0005622~intracellular	2570	67.0668	7.98523e-16	ENSCAFG00000031588, ENSCAFG00000018590, ENSCAFG00000018591, ENSCAFG00000006638, ENSCAFG00000031585, ENSCAFG00000029771, ENSCAFG00000000738, ENSCAFG00000005188, ENSCAFG00000032081, ENSCAFG00000005194, ENSCAFG00000000732, ENSCAFG00000018583, ENSCAFG00000032693, ENSCAFG00000032695, ENSCAFG00000009802, ENSCAFG00000015855, ENSCAFG00000016900, ENSCAFG00000005966, ENSCAFG00000000203, ENSCAFG00000006240,…	3280	9331	12767	1.07	1.3e-12
34	GOTERM_BP_FAT	GO:1903047~mitotic cell cycle process	180	4.69729	8.59908e-16	ENSCAFG00000025384, ENSCAFG00000019298, ENSCAFG00000011757, ENSCAFG00000011140, ENSCAFG00000014454, ENSCAFG00000016769, ENSCAFG00000005302, ENSCAFG00000003411, ENSCAFG00000010836, ENSCAFG00000014178, ENSCAFG00000003382, ENSCAFG00000008618, ENSCAFG00000012136, ENSCAFG00000007837, ENSCAFG00000003623, ENSCAFG00000016467, ENSCAFG00000002661, ENSCAFG00000015642, ENSCAFG00000016083, ENSCAFG00000018170,…	2945	400	11109	1.7	1.8e-12
35	GOTERM_BP_FAT	GO:0048584~positive regulation of response to stimulus	430	11.2213	1.00118e-15	ENSCAFG00000005873, ENSCAFG00000005048, ENSCAFG00000018590, ENSCAFG00000005970, ENSCAFG00000014105, ENSCAFG00000015642, ENSCAFG00000018583, ENSCAFG00000008351, ENSCAFG00000032693, ENSCAFG00000006051, ENSCAFG00000032695, ENSCAFG00000012130, ENSCAFG00000006052, ENSCAFG00000009802, ENSCAFG00000005862, ENSCAFG00000007068, ENSCAFG00000003839, ENSCAFG00000031691, ENSCAFG00000023201, ENSCAFG00000003007,…	2945	1176	11109	1.38	2e-12
36	GOTERM_CC_ALL	GO:0031988~membrane-bounded vesicle	746	19.4676	1.48304e-15	ENSCAFG00000005873, ENSCAFG00000008449, ENSCAFG00000018386, ENSCAFG00000005042, ENSCAFG00000015228, ENSCAFG00000000737, ENSCAFG00000012332, ENSCAFG00000005386, ENSCAFG00000000936, ENSCAFG00000016462, ENSCAFG00000000934, ENSCAFG00000018493, ENSCAFG00000009945, ENSCAFG00000000732, ENSCAFG00000018583, ENSCAFG00000008351, ENSCAFG00000006248, ENSCAFG00000003821, ENSCAFG00000014597, ENSCAFG00000015855,…	3280	2304	12767	1.26	2.3e-12
37	GOTERM_CC_FAT	GO:0098552~side of membrane	143	3.73173	1.86021e-15	ENSCAFG00000019422, ENSCAFG00000008755, ENSCAFG00000013735, ENSCAFG00000014920, ENSCAFG00000017820, ENSCAFG00000012079, ENSCAFG00000018075, ENSCAFG00000002046, ENSCAFG00000000075, ENSCAFG00000018752, ENSCAFG00000019938, ENSCAFG00000003518, ENSCAFG00000017565, ENSCAFG00000009255, ENSCAFG00000011751, ENSCAFG00000011755, ENSCAFG00000010285, ENSCAFG00000016363, ENSCAFG00000019329, ENSCAFG00000009802,…	2624	291	9610	1.8	3e-12
38	GOTERM_BP_ALL	GO:0046649~lymphocyte activation	176	4.5929	2.32981e-15	ENSCAFG00000019422, ENSCAFG00000009887, ENSCAFG00000014454, ENSCAFG00000018590, ENSCAFG00000010676, ENSCAFG00000019526, ENSCAFG00000007424, ENSCAFG00000011144, ENSCAFG00000017820, ENSCAFG00000003518, ENSCAFG00000018752, ENSCAFG00000019938, ENSCAFG00000009255, ENSCAFG00000017565, ENSCAFG00000018171, ENSCAFG00000011751, ENSCAFG00000018401, ENSCAFG00000010090, ENSCAFG00000032693, ENSCAFG00000032695,…	2993	393	11337	1.7	4.7e-12
39	GOTERM_BP_FAT	GO:0046649~lymphocyte activation	176	4.5929	3.41473e-15	ENSCAFG00000019422, ENSCAFG00000009887, ENSCAFG00000014454, ENSCAFG00000018590, ENSCAFG00000010676, ENSCAFG00000019526, ENSCAFG00000007424, ENSCAFG00000011144, ENSCAFG00000017820, ENSCAFG00000003518, ENSCAFG00000018752, ENSCAFG00000019938, ENSCAFG00000009255, ENSCAFG00000017565, ENSCAFG00000018171, ENSCAFG00000011751, ENSCAFG00000018401, ENSCAFG00000010090, ENSCAFG00000032693, ENSCAFG00000032695,…	2945	393	11109	1.69	7e-12
40	GOTERM_BP_ALL	GO:0050865~regulation of cell activation	142	3.70564	3.48395e-15	ENSCAFG00000009887, ENSCAFG00000019422, ENSCAFG00000014454, ENSCAFG00000012569, ENSCAFG00000010676, ENSCAFG00000023780, ENSCAFG00000011144, ENSCAFG00000017820, ENSCAFG00000018752, ENSCAFG00000003518, ENSCAFG00000009255, ENSCAFG00000018171, ENSCAFG00000011751, ENSCAFG00000011755, ENSCAFG00000010090, ENSCAFG00000032693, ENSCAFG00000032695, ENSCAFG00000003404, ENSCAFG00000002171, ENSCAFG00000006065,…	2993	298	11337	1.8	7e-12
41	GOTERM_BP_FAT	GO:0050865~regulation of cell activation	142	3.70564	4.92117e-15	ENSCAFG00000009887, ENSCAFG00000019422, ENSCAFG00000014454, ENSCAFG00000012569, ENSCAFG00000010676, ENSCAFG00000023780, ENSCAFG00000011144, ENSCAFG00000017820, ENSCAFG00000018752, ENSCAFG00000003518, ENSCAFG00000009255, ENSCAFG00000018171, ENSCAFG00000011751, ENSCAFG00000011755, ENSCAFG00000010090, ENSCAFG00000032693, ENSCAFG00000032695, ENSCAFG00000003404, ENSCAFG00000002171, ENSCAFG00000006065,…	2945	298	11109	1.8	9.9e-12
42	GOTERM_BP_ALL	GO:0000278~mitotic cell cycle	199	5.19311	6.58448e-15	ENSCAFG00000025384, ENSCAFG00000016769, ENSCAFG00000003411, ENSCAFG00000010836, ENSCAFG00000008894, ENSCAFG00000012136, ENSCAFG00000019938, ENSCAFG00000016467, ENSCAFG00000002661, ENSCAFG00000015642, ENSCAFG00000016083, ENSCAFG00000018170, ENSCAFG00000032693, ENSCAFG00000016363, ENSCAFG00000018395, ENSCAFG00000032695, ENSCAFG00000003821, ENSCAFG00000016900, ENSCAFG00000031691, ENSCAFG00000003402,…	2993	464	11337	1.62	1.3e-11
43	GOTERM_BP_ALL	GO:0050778~positive regulation of immune response	136	3.54906	8.59039e-15	ENSCAFG00000005873, ENSCAFG00000019422, ENSCAFG00000018590, ENSCAFG00000023498, ENSCAFG00000016172, ENSCAFG00000011144, ENSCAFG00000018075, ENSCAFG00000019938, ENSCAFG00000003518, ENSCAFG00000017565, ENSCAFG00000009255, ENSCAFG00000010281, ENSCAFG00000011751, ENSCAFG00000018583, ENSCAFG00000008351, ENSCAFG00000011755, ENSCAFG00000010188, ENSCAFG00000003404, ENSCAFG00000002171, ENSCAFG00000006065,…	2993	284	11337	1.81	1.7e-11
44	GOTERM_BP_FAT	GO:0000278~mitotic cell cycle	199	5.19311	1.01095e-14	ENSCAFG00000025384, ENSCAFG00000016769, ENSCAFG00000003411, ENSCAFG00000010836, ENSCAFG00000008894, ENSCAFG00000012136, ENSCAFG00000019938, ENSCAFG00000016467, ENSCAFG00000002661, ENSCAFG00000015642, ENSCAFG00000016083, ENSCAFG00000018170, ENSCAFG00000032693, ENSCAFG00000016363, ENSCAFG00000018395, ENSCAFG00000032695, ENSCAFG00000003821, ENSCAFG00000016900, ENSCAFG00000031691, ENSCAFG00000003402,…	2945	464	11109	1.62	2.1e-11
45	GOTERM_BP_FAT	GO:0050778~positive regulation of immune response	136	3.54906	1.20304e-14	ENSCAFG00000005873, ENSCAFG00000019422, ENSCAFG00000018590, ENSCAFG00000023498, ENSCAFG00000016172, ENSCAFG00000011144, ENSCAFG00000018075, ENSCAFG00000019938, ENSCAFG00000003518, ENSCAFG00000017565, ENSCAFG00000009255, ENSCAFG00000010281, ENSCAFG00000011751, ENSCAFG00000018583, ENSCAFG00000008351, ENSCAFG00000011755, ENSCAFG00000010188, ENSCAFG00000003404, ENSCAFG00000002171, ENSCAFG00000006065,…	2945	284	11109	1.81	2.4e-11
46	GOTERM_CC_ALL	GO:0031982~vesicle	767	20.0157	1.55641e-14	ENSCAFG00000005873, ENSCAFG00000005048, ENSCAFG00000008449, ENSCAFG00000018386, ENSCAFG00000005042, ENSCAFG00000015228, ENSCAFG00000000737, ENSCAFG00000012332, ENSCAFG00000005386, ENSCAFG00000000936, ENSCAFG00000016462, ENSCAFG00000000934, ENSCAFG00000018493, ENSCAFG00000009945, ENSCAFG00000000732, ENSCAFG00000018583, ENSCAFG00000008351, ENSCAFG00000006248, ENSCAFG00000003821, ENSCAFG00000014597,…	3280	2400	12767	1.24	2.5e-11
47	GOTERM_BP_ALL	GO:0002694~regulation of leukocyte activation	133	3.47077	1.92731e-14	ENSCAFG00000009887, ENSCAFG00000019422, ENSCAFG00000014454, ENSCAFG00000012569, ENSCAFG00000010676, ENSCAFG00000023780, ENSCAFG00000011144, ENSCAFG00000017820, ENSCAFG00000018752, ENSCAFG00000003518, ENSCAFG00000009255, ENSCAFG00000018171, ENSCAFG00000011751, ENSCAFG00000011755, ENSCAFG00000010090, ENSCAFG00000032693, ENSCAFG00000032695, ENSCAFG00000003404, ENSCAFG00000002171, ENSCAFG00000006065,…	2993	278	11337	1.81	3.9e-11
48	GOTERM_BP_FAT	GO:0002694~regulation of leukocyte activation	133	3.47077	2.67213e-14	ENSCAFG00000009887, ENSCAFG00000019422, ENSCAFG00000014454, ENSCAFG00000012569, ENSCAFG00000010676, ENSCAFG00000023780, ENSCAFG00000011144, ENSCAFG00000017820, ENSCAFG00000018752, ENSCAFG00000003518, ENSCAFG00000009255, ENSCAFG00000018171, ENSCAFG00000011751, ENSCAFG00000011755, ENSCAFG00000010090, ENSCAFG00000032693, ENSCAFG00000032695, ENSCAFG00000003404, ENSCAFG00000002171, ENSCAFG00000006065,…	2945	278	11109	1.8	5.4e-11
49	GOTERM_CC_ALL	GO:0031974~membrane-enclosed lumen	783	20.4332	4.84801e-14	ENSCAFG00000008449, ENSCAFG00000018591, ENSCAFG00000006638, ENSCAFG00000032081, ENSCAFG00000000936, ENSCAFG00000005194, ENSCAFG00000000939, ENSCAFG00000000732, ENSCAFG00000015642, ENSCAFG00000016469, ENSCAFG00000006438, ENSCAFG00000004955, ENSCAFG00000018395, ENSCAFG00000015855, ENSCAFG00000012488, ENSCAFG00000000940, ENSCAFG00000005961, ENSCAFG00000018574, ENSCAFG00000007386, ENSCAFG00000007191,…	3280	2468	12767	1.23	7.9e-11
50	GOTERM_CC_FAT	GO:0043230~extracellular organelle	668	17.4322	5.94265e-14	ENSCAFG00000005873, ENSCAFG00000005048, ENSCAFG00000005042, ENSCAFG00000015228, ENSCAFG00000000737, ENSCAFG00000012332, ENSCAFG00000005386, ENSCAFG00000000936, ENSCAFG00000016462, ENSCAFG00000000934, ENSCAFG00000018493, ENSCAFG00000009945, ENSCAFG00000000732, ENSCAFG00000006248, ENSCAFG00000003821, ENSCAFG00000014597, ENSCAFG00000015855, ENSCAFG00000015337, ENSCAFG00000023201, ENSCAFG00000000102,…	2624	1956	9610	1.25	9.6e-11
51	GOTERM_CC_FAT	GO:1903561~extracellular vesicle	668	17.4322	5.94265e-14	ENSCAFG00000005873, ENSCAFG00000005048, ENSCAFG00000005042, ENSCAFG00000015228, ENSCAFG00000000737, ENSCAFG00000012332, ENSCAFG00000005386, ENSCAFG00000000936, ENSCAFG00000016462, ENSCAFG00000000934, ENSCAFG00000018493, ENSCAFG00000009945, ENSCAFG00000000732, ENSCAFG00000006248, ENSCAFG00000003821, ENSCAFG00000014597, ENSCAFG00000015855, ENSCAFG00000015337, ENSCAFG00000023201, ENSCAFG00000000102,…	2624	1956	9610	1.25	9.6e-11
52	GOTERM_CC_FAT	GO:0070062~extracellular exosome	664	17.3278	7.10404e-14	ENSCAFG00000005873, ENSCAFG00000005042, ENSCAFG00000015228, ENSCAFG00000000737, ENSCAFG00000012332, ENSCAFG00000005386, ENSCAFG00000000936, ENSCAFG00000016462, ENSCAFG00000000934, ENSCAFG00000018493, ENSCAFG00000009945, ENSCAFG00000000732, ENSCAFG00000006248, ENSCAFG00000003821, ENSCAFG00000014597, ENSCAFG00000015855, ENSCAFG00000015337, ENSCAFG00000023201, ENSCAFG00000000102, ENSCAFG00000003102,…	2624	1944	9610	1.25	1.1e-10
53	GOTERM_BP_ALL	GO:0001817~regulation of cytokine production	160	4.17537	6.0598e-14	ENSCAFG00000019422, ENSCAFG00000025384, ENSCAFG00000012569, ENSCAFG00000016076, ENSCAFG00000006638, ENSCAFG00000023498, ENSCAFG00000010676, ENSCAFG00000016172, ENSCAFG00000012666, ENSCAFG00000005970, ENSCAFG00000017820, ENSCAFG00000018075, ENSCAFG00000014860, ENSCAFG00000013320, ENSCAFG00000019938, ENSCAFG00000003518, ENSCAFG00000009255, ENSCAFG00000016083, ENSCAFG00000018583, ENSCAFG00000008351,…	2993	358	11337	1.69	1.2e-10
54	GOTERM_CC_ALL	GO:0044421~extracellular region part	817	21.3205	1.01038e-13	ENSCAFG00000000737, ENSCAFG00000000001, ENSCAFG00000000936, ENSCAFG00000005386, ENSCAFG00000016462, ENSCAFG00000000934, ENSCAFG00000000732, ENSCAFG00000032695, ENSCAFG00000003821, ENSCAFG00000006248, ENSCAFG00000014597, ENSCAFG00000015855, ENSCAFG00000006240, ENSCAFG00000015337, ENSCAFG00000003102, ENSCAFG00000000945, ENSCAFG00000009810, ENSCAFG00000000946, ENSCAFG00000000948, ENSCAFG00000003833,…	3280	2598	12767	1.22	1.6e-10
55	GOTERM_BP_FAT	GO:0001817~regulation of cytokine production	160	4.17537	8.68686e-14	ENSCAFG00000019422, ENSCAFG00000025384, ENSCAFG00000012569, ENSCAFG00000016076, ENSCAFG00000006638, ENSCAFG00000023498, ENSCAFG00000010676, ENSCAFG00000016172, ENSCAFG00000012666, ENSCAFG00000005970, ENSCAFG00000017820, ENSCAFG00000018075, ENSCAFG00000014860, ENSCAFG00000013320, ENSCAFG00000019938, ENSCAFG00000003518, ENSCAFG00000009255, ENSCAFG00000016083, ENSCAFG00000018583, ENSCAFG00000008351,…	2945	358	11109	1.69	1.8e-10
56	GOTERM_CC_ALL	GO:0070013~intracellular organelle lumen	770	20.0939	1.31935e-13	ENSCAFG00000008449, ENSCAFG00000018591, ENSCAFG00000006638, ENSCAFG00000032081, ENSCAFG00000000936, ENSCAFG00000005194, ENSCAFG00000000939, ENSCAFG00000000732, ENSCAFG00000015642, ENSCAFG00000016469, ENSCAFG00000006438, ENSCAFG00000004955, ENSCAFG00000018395, ENSCAFG00000015855, ENSCAFG00000012488, ENSCAFG00000000940, ENSCAFG00000005961, ENSCAFG00000018574, ENSCAFG00000007386, ENSCAFG00000007191,…	3280	2431	12767	1.23	2.1e-10
57	GOTERM_BP_ALL	GO:0080134~regulation of response to stress	288	7.51566	1.16238e-13	ENSCAFG00000005873, ENSCAFG00000025384, ENSCAFG00000030041, ENSCAFG00000018590, ENSCAFG00000006638, ENSCAFG00000016076, ENSCAFG00000010834, ENSCAFG00000018075, ENSCAFG00000014201, ENSCAFG00000003518, ENSCAFG00000019938, ENSCAFG00000013320, ENSCAFG00000015642, ENSCAFG00000018171, ENSCAFG00000003219, ENSCAFG00000008351, ENSCAFG00000005570, ENSCAFG00000029387, ENSCAFG00000006051, ENSCAFG00000032695,…	2993	750	11337	1.45	2.4e-10
58	GOTERM_CC_ALL	GO:0043233~organelle lumen	770	20.0939	1.48167e-13	ENSCAFG00000008449, ENSCAFG00000018591, ENSCAFG00000006638, ENSCAFG00000032081, ENSCAFG00000000936, ENSCAFG00000005194, ENSCAFG00000000939, ENSCAFG00000000732, ENSCAFG00000015642, ENSCAFG00000016469, ENSCAFG00000006438, ENSCAFG00000004955, ENSCAFG00000018395, ENSCAFG00000015855, ENSCAFG00000012488, ENSCAFG00000000940, ENSCAFG00000005961, ENSCAFG00000018574, ENSCAFG00000007386, ENSCAFG00000007191,…	3280	2432	12767	1.23	2.4e-10
59	GOTERM_BP_ALL	GO:0016032~viral process	155	4.04489	1.64356e-13	ENSCAFG00000025384, ENSCAFG00000030041, ENSCAFG00000023498, ENSCAFG00000012081, ENSCAFG00000010084, ENSCAFG00000013121, ENSCAFG00000019428, ENSCAFG00000009674, ENSCAFG00000000567, ENSCAFG00000014923, ENSCAFG00000024645, ENSCAFG00000018075, ENSCAFG00000014201, ENSCAFG00000014105, ENSCAFG00000009255, ENSCAFG00000018171, ENSCAFG00000011751, ENSCAFG00000018170, ENSCAFG00000001521, ENSCAFG00000015708,…	2993	347	11337	1.69	3.3e-10
60	GOTERM_BP_ALL	GO:0044764~multi-organism cellular process	156	4.07098	1.69851e-13	ENSCAFG00000025384, ENSCAFG00000030041, ENSCAFG00000023498, ENSCAFG00000012081, ENSCAFG00000010084, ENSCAFG00000013121, ENSCAFG00000019428, ENSCAFG00000009674, ENSCAFG00000000567, ENSCAFG00000014923, ENSCAFG00000024645, ENSCAFG00000018075, ENSCAFG00000014201, ENSCAFG00000014105, ENSCAFG00000009255, ENSCAFG00000018171, ENSCAFG00000011751, ENSCAFG00000018170, ENSCAFG00000001521, ENSCAFG00000015708,…	2993	350	11337	1.69	3.5e-10
61	GOTERM_BP_ALL	GO:0002253~activation of immune response	96	2.50522	1.85946e-13	ENSCAFG00000005873, ENSCAFG00000023498, ENSCAFG00000008302, ENSCAFG00000015695, ENSCAFG00000010438, ENSCAFG00000016172, ENSCAFG00000007034, ENSCAFG00000011995, ENSCAFG00000018075, ENSCAFG00000019938, ENSCAFG00000003518, ENSCAFG00000028508, ENSCAFG00000009255, ENSCAFG00000017565, ENSCAFG00000010281, ENSCAFG00000011751, ENSCAFG00000018583, ENSCAFG00000008351, ENSCAFG00000010188, ENSCAFG00000003404,…	2993	184	11337	1.98	3.8e-10
62	GOTERM_BP_FAT	GO:0080134~regulation of response to stress	288	7.51566	1.8785e-13	ENSCAFG00000005873, ENSCAFG00000025384, ENSCAFG00000030041, ENSCAFG00000018590, ENSCAFG00000006638, ENSCAFG00000016076, ENSCAFG00000010834, ENSCAFG00000018075, ENSCAFG00000014201, ENSCAFG00000003518, ENSCAFG00000019938, ENSCAFG00000013320, ENSCAFG00000015642, ENSCAFG00000018171, ENSCAFG00000003219, ENSCAFG00000008351, ENSCAFG00000005570, ENSCAFG00000029387, ENSCAFG00000006051, ENSCAFG00000032695,…	2945	750	11109	1.45	3.8e-10
63	GOTERM_BP_ALL	GO:0022402~cell cycle process	276	7.20251	2.00344e-13	ENSCAFG00000025384, ENSCAFG00000016769, ENSCAFG00000002189, ENSCAFG00000003411, ENSCAFG00000006049, ENSCAFG00000010836, ENSCAFG00000012332, ENSCAFG00000008894, ENSCAFG00000010838, ENSCAFG00000020022, ENSCAFG00000012136, ENSCAFG00000016467, ENSCAFG00000002661, ENSCAFG00000015642, ENSCAFG00000016464, ENSCAFG00000016083, ENSCAFG00000018170, ENSCAFG00000032693, ENSCAFG00000016363, ENSCAFG00000032695,…	2993	715	11337	1.46	4.1e-10
64	GOTERM_BP_FAT	GO:0016032~viral process	155	4.04489	2.32993e-13	ENSCAFG00000025384, ENSCAFG00000030041, ENSCAFG00000023498, ENSCAFG00000012081, ENSCAFG00000010084, ENSCAFG00000013121, ENSCAFG00000019428, ENSCAFG00000009674, ENSCAFG00000000567, ENSCAFG00000014923, ENSCAFG00000024645, ENSCAFG00000018075, ENSCAFG00000014201, ENSCAFG00000014105, ENSCAFG00000009255, ENSCAFG00000018171, ENSCAFG00000011751, ENSCAFG00000018170, ENSCAFG00000001521, ENSCAFG00000015708,…	2945	347	11109	1.68	4.7e-10
65	GOTERM_BP_FAT	GO:0002253~activation of immune response	96	2.50522	2.41036e-13	ENSCAFG00000005873, ENSCAFG00000023498, ENSCAFG00000008302, ENSCAFG00000015695, ENSCAFG00000010438, ENSCAFG00000016172, ENSCAFG00000007034, ENSCAFG00000011995, ENSCAFG00000018075, ENSCAFG00000019938, ENSCAFG00000003518, ENSCAFG00000028508, ENSCAFG00000009255, ENSCAFG00000017565, ENSCAFG00000010281, ENSCAFG00000011751, ENSCAFG00000018583, ENSCAFG00000008351, ENSCAFG00000010188, ENSCAFG00000003404,…	2945	184	11109	1.97	4.9e-10
66	GOTERM_BP_FAT	GO:0044764~multi-organism cellular process	156	4.07098	2.41038e-13	ENSCAFG00000025384, ENSCAFG00000030041, ENSCAFG00000023498, ENSCAFG00000012081, ENSCAFG00000010084, ENSCAFG00000013121, ENSCAFG00000019428, ENSCAFG00000009674, ENSCAFG00000000567, ENSCAFG00000014923, ENSCAFG00000024645, ENSCAFG00000018075, ENSCAFG00000014201, ENSCAFG00000014105, ENSCAFG00000009255, ENSCAFG00000018171, ENSCAFG00000011751, ENSCAFG00000018170, ENSCAFG00000001521, ENSCAFG00000015708,…	2945	350	11109	1.68	4.9e-10
67	GOTERM_BP_ALL	GO:0030155~regulation of cell adhesion	174	4.54071	2.52356e-13	ENSCAFG00000019422, ENSCAFG00000029394, ENSCAFG00000025384, ENSCAFG00000009887, ENSCAFG00000008755, ENSCAFG00000011140, ENSCAFG00000018590, ENSCAFG00000006638, ENSCAFG00000013735, ENSCAFG00000007424, ENSCAFG00000008894, ENSCAFG00000017820, ENSCAFG00000013320, ENSCAFG00000018752, ENSCAFG00000019938, ENSCAFG00000009258, ENSCAFG00000009255, ENSCAFG00000018171, ENSCAFG00000011751, ENSCAFG00000018401,…	2993	404	11337	1.63	5.1e-10
68	GOTERM_BP_FAT	GO:0022402~cell cycle process	276	7.20251	3.19282e-13	ENSCAFG00000025384, ENSCAFG00000016769, ENSCAFG00000002189, ENSCAFG00000003411, ENSCAFG00000006049, ENSCAFG00000010836, ENSCAFG00000012332, ENSCAFG00000008894, ENSCAFG00000010838, ENSCAFG00000020022, ENSCAFG00000012136, ENSCAFG00000016467, ENSCAFG00000002661, ENSCAFG00000015642, ENSCAFG00000016464, ENSCAFG00000016083, ENSCAFG00000018170, ENSCAFG00000032693, ENSCAFG00000016363, ENSCAFG00000032695,…	2945	715	11109	1.46	6.5e-10
69	GOTERM_BP_ALL	GO:0044403~symbiosis, encompassing mutualism through parasitism	163	4.25365	3.58213e-13	ENSCAFG00000025384, ENSCAFG00000030041, ENSCAFG00000023498, ENSCAFG00000012081, ENSCAFG00000010084, ENSCAFG00000013121, ENSCAFG00000019428, ENSCAFG00000009674, ENSCAFG00000000567, ENSCAFG00000014923, ENSCAFG00000024645, ENSCAFG00000018075, ENSCAFG00000014201, ENSCAFG00000014105, ENSCAFG00000009255, ENSCAFG00000000732, ENSCAFG00000018171, ENSCAFG00000011751, ENSCAFG00000018170, ENSCAFG00000001521,…	2993	373	11337	1.66	7.3e-10
70	GOTERM_BP_ALL	GO:0044419~interspecies interaction between organisms	163	4.25365	3.58213e-13	ENSCAFG00000025384, ENSCAFG00000030041, ENSCAFG00000023498, ENSCAFG00000012081, ENSCAFG00000010084, ENSCAFG00000013121, ENSCAFG00000019428, ENSCAFG00000009674, ENSCAFG00000000567, ENSCAFG00000014923, ENSCAFG00000024645, ENSCAFG00000018075, ENSCAFG00000014201, ENSCAFG00000014105, ENSCAFG00000009255, ENSCAFG00000000732, ENSCAFG00000018171, ENSCAFG00000011751, ENSCAFG00000018170, ENSCAFG00000001521,…	2993	373	11337	1.66	7.3e-10
71	GOTERM_BP_FAT	GO:0030155~regulation of cell adhesion	174	4.54071	3.66217e-13	ENSCAFG00000019422, ENSCAFG00000029394, ENSCAFG00000025384, ENSCAFG00000009887, ENSCAFG00000008755, ENSCAFG00000011140, ENSCAFG00000018590, ENSCAFG00000006638, ENSCAFG00000013735, ENSCAFG00000007424, ENSCAFG00000008894, ENSCAFG00000017820, ENSCAFG00000013320, ENSCAFG00000018752, ENSCAFG00000019938, ENSCAFG00000009258, ENSCAFG00000009255, ENSCAFG00000018171, ENSCAFG00000011751, ENSCAFG00000018401,…	2945	404	11109	1.62	7.4e-10
72	GOTERM_BP_FAT	GO:0044419~interspecies interaction between organisms	163	4.25365	5.11515e-13	ENSCAFG00000025384, ENSCAFG00000030041, ENSCAFG00000023498, ENSCAFG00000012081, ENSCAFG00000010084, ENSCAFG00000013121, ENSCAFG00000019428, ENSCAFG00000009674, ENSCAFG00000000567, ENSCAFG00000014923, ENSCAFG00000024645, ENSCAFG00000018075, ENSCAFG00000014201, ENSCAFG00000014105, ENSCAFG00000009255, ENSCAFG00000000732, ENSCAFG00000018171, ENSCAFG00000011751, ENSCAFG00000018170, ENSCAFG00000001521,…	2945	373	11109	1.65	1e-09
73	GOTERM_BP_FAT	GO:0044403~symbiosis, encompassing mutualism through parasitism	163	4.25365	5.11515e-13	ENSCAFG00000025384, ENSCAFG00000030041, ENSCAFG00000023498, ENSCAFG00000012081, ENSCAFG00000010084, ENSCAFG00000013121, ENSCAFG00000019428, ENSCAFG00000009674, ENSCAFG00000000567, ENSCAFG00000014923, ENSCAFG00000024645, ENSCAFG00000018075, ENSCAFG00000014201, ENSCAFG00000014105, ENSCAFG00000009255, ENSCAFG00000000732, ENSCAFG00000018171, ENSCAFG00000011751, ENSCAFG00000018170, ENSCAFG00000001521,…	2945	373	11109	1.65	1e-09
74	GOTERM_BP_ALL	GO:0007155~cell adhesion	308	8.03758	5.33752e-13	ENSCAFG00000029394, ENSCAFG00000002364, ENSCAFG00000019422, ENSCAFG00000008755, ENSCAFG00000018590, ENSCAFG00000006638, ENSCAFG00000015228, ENSCAFG00000019526, ENSCAFG00000013735, ENSCAFG00000008894, ENSCAFG00000012666, ENSCAFG00000018752, ENSCAFG00000019938, ENSCAFG00000013320, ENSCAFG00000018171, ENSCAFG00000006439, ENSCAFG00000032693, ENSCAFG00000002753, ENSCAFG00000016363, ENSCAFG00000018173,…	2993	822	11337	1.42	1.1e-09
75	GOTERM_BP_ALL	GO:0001816~cytokine production	168	4.38413	6.67992e-13	ENSCAFG00000019422, ENSCAFG00000005873, ENSCAFG00000025384, ENSCAFG00000012569, ENSCAFG00000016076, ENSCAFG00000006638, ENSCAFG00000023498, ENSCAFG00000010676, ENSCAFG00000016172, ENSCAFG00000005970, ENSCAFG00000017820, ENSCAFG00000018075, ENSCAFG00000014860, ENSCAFG00000003518, ENSCAFG00000013320, ENSCAFG00000019938, ENSCAFG00000017565, ENSCAFG00000009255, ENSCAFG00000016083, ENSCAFG00000018583,…	2993	390	11337	1.63	1.4e-09
76	GOTERM_BP_ALL	GO:0022610~biological adhesion	309	8.06367	7.29138e-13	ENSCAFG00000029394, ENSCAFG00000002364, ENSCAFG00000019422, ENSCAFG00000008755, ENSCAFG00000018590, ENSCAFG00000006638, ENSCAFG00000015228, ENSCAFG00000019526, ENSCAFG00000013735, ENSCAFG00000008894, ENSCAFG00000012666, ENSCAFG00000018752, ENSCAFG00000019938, ENSCAFG00000013320, ENSCAFG00000018171, ENSCAFG00000006439, ENSCAFG00000032693, ENSCAFG00000002753, ENSCAFG00000016363, ENSCAFG00000018173,…	2993	827	11337	1.42	1.5e-09
77	GOTERM_CC_ALL	GO:0044424~intracellular part	2436	63.5699	9.91201e-13	ENSCAFG00000031588, ENSCAFG00000018591, ENSCAFG00000006638, ENSCAFG00000029771, ENSCAFG00000000738, ENSCAFG00000005188, ENSCAFG00000032081, ENSCAFG00000005194, ENSCAFG00000000732, ENSCAFG00000018583, ENSCAFG00000032693, ENSCAFG00000032695, ENSCAFG00000009802, ENSCAFG00000015855, ENSCAFG00000016900, ENSCAFG00000005966, ENSCAFG00000000203, ENSCAFG00000016904, ENSCAFG00000029761, ENSCAFG00000005961,…	3280	8863	12767	1.07	1.6e-09
78	GOTERM_BP_FAT	GO:0007155~cell adhesion	308	8.03758	8.67898e-13	ENSCAFG00000029394, ENSCAFG00000002364, ENSCAFG00000019422, ENSCAFG00000008755, ENSCAFG00000018590, ENSCAFG00000006638, ENSCAFG00000015228, ENSCAFG00000019526, ENSCAFG00000013735, ENSCAFG00000008894, ENSCAFG00000012666, ENSCAFG00000018752, ENSCAFG00000019938, ENSCAFG00000013320, ENSCAFG00000018171, ENSCAFG00000006439, ENSCAFG00000032693, ENSCAFG00000002753, ENSCAFG00000016363, ENSCAFG00000018173,…	2945	822	11109	1.41	1.8e-09
79	GOTERM_BP_FAT	GO:0001816~cytokine production	168	4.38413	9.56986e-13	ENSCAFG00000019422, ENSCAFG00000005873, ENSCAFG00000025384, ENSCAFG00000012569, ENSCAFG00000016076, ENSCAFG00000006638, ENSCAFG00000023498, ENSCAFG00000010676, ENSCAFG00000016172, ENSCAFG00000005970, ENSCAFG00000017820, ENSCAFG00000018075, ENSCAFG00000014860, ENSCAFG00000003518, ENSCAFG00000013320, ENSCAFG00000019938, ENSCAFG00000017565, ENSCAFG00000009255, ENSCAFG00000016083, ENSCAFG00000018583,…	2945	390	11109	1.62	1.9e-09
80	GOTERM_BP_FAT	GO:0022610~biological adhesion	309	8.06367	1.19511e-12	ENSCAFG00000029394, ENSCAFG00000002364, ENSCAFG00000019422, ENSCAFG00000008755, ENSCAFG00000018590, ENSCAFG00000006638, ENSCAFG00000015228, ENSCAFG00000019526, ENSCAFG00000013735, ENSCAFG00000008894, ENSCAFG00000012666, ENSCAFG00000018752, ENSCAFG00000019938, ENSCAFG00000013320, ENSCAFG00000018171, ENSCAFG00000006439, ENSCAFG00000032693, ENSCAFG00000002753, ENSCAFG00000016363, ENSCAFG00000018173,…	2945	827	11109	1.41	2.4e-09
81	GOTERM_BP_ALL	GO:0002252~immune effector process	172	4.48852	1.50873e-12	ENSCAFG00000019422, ENSCAFG00000005873, ENSCAFG00000009887, ENSCAFG00000030041, ENSCAFG00000012569, ENSCAFG00000018590, ENSCAFG00000023498, ENSCAFG00000019526, ENSCAFG00000014076, ENSCAFG00000013121, ENSCAFG00000007424, ENSCAFG00000009674, ENSCAFG00000014923, ENSCAFG00000024645, ENSCAFG00000011144, ENSCAFG00000018075, ENSCAFG00000014201, ENSCAFG00000003518, ENSCAFG00000013320, ENSCAFG00000018752,…	2993	405	11337	1.61	3.1e-09
82	GOTERM_BP_ALL	GO:0070887~cellular response to chemical stimulus	479	12.5	1.6173e-12	ENSCAFG00000018590, ENSCAFG00000006638, ENSCAFG00000005187, ENSCAFG00000000001, ENSCAFG00000005970, ENSCAFG00000014105, ENSCAFG00000006100, ENSCAFG00000018583, ENSCAFG00000008351, ENSCAFG00000016469, ENSCAFG00000032693, ENSCAFG00000006051, ENSCAFG00000014202, ENSCAFG00000032695, ENSCAFG00000003821, ENSCAFG00000012488, ENSCAFG00000015337, ENSCAFG00000023201, ENSCAFG00000003102, ENSCAFG00000009810,…	2993	1393	11337	1.3	3.3e-09
83	GOTERM_CC_ALL	GO:0009986~cell surface	197	5.14092	2.58572e-12	ENSCAFG00000019422, ENSCAFG00000000001, ENSCAFG00000013735, ENSCAFG00000012079, ENSCAFG00000018752, ENSCAFG00000003518, ENSCAFG00000008351, ENSCAFG00000016363, ENSCAFG00000032695, ENSCAFG00000019329, ENSCAFG00000003821, ENSCAFG00000014597, ENSCAFG00000003406, ENSCAFG00000008760, ENSCAFG00000015337, ENSCAFG00000010718, ENSCAFG00000005768, ENSCAFG00000030033, ENSCAFG00000009811, ENSCAFG00000008340,…	3280	494	12767	1.55	4.2e-09
84	GOTERM_BP_FAT	GO:0002252~immune effector process	172	4.48852	2.1636e-12	ENSCAFG00000019422, ENSCAFG00000005873, ENSCAFG00000009887, ENSCAFG00000030041, ENSCAFG00000012569, ENSCAFG00000018590, ENSCAFG00000023498, ENSCAFG00000019526, ENSCAFG00000014076, ENSCAFG00000013121, ENSCAFG00000007424, ENSCAFG00000009674, ENSCAFG00000014923, ENSCAFG00000024645, ENSCAFG00000011144, ENSCAFG00000018075, ENSCAFG00000014201, ENSCAFG00000003518, ENSCAFG00000013320, ENSCAFG00000018752,…	2945	405	11109	1.6	4.4e-09
85	GOTERM_BP_ALL	GO:0007049~cell cycle	312	8.14196	2.16927e-12	ENSCAFG00000025384, ENSCAFG00000002189, ENSCAFG00000016769, ENSCAFG00000003411, ENSCAFG00000006049, ENSCAFG00000010836, ENSCAFG00000008894, ENSCAFG00000012332, ENSCAFG00000010838, ENSCAFG00000005970, ENSCAFG00000020022, ENSCAFG00000012136, ENSCAFG00000019938, ENSCAFG00000016467, ENSCAFG00000002661, ENSCAFG00000015642, ENSCAFG00000016464, ENSCAFG00000016083, ENSCAFG00000018170, ENSCAFG00000032693,…	2993	843	11337	1.4	4.4e-09
86	GOTERM_BP_ALL	GO:0016310~phosphorylation	411	10.7255	2.35767e-12	ENSCAFG00000006049, ENSCAFG00000000001, ENSCAFG00000032081, ENSCAFG00000005970, ENSCAFG00000012136, ENSCAFG00000018687, ENSCAFG00000015642, ENSCAFG00000006100, ENSCAFG00000008351, ENSCAFG00000014202, ENSCAFG00000006051, ENSCAFG00000032695, ENSCAFG00000006052, ENSCAFG00000014597, ENSCAFG00000005862, ENSCAFG00000000609, ENSCAFG00000015337, ENSCAFG00000023201, ENSCAFG00000018475, ENSCAFG00000015996,…	2993	1168	11337	1.33	4.8e-09
87	GOTERM_BP_FAT	GO:0070887~cellular response to chemical stimulus	479	12.5	3.00032e-12	ENSCAFG00000018590, ENSCAFG00000006638, ENSCAFG00000005187, ENSCAFG00000000001, ENSCAFG00000005970, ENSCAFG00000014105, ENSCAFG00000006100, ENSCAFG00000018583, ENSCAFG00000008351, ENSCAFG00000016469, ENSCAFG00000032693, ENSCAFG00000006051, ENSCAFG00000014202, ENSCAFG00000032695, ENSCAFG00000003821, ENSCAFG00000012488, ENSCAFG00000015337, ENSCAFG00000023201, ENSCAFG00000003102, ENSCAFG00000009810,…	2945	1393	11109	1.3	6.1e-09
88	GOTERM_BP_FAT	GO:0007049~cell cycle	312	8.14196	3.50577e-12	ENSCAFG00000025384, ENSCAFG00000002189, ENSCAFG00000016769, ENSCAFG00000003411, ENSCAFG00000006049, ENSCAFG00000010836, ENSCAFG00000008894, ENSCAFG00000012332, ENSCAFG00000010838, ENSCAFG00000005970, ENSCAFG00000020022, ENSCAFG00000012136, ENSCAFG00000019938, ENSCAFG00000016467, ENSCAFG00000002661, ENSCAFG00000015642, ENSCAFG00000016464, ENSCAFG00000016083, ENSCAFG00000018170, ENSCAFG00000032693,…	2945	843	11109	1.4	7.1e-09
89	GOTERM_BP_FAT	GO:0016310~phosphorylation	411	10.7255	4.15415e-12	ENSCAFG00000006049, ENSCAFG00000000001, ENSCAFG00000032081, ENSCAFG00000005970, ENSCAFG00000012136, ENSCAFG00000018687, ENSCAFG00000015642, ENSCAFG00000006100, ENSCAFG00000008351, ENSCAFG00000014202, ENSCAFG00000006051, ENSCAFG00000032695, ENSCAFG00000006052, ENSCAFG00000014597, ENSCAFG00000005862, ENSCAFG00000000609, ENSCAFG00000015337, ENSCAFG00000023201, ENSCAFG00000018475, ENSCAFG00000015996,…	2945	1168	11109	1.33	8.4e-09
90	GOTERM_BP_ALL	GO:0035556~intracellular signal transduction	560	14.6138	4.34543e-12	ENSCAFG00000005872, ENSCAFG00000018590, ENSCAFG00000005870, ENSCAFG00000006638, ENSCAFG00000005970, ENSCAFG00000015642, ENSCAFG00000006100, ENSCAFG00000008351, ENSCAFG00000032693, ENSCAFG00000006051, ENSCAFG00000009943, ENSCAFG00000014202, ENSCAFG00000032695, ENSCAFG00000006052, ENSCAFG00000012130, ENSCAFG00000003821, ENSCAFG00000009802, ENSCAFG00000000405, ENSCAFG00000014597, ENSCAFG00000005862,…	2993	1677	11337	1.26	8.8e-09
91	GOTERM_BP_ALL	GO:0051246~regulation of protein metabolic process	512	13.3612	7.58077e-12	ENSCAFG00000015321, ENSCAFG00000006638, ENSCAFG00000005042, ENSCAFG00000005187, ENSCAFG00000005188, ENSCAFG00000000001, ENSCAFG00000005970, ENSCAFG00000018687, ENSCAFG00000014105, ENSCAFG00000016467, ENSCAFG00000015642, ENSCAFG00000006100, ENSCAFG00000006051, ENSCAFG00000032695, ENSCAFG00000006052, ENSCAFG00000014597, ENSCAFG00000005862, ENSCAFG00000003839, ENSCAFG00000031691, ENSCAFG00000012488,…	2993	1517	11337	1.28	1.5e-08
92	GOTERM_BP_ALL	GO:0002764~immune response-regulating signaling pathway	88	2.29645	8.33775e-12	ENSCAFG00000005873, ENSCAFG00000023498, ENSCAFG00000008302, ENSCAFG00000014076, ENSCAFG00000015695, ENSCAFG00000010438, ENSCAFG00000016172, ENSCAFG00000007034, ENSCAFG00000011995, ENSCAFG00000018075, ENSCAFG00000019938, ENSCAFG00000003518, ENSCAFG00000009255, ENSCAFG00000017565, ENSCAFG00000010281, ENSCAFG00000011751, ENSCAFG00000018583, ENSCAFG00000008351, ENSCAFG00000010188, ENSCAFG00000003404,…	2993	172	11337	1.94	1.7e-08
93	GOTERM_BP_FAT	GO:0035556~intracellular signal transduction	560	14.6138	8.62034e-12	ENSCAFG00000005872, ENSCAFG00000018590, ENSCAFG00000005870, ENSCAFG00000006638, ENSCAFG00000005970, ENSCAFG00000015642, ENSCAFG00000006100, ENSCAFG00000008351, ENSCAFG00000032693, ENSCAFG00000006051, ENSCAFG00000009943, ENSCAFG00000014202, ENSCAFG00000032695, ENSCAFG00000006052, ENSCAFG00000012130, ENSCAFG00000003821, ENSCAFG00000009802, ENSCAFG00000000405, ENSCAFG00000014597, ENSCAFG00000005862,…	2945	1677	11109	1.26	1.8e-08
94	GOTERM_BP_ALL	GO:0009607~response to biotic stimulus	201	5.2453	1.03322e-11	ENSCAFG00000019422, ENSCAFG00000030041, ENSCAFG00000016076, ENSCAFG00000013121, ENSCAFG00000018075, ENSCAFG00000014201, ENSCAFG00000019938, ENSCAFG00000003518, ENSCAFG00000018171, ENSCAFG00000016083, ENSCAFG00000018583, ENSCAFG00000008351, ENSCAFG00000005570, ENSCAFG00000029387, ENSCAFG00000006051, ENSCAFG00000019328, ENSCAFG00000019329, ENSCAFG00000003404, ENSCAFG00000002171, ENSCAFG00000008959,…	2993	501	11337	1.52	2.1e-08
95	GOTERM_BP_FAT	GO:0002764~immune response-regulating signaling pathway	88	2.29645	1.05268e-11	ENSCAFG00000005873, ENSCAFG00000023498, ENSCAFG00000008302, ENSCAFG00000014076, ENSCAFG00000015695, ENSCAFG00000010438, ENSCAFG00000016172, ENSCAFG00000007034, ENSCAFG00000011995, ENSCAFG00000018075, ENSCAFG00000019938, ENSCAFG00000003518, ENSCAFG00000009255, ENSCAFG00000017565, ENSCAFG00000010281, ENSCAFG00000011751, ENSCAFG00000018583, ENSCAFG00000008351, ENSCAFG00000010188, ENSCAFG00000003404,…	2945	172	11109	1.93	2.1e-08
96	GOTERM_CC_ALL	GO:0031981~nuclear lumen	712	18.5804	1.654e-11	ENSCAFG00000008449, ENSCAFG00000005871, ENSCAFG00000006638, ENSCAFG00000018591, ENSCAFG00000012332, ENSCAFG00000032081, ENSCAFG00000000936, ENSCAFG00000018687, ENSCAFG00000012136, ENSCAFG00000014105, ENSCAFG00000009945, ENSCAFG00000000939, ENSCAFG00000005194, ENSCAFG00000000732, ENSCAFG00000015642, ENSCAFG00000016469, ENSCAFG00000006438, ENSCAFG00000004955, ENSCAFG00000018395, ENSCAFG00000015855,…	3280	2271	12767	1.22	2.7e-08
97	GOTERM_BP_FAT	GO:0051246~regulation of protein metabolic process	512	13.3612	1.38254e-11	ENSCAFG00000015321, ENSCAFG00000006638, ENSCAFG00000005042, ENSCAFG00000005187, ENSCAFG00000005188, ENSCAFG00000000001, ENSCAFG00000005970, ENSCAFG00000018687, ENSCAFG00000014105, ENSCAFG00000016467, ENSCAFG00000015642, ENSCAFG00000006100, ENSCAFG00000006051, ENSCAFG00000032695, ENSCAFG00000006052, ENSCAFG00000014597, ENSCAFG00000005862, ENSCAFG00000003839, ENSCAFG00000031691, ENSCAFG00000012488,…	2945	1517	11109	1.27	2.8e-08
98	GOTERM_BP_FAT	GO:0009607~response to biotic stimulus	201	5.2453	1.51647e-11	ENSCAFG00000019422, ENSCAFG00000030041, ENSCAFG00000016076, ENSCAFG00000013121, ENSCAFG00000018075, ENSCAFG00000014201, ENSCAFG00000019938, ENSCAFG00000003518, ENSCAFG00000018171, ENSCAFG00000016083, ENSCAFG00000018583, ENSCAFG00000008351, ENSCAFG00000005570, ENSCAFG00000029387, ENSCAFG00000006051, ENSCAFG00000019328, ENSCAFG00000019329, ENSCAFG00000003404, ENSCAFG00000002171, ENSCAFG00000008959,…	2945	501	11109	1.51	3.1e-08
99	GOTERM_BP_ALL	GO:0031347~regulation of defense response	159	4.14927	1.71964e-11	ENSCAFG00000005873, ENSCAFG00000009887, ENSCAFG00000030041, ENSCAFG00000018590, ENSCAFG00000016076, ENSCAFG00000023498, ENSCAFG00000010834, ENSCAFG00000016172, ENSCAFG00000009674, ENSCAFG00000014923, ENSCAFG00000017820, ENSCAFG00000018075, ENSCAFG00000014201, ENSCAFG00000000075, ENSCAFG00000014860, ENSCAFG00000003518, ENSCAFG00000013320, ENSCAFG00000009255, ENSCAFG00000018171, ENSCAFG00000011751,…	2993	376	11337	1.6	3.5e-08
100	GOTERM_BP_ALL	GO:0007159~leukocyte cell-cell adhesion	134	3.49687	1.9885e-11	ENSCAFG00000009887, ENSCAFG00000029394, ENSCAFG00000019422, ENSCAFG00000018590, ENSCAFG00000019526, ENSCAFG00000014175, ENSCAFG00000017820, ENSCAFG00000018752, ENSCAFG00000019938, ENSCAFG00000017565, ENSCAFG00000009255, ENSCAFG00000018171, ENSCAFG00000011751, ENSCAFG00000018401, ENSCAFG00000010090, ENSCAFG00000032693, ENSCAFG00000003821, ENSCAFG00000003404, ENSCAFG00000002171, ENSCAFG00000006065,…	2993	303	11337	1.68	4e-08
101	GOTERM_BP_ALL	GO:0042110~T cell activation	122	3.18372	2.34326e-11	ENSCAFG00000009887, ENSCAFG00000019422, ENSCAFG00000018590, ENSCAFG00000019526, ENSCAFG00000017820, ENSCAFG00000018752, ENSCAFG00000019938, ENSCAFG00000017565, ENSCAFG00000009255, ENSCAFG00000018171, ENSCAFG00000011751, ENSCAFG00000018401, ENSCAFG00000010090, ENSCAFG00000032693, ENSCAFG00000003404, ENSCAFG00000002171, ENSCAFG00000006065, ENSCAFG00000008959, ENSCAFG00000014463, ENSCAFG00000015916,…	2993	269	11337	1.72	4.8e-08
102	GOTERM_BP_ALL	GO:0070489~T cell aggregation	122	3.18372	2.34326e-11	ENSCAFG00000009887, ENSCAFG00000019422, ENSCAFG00000018590, ENSCAFG00000019526, ENSCAFG00000017820, ENSCAFG00000018752, ENSCAFG00000019938, ENSCAFG00000017565, ENSCAFG00000009255, ENSCAFG00000018171, ENSCAFG00000011751, ENSCAFG00000018401, ENSCAFG00000010090, ENSCAFG00000032693, ENSCAFG00000003404, ENSCAFG00000002171, ENSCAFG00000006065, ENSCAFG00000008959, ENSCAFG00000014463, ENSCAFG00000015916,…	2993	269	11337	1.72	4.8e-08
103	GOTERM_BP_ALL	GO:0030334~regulation of cell migration	189	4.93215	2.35404e-11	ENSCAFG00000019422, ENSCAFG00000029394, ENSCAFG00000008755, ENSCAFG00000016863, ENSCAFG00000011140, ENSCAFG00000008612, ENSCAFG00000006638, ENSCAFG00000014076, ENSCAFG00000013735, ENSCAFG00000007424, ENSCAFG00000005970, ENSCAFG00000014923, ENSCAFG00000019735, ENSCAFG00000023687, ENSCAFG00000030508, ENSCAFG00000015137, ENSCAFG00000005109, ENSCAFG00000009255, ENSCAFG00000018171, ENSCAFG00000018170,…	2993	468	11337	1.53	4.8e-08
104	GOTERM_BP_FAT	GO:0031347~regulation of defense response	159	4.14927	2.39543e-11	ENSCAFG00000005873, ENSCAFG00000009887, ENSCAFG00000030041, ENSCAFG00000018590, ENSCAFG00000016076, ENSCAFG00000023498, ENSCAFG00000010834, ENSCAFG00000016172, ENSCAFG00000009674, ENSCAFG00000014923, ENSCAFG00000017820, ENSCAFG00000018075, ENSCAFG00000014201, ENSCAFG00000000075, ENSCAFG00000014860, ENSCAFG00000003518, ENSCAFG00000013320, ENSCAFG00000009255, ENSCAFG00000018171, ENSCAFG00000011751,…	2945	376	11109	1.6	4.9e-08
105	GOTERM_BP_ALL	GO:0002757~immune response-activating signal transduction	84	2.19207	2.42292e-11	ENSCAFG00000005873, ENSCAFG00000023498, ENSCAFG00000008302, ENSCAFG00000015695, ENSCAFG00000010438, ENSCAFG00000016172, ENSCAFG00000007034, ENSCAFG00000011995, ENSCAFG00000018075, ENSCAFG00000019938, ENSCAFG00000003518, ENSCAFG00000009255, ENSCAFG00000017565, ENSCAFG00000010281, ENSCAFG00000011751, ENSCAFG00000018583, ENSCAFG00000008351, ENSCAFG00000010188, ENSCAFG00000003404, ENSCAFG00000002171,…	2993	164	11337	1.94	4.9e-08
106	GOTERM_BP_ALL	GO:0070486~leukocyte aggregation	124	3.23591	2.5424e-11	ENSCAFG00000009887, ENSCAFG00000029394, ENSCAFG00000019422, ENSCAFG00000018590, ENSCAFG00000019526, ENSCAFG00000017820, ENSCAFG00000018752, ENSCAFG00000019938, ENSCAFG00000017565, ENSCAFG00000009255, ENSCAFG00000018171, ENSCAFG00000011751, ENSCAFG00000018401, ENSCAFG00000010090, ENSCAFG00000032693, ENSCAFG00000003404, ENSCAFG00000002171, ENSCAFG00000006065, ENSCAFG00000008959, ENSCAFG00000014463,…	2993	275	11337	1.71	5.2e-08
107	GOTERM_BP_FAT	GO:0007159~leukocyte cell-cell adhesion	134	3.49687	2.68011e-11	ENSCAFG00000009887, ENSCAFG00000029394, ENSCAFG00000019422, ENSCAFG00000018590, ENSCAFG00000019526, ENSCAFG00000014175, ENSCAFG00000017820, ENSCAFG00000018752, ENSCAFG00000019938, ENSCAFG00000017565, ENSCAFG00000009255, ENSCAFG00000018171, ENSCAFG00000011751, ENSCAFG00000018401, ENSCAFG00000010090, ENSCAFG00000032693, ENSCAFG00000003821, ENSCAFG00000003404, ENSCAFG00000002171, ENSCAFG00000006065,…	2945	303	11109	1.67	5.4e-08
108	GOTERM_BP_ALL	GO:0048523~negative regulation of cellular process	814	21.2422	2.7723e-11	ENSCAFG00000018591, ENSCAFG00000006638, ENSCAFG00000005187, ENSCAFG00000005188, ENSCAFG00000000001, ENSCAFG00000005970, ENSCAFG00000000936, ENSCAFG00000016467, ENSCAFG00000015642, ENSCAFG00000016469, ENSCAFG00000032693, ENSCAFG00000006051, ENSCAFG00000032695, ENSCAFG00000006052, ENSCAFG00000009802, ENSCAFG00000003821, ENSCAFG00000006248, ENSCAFG00000014597, ENSCAFG00000003839, ENSCAFG00000012488,…	2993	2584	11337	1.19	5.6e-08
109	GOTERM_BP_FAT	GO:0002757~immune response-activating signal transduction	84	2.19207	3.02768e-11	ENSCAFG00000005873, ENSCAFG00000023498, ENSCAFG00000008302, ENSCAFG00000015695, ENSCAFG00000010438, ENSCAFG00000016172, ENSCAFG00000007034, ENSCAFG00000011995, ENSCAFG00000018075, ENSCAFG00000019938, ENSCAFG00000003518, ENSCAFG00000009255, ENSCAFG00000017565, ENSCAFG00000010281, ENSCAFG00000011751, ENSCAFG00000018583, ENSCAFG00000008351, ENSCAFG00000010188, ENSCAFG00000003404, ENSCAFG00000002171,…	2945	164	11109	1.93	6.2e-08
110	GOTERM_BP_FAT	GO:0042110~T cell activation	122	3.18372	3.10429e-11	ENSCAFG00000009887, ENSCAFG00000019422, ENSCAFG00000018590, ENSCAFG00000019526, ENSCAFG00000017820, ENSCAFG00000018752, ENSCAFG00000019938, ENSCAFG00000017565, ENSCAFG00000009255, ENSCAFG00000018171, ENSCAFG00000011751, ENSCAFG00000018401, ENSCAFG00000010090, ENSCAFG00000032693, ENSCAFG00000003404, ENSCAFG00000002171, ENSCAFG00000006065, ENSCAFG00000008959, ENSCAFG00000014463, ENSCAFG00000015916,…	2945	269	11109	1.71	6.3e-08
111	GOTERM_BP_FAT	GO:0070489~T cell aggregation	122	3.18372	3.10429e-11	ENSCAFG00000009887, ENSCAFG00000019422, ENSCAFG00000018590, ENSCAFG00000019526, ENSCAFG00000017820, ENSCAFG00000018752, ENSCAFG00000019938, ENSCAFG00000017565, ENSCAFG00000009255, ENSCAFG00000018171, ENSCAFG00000011751, ENSCAFG00000018401, ENSCAFG00000010090, ENSCAFG00000032693, ENSCAFG00000003404, ENSCAFG00000002171, ENSCAFG00000006065, ENSCAFG00000008959, ENSCAFG00000014463, ENSCAFG00000015916,…	2945	269	11109	1.71	6.3e-08
112	GOTERM_BP_ALL	GO:0071593~lymphocyte aggregation	122	3.18372	3.16028e-11	ENSCAFG00000009887, ENSCAFG00000019422, ENSCAFG00000018590, ENSCAFG00000019526, ENSCAFG00000017820, ENSCAFG00000018752, ENSCAFG00000019938, ENSCAFG00000017565, ENSCAFG00000009255, ENSCAFG00000018171, ENSCAFG00000011751, ENSCAFG00000018401, ENSCAFG00000010090, ENSCAFG00000032693, ENSCAFG00000003404, ENSCAFG00000002171, ENSCAFG00000006065, ENSCAFG00000008959, ENSCAFG00000014463, ENSCAFG00000015916,…	2993	270	11337	1.71	6.4e-08
113	GOTERM_BP_ALL	GO:0042127~regulation of cell proliferation	327	8.5334	3.36563e-11	ENSCAFG00000005048, ENSCAFG00000029394, ENSCAFG00000025384, ENSCAFG00000019422, ENSCAFG00000008755, ENSCAFG00000016863, ENSCAFG00000010424, ENSCAFG00000006638, ENSCAFG00000003411, ENSCAFG00000014076, ENSCAFG00000013735, ENSCAFG00000005970, ENSCAFG00000009450, ENSCAFG00000003518, ENSCAFG00000014105, ENSCAFG00000019938, ENSCAFG00000015642, ENSCAFG00000018171, ENSCAFG00000018170, ENSCAFG00000016469,…	2993	909	11337	1.36	6.8e-08
114	GOTERM_BP_FAT	GO:0070486~leukocyte aggregation	124	3.23591	3.37629e-11	ENSCAFG00000009887, ENSCAFG00000029394, ENSCAFG00000019422, ENSCAFG00000018590, ENSCAFG00000019526, ENSCAFG00000017820, ENSCAFG00000018752, ENSCAFG00000019938, ENSCAFG00000017565, ENSCAFG00000009255, ENSCAFG00000018171, ENSCAFG00000011751, ENSCAFG00000018401, ENSCAFG00000010090, ENSCAFG00000032693, ENSCAFG00000003404, ENSCAFG00000002171, ENSCAFG00000006065, ENSCAFG00000008959, ENSCAFG00000014463,…	2945	275	11109	1.7	6.9e-08
115	GOTERM_BP_FAT	GO:0030334~regulation of cell migration	189	4.93215	3.39156e-11	ENSCAFG00000019422, ENSCAFG00000029394, ENSCAFG00000008755, ENSCAFG00000016863, ENSCAFG00000011140, ENSCAFG00000008612, ENSCAFG00000006638, ENSCAFG00000014076, ENSCAFG00000013735, ENSCAFG00000007424, ENSCAFG00000005970, ENSCAFG00000014923, ENSCAFG00000019735, ENSCAFG00000023687, ENSCAFG00000030508, ENSCAFG00000015137, ENSCAFG00000005109, ENSCAFG00000009255, ENSCAFG00000018171, ENSCAFG00000018170,…	2945	468	11109	1.52	6.9e-08
116	GOTERM_BP_ALL	GO:0010033~response to organic substance	478	12.4739	3.46815e-11	ENSCAFG00000005873, ENSCAFG00000006638, ENSCAFG00000000001, ENSCAFG00000005970, ENSCAFG00000014201, ENSCAFG00000014105, ENSCAFG00000006100, ENSCAFG00000018583, ENSCAFG00000008351, ENSCAFG00000016469, ENSCAFG00000032693, ENSCAFG00000006051, ENSCAFG00000014202, ENSCAFG00000032695, ENSCAFG00000003821, ENSCAFG00000012488, ENSCAFG00000015337, ENSCAFG00000023201, ENSCAFG00000003102, ENSCAFG00000003101,…	2993	1414	11337	1.28	7.1e-08
117	GOTERM_BP_ALL	GO:0051707~response to other organism	188	4.90605	3.68585e-11	ENSCAFG00000019422, ENSCAFG00000009887, ENSCAFG00000030041, ENSCAFG00000001132, ENSCAFG00000016076, ENSCAFG00000023498, ENSCAFG00000010084, ENSCAFG00000013121, ENSCAFG00000028848, ENSCAFG00000016172, ENSCAFG00000009674, ENSCAFG00000023780, ENSCAFG00000014923, ENSCAFG00000024645, ENSCAFG00000003629, ENSCAFG00000014201, ENSCAFG00000000075, ENSCAFG00000003518, ENSCAFG00000001424, ENSCAFG00000019938,…	2993	467	11337	1.52	7.5e-08
118	GOTERM_BP_ALL	GO:0043207~response to external biotic stimulus	188	4.90605	3.68585e-11	ENSCAFG00000019422, ENSCAFG00000009887, ENSCAFG00000030041, ENSCAFG00000001132, ENSCAFG00000016076, ENSCAFG00000023498, ENSCAFG00000010084, ENSCAFG00000013121, ENSCAFG00000028848, ENSCAFG00000016172, ENSCAFG00000009674, ENSCAFG00000023780, ENSCAFG00000014923, ENSCAFG00000024645, ENSCAFG00000003629, ENSCAFG00000014201, ENSCAFG00000000075, ENSCAFG00000003518, ENSCAFG00000001424, ENSCAFG00000019938,…	2993	467	11337	1.52	7.5e-08
119	GOTERM_BP_FAT	GO:0071593~lymphocyte aggregation	122	3.18372	4.18103e-11	ENSCAFG00000009887, ENSCAFG00000019422, ENSCAFG00000018590, ENSCAFG00000019526, ENSCAFG00000017820, ENSCAFG00000018752, ENSCAFG00000019938, ENSCAFG00000017565, ENSCAFG00000009255, ENSCAFG00000018171, ENSCAFG00000011751, ENSCAFG00000018401, ENSCAFG00000010090, ENSCAFG00000032693, ENSCAFG00000003404, ENSCAFG00000002171, ENSCAFG00000006065, ENSCAFG00000008959, ENSCAFG00000014463, ENSCAFG00000015916,…	2945	270	11109	1.7	8.5e-08
120	GOTERM_CC_ALL	GO:0044428~nuclear part	800	20.8768	5.34643e-11	ENSCAFG00000008449, ENSCAFG00000018591, ENSCAFG00000006638, ENSCAFG00000006049, ENSCAFG00000032081, ENSCAFG00000000008, ENSCAFG00000000936, ENSCAFG00000016467, ENSCAFG00000005194, ENSCAFG00000000939, ENSCAFG00000000732, ENSCAFG00000015642, ENSCAFG00000016469, ENSCAFG00000006438, ENSCAFG00000004955, ENSCAFG00000018395, ENSCAFG00000015855, ENSCAFG00000003839, ENSCAFG00000012488, ENSCAFG00000029761,…	3280	2602	12767	1.2	8.7e-08
121	GOTERM_BP_ALL	GO:0048519~negative regulation of biological process	864	22.547	5.1931e-11	ENSCAFG00000018591, ENSCAFG00000006638, ENSCAFG00000005187, ENSCAFG00000005188, ENSCAFG00000000001, ENSCAFG00000005970, ENSCAFG00000000936, ENSCAFG00000016467, ENSCAFG00000015642, ENSCAFG00000016469, ENSCAFG00000032693, ENSCAFG00000006051, ENSCAFG00000032695, ENSCAFG00000006052, ENSCAFG00000006248, ENSCAFG00000009802, ENSCAFG00000003821, ENSCAFG00000014597, ENSCAFG00000003839, ENSCAFG00000012488,…	2993	2769	11337	1.18	1.1e-07
122	GOTERM_BP_FAT	GO:0043207~response to external biotic stimulus	188	4.90605	5.28983e-11	ENSCAFG00000019422, ENSCAFG00000009887, ENSCAFG00000030041, ENSCAFG00000001132, ENSCAFG00000016076, ENSCAFG00000023498, ENSCAFG00000010084, ENSCAFG00000013121, ENSCAFG00000028848, ENSCAFG00000016172, ENSCAFG00000009674, ENSCAFG00000023780, ENSCAFG00000014923, ENSCAFG00000024645, ENSCAFG00000003629, ENSCAFG00000014201, ENSCAFG00000000075, ENSCAFG00000003518, ENSCAFG00000001424, ENSCAFG00000019938,…	2945	467	11109	1.52	1.1e-07
123	GOTERM_BP_FAT	GO:0051707~response to other organism	188	4.90605	5.28983e-11	ENSCAFG00000019422, ENSCAFG00000009887, ENSCAFG00000030041, ENSCAFG00000001132, ENSCAFG00000016076, ENSCAFG00000023498, ENSCAFG00000010084, ENSCAFG00000013121, ENSCAFG00000028848, ENSCAFG00000016172, ENSCAFG00000009674, ENSCAFG00000023780, ENSCAFG00000014923, ENSCAFG00000024645, ENSCAFG00000003629, ENSCAFG00000014201, ENSCAFG00000000075, ENSCAFG00000003518, ENSCAFG00000001424, ENSCAFG00000019938,…	2945	467	11109	1.52	1.1e-07
124	GOTERM_BP_FAT	GO:0042127~regulation of cell proliferation	327	8.5334	5.4397e-11	ENSCAFG00000005048, ENSCAFG00000029394, ENSCAFG00000025384, ENSCAFG00000019422, ENSCAFG00000008755, ENSCAFG00000016863, ENSCAFG00000010424, ENSCAFG00000006638, ENSCAFG00000003411, ENSCAFG00000014076, ENSCAFG00000013735, ENSCAFG00000005970, ENSCAFG00000009450, ENSCAFG00000003518, ENSCAFG00000014105, ENSCAFG00000019938, ENSCAFG00000015642, ENSCAFG00000018171, ENSCAFG00000018170, ENSCAFG00000016469,…	2945	909	11109	1.36	1.1e-07
125	GOTERM_BP_ALL	GO:0012501~programmed cell death	354	9.238	6.15491e-11	ENSCAFG00000010421, ENSCAFG00000025384, ENSCAFG00000009343, ENSCAFG00000019422, ENSCAFG00000008755, ENSCAFG00000016863, ENSCAFG00000016769, ENSCAFG00000025192, ENSCAFG00000006638, ENSCAFG00000014076, ENSCAFG00000019429, ENSCAFG00000000738, ENSCAFG00000002464, ENSCAFG00000005970, ENSCAFG00000018075, ENSCAFG00000003113, ENSCAFG00000019938, ENSCAFG00000016467, ENSCAFG00000000732, ENSCAFG00000006100,…	2993	1002	11337	1.34	1.3e-07
126	GOTERM_BP_FAT	GO:0010033~response to organic substance	478	12.4739	6.37945e-11	ENSCAFG00000005873, ENSCAFG00000006638, ENSCAFG00000000001, ENSCAFG00000005970, ENSCAFG00000014201, ENSCAFG00000014105, ENSCAFG00000006100, ENSCAFG00000018583, ENSCAFG00000008351, ENSCAFG00000016469, ENSCAFG00000032693, ENSCAFG00000006051, ENSCAFG00000014202, ENSCAFG00000032695, ENSCAFG00000003821, ENSCAFG00000012488, ENSCAFG00000015337, ENSCAFG00000023201, ENSCAFG00000003102, ENSCAFG00000003101,…	2945	1414	11109	1.28	1.3e-07
127	GOTERM_BP_ALL	GO:0051249~regulation of lymphocyte activation	111	2.89666	6.44208e-11	ENSCAFG00000009887, ENSCAFG00000019422, ENSCAFG00000014454, ENSCAFG00000010676, ENSCAFG00000017820, ENSCAFG00000011144, ENSCAFG00000018752, ENSCAFG00000003518, ENSCAFG00000009255, ENSCAFG00000018171, ENSCAFG00000011751, ENSCAFG00000010090, ENSCAFG00000032693, ENSCAFG00000032695, ENSCAFG00000003404, ENSCAFG00000002171, ENSCAFG00000006065, ENSCAFG00000014463, ENSCAFG00000008959, ENSCAFG00000010686,…	2993	241	11337	1.74	1.3e-07
128	GOTERM_BP_ALL	GO:0006468~protein phosphorylation	362	9.44676	6.62703e-11	ENSCAFG00000025384, ENSCAFG00000019422, ENSCAFG00000008755, ENSCAFG00000003411, ENSCAFG00000006049, ENSCAFG00000014076, ENSCAFG00000019429, ENSCAFG00000013735, ENSCAFG00000000001, ENSCAFG00000008894, ENSCAFG00000032081, ENSCAFG00000005970, ENSCAFG00000018687, ENSCAFG00000012136, ENSCAFG00000003518, ENSCAFG00000019938, ENSCAFG00000015642, ENSCAFG00000006100, ENSCAFG00000016083, ENSCAFG00000018171,…	2993	1029	11337	1.33	1.3e-07
129	UP_KEYWORDS	Immunity	31	0.808977	9.31455e-11	ENSCAFG00000023498, ENSCAFG00000000500, ENSCAFG00000013633, ENSCAFG00000016172, ENSCAFG00000003518, ENSCAFG00000032102, ENSCAFG00000015013, ENSCAFG00000016083, ENSCAFG00000007406, ENSCAFG00000000814, ENSCAFG00000010167, ENSCAFG00000008351, ENSCAFG00000000812, ENSCAFG00000000819, ENSCAFG00000032222, ENSCAFG00000009994, ENSCAFG00000024010, ENSCAFG00000008959, ENSCAFG00000005210, ENSCAFG00000023201,…	3708	41	14981	3.05	1.3e-07
130	GOTERM_BP_ALL	GO:0032268~regulation of cellular protein metabolic process	469	12.239	7.77005e-11	ENSCAFG00000015321, ENSCAFG00000006638, ENSCAFG00000005042, ENSCAFG00000005187, ENSCAFG00000005188, ENSCAFG00000000001, ENSCAFG00000005970, ENSCAFG00000018687, ENSCAFG00000014105, ENSCAFG00000016467, ENSCAFG00000015642, ENSCAFG00000006100, ENSCAFG00000006051, ENSCAFG00000032695, ENSCAFG00000006052, ENSCAFG00000005862, ENSCAFG00000003839, ENSCAFG00000031691, ENSCAFG00000012488, ENSCAFG00000023201,…	2993	1390	11337	1.28	1.6e-07
131	GOTERM_BP_ALL	GO:0042325~regulation of phosphorylation	316	8.24635	8.32391e-11	ENSCAFG00000025384, ENSCAFG00000019422, ENSCAFG00000008755, ENSCAFG00000003411, ENSCAFG00000009062, ENSCAFG00000006049, ENSCAFG00000013735, ENSCAFG00000000001, ENSCAFG00000008894, ENSCAFG00000005970, ENSCAFG00000018687, ENSCAFG00000003518, ENSCAFG00000019938, ENSCAFG00000013320, ENSCAFG00000006100, ENSCAFG00000015642, ENSCAFG00000016083, ENSCAFG00000018171, ENSCAFG00000018170, ENSCAFG00000003219,…	2993	879	11337	1.36	1.7e-07
132	GOTERM_BP_FAT	GO:0051249~regulation of lymphocyte activation	111	2.89666	8.36454e-11	ENSCAFG00000009887, ENSCAFG00000019422, ENSCAFG00000014454, ENSCAFG00000010676, ENSCAFG00000017820, ENSCAFG00000011144, ENSCAFG00000018752, ENSCAFG00000003518, ENSCAFG00000009255, ENSCAFG00000018171, ENSCAFG00000011751, ENSCAFG00000010090, ENSCAFG00000032693, ENSCAFG00000032695, ENSCAFG00000003404, ENSCAFG00000002171, ENSCAFG00000006065, ENSCAFG00000014463, ENSCAFG00000008959, ENSCAFG00000010686,…	2945	241	11109	1.74	1.7e-07
133	GOTERM_CC_DIRECT	GO:0005654~nucleoplasm	402	10.4906	1.11005e-10	ENSCAFG00000018591, ENSCAFG00000012332, ENSCAFG00000000936, ENSCAFG00000014105, ENSCAFG00000005194, ENSCAFG00000015642, ENSCAFG00000006438, ENSCAFG00000015855, ENSCAFG00000006504, ENSCAFG00000000102, ENSCAFG00000015996, ENSCAFG00000003979, ENSCAFG00000005259, ENSCAFG00000000300, ENSCAFG00000008340, ENSCAFG00000007075, ENSCAFG00000000602, ENSCAFG00000007386, ENSCAFG00000012140, ENSCAFG00000023501,…	3280	1195	12767	1.31	1.7e-07
134	GOTERM_BP_ALL	GO:0008219~cell death	371	9.68163	8.7378e-11	ENSCAFG00000010421, ENSCAFG00000025384, ENSCAFG00000009343, ENSCAFG00000019422, ENSCAFG00000008755, ENSCAFG00000016863, ENSCAFG00000016769, ENSCAFG00000025192, ENSCAFG00000006638, ENSCAFG00000014076, ENSCAFG00000019429, ENSCAFG00000000738, ENSCAFG00000002464, ENSCAFG00000005970, ENSCAFG00000018075, ENSCAFG00000003113, ENSCAFG00000019938, ENSCAFG00000016467, ENSCAFG00000000732, ENSCAFG00000006100,…	2993	1061	11337	1.32	1.8e-07
135	GOTERM_BP_FAT	GO:0012501~programmed cell death	354	9.238	1.02111e-10	ENSCAFG00000010421, ENSCAFG00000025384, ENSCAFG00000009343, ENSCAFG00000019422, ENSCAFG00000008755, ENSCAFG00000016863, ENSCAFG00000016769, ENSCAFG00000025192, ENSCAFG00000006638, ENSCAFG00000014076, ENSCAFG00000019429, ENSCAFG00000000738, ENSCAFG00000002464, ENSCAFG00000005970, ENSCAFG00000018075, ENSCAFG00000003113, ENSCAFG00000019938, ENSCAFG00000016467, ENSCAFG00000000732, ENSCAFG00000006100,…	2945	1002	11109	1.33	2.1e-07
136	GOTERM_BP_FAT	GO:0006468~protein phosphorylation	362	9.44676	1.08964e-10	ENSCAFG00000025384, ENSCAFG00000019422, ENSCAFG00000008755, ENSCAFG00000003411, ENSCAFG00000006049, ENSCAFG00000014076, ENSCAFG00000019429, ENSCAFG00000013735, ENSCAFG00000000001, ENSCAFG00000008894, ENSCAFG00000032081, ENSCAFG00000005970, ENSCAFG00000018687, ENSCAFG00000012136, ENSCAFG00000003518, ENSCAFG00000019938, ENSCAFG00000015642, ENSCAFG00000006100, ENSCAFG00000016083, ENSCAFG00000018171,…	2945	1029	11109	1.33	2.2e-07
137	GOTERM_BP_ALL	GO:2000145~regulation of cell motility	193	5.03653	1.19494e-10	ENSCAFG00000029394, ENSCAFG00000019422, ENSCAFG00000008755, ENSCAFG00000011140, ENSCAFG00000016863, ENSCAFG00000008612, ENSCAFG00000006638, ENSCAFG00000014076, ENSCAFG00000013735, ENSCAFG00000007424, ENSCAFG00000014923, ENSCAFG00000005970, ENSCAFG00000019735, ENSCAFG00000023687, ENSCAFG00000030508, ENSCAFG00000015137, ENSCAFG00000005109, ENSCAFG00000009255, ENSCAFG00000018171, ENSCAFG00000018170,…	2993	488	11337	1.5	2.4e-07
138	GOTERM_BP_FAT	GO:0042325~regulation of phosphorylation	316	8.24635	1.32372e-10	ENSCAFG00000025384, ENSCAFG00000019422, ENSCAFG00000008755, ENSCAFG00000003411, ENSCAFG00000009062, ENSCAFG00000006049, ENSCAFG00000013735, ENSCAFG00000000001, ENSCAFG00000008894, ENSCAFG00000005970, ENSCAFG00000018687, ENSCAFG00000003518, ENSCAFG00000019938, ENSCAFG00000013320, ENSCAFG00000006100, ENSCAFG00000015642, ENSCAFG00000016083, ENSCAFG00000018171, ENSCAFG00000018170, ENSCAFG00000003219,…	2945	879	11109	1.36	2.7e-07
139	GOTERM_BP_ALL	GO:0051270~regulation of cellular component movement	206	5.37578	1.33769e-10	ENSCAFG00000019422, ENSCAFG00000029394, ENSCAFG00000005677, ENSCAFG00000016863, ENSCAFG00000008755, ENSCAFG00000006638, ENSCAFG00000014076, ENSCAFG00000013735, ENSCAFG00000005970, ENSCAFG00000019735, ENSCAFG00000018171, ENSCAFG00000018170, ENSCAFG00000032693, ENSCAFG00000016363, ENSCAFG00000018173, ENSCAFG00000032695, ENSCAFG00000019329, ENSCAFG00000003404, ENSCAFG00000014597, ENSCAFG00000003406,…	2993	529	11337	1.48	2.7e-07
140	GOTERM_BP_FAT	GO:0032268~regulation of cellular protein metabolic process	469	12.239	1.39967e-10	ENSCAFG00000015321, ENSCAFG00000006638, ENSCAFG00000005042, ENSCAFG00000005187, ENSCAFG00000005188, ENSCAFG00000000001, ENSCAFG00000005970, ENSCAFG00000018687, ENSCAFG00000014105, ENSCAFG00000016467, ENSCAFG00000015642, ENSCAFG00000006100, ENSCAFG00000006051, ENSCAFG00000032695, ENSCAFG00000006052, ENSCAFG00000005862, ENSCAFG00000003839, ENSCAFG00000031691, ENSCAFG00000012488, ENSCAFG00000023201,…	2945	1390	11109	1.27	2.8e-07
141	GOTERM_MF_ALL	GO:1901363~heterocyclic compound binding	1202	31.3674	1.69459e-10	ENSCAFG00000008449, ENSCAFG00000006638, ENSCAFG00000031585, ENSCAFG00000006049, ENSCAFG00000003828, ENSCAFG00000000001, ENSCAFG00000032081, ENSCAFG00000005970, ENSCAFG00000005386, ENSCAFG00000014201, ENSCAFG00000000934, ENSCAFG00000003113, ENSCAFG00000015640, ENSCAFG00000005194, ENSCAFG00000015642, ENSCAFG00000000732, ENSCAFG00000000938, ENSCAFG00000018583, ENSCAFG00000006438, ENSCAFG00000016469,…	2747	4122	10658	1.13	2.9e-07
142	GOTERM_BP_FAT	GO:0008219~cell death	371	9.68163	1.45665e-10	ENSCAFG00000010421, ENSCAFG00000025384, ENSCAFG00000009343, ENSCAFG00000019422, ENSCAFG00000008755, ENSCAFG00000016863, ENSCAFG00000016769, ENSCAFG00000025192, ENSCAFG00000006638, ENSCAFG00000014076, ENSCAFG00000019429, ENSCAFG00000000738, ENSCAFG00000002464, ENSCAFG00000005970, ENSCAFG00000018075, ENSCAFG00000003113, ENSCAFG00000019938, ENSCAFG00000016467, ENSCAFG00000000732, ENSCAFG00000006100,…	2945	1061	11109	1.32	3e-07
143	GOTERM_BP_FAT	GO:2000145~regulation of cell motility	193	5.03653	1.71167e-10	ENSCAFG00000029394, ENSCAFG00000019422, ENSCAFG00000008755, ENSCAFG00000011140, ENSCAFG00000016863, ENSCAFG00000008612, ENSCAFG00000006638, ENSCAFG00000014076, ENSCAFG00000013735, ENSCAFG00000007424, ENSCAFG00000014923, ENSCAFG00000005970, ENSCAFG00000019735, ENSCAFG00000023687, ENSCAFG00000030508, ENSCAFG00000015137, ENSCAFG00000005109, ENSCAFG00000009255, ENSCAFG00000018171, ENSCAFG00000018170,…	2945	488	11109	1.49	3.5e-07
144	GOTERM_MF_FAT	GO:1901363~heterocyclic compound binding	1202	31.3674	2.11484e-10	ENSCAFG00000008449, ENSCAFG00000006638, ENSCAFG00000031585, ENSCAFG00000006049, ENSCAFG00000003828, ENSCAFG00000000001, ENSCAFG00000032081, ENSCAFG00000005970, ENSCAFG00000005386, ENSCAFG00000014201, ENSCAFG00000000934, ENSCAFG00000003113, ENSCAFG00000015640, ENSCAFG00000005194, ENSCAFG00000015642, ENSCAFG00000000732, ENSCAFG00000000938, ENSCAFG00000018583, ENSCAFG00000006438, ENSCAFG00000016469,…	2712	4122	10510	1.13	3.6e-07
145	GOTERM_BP_ALL	GO:0040012~regulation of locomotion	200	5.21921	1.8747e-10	ENSCAFG00000019422, ENSCAFG00000029394, ENSCAFG00000016863, ENSCAFG00000008755, ENSCAFG00000006638, ENSCAFG00000014076, ENSCAFG00000013735, ENSCAFG00000005970, ENSCAFG00000019735, ENSCAFG00000018171, ENSCAFG00000018170, ENSCAFG00000032693, ENSCAFG00000018173, ENSCAFG00000032695, ENSCAFG00000019329, ENSCAFG00000014597, ENSCAFG00000003406, ENSCAFG00000019627, ENSCAFG00000016086, ENSCAFG00000015337,…	2993	512	11337	1.48	3.8e-07
146	GOTERM_BP_FAT	GO:0051270~regulation of cellular component movement	206	5.37578	1.93183e-10	ENSCAFG00000019422, ENSCAFG00000029394, ENSCAFG00000005677, ENSCAFG00000016863, ENSCAFG00000008755, ENSCAFG00000006638, ENSCAFG00000014076, ENSCAFG00000013735, ENSCAFG00000005970, ENSCAFG00000019735, ENSCAFG00000018171, ENSCAFG00000018170, ENSCAFG00000032693, ENSCAFG00000016363, ENSCAFG00000018173, ENSCAFG00000032695, ENSCAFG00000019329, ENSCAFG00000003404, ENSCAFG00000014597, ENSCAFG00000003406,…	2945	529	11109	1.47	3.9e-07
147	GOTERM_BP_ALL	GO:0009893~positive regulation of metabolic process	579	15.1096	2.18302e-10	ENSCAFG00000015321, ENSCAFG00000006638, ENSCAFG00000005042, ENSCAFG00000006049, ENSCAFG00000005970, ENSCAFG00000012136, ENSCAFG00000014105, ENSCAFG00000009945, ENSCAFG00000015642, ENSCAFG00000000732, ENSCAFG00000008351, ENSCAFG00000006051, ENSCAFG00000032695, ENSCAFG00000006052, ENSCAFG00000000609, ENSCAFG00000031691, ENSCAFG00000012488, ENSCAFG00000018681, ENSCAFG00000023201, ENSCAFG00000006504,…	2993	1778	11337	1.23	4.4e-07
148	GOTERM_CC_ALL	GO:0043231~intracellular membrane-bounded organelle	1910	49.8434	2.76817e-10	ENSCAFG00000031588, ENSCAFG00000018591, ENSCAFG00000006638, ENSCAFG00000029771, ENSCAFG00000000738, ENSCAFG00000005188, ENSCAFG00000032081, ENSCAFG00000005194, ENSCAFG00000000732, ENSCAFG00000018583, ENSCAFG00000032693, ENSCAFG00000032695, ENSCAFG00000015855, ENSCAFG00000005966, ENSCAFG00000000203, ENSCAFG00000016904, ENSCAFG00000029761, ENSCAFG00000005961, ENSCAFG00000009810, ENSCAFG00000012285,…	3280	6838	12767	1.09	4.5e-07
149	GOTERM_BP_ALL	GO:0010941~regulation of cell death	317	8.27244	2.26526e-10	ENSCAFG00000010421, ENSCAFG00000025384, ENSCAFG00000009343, ENSCAFG00000019422, ENSCAFG00000008755, ENSCAFG00000016863, ENSCAFG00000016769, ENSCAFG00000025192, ENSCAFG00000006638, ENSCAFG00000014076, ENSCAFG00000002464, ENSCAFG00000005970, ENSCAFG00000018075, ENSCAFG00000019938, ENSCAFG00000016467, ENSCAFG00000000732, ENSCAFG00000006100, ENSCAFG00000018171, ENSCAFG00000029387, ENSCAFG00000006051,…	2993	889	11337	1.35	4.6e-07
150	GOTERM_CC_ALL	GO:0044446~intracellular organelle part	1356	35.3862	3.0072e-10	ENSCAFG00000008449, ENSCAFG00000018386, ENSCAFG00000031588, ENSCAFG00000006638, ENSCAFG00000018591, ENSCAFG00000006047, ENSCAFG00000006049, ENSCAFG00000000738, ENSCAFG00000000001, ENSCAFG00000032081, ENSCAFG00000000008, ENSCAFG00000000936, ENSCAFG00000014201, ENSCAFG00000016467, ENSCAFG00000000939, ENSCAFG00000005194, ENSCAFG00000015642, ENSCAFG00000000732, ENSCAFG00000016464, ENSCAFG00000018583,…	3280	4697	12767	1.12	4.9e-07
151	GOTERM_BP_ALL	GO:0031325~positive regulation of cellular metabolic process	542	14.1441	2.57887e-10	ENSCAFG00000015321, ENSCAFG00000006638, ENSCAFG00000005042, ENSCAFG00000006049, ENSCAFG00000005970, ENSCAFG00000012136, ENSCAFG00000009945, ENSCAFG00000014105, ENSCAFG00000015642, ENSCAFG00000000732, ENSCAFG00000006051, ENSCAFG00000032695, ENSCAFG00000006052, ENSCAFG00000031691, ENSCAFG00000012488, ENSCAFG00000018681, ENSCAFG00000023201, ENSCAFG00000006504, ENSCAFG00000005259, ENSCAFG00000018672,…	2993	1651	11337	1.24	5.2e-07
152	GOTERM_BP_FAT	GO:0040012~regulation of locomotion	200	5.21921	2.69753e-10	ENSCAFG00000019422, ENSCAFG00000029394, ENSCAFG00000016863, ENSCAFG00000008755, ENSCAFG00000006638, ENSCAFG00000014076, ENSCAFG00000013735, ENSCAFG00000005970, ENSCAFG00000019735, ENSCAFG00000018171, ENSCAFG00000018170, ENSCAFG00000032693, ENSCAFG00000018173, ENSCAFG00000032695, ENSCAFG00000019329, ENSCAFG00000014597, ENSCAFG00000003406, ENSCAFG00000019627, ENSCAFG00000016086, ENSCAFG00000015337,…	2945	512	11109	1.47	5.5e-07
153	GOTERM_BP_ALL	GO:0001525~angiogenesis	117	3.05324	2.71792e-10	ENSCAFG00000025384, ENSCAFG00000018506, ENSCAFG00000014076, ENSCAFG00000013735, ENSCAFG00000004143, ENSCAFG00000005675, ENSCAFG00000005970, ENSCAFG00000012079, ENSCAFG00000006062, ENSCAFG00000003821, ENSCAFG00000014597, ENSCAFG00000003404, ENSCAFG00000000609, ENSCAFG00000031104, ENSCAFG00000017144, ENSCAFG00000007383, ENSCAFG00000000482, ENSCAFG00000006069, ENSCAFG00000016086, ENSCAFG00000012206,…	2993	263	11337	1.69	5.5e-07
154	GOTERM_MF_ALL	GO:0097367~carbohydrate derivative binding	511	13.3351	3.28584e-10	ENSCAFG00000006716, ENSCAFG00000006714, ENSCAFG00000015228, ENSCAFG00000006049, ENSCAFG00000000001, ENSCAFG00000005970, ENSCAFG00000012136, ENSCAFG00000015640, ENSCAFG00000005194, ENSCAFG00000000938, ENSCAFG00000000732, ENSCAFG00000018583, ENSCAFG00000008351, ENSCAFG00000006051, ENSCAFG00000014202, ENSCAFG00000032695, ENSCAFG00000023201, ENSCAFG00000001882, ENSCAFG00000018481, ENSCAFG00000000948,…	2747	1585	10658	1.25	5.7e-07
155	GOTERM_MF_FAT	GO:0097367~carbohydrate derivative binding	511	13.3351	3.74631e-10	ENSCAFG00000006716, ENSCAFG00000006714, ENSCAFG00000015228, ENSCAFG00000006049, ENSCAFG00000000001, ENSCAFG00000005970, ENSCAFG00000012136, ENSCAFG00000015640, ENSCAFG00000005194, ENSCAFG00000000938, ENSCAFG00000000732, ENSCAFG00000018583, ENSCAFG00000008351, ENSCAFG00000006051, ENSCAFG00000014202, ENSCAFG00000032695, ENSCAFG00000023201, ENSCAFG00000001882, ENSCAFG00000018481, ENSCAFG00000000948,…	2712	1585	10510	1.25	6.5e-07
156	GOTERM_BP_ALL	GO:0051247~positive regulation of protein metabolic process	322	8.40292	3.21962e-10	ENSCAFG00000025384, ENSCAFG00000019422, ENSCAFG00000008755, ENSCAFG00000015321, ENSCAFG00000025192, ENSCAFG00000006638, ENSCAFG00000003411, ENSCAFG00000005042, ENSCAFG00000014076, ENSCAFG00000008962, ENSCAFG00000008894, ENSCAFG00000032536, ENSCAFG00000002464, ENSCAFG00000005970, ENSCAFG00000003518, ENSCAFG00000014105, ENSCAFG00000019938, ENSCAFG00000025045, ENSCAFG00000016083, ENSCAFG00000018171,…	2993	908	11337	1.34	6.6e-07
157	GOTERM_CC_FAT	GO:0031988~membrane-bounded vesicle	746	19.4676	4.3636e-10	ENSCAFG00000005873, ENSCAFG00000008449, ENSCAFG00000018386, ENSCAFG00000005042, ENSCAFG00000015228, ENSCAFG00000000737, ENSCAFG00000012332, ENSCAFG00000005386, ENSCAFG00000000936, ENSCAFG00000016462, ENSCAFG00000000934, ENSCAFG00000018493, ENSCAFG00000009945, ENSCAFG00000000732, ENSCAFG00000018583, ENSCAFG00000008351, ENSCAFG00000006248, ENSCAFG00000003821, ENSCAFG00000014597, ENSCAFG00000015855,…	2624	2304	9610	1.19	7e-07
158	GOTERM_BP_ALL	GO:0010604~positive regulation of macromolecule metabolic process	548	14.3006	3.53519e-10	ENSCAFG00000015321, ENSCAFG00000006638, ENSCAFG00000005042, ENSCAFG00000005970, ENSCAFG00000012136, ENSCAFG00000009945, ENSCAFG00000014105, ENSCAFG00000015642, ENSCAFG00000000732, ENSCAFG00000008351, ENSCAFG00000006051, ENSCAFG00000032695, ENSCAFG00000006052, ENSCAFG00000000609, ENSCAFG00000031691, ENSCAFG00000012488, ENSCAFG00000018681, ENSCAFG00000023201, ENSCAFG00000006504, ENSCAFG00000005259,…	2993	1675	11337	1.24	7.2e-07
159	GOTERM_BP_FAT	GO:0001525~angiogenesis	117	3.05324	3.53576e-10	ENSCAFG00000025384, ENSCAFG00000018506, ENSCAFG00000014076, ENSCAFG00000013735, ENSCAFG00000004143, ENSCAFG00000005675, ENSCAFG00000005970, ENSCAFG00000012079, ENSCAFG00000006062, ENSCAFG00000003821, ENSCAFG00000014597, ENSCAFG00000003404, ENSCAFG00000000609, ENSCAFG00000031104, ENSCAFG00000017144, ENSCAFG00000007383, ENSCAFG00000000482, ENSCAFG00000006069, ENSCAFG00000016086, ENSCAFG00000012206,…	2945	263	11109	1.68	7.2e-07
160	GOTERM_BP_FAT	GO:0010941~regulation of cell death	317	8.27244	3.55068e-10	ENSCAFG00000010421, ENSCAFG00000025384, ENSCAFG00000009343, ENSCAFG00000019422, ENSCAFG00000008755, ENSCAFG00000016863, ENSCAFG00000016769, ENSCAFG00000025192, ENSCAFG00000006638, ENSCAFG00000014076, ENSCAFG00000002464, ENSCAFG00000005970, ENSCAFG00000018075, ENSCAFG00000019938, ENSCAFG00000016467, ENSCAFG00000000732, ENSCAFG00000006100, ENSCAFG00000018171, ENSCAFG00000029387, ENSCAFG00000006051,…	2945	889	11109	1.35	7.2e-07
161	GOTERM_BP_FAT	GO:0009893~positive regulation of metabolic process	579	15.1096	4.23426e-10	ENSCAFG00000015321, ENSCAFG00000006638, ENSCAFG00000005042, ENSCAFG00000006049, ENSCAFG00000005970, ENSCAFG00000012136, ENSCAFG00000014105, ENSCAFG00000009945, ENSCAFG00000015642, ENSCAFG00000000732, ENSCAFG00000008351, ENSCAFG00000006051, ENSCAFG00000032695, ENSCAFG00000006052, ENSCAFG00000000609, ENSCAFG00000031691, ENSCAFG00000012488, ENSCAFG00000018681, ENSCAFG00000023201, ENSCAFG00000006504,…	2945	1778	11109	1.23	8.6e-07
162	GOTERM_BP_ALL	GO:0016337~single organismal cell-cell adhesion	180	4.69729	4.28563e-10	ENSCAFG00000019422, ENSCAFG00000029394, ENSCAFG00000009887, ENSCAFG00000018590, ENSCAFG00000019526, ENSCAFG00000013735, ENSCAFG00000007424, ENSCAFG00000011147, ENSCAFG00000014175, ENSCAFG00000017820, ENSCAFG00000013320, ENSCAFG00000018752, ENSCAFG00000019938, ENSCAFG00000009255, ENSCAFG00000017565, ENSCAFG00000018171, ENSCAFG00000011751, ENSCAFG00000006439, ENSCAFG00000018401, ENSCAFG00000010090,…	2993	454	11337	1.5	8.7e-07
163	GOTERM_BP_ALL	GO:0001819~positive regulation of cytokine production	107	2.79228	4.53519e-10	ENSCAFG00000019422, ENSCAFG00000023498, ENSCAFG00000016076, ENSCAFG00000016172, ENSCAFG00000017820, ENSCAFG00000019938, ENSCAFG00000003518, ENSCAFG00000014860, ENSCAFG00000009255, ENSCAFG00000018583, ENSCAFG00000008351, ENSCAFG00000011755, ENSCAFG00000006051, ENSCAFG00000002171, ENSCAFG00000008959, ENSCAFG00000010686, ENSCAFG00000007383, ENSCAFG00000003839, ENSCAFG00000000482, ENSCAFG00000010718,…	2993	236	11337	1.72	9.2e-07
164	GOTERM_BP_FAT	GO:0031325~positive regulation of cellular metabolic process	542	14.1441	4.6288e-10	ENSCAFG00000015321, ENSCAFG00000006638, ENSCAFG00000005042, ENSCAFG00000006049, ENSCAFG00000005970, ENSCAFG00000012136, ENSCAFG00000009945, ENSCAFG00000014105, ENSCAFG00000015642, ENSCAFG00000000732, ENSCAFG00000006051, ENSCAFG00000032695, ENSCAFG00000006052, ENSCAFG00000031691, ENSCAFG00000012488, ENSCAFG00000018681, ENSCAFG00000023201, ENSCAFG00000006504, ENSCAFG00000005259, ENSCAFG00000018672,…	2945	1651	11109	1.24	9.4e-07
165	GOTERM_BP_ALL	GO:0016477~cell migration	285	7.43737	4.66172e-10	ENSCAFG00000029394, ENSCAFG00000019422, ENSCAFG00000002364, ENSCAFG00000025384, ENSCAFG00000008755, ENSCAFG00000018590, ENSCAFG00000006638, ENSCAFG00000016076, ENSCAFG00000019526, ENSCAFG00000005187, ENSCAFG00000014076, ENSCAFG00000013735, ENSCAFG00000008894, ENSCAFG00000014079, ENSCAFG00000005970, ENSCAFG00000019735, ENSCAFG00000016867, ENSCAFG00000013320, ENSCAFG00000018171, ENSCAFG00000018170,…	2993	789	11337	1.37	9.5e-07
166	GOTERM_CC_FAT	GO:0009986~cell surface	197	5.14092	6.14046e-10	ENSCAFG00000019422, ENSCAFG00000000001, ENSCAFG00000013735, ENSCAFG00000012079, ENSCAFG00000018752, ENSCAFG00000003518, ENSCAFG00000008351, ENSCAFG00000016363, ENSCAFG00000032695, ENSCAFG00000019329, ENSCAFG00000003821, ENSCAFG00000014597, ENSCAFG00000003406, ENSCAFG00000008760, ENSCAFG00000015337, ENSCAFG00000010718, ENSCAFG00000005768, ENSCAFG00000030033, ENSCAFG00000009811, ENSCAFG00000008340,…	2624	494	9610	1.46	9.9e-07
167	GOTERM_BP_ALL	GO:0001944~vasculature development	172	4.48852	4.92696e-10	ENSCAFG00000018506, ENSCAFG00000025384, ENSCAFG00000029394, ENSCAFG00000010424, ENSCAFG00000014076, ENSCAFG00000013735, ENSCAFG00000004143, ENSCAFG00000028848, ENSCAFG00000017057, ENSCAFG00000002464, ENSCAFG00000005970, ENSCAFG00000005675, ENSCAFG00000023687, ENSCAFG00000012079, ENSCAFG00000006439, ENSCAFG00000015708, ENSCAFG00000014100, ENSCAFG00000006062, ENSCAFG00000016363, ENSCAFG00000032695,…	2993	430	11337	1.52	1e-06
168	GOTERM_BP_ALL	GO:0034097~response to cytokine	142	3.70564	5.04806e-10	ENSCAFG00000025384, ENSCAFG00000029394, ENSCAFG00000031602, ENSCAFG00000019298, ENSCAFG00000008755, ENSCAFG00000025192, ENSCAFG00000004052, ENSCAFG00000028848, ENSCAFG00000018075, ENSCAFG00000000075, ENSCAFG00000013320, ENSCAFG00000005109, ENSCAFG00000023079, ENSCAFG00000018171, ENSCAFG00000010281, ENSCAFG00000016469, ENSCAFG00000032693, ENSCAFG00000002233, ENSCAFG00000006051, ENSCAFG00000003404,…	2993	339	11337	1.59	1e-06
169	GOTERM_BP_FAT	GO:0051247~positive regulation of protein metabolic process	322	8.40292	5.14148e-10	ENSCAFG00000025384, ENSCAFG00000019422, ENSCAFG00000008755, ENSCAFG00000015321, ENSCAFG00000025192, ENSCAFG00000006638, ENSCAFG00000003411, ENSCAFG00000005042, ENSCAFG00000014076, ENSCAFG00000008962, ENSCAFG00000008894, ENSCAFG00000032536, ENSCAFG00000002464, ENSCAFG00000005970, ENSCAFG00000003518, ENSCAFG00000014105, ENSCAFG00000019938, ENSCAFG00000025045, ENSCAFG00000016083, ENSCAFG00000018171,…	2945	908	11109	1.34	1e-06
170	GOTERM_BP_FAT	GO:0001819~positive regulation of cytokine production	107	2.79228	5.80495e-10	ENSCAFG00000019422, ENSCAFG00000023498, ENSCAFG00000016076, ENSCAFG00000016172, ENSCAFG00000017820, ENSCAFG00000019938, ENSCAFG00000003518, ENSCAFG00000014860, ENSCAFG00000009255, ENSCAFG00000018583, ENSCAFG00000008351, ENSCAFG00000011755, ENSCAFG00000006051, ENSCAFG00000002171, ENSCAFG00000008959, ENSCAFG00000010686, ENSCAFG00000007383, ENSCAFG00000003839, ENSCAFG00000000482, ENSCAFG00000010718,…	2945	236	11109	1.71	1.2e-06
171	GOTERM_BP_FAT	GO:0016337~single organismal cell-cell adhesion	180	4.69729	6.00249e-10	ENSCAFG00000019422, ENSCAFG00000029394, ENSCAFG00000009887, ENSCAFG00000018590, ENSCAFG00000019526, ENSCAFG00000013735, ENSCAFG00000007424, ENSCAFG00000011147, ENSCAFG00000014175, ENSCAFG00000017820, ENSCAFG00000013320, ENSCAFG00000018752, ENSCAFG00000019938, ENSCAFG00000009255, ENSCAFG00000017565, ENSCAFG00000018171, ENSCAFG00000011751, ENSCAFG00000006439, ENSCAFG00000018401, ENSCAFG00000010090,…	2945	454	11109	1.5	1.2e-06
172	GOTERM_BP_ALL	GO:0098602~single organism cell adhesion	192	5.01044	6.03148e-10	ENSCAFG00000019422, ENSCAFG00000029394, ENSCAFG00000009887, ENSCAFG00000008755, ENSCAFG00000011140, ENSCAFG00000018590, ENSCAFG00000019526, ENSCAFG00000013735, ENSCAFG00000007424, ENSCAFG00000011147, ENSCAFG00000014175, ENSCAFG00000017820, ENSCAFG00000013320, ENSCAFG00000018752, ENSCAFG00000019938, ENSCAFG00000009255, ENSCAFG00000017565, ENSCAFG00000018171, ENSCAFG00000011751, ENSCAFG00000006439,…	2993	493	11337	1.48	1.2e-06
173	GOTERM_CC_ALL	GO:0005576~extracellular region	839	21.8946	7.71497e-10	ENSCAFG00000015323, ENSCAFG00000000737, ENSCAFG00000000001, ENSCAFG00000005386, ENSCAFG00000000936, ENSCAFG00000016462, ENSCAFG00000000934, ENSCAFG00000000732, ENSCAFG00000032695, ENSCAFG00000003821, ENSCAFG00000006248, ENSCAFG00000014597, ENSCAFG00000015855, ENSCAFG00000006240, ENSCAFG00000015337, ENSCAFG00000003102, ENSCAFG00000000945, ENSCAFG00000009810, ENSCAFG00000000946, ENSCAFG00000000948,…	3280	2776	12767	1.18	1.2e-06
174	GOTERM_BP_ALL	GO:0048514~blood vessel morphogenesis	138	3.60125	6.37794e-10	ENSCAFG00000025384, ENSCAFG00000029394, ENSCAFG00000018506, ENSCAFG00000014076, ENSCAFG00000013735, ENSCAFG00000004143, ENSCAFG00000028848, ENSCAFG00000005970, ENSCAFG00000005675, ENSCAFG00000012079, ENSCAFG00000006062, ENSCAFG00000014100, ENSCAFG00000032695, ENSCAFG00000003821, ENSCAFG00000014597, ENSCAFG00000003404, ENSCAFG00000002171, ENSCAFG00000000609, ENSCAFG00000031104, ENSCAFG00000017144,…	2993	328	11337	1.59	1.3e-06
175	GOTERM_CC_ALL	GO:0044422~organelle part	1379	35.9864	8.07755e-10	ENSCAFG00000008449, ENSCAFG00000018386, ENSCAFG00000031588, ENSCAFG00000006638, ENSCAFG00000018591, ENSCAFG00000006047, ENSCAFG00000006049, ENSCAFG00000000738, ENSCAFG00000000001, ENSCAFG00000032081, ENSCAFG00000000008, ENSCAFG00000000936, ENSCAFG00000014201, ENSCAFG00000016467, ENSCAFG00000000939, ENSCAFG00000005194, ENSCAFG00000015642, ENSCAFG00000000732, ENSCAFG00000016464, ENSCAFG00000018583,…	3280	4799	12767	1.12	1.3e-06
176	GOTERM_BP_FAT	GO:0034097~response to cytokine	142	3.70564	6.76051e-10	ENSCAFG00000025384, ENSCAFG00000029394, ENSCAFG00000031602, ENSCAFG00000019298, ENSCAFG00000008755, ENSCAFG00000025192, ENSCAFG00000004052, ENSCAFG00000028848, ENSCAFG00000018075, ENSCAFG00000000075, ENSCAFG00000013320, ENSCAFG00000005109, ENSCAFG00000023079, ENSCAFG00000018171, ENSCAFG00000010281, ENSCAFG00000016469, ENSCAFG00000032693, ENSCAFG00000002233, ENSCAFG00000006051, ENSCAFG00000003404,…	2945	339	11109	1.58	1.4e-06
177	GOTERM_BP_FAT	GO:0010604~positive regulation of macromolecule metabolic process	548	14.3006	6.78855e-10	ENSCAFG00000015321, ENSCAFG00000006638, ENSCAFG00000005042, ENSCAFG00000005970, ENSCAFG00000012136, ENSCAFG00000009945, ENSCAFG00000014105, ENSCAFG00000015642, ENSCAFG00000000732, ENSCAFG00000008351, ENSCAFG00000006051, ENSCAFG00000032695, ENSCAFG00000006052, ENSCAFG00000000609, ENSCAFG00000031691, ENSCAFG00000012488, ENSCAFG00000018681, ENSCAFG00000023201, ENSCAFG00000006504, ENSCAFG00000005259,…	2945	1675	11109	1.23	1.4e-06
178	GOTERM_BP_FAT	GO:0001944~vasculature development	172	4.48852	6.83399e-10	ENSCAFG00000018506, ENSCAFG00000025384, ENSCAFG00000029394, ENSCAFG00000010424, ENSCAFG00000014076, ENSCAFG00000013735, ENSCAFG00000004143, ENSCAFG00000028848, ENSCAFG00000017057, ENSCAFG00000002464, ENSCAFG00000005970, ENSCAFG00000005675, ENSCAFG00000023687, ENSCAFG00000012079, ENSCAFG00000006439, ENSCAFG00000015708, ENSCAFG00000014100, ENSCAFG00000006062, ENSCAFG00000016363, ENSCAFG00000032695,…	2945	430	11109	1.51	1.4e-06
179	GOTERM_BP_FAT	GO:0016477~cell migration	285	7.43737	7.04856e-10	ENSCAFG00000029394, ENSCAFG00000019422, ENSCAFG00000002364, ENSCAFG00000025384, ENSCAFG00000008755, ENSCAFG00000018590, ENSCAFG00000006638, ENSCAFG00000016076, ENSCAFG00000019526, ENSCAFG00000005187, ENSCAFG00000014076, ENSCAFG00000013735, ENSCAFG00000008894, ENSCAFG00000014079, ENSCAFG00000005970, ENSCAFG00000019735, ENSCAFG00000016867, ENSCAFG00000013320, ENSCAFG00000018171, ENSCAFG00000018170,…	2945	789	11109	1.36	1.4e-06
180	GOTERM_BP_ALL	GO:0043067~regulation of programmed cell death	300	7.82881	7.09272e-10	ENSCAFG00000010421, ENSCAFG00000025384, ENSCAFG00000019422, ENSCAFG00000009343, ENSCAFG00000008755, ENSCAFG00000016863, ENSCAFG00000016769, ENSCAFG00000025192, ENSCAFG00000006638, ENSCAFG00000014076, ENSCAFG00000002464, ENSCAFG00000005970, ENSCAFG00000018075, ENSCAFG00000019938, ENSCAFG00000016467, ENSCAFG00000000732, ENSCAFG00000006100, ENSCAFG00000018171, ENSCAFG00000029387, ENSCAFG00000006051,…	2993	841	11337	1.35	1.4e-06
181	GOTERM_CC_ALL	GO:0098687~chromosomal region	98	2.55741	1.01615e-09	ENSCAFG00000025384, ENSCAFG00000019298, ENSCAFG00000005871, ENSCAFG00000014454, ENSCAFG00000005302, ENSCAFG00000004052, ENSCAFG00000012332, ENSCAFG00000008618, ENSCAFG00000007837, ENSCAFG00000006383, ENSCAFG00000012136, ENSCAFG00000016467, ENSCAFG00000018395, ENSCAFG00000016089, ENSCAFG00000014085, ENSCAFG00000015521, ENSCAFG00000014320, ENSCAFG00000005118, ENSCAFG00000020017, ENSCAFG00000000082,…	3280	218	12767	1.75	1.6e-06
182	GOTERM_BP_FAT	GO:0048514~blood vessel morphogenesis	138	3.60125	8.48871e-10	ENSCAFG00000025384, ENSCAFG00000029394, ENSCAFG00000018506, ENSCAFG00000014076, ENSCAFG00000013735, ENSCAFG00000004143, ENSCAFG00000028848, ENSCAFG00000005970, ENSCAFG00000005675, ENSCAFG00000012079, ENSCAFG00000006062, ENSCAFG00000014100, ENSCAFG00000032695, ENSCAFG00000003821, ENSCAFG00000014597, ENSCAFG00000003404, ENSCAFG00000002171, ENSCAFG00000000609, ENSCAFG00000031104, ENSCAFG00000017144,…	2945	328	11109	1.59	1.7e-06
183	GOTERM_BP_FAT	GO:0098602~single organism cell adhesion	192	5.01044	8.5376e-10	ENSCAFG00000019422, ENSCAFG00000029394, ENSCAFG00000009887, ENSCAFG00000008755, ENSCAFG00000011140, ENSCAFG00000018590, ENSCAFG00000019526, ENSCAFG00000013735, ENSCAFG00000007424, ENSCAFG00000011147, ENSCAFG00000014175, ENSCAFG00000017820, ENSCAFG00000013320, ENSCAFG00000018752, ENSCAFG00000019938, ENSCAFG00000009255, ENSCAFG00000017565, ENSCAFG00000018171, ENSCAFG00000011751, ENSCAFG00000006439,…	2945	493	11109	1.47	1.7e-06
184	GOTERM_MF_ALL	GO:0097159~organic cyclic compound binding	1207	31.4979	1.00234e-09	ENSCAFG00000008449, ENSCAFG00000006638, ENSCAFG00000031585, ENSCAFG00000006049, ENSCAFG00000003828, ENSCAFG00000000001, ENSCAFG00000032081, ENSCAFG00000005970, ENSCAFG00000005386, ENSCAFG00000014201, ENSCAFG00000000934, ENSCAFG00000003113, ENSCAFG00000015640, ENSCAFG00000005194, ENSCAFG00000015642, ENSCAFG00000000732, ENSCAFG00000000938, ENSCAFG00000018583, ENSCAFG00000006438, ENSCAFG00000016469,…	2747	4163	10658	1.12	1.7e-06
185	GOTERM_BP_ALL	GO:0009605~response to external stimulus	411	10.7255	9.26074e-10	ENSCAFG00000018590, ENSCAFG00000006638, ENSCAFG00000006049, ENSCAFG00000005187, ENSCAFG00000005970, ENSCAFG00000014201, ENSCAFG00000018583, ENSCAFG00000008351, ENSCAFG00000032693, ENSCAFG00000006051, ENSCAFG00000032695, ENSCAFG00000006248, ENSCAFG00000014597, ENSCAFG00000003839, ENSCAFG00000031691, ENSCAFG00000018681, ENSCAFG00000023201, ENSCAFG00000009810, ENSCAFG00000003102, ENSCAFG00000009818,…	2993	1214	11337	1.28	1.9e-06
186	GOTERM_MF_FAT	GO:0097159~organic cyclic compound binding	1207	31.4979	1.13357e-09	ENSCAFG00000008449, ENSCAFG00000006638, ENSCAFG00000031585, ENSCAFG00000006049, ENSCAFG00000003828, ENSCAFG00000000001, ENSCAFG00000032081, ENSCAFG00000005970, ENSCAFG00000005386, ENSCAFG00000014201, ENSCAFG00000000934, ENSCAFG00000003113, ENSCAFG00000015640, ENSCAFG00000005194, ENSCAFG00000015642, ENSCAFG00000000732, ENSCAFG00000000938, ENSCAFG00000018583, ENSCAFG00000006438, ENSCAFG00000016469,…	2712	4163	10510	1.12	2e-06
187	GOTERM_BP_FAT	GO:0043067~regulation of programmed cell death	300	7.82881	1.09528e-09	ENSCAFG00000010421, ENSCAFG00000025384, ENSCAFG00000019422, ENSCAFG00000009343, ENSCAFG00000008755, ENSCAFG00000016863, ENSCAFG00000016769, ENSCAFG00000025192, ENSCAFG00000006638, ENSCAFG00000014076, ENSCAFG00000002464, ENSCAFG00000005970, ENSCAFG00000018075, ENSCAFG00000019938, ENSCAFG00000016467, ENSCAFG00000000732, ENSCAFG00000006100, ENSCAFG00000018171, ENSCAFG00000029387, ENSCAFG00000006051,…	2945	841	11109	1.35	2.2e-06
188	GOTERM_BP_ALL	GO:0032101~regulation of response to external stimulus	192	5.01044	1.30042e-09	ENSCAFG00000009887, ENSCAFG00000030041, ENSCAFG00000016076, ENSCAFG00000006638, ENSCAFG00000010834, ENSCAFG00000007424, ENSCAFG00000009674, ENSCAFG00000005970, ENSCAFG00000014923, ENSCAFG00000005309, ENSCAFG00000023687, ENSCAFG00000017820, ENSCAFG00000018075, ENSCAFG00000014201, ENSCAFG00000000075, ENSCAFG00000015137, ENSCAFG00000014860, ENSCAFG00000003518, ENSCAFG00000013320, ENSCAFG00000005109,…	2993	497	11337	1.46	2.6e-06
189	GOTERM_BP_ALL	GO:0006954~inflammatory response	132	3.44468	1.30051e-09	ENSCAFG00000009887, ENSCAFG00000019422, ENSCAFG00000001132, ENSCAFG00000016076, ENSCAFG00000023498, ENSCAFG00000019631, ENSCAFG00000010834, ENSCAFG00000016172, ENSCAFG00000013933, ENSCAFG00000017820, ENSCAFG00000000075, ENSCAFG00000013320, ENSCAFG00000003518, ENSCAFG00000018171, ENSCAFG00000008351, ENSCAFG00000011755, ENSCAFG00000007367, ENSCAFG00000010189, ENSCAFG00000019328, ENSCAFG00000019329,…	2993	313	11337	1.6	2.6e-06
190	GOTERM_CC_ALL	GO:0005654~nucleoplasm	532	13.8831	1.58873e-09	ENSCAFG00000018591, ENSCAFG00000012332, ENSCAFG00000032081, ENSCAFG00000000936, ENSCAFG00000018687, ENSCAFG00000014105, ENSCAFG00000005194, ENSCAFG00000015642, ENSCAFG00000016469, ENSCAFG00000006438, ENSCAFG00000004955, ENSCAFG00000015855, ENSCAFG00000006504, ENSCAFG00000000102, ENSCAFG00000015996, ENSCAFG00000003007, ENSCAFG00000001885, ENSCAFG00000003979, ENSCAFG00000005259, ENSCAFG00000000300,…	3280	1674	12767	1.24	2.6e-06
191	GOTERM_CC_ALL	GO:0044427~chromosomal part	208	5.42797	1.88138e-09	ENSCAFG00000025384, ENSCAFG00000005871, ENSCAFG00000006638, ENSCAFG00000003411, ENSCAFG00000012332, ENSCAFG00000012136, ENSCAFG00000014105, ENSCAFG00000016467, ENSCAFG00000000939, ENSCAFG00000002661, ENSCAFG00000000732, ENSCAFG00000016469, ENSCAFG00000002191, ENSCAFG00000018395, ENSCAFG00000010621, ENSCAFG00000002354, ENSCAFG00000010615, ENSCAFG00000016089, ENSCAFG00000014085, ENSCAFG00000020017,…	3280	563	12767	1.44	3e-06
192	GOTERM_BP_ALL	GO:0006915~apoptotic process	325	8.48121	1.50963e-09	ENSCAFG00000025384, ENSCAFG00000019422, ENSCAFG00000009343, ENSCAFG00000008755, ENSCAFG00000016863, ENSCAFG00000016769, ENSCAFG00000025192, ENSCAFG00000006638, ENSCAFG00000014076, ENSCAFG00000000738, ENSCAFG00000019429, ENSCAFG00000002464, ENSCAFG00000005970, ENSCAFG00000003113, ENSCAFG00000019938, ENSCAFG00000016467, ENSCAFG00000000732, ENSCAFG00000006100, ENSCAFG00000018171, ENSCAFG00000014100,…	2993	929	11337	1.33	3.1e-06
193	GOTERM_BP_FAT	GO:0009605~response to external stimulus	411	10.7255	1.53987e-09	ENSCAFG00000018590, ENSCAFG00000006638, ENSCAFG00000006049, ENSCAFG00000005187, ENSCAFG00000005970, ENSCAFG00000014201, ENSCAFG00000018583, ENSCAFG00000008351, ENSCAFG00000032693, ENSCAFG00000006051, ENSCAFG00000032695, ENSCAFG00000006248, ENSCAFG00000014597, ENSCAFG00000003839, ENSCAFG00000031691, ENSCAFG00000018681, ENSCAFG00000023201, ENSCAFG00000009810, ENSCAFG00000003102, ENSCAFG00000009818,…	2945	1214	11109	1.28	3.1e-06
194	GOTERM_BP_ALL	GO:0001932~regulation of protein phosphorylation	290	7.56785	1.69217e-09	ENSCAFG00000019422, ENSCAFG00000025384, ENSCAFG00000008755, ENSCAFG00000003411, ENSCAFG00000013735, ENSCAFG00000000001, ENSCAFG00000008894, ENSCAFG00000005970, ENSCAFG00000018687, ENSCAFG00000003518, ENSCAFG00000019938, ENSCAFG00000013320, ENSCAFG00000006100, ENSCAFG00000015642, ENSCAFG00000018171, ENSCAFG00000016083, ENSCAFG00000018170, ENSCAFG00000003219, ENSCAFG00000006051, ENSCAFG00000032695,…	2993	814	11337	1.35	3.4e-06
195	GOTERM_BP_FAT	GO:0006954~inflammatory response	132	3.44468	1.71142e-09	ENSCAFG00000009887, ENSCAFG00000019422, ENSCAFG00000001132, ENSCAFG00000016076, ENSCAFG00000023498, ENSCAFG00000019631, ENSCAFG00000010834, ENSCAFG00000016172, ENSCAFG00000013933, ENSCAFG00000017820, ENSCAFG00000000075, ENSCAFG00000013320, ENSCAFG00000003518, ENSCAFG00000018171, ENSCAFG00000008351, ENSCAFG00000011755, ENSCAFG00000007367, ENSCAFG00000010189, ENSCAFG00000019328, ENSCAFG00000019329,…	2945	313	11109	1.59	3.5e-06
196	GOTERM_BP_FAT	GO:0032101~regulation of response to external stimulus	192	5.01044	1.83093e-09	ENSCAFG00000009887, ENSCAFG00000030041, ENSCAFG00000016076, ENSCAFG00000006638, ENSCAFG00000010834, ENSCAFG00000007424, ENSCAFG00000009674, ENSCAFG00000005970, ENSCAFG00000014923, ENSCAFG00000005309, ENSCAFG00000023687, ENSCAFG00000017820, ENSCAFG00000018075, ENSCAFG00000014201, ENSCAFG00000000075, ENSCAFG00000015137, ENSCAFG00000014860, ENSCAFG00000003518, ENSCAFG00000013320, ENSCAFG00000005109,…	2945	497	11109	1.46	3.7e-06
197	GOTERM_CC_ALL	GO:0005694~chromosome	222	5.79332	2.30731e-09	ENSCAFG00000025384, ENSCAFG00000005871, ENSCAFG00000006638, ENSCAFG00000003411, ENSCAFG00000008962, ENSCAFG00000012332, ENSCAFG00000012136, ENSCAFG00000014105, ENSCAFG00000016467, ENSCAFG00000002661, ENSCAFG00000000939, ENSCAFG00000000732, ENSCAFG00000016083, ENSCAFG00000016469, ENSCAFG00000002191, ENSCAFG00000018395, ENSCAFG00000010621, ENSCAFG00000002354, ENSCAFG00000010615, ENSCAFG00000016089,…	3280	610	12767	1.42	3.7e-06
198	GOTERM_BP_FAT	GO:0006915~apoptotic process	325	8.48121	2.36192e-09	ENSCAFG00000025384, ENSCAFG00000019422, ENSCAFG00000009343, ENSCAFG00000008755, ENSCAFG00000016863, ENSCAFG00000016769, ENSCAFG00000025192, ENSCAFG00000006638, ENSCAFG00000014076, ENSCAFG00000000738, ENSCAFG00000019429, ENSCAFG00000002464, ENSCAFG00000005970, ENSCAFG00000003113, ENSCAFG00000019938, ENSCAFG00000016467, ENSCAFG00000000732, ENSCAFG00000006100, ENSCAFG00000018171, ENSCAFG00000014100,…	2945	929	11109	1.32	4.8e-06
199	GOTERM_MF_ALL	GO:0003723~RNA binding	379	9.8904	2.81517e-09	ENSCAFG00000010421, ENSCAFG00000005873, ENSCAFG00000008449, ENSCAFG00000005871, ENSCAFG00000012331, ENSCAFG00000003411, ENSCAFG00000013121, ENSCAFG00000008892, ENSCAFG00000005386, ENSCAFG00000000934, ENSCAFG00000025045, ENSCAFG00000000732, ENSCAFG00000016083, ENSCAFG00000019117, ENSCAFG00000006438, ENSCAFG00000004955, ENSCAFG00000001891, ENSCAFG00000006051, ENSCAFG00000014205, ENSCAFG00000010621,…	2747	1142	10658	1.29	4.9e-06
200	GOTERM_BP_FAT	GO:0001932~regulation of protein phosphorylation	290	7.56785	2.51647e-09	ENSCAFG00000019422, ENSCAFG00000025384, ENSCAFG00000008755, ENSCAFG00000003411, ENSCAFG00000013735, ENSCAFG00000000001, ENSCAFG00000008894, ENSCAFG00000005970, ENSCAFG00000018687, ENSCAFG00000003518, ENSCAFG00000019938, ENSCAFG00000013320, ENSCAFG00000006100, ENSCAFG00000015642, ENSCAFG00000018171, ENSCAFG00000016083, ENSCAFG00000018170, ENSCAFG00000003219, ENSCAFG00000006051, ENSCAFG00000032695,…	2945	814	11109	1.34	5.1e-06
201	GOTERM_BP_ALL	GO:0051726~regulation of cell cycle	211	5.50626	2.6525e-09	ENSCAFG00000025384, ENSCAFG00000008755, ENSCAFG00000003411, ENSCAFG00000006049, ENSCAFG00000008894, ENSCAFG00000005970, ENSCAFG00000012136, ENSCAFG00000019938, ENSCAFG00000016467, ENSCAFG00000015642, ENSCAFG00000018170, ENSCAFG00000032693, ENSCAFG00000016363, ENSCAFG00000032695, ENSCAFG00000009802, ENSCAFG00000003821, ENSCAFG00000007391, ENSCAFG00000031691, ENSCAFG00000003402, ENSCAFG00000013722,…	2993	561	11337	1.42	5.4e-06
202	GOTERM_MF_FAT	GO:0003723~RNA binding	379	9.8904	3.14184e-09	ENSCAFG00000010421, ENSCAFG00000005873, ENSCAFG00000008449, ENSCAFG00000005871, ENSCAFG00000012331, ENSCAFG00000003411, ENSCAFG00000013121, ENSCAFG00000008892, ENSCAFG00000005386, ENSCAFG00000000934, ENSCAFG00000025045, ENSCAFG00000000732, ENSCAFG00000016083, ENSCAFG00000019117, ENSCAFG00000006438, ENSCAFG00000004955, ENSCAFG00000001891, ENSCAFG00000006051, ENSCAFG00000014205, ENSCAFG00000010621,…	2712	1142	10510	1.29	5.4e-06
203	GOTERM_CC_ALL	GO:0043229~intracellular organelle	2096	54.6973	3.31055e-09	ENSCAFG00000031588, ENSCAFG00000018591, ENSCAFG00000006638, ENSCAFG00000029771, ENSCAFG00000000738, ENSCAFG00000005188, ENSCAFG00000032081, ENSCAFG00000005194, ENSCAFG00000000732, ENSCAFG00000018583, ENSCAFG00000032693, ENSCAFG00000032695, ENSCAFG00000009802, ENSCAFG00000015855, ENSCAFG00000016900, ENSCAFG00000005966, ENSCAFG00000000203, ENSCAFG00000016904, ENSCAFG00000029761, ENSCAFG00000005961,…	3280	7611	12767	1.07	5.4e-06
204	GOTERM_BP_ALL	GO:0051174~regulation of phosphorus metabolic process	350	9.13361	3.67373e-09	ENSCAFG00000025384, ENSCAFG00000019422, ENSCAFG00000008755, ENSCAFG00000003411, ENSCAFG00000009062, ENSCAFG00000006049, ENSCAFG00000008962, ENSCAFG00000013735, ENSCAFG00000000001, ENSCAFG00000008894, ENSCAFG00000005970, ENSCAFG00000018687, ENSCAFG00000003518, ENSCAFG00000019938, ENSCAFG00000013320, ENSCAFG00000015642, ENSCAFG00000006100, ENSCAFG00000016083, ENSCAFG00000018171, ENSCAFG00000003219,…	2993	1019	11337	1.3	7.5e-06
205	GOTERM_BP_FAT	GO:0051726~regulation of cell cycle	211	5.50626	3.71586e-09	ENSCAFG00000025384, ENSCAFG00000008755, ENSCAFG00000003411, ENSCAFG00000006049, ENSCAFG00000008894, ENSCAFG00000005970, ENSCAFG00000012136, ENSCAFG00000019938, ENSCAFG00000016467, ENSCAFG00000015642, ENSCAFG00000018170, ENSCAFG00000032693, ENSCAFG00000016363, ENSCAFG00000032695, ENSCAFG00000009802, ENSCAFG00000003821, ENSCAFG00000007391, ENSCAFG00000031691, ENSCAFG00000003402, ENSCAFG00000013722,…	2945	561	11109	1.42	7.6e-06
206	GOTERM_BP_ALL	GO:0051338~regulation of transferase activity	186	4.85386	3.89913e-09	ENSCAFG00000004844, ENSCAFG00000008755, ENSCAFG00000011140, ENSCAFG00000008118, ENSCAFG00000008612, ENSCAFG00000003411, ENSCAFG00000006049, ENSCAFG00000013735, ENSCAFG00000016172, ENSCAFG00000008894, ENSCAFG00000011233, ENSCAFG00000005970, ENSCAFG00000029474, ENSCAFG00000012136, ENSCAFG00000018687, ENSCAFG00000013077, ENSCAFG00000000760, ENSCAFG00000000075, ENSCAFG00000003518, ENSCAFG00000019938,…	2993	484	11337	1.46	7.9e-06
207	GOTERM_BP_ALL	GO:0001568~blood vessel development	160	4.17537	3.94414e-09	ENSCAFG00000018506, ENSCAFG00000025384, ENSCAFG00000029394, ENSCAFG00000010424, ENSCAFG00000014076, ENSCAFG00000013735, ENSCAFG00000004143, ENSCAFG00000028848, ENSCAFG00000005970, ENSCAFG00000005675, ENSCAFG00000023687, ENSCAFG00000012079, ENSCAFG00000015708, ENSCAFG00000014100, ENSCAFG00000006062, ENSCAFG00000032695, ENSCAFG00000003821, ENSCAFG00000014597, ENSCAFG00000003404, ENSCAFG00000002171,…	2993	403	11337	1.5	8e-06
208	GOTERM_BP_ALL	GO:0009966~regulation of signal transduction	539	14.0658	4.00175e-09	ENSCAFG00000005048, ENSCAFG00000012331, ENSCAFG00000018590, ENSCAFG00000006638, ENSCAFG00000000737, ENSCAFG00000000001, ENSCAFG00000005970, ENSCAFG00000014105, ENSCAFG00000015642, ENSCAFG00000006100, ENSCAFG00000008351, ENSCAFG00000006051, ENSCAFG00000032695, ENSCAFG00000006052, ENSCAFG00000012130, ENSCAFG00000003821, ENSCAFG00000009802, ENSCAFG00000000405, ENSCAFG00000014597, ENSCAFG00000005862,…	2993	1667	11337	1.22	8.1e-06
209	GOTERM_BP_ALL	GO:0042981~regulation of apoptotic process	293	7.64614	4.01426e-09	ENSCAFG00000025384, ENSCAFG00000019422, ENSCAFG00000009343, ENSCAFG00000008755, ENSCAFG00000016863, ENSCAFG00000016769, ENSCAFG00000025192, ENSCAFG00000006638, ENSCAFG00000014076, ENSCAFG00000002464, ENSCAFG00000005970, ENSCAFG00000018075, ENSCAFG00000019938, ENSCAFG00000016467, ENSCAFG00000000732, ENSCAFG00000006100, ENSCAFG00000018171, ENSCAFG00000029387, ENSCAFG00000006051, ENSCAFG00000012130,…	2993	830	11337	1.34	8.2e-06
210	GOTERM_BP_ALL	GO:0032270~positive regulation of cellular protein metabolic process	297	7.75052	4.45143e-09	ENSCAFG00000025384, ENSCAFG00000019422, ENSCAFG00000008755, ENSCAFG00000015321, ENSCAFG00000025192, ENSCAFG00000006638, ENSCAFG00000003411, ENSCAFG00000005042, ENSCAFG00000014076, ENSCAFG00000008962, ENSCAFG00000008894, ENSCAFG00000032536, ENSCAFG00000002464, ENSCAFG00000005970, ENSCAFG00000003518, ENSCAFG00000014105, ENSCAFG00000019938, ENSCAFG00000025045, ENSCAFG00000018171, ENSCAFG00000016083,…	2993	844	11337	1.33	9.1e-06
211	GOTERM_BP_ALL	GO:0002683~negative regulation of immune system process	107	2.79228	4.46262e-09	ENSCAFG00000019422, ENSCAFG00000014454, ENSCAFG00000012569, ENSCAFG00000010676, ENSCAFG00000004143, ENSCAFG00000031409, ENSCAFG00000017820, ENSCAFG00000018752, ENSCAFG00000013320, ENSCAFG00000015137, ENSCAFG00000009255, ENSCAFG00000010189, ENSCAFG00000010188, ENSCAFG00000005862, ENSCAFG00000006065, ENSCAFG00000014463, ENSCAFG00000015712, ENSCAFG00000008430, ENSCAFG00000007626, ENSCAFG00000008824,…	2993	244	11337	1.66	9.1e-06
212	GOTERM_BP_ALL	GO:0019220~regulation of phosphate metabolic process	349	9.10752	4.81982e-09	ENSCAFG00000025384, ENSCAFG00000019422, ENSCAFG00000008755, ENSCAFG00000003411, ENSCAFG00000009062, ENSCAFG00000006049, ENSCAFG00000008962, ENSCAFG00000013735, ENSCAFG00000000001, ENSCAFG00000008894, ENSCAFG00000005970, ENSCAFG00000018687, ENSCAFG00000003518, ENSCAFG00000019938, ENSCAFG00000013320, ENSCAFG00000015642, ENSCAFG00000006100, ENSCAFG00000016083, ENSCAFG00000018171, ENSCAFG00000003219,…	2993	1018	11337	1.3	9.8e-06
213	GOTERM_BP_ALL	GO:0051239~regulation of multicellular organismal process	543	14.1701	5.22802e-09	ENSCAFG00000006638, ENSCAFG00000005187, ENSCAFG00000031409, ENSCAFG00000005970, ENSCAFG00000015640, ENSCAFG00000006100, ENSCAFG00000018583, ENSCAFG00000008351, ENSCAFG00000014100, ENSCAFG00000006051, ENSCAFG00000032695, ENSCAFG00000006052, ENSCAFG00000003821, ENSCAFG00000000609, ENSCAFG00000003839, ENSCAFG00000012488, ENSCAFG00000023201, ENSCAFG00000003102, ENSCAFG00000003101, ENSCAFG00000003979,…	2993	1684	11337	1.22	1.1e-05
214	GOTERM_BP_FAT	GO:0001568~blood vessel development	160	4.17537	5.32688e-09	ENSCAFG00000018506, ENSCAFG00000025384, ENSCAFG00000029394, ENSCAFG00000010424, ENSCAFG00000014076, ENSCAFG00000013735, ENSCAFG00000004143, ENSCAFG00000028848, ENSCAFG00000005970, ENSCAFG00000005675, ENSCAFG00000023687, ENSCAFG00000012079, ENSCAFG00000015708, ENSCAFG00000014100, ENSCAFG00000006062, ENSCAFG00000032695, ENSCAFG00000003821, ENSCAFG00000014597, ENSCAFG00000003404, ENSCAFG00000002171,…	2945	403	11109	1.5	1.1e-05
215	GOTERM_BP_FAT	GO:0051338~regulation of transferase activity	186	4.85386	5.41347e-09	ENSCAFG00000004844, ENSCAFG00000008755, ENSCAFG00000011140, ENSCAFG00000008118, ENSCAFG00000008612, ENSCAFG00000003411, ENSCAFG00000006049, ENSCAFG00000013735, ENSCAFG00000016172, ENSCAFG00000008894, ENSCAFG00000011233, ENSCAFG00000005970, ENSCAFG00000029474, ENSCAFG00000012136, ENSCAFG00000018687, ENSCAFG00000013077, ENSCAFG00000000760, ENSCAFG00000000075, ENSCAFG00000003518, ENSCAFG00000019938,…	2945	484	11109	1.45	1.1e-05
216	GOTERM_BP_FAT	GO:0051174~regulation of phosphorus metabolic process	350	9.13361	5.55056e-09	ENSCAFG00000025384, ENSCAFG00000019422, ENSCAFG00000008755, ENSCAFG00000003411, ENSCAFG00000009062, ENSCAFG00000006049, ENSCAFG00000008962, ENSCAFG00000013735, ENSCAFG00000000001, ENSCAFG00000008894, ENSCAFG00000005970, ENSCAFG00000018687, ENSCAFG00000003518, ENSCAFG00000019938, ENSCAFG00000013320, ENSCAFG00000015642, ENSCAFG00000006100, ENSCAFG00000016083, ENSCAFG00000018171, ENSCAFG00000003219,…	2945	1019	11109	1.3	1.1e-05
217	GOTERM_BP_ALL	GO:0000819~sister chromatid segregation	62	1.61795	5.59791e-09	ENSCAFG00000011140, ENSCAFG00000014454, ENSCAFG00000010836, ENSCAFG00000004104, ENSCAFG00000011236, ENSCAFG00000005204, ENSCAFG00000008618, ENSCAFG00000020225, ENSCAFG00000012136, ENSCAFG00000016467, ENSCAFG00000002661, ENSCAFG00000016083, ENSCAFG00000009538, ENSCAFG00000013980, ENSCAFG00000018395, ENSCAFG00000000387, ENSCAFG00000000987, ENSCAFG00000015521, ENSCAFG00000013722, ENSCAFG00000009098,…	2993	119	11337	1.97	1.1e-05
218	GOTERM_BP_FAT	GO:0002683~negative regulation of immune system process	107	2.79228	5.65067e-09	ENSCAFG00000019422, ENSCAFG00000014454, ENSCAFG00000012569, ENSCAFG00000010676, ENSCAFG00000004143, ENSCAFG00000031409, ENSCAFG00000017820, ENSCAFG00000018752, ENSCAFG00000013320, ENSCAFG00000015137, ENSCAFG00000009255, ENSCAFG00000010189, ENSCAFG00000010188, ENSCAFG00000005862, ENSCAFG00000006065, ENSCAFG00000014463, ENSCAFG00000015712, ENSCAFG00000008430, ENSCAFG00000007626, ENSCAFG00000008824,…	2945	244	11109	1.65	1.1e-05
219	GOTERM_BP_FAT	GO:0042981~regulation of apoptotic process	293	7.64614	5.96896e-09	ENSCAFG00000025384, ENSCAFG00000019422, ENSCAFG00000009343, ENSCAFG00000008755, ENSCAFG00000016863, ENSCAFG00000016769, ENSCAFG00000025192, ENSCAFG00000006638, ENSCAFG00000014076, ENSCAFG00000002464, ENSCAFG00000005970, ENSCAFG00000018075, ENSCAFG00000019938, ENSCAFG00000016467, ENSCAFG00000000732, ENSCAFG00000006100, ENSCAFG00000018171, ENSCAFG00000029387, ENSCAFG00000006051, ENSCAFG00000012130,…	2945	830	11109	1.33	1.2e-05
220	GOTERM_BP_FAT	GO:0000819~sister chromatid segregation	62	1.61795	6.61681e-09	ENSCAFG00000011140, ENSCAFG00000014454, ENSCAFG00000010836, ENSCAFG00000004104, ENSCAFG00000011236, ENSCAFG00000005204, ENSCAFG00000008618, ENSCAFG00000020225, ENSCAFG00000012136, ENSCAFG00000016467, ENSCAFG00000002661, ENSCAFG00000016083, ENSCAFG00000009538, ENSCAFG00000013980, ENSCAFG00000018395, ENSCAFG00000000387, ENSCAFG00000000987, ENSCAFG00000015521, ENSCAFG00000013722, ENSCAFG00000009098,…	2945	119	11109	1.97	1.3e-05
221	GOTERM_BP_FAT	GO:0032270~positive regulation of cellular protein metabolic process	297	7.75052	6.68144e-09	ENSCAFG00000025384, ENSCAFG00000019422, ENSCAFG00000008755, ENSCAFG00000015321, ENSCAFG00000025192, ENSCAFG00000006638, ENSCAFG00000003411, ENSCAFG00000005042, ENSCAFG00000014076, ENSCAFG00000008962, ENSCAFG00000008894, ENSCAFG00000032536, ENSCAFG00000002464, ENSCAFG00000005970, ENSCAFG00000003518, ENSCAFG00000014105, ENSCAFG00000019938, ENSCAFG00000025045, ENSCAFG00000018171, ENSCAFG00000016083,…	2945	844	11109	1.33	1.4e-05
222	GOTERM_BP_FAT	GO:0009966~regulation of signal transduction	539	14.0658	7.13867e-09	ENSCAFG00000005048, ENSCAFG00000012331, ENSCAFG00000018590, ENSCAFG00000006638, ENSCAFG00000000737, ENSCAFG00000000001, ENSCAFG00000005970, ENSCAFG00000014105, ENSCAFG00000015642, ENSCAFG00000006100, ENSCAFG00000008351, ENSCAFG00000006051, ENSCAFG00000032695, ENSCAFG00000006052, ENSCAFG00000012130, ENSCAFG00000003821, ENSCAFG00000009802, ENSCAFG00000000405, ENSCAFG00000014597, ENSCAFG00000005862,…	2945	1667	11109	1.22	1.5e-05
223	GOTERM_BP_ALL	GO:0060255~regulation of macromolecule metabolic process	986	25.7307	7.42073e-09	ENSCAFG00000015321, ENSCAFG00000006638, ENSCAFG00000031585, ENSCAFG00000005187, ENSCAFG00000005188, ENSCAFG00000000001, ENSCAFG00000032081, ENSCAFG00000005970, ENSCAFG00000016467, ENSCAFG00000000732, ENSCAFG00000015642, ENSCAFG00000016469, ENSCAFG00000006051, ENSCAFG00000032695, ENSCAFG00000006052, ENSCAFG00000009802, ENSCAFG00000003821, ENSCAFG00000014597, ENSCAFG00000006033, ENSCAFG00000003839,…	2993	3271	11337	1.14	1.5e-05
224	GOTERM_BP_FAT	GO:0019220~regulation of phosphate metabolic process	349	9.10752	7.42987e-09	ENSCAFG00000025384, ENSCAFG00000019422, ENSCAFG00000008755, ENSCAFG00000003411, ENSCAFG00000009062, ENSCAFG00000006049, ENSCAFG00000008962, ENSCAFG00000013735, ENSCAFG00000000001, ENSCAFG00000008894, ENSCAFG00000005970, ENSCAFG00000018687, ENSCAFG00000003518, ENSCAFG00000019938, ENSCAFG00000013320, ENSCAFG00000015642, ENSCAFG00000006100, ENSCAFG00000016083, ENSCAFG00000018171, ENSCAFG00000003219,…	2945	1018	11109	1.29	1.5e-05
225	GOTERM_BP_ALL	GO:0031399~regulation of protein modification process	352	9.1858	7.77858e-09	ENSCAFG00000025384, ENSCAFG00000019422, ENSCAFG00000008755, ENSCAFG00000006638, ENSCAFG00000003411, ENSCAFG00000005042, ENSCAFG00000005188, ENSCAFG00000008962, ENSCAFG00000013735, ENSCAFG00000000001, ENSCAFG00000008894, ENSCAFG00000032536, ENSCAFG00000005970, ENSCAFG00000018687, ENSCAFG00000003518, ENSCAFG00000013320, ENSCAFG00000014105, ENSCAFG00000019938, ENSCAFG00000016467, ENSCAFG00000015642,…	2993	1032	11337	1.29	1.6e-05
226	GOTERM_CC_DIRECT	GO:0005737~cytoplasm	722	18.8413	1.1075e-08	ENSCAFG00000005873, ENSCAFG00000005872, ENSCAFG00000006638, ENSCAFG00000015323, ENSCAFG00000005042, ENSCAFG00000005188, ENSCAFG00000018687, ENSCAFG00000012136, ENSCAFG00000014201, ENSCAFG00000003018, ENSCAFG00000009945, ENSCAFG00000015640, ENSCAFG00000006100, ENSCAFG00000015642, ENSCAFG00000014209, ENSCAFG00000006439, ENSCAFG00000014202, ENSCAFG00000009943, ENSCAFG00000006052, ENSCAFG00000012130,…	3280	2381	12767	1.18	1.7e-05
227	GOTERM_BP_ALL	GO:0045087~innate immune response	126	3.2881	8.8364e-09	ENSCAFG00000005873, ENSCAFG00000025384, ENSCAFG00000008755, ENSCAFG00000018590, ENSCAFG00000023498, ENSCAFG00000016172, ENSCAFG00000013933, ENSCAFG00000018075, ENSCAFG00000019938, ENSCAFG00000003518, ENSCAFG00000017565, ENSCAFG00000009255, ENSCAFG00000018171, ENSCAFG00000016083, ENSCAFG00000010281, ENSCAFG00000011751, ENSCAFG00000008351, ENSCAFG00000032693, ENSCAFG00000006051, ENSCAFG00000010188,…	2993	303	11337	1.58	1.8e-05
228	GOTERM_BP_ALL	GO:0048870~cell motility	305	7.95929	9.29731e-09	ENSCAFG00000029394, ENSCAFG00000019422, ENSCAFG00000002364, ENSCAFG00000025384, ENSCAFG00000008755, ENSCAFG00000016863, ENSCAFG00000018590, ENSCAFG00000006638, ENSCAFG00000016076, ENSCAFG00000019526, ENSCAFG00000005187, ENSCAFG00000014076, ENSCAFG00000013735, ENSCAFG00000008894, ENSCAFG00000014079, ENSCAFG00000005970, ENSCAFG00000019735, ENSCAFG00000016867, ENSCAFG00000014201, ENSCAFG00000013320,…	2993	876	11337	1.32	1.9e-05
229	GOTERM_BP_ALL	GO:0051674~localization of cell	305	7.95929	9.29731e-09	ENSCAFG00000029394, ENSCAFG00000019422, ENSCAFG00000002364, ENSCAFG00000025384, ENSCAFG00000008755, ENSCAFG00000016863, ENSCAFG00000018590, ENSCAFG00000006638, ENSCAFG00000016076, ENSCAFG00000019526, ENSCAFG00000005187, ENSCAFG00000014076, ENSCAFG00000013735, ENSCAFG00000008894, ENSCAFG00000014079, ENSCAFG00000005970, ENSCAFG00000019735, ENSCAFG00000016867, ENSCAFG00000014201, ENSCAFG00000013320,…	2993	876	11337	1.32	1.9e-05
230	GOTERM_BP_ALL	GO:0080090~regulation of primary metabolic process	977	25.4958	9.58038e-09	ENSCAFG00000015321, ENSCAFG00000006638, ENSCAFG00000006049, ENSCAFG00000031585, ENSCAFG00000005187, ENSCAFG00000005188, ENSCAFG00000000001, ENSCAFG00000032081, ENSCAFG00000005970, ENSCAFG00000016467, ENSCAFG00000000732, ENSCAFG00000015642, ENSCAFG00000016469, ENSCAFG00000006051, ENSCAFG00000032695, ENSCAFG00000006052, ENSCAFG00000009802, ENSCAFG00000014597, ENSCAFG00000006033, ENSCAFG00000003839,…	2993	3240	11337	1.14	1.9e-05
231	GOTERM_BP_ALL	GO:0007059~chromosome segregation	95	2.47912	9.73733e-09	ENSCAFG00000011757, ENSCAFG00000014454, ENSCAFG00000011140, ENSCAFG00000005302, ENSCAFG00000010836, ENSCAFG00000029836, ENSCAFG00000011236, ENSCAFG00000008962, ENSCAFG00000004104, ENSCAFG00000015888, ENSCAFG00000005204, ENSCAFG00000010838, ENSCAFG00000020225, ENSCAFG00000008618, ENSCAFG00000012136, ENSCAFG00000016425, ENSCAFG00000016467, ENSCAFG00000002661, ENSCAFG00000000669, ENSCAFG00000016083,…	2993	212	11337	1.7	2e-05
232	GOTERM_BP_ALL	GO:0050867~positive regulation of cell activation	83	2.16597	1.02749e-08	ENSCAFG00000009887, ENSCAFG00000018349, ENSCAFG00000008302, ENSCAFG00000004675, ENSCAFG00000002142, ENSCAFG00000017820, ENSCAFG00000011144, ENSCAFG00000003518, ENSCAFG00000018752, ENSCAFG00000009255, ENSCAFG00000000230, ENSCAFG00000018171, ENSCAFG00000011751, ENSCAFG00000025002, ENSCAFG00000030180, ENSCAFG00000011755, ENSCAFG00000010090, ENSCAFG00000032693, ENSCAFG00000015180, ENSCAFG00000032695,…	2993	178	11337	1.77	2.1e-05
233	GOTERM_BP_ALL	GO:0043170~macromolecule metabolic process	1530	39.9269	1.06374e-08	ENSCAFG00000015321, ENSCAFG00000006638, ENSCAFG00000015323, ENSCAFG00000031585, ENSCAFG00000006049, ENSCAFG00000005187, ENSCAFG00000005188, ENSCAFG00000000001, ENSCAFG00000032081, ENSCAFG00000000008, ENSCAFG00000005970, ENSCAFG00000005386, ENSCAFG00000014201, ENSCAFG00000016467, ENSCAFG00000000939, ENSCAFG00000015642, ENSCAFG00000000732, ENSCAFG00000000938, ENSCAFG00000016464, ENSCAFG00000016469,…	2993	5294	11337	1.09	2.2e-05
234	GOTERM_BP_ALL	GO:0072358~cardiovascular system development	235	6.13257	1.12079e-08	ENSCAFG00000005048, ENSCAFG00000025384, ENSCAFG00000029394, ENSCAFG00000016863, ENSCAFG00000012331, ENSCAFG00000010424, ENSCAFG00000006638, ENSCAFG00000014076, ENSCAFG00000013735, ENSCAFG00000008894, ENSCAFG00000002464, ENSCAFG00000005970, ENSCAFG00000005675, ENSCAFG00000012079, ENSCAFG00000018170, ENSCAFG00000006439, ENSCAFG00000014100, ENSCAFG00000016363, ENSCAFG00000032695, ENSCAFG00000003821,…	2993	647	11337	1.38	2.3e-05
235	GOTERM_BP_ALL	GO:0072359~circulatory system development	235	6.13257	1.12079e-08	ENSCAFG00000005048, ENSCAFG00000025384, ENSCAFG00000029394, ENSCAFG00000016863, ENSCAFG00000012331, ENSCAFG00000010424, ENSCAFG00000006638, ENSCAFG00000014076, ENSCAFG00000013735, ENSCAFG00000008894, ENSCAFG00000002464, ENSCAFG00000005970, ENSCAFG00000005675, ENSCAFG00000012079, ENSCAFG00000018170, ENSCAFG00000006439, ENSCAFG00000014100, ENSCAFG00000016363, ENSCAFG00000032695, ENSCAFG00000003821,…	2993	647	11337	1.38	2.3e-05
236	GOTERM_BP_FAT	GO:0045087~innate immune response	126	3.2881	1.142e-08	ENSCAFG00000005873, ENSCAFG00000025384, ENSCAFG00000008755, ENSCAFG00000018590, ENSCAFG00000023498, ENSCAFG00000016172, ENSCAFG00000013933, ENSCAFG00000018075, ENSCAFG00000019938, ENSCAFG00000003518, ENSCAFG00000017565, ENSCAFG00000009255, ENSCAFG00000018171, ENSCAFG00000016083, ENSCAFG00000010281, ENSCAFG00000011751, ENSCAFG00000008351, ENSCAFG00000032693, ENSCAFG00000006051, ENSCAFG00000010188,…	2945	303	11109	1.57	2.3e-05
237	GOTERM_BP_ALL	GO:0050863~regulation of T cell activation	80	2.08768	1.17701e-08	ENSCAFG00000009887, ENSCAFG00000019422, ENSCAFG00000018349, ENSCAFG00000004675, ENSCAFG00000005204, ENSCAFG00000017820, ENSCAFG00000018752, ENSCAFG00000009255, ENSCAFG00000000230, ENSCAFG00000018171, ENSCAFG00000011751, ENSCAFG00000025002, ENSCAFG00000030180, ENSCAFG00000010090, ENSCAFG00000032693, ENSCAFG00000016623, ENSCAFG00000003404, ENSCAFG00000002171, ENSCAFG00000006065, ENSCAFG00000014463,…	2993	170	11337	1.78	2.4e-05
238	GOTERM_BP_FAT	GO:0031399~regulation of protein modification process	352	9.1858	1.19711e-08	ENSCAFG00000025384, ENSCAFG00000019422, ENSCAFG00000008755, ENSCAFG00000006638, ENSCAFG00000003411, ENSCAFG00000005042, ENSCAFG00000005188, ENSCAFG00000008962, ENSCAFG00000013735, ENSCAFG00000000001, ENSCAFG00000008894, ENSCAFG00000032536, ENSCAFG00000005970, ENSCAFG00000018687, ENSCAFG00000003518, ENSCAFG00000013320, ENSCAFG00000014105, ENSCAFG00000019938, ENSCAFG00000016467, ENSCAFG00000015642,…	2945	1032	11109	1.29	2.4e-05
239	GOTERM_BP_FAT	GO:0007059~chromosome segregation	95	2.47912	1.20847e-08	ENSCAFG00000011757, ENSCAFG00000014454, ENSCAFG00000011140, ENSCAFG00000005302, ENSCAFG00000010836, ENSCAFG00000029836, ENSCAFG00000011236, ENSCAFG00000008962, ENSCAFG00000004104, ENSCAFG00000015888, ENSCAFG00000005204, ENSCAFG00000010838, ENSCAFG00000020225, ENSCAFG00000008618, ENSCAFG00000012136, ENSCAFG00000016425, ENSCAFG00000016467, ENSCAFG00000002661, ENSCAFG00000000669, ENSCAFG00000016083,…	2945	212	11109	1.69	2.5e-05
240	GOTERM_BP_FAT	GO:0050867~positive regulation of cell activation	83	2.16597	1.25317e-08	ENSCAFG00000009887, ENSCAFG00000018349, ENSCAFG00000008302, ENSCAFG00000004675, ENSCAFG00000002142, ENSCAFG00000017820, ENSCAFG00000011144, ENSCAFG00000003518, ENSCAFG00000018752, ENSCAFG00000009255, ENSCAFG00000000230, ENSCAFG00000018171, ENSCAFG00000011751, ENSCAFG00000025002, ENSCAFG00000030180, ENSCAFG00000011755, ENSCAFG00000010090, ENSCAFG00000032693, ENSCAFG00000015180, ENSCAFG00000032695,…	2945	178	11109	1.76	2.5e-05
241	GOTERM_BP_FAT	GO:0051674~localization of cell	305	7.95929	1.39032e-08	ENSCAFG00000029394, ENSCAFG00000019422, ENSCAFG00000002364, ENSCAFG00000025384, ENSCAFG00000008755, ENSCAFG00000016863, ENSCAFG00000018590, ENSCAFG00000006638, ENSCAFG00000016076, ENSCAFG00000019526, ENSCAFG00000005187, ENSCAFG00000014076, ENSCAFG00000013735, ENSCAFG00000008894, ENSCAFG00000014079, ENSCAFG00000005970, ENSCAFG00000019735, ENSCAFG00000016867, ENSCAFG00000014201, ENSCAFG00000013320,…	2945	876	11109	1.31	2.8e-05
242	GOTERM_BP_FAT	GO:0048870~cell motility	305	7.95929	1.39032e-08	ENSCAFG00000029394, ENSCAFG00000019422, ENSCAFG00000002364, ENSCAFG00000025384, ENSCAFG00000008755, ENSCAFG00000016863, ENSCAFG00000018590, ENSCAFG00000006638, ENSCAFG00000016076, ENSCAFG00000019526, ENSCAFG00000005187, ENSCAFG00000014076, ENSCAFG00000013735, ENSCAFG00000008894, ENSCAFG00000014079, ENSCAFG00000005970, ENSCAFG00000019735, ENSCAFG00000016867, ENSCAFG00000014201, ENSCAFG00000013320,…	2945	876	11109	1.31	2.8e-05
243	GOTERM_BP_FAT	GO:0050863~regulation of T cell activation	80	2.08768	1.42832e-08	ENSCAFG00000009887, ENSCAFG00000019422, ENSCAFG00000018349, ENSCAFG00000004675, ENSCAFG00000005204, ENSCAFG00000017820, ENSCAFG00000018752, ENSCAFG00000009255, ENSCAFG00000000230, ENSCAFG00000018171, ENSCAFG00000011751, ENSCAFG00000025002, ENSCAFG00000030180, ENSCAFG00000010090, ENSCAFG00000032693, ENSCAFG00000016623, ENSCAFG00000003404, ENSCAFG00000002171, ENSCAFG00000006065, ENSCAFG00000014463,…	2945	170	11109	1.78	2.9e-05
244	GOTERM_BP_ALL	GO:1902531~regulation of intracellular signal transduction	352	9.1858	1.43245e-08	ENSCAFG00000019422, ENSCAFG00000008755, ENSCAFG00000018590, ENSCAFG00000025192, ENSCAFG00000006638, ENSCAFG00000003411, ENSCAFG00000018952, ENSCAFG00000008894, ENSCAFG00000005970, ENSCAFG00000003518, ENSCAFG00000019938, ENSCAFG00000013320, ENSCAFG00000015642, ENSCAFG00000006100, ENSCAFG00000018171, ENSCAFG00000003219, ENSCAFG00000018170, ENSCAFG00000008351, ENSCAFG00000006051, ENSCAFG00000005570,…	2993	1037	11337	1.29	2.9e-05
245	GOTERM_BP_ALL	GO:0019222~regulation of metabolic process	1044	27.2443	1.47341e-08	ENSCAFG00000015321, ENSCAFG00000006638, ENSCAFG00000006049, ENSCAFG00000031585, ENSCAFG00000005187, ENSCAFG00000005188, ENSCAFG00000000001, ENSCAFG00000032081, ENSCAFG00000005970, ENSCAFG00000016467, ENSCAFG00000000732, ENSCAFG00000015642, ENSCAFG00000016469, ENSCAFG00000006051, ENSCAFG00000032695, ENSCAFG00000006052, ENSCAFG00000009802, ENSCAFG00000003821, ENSCAFG00000014597, ENSCAFG00000006033,…	2993	3491	11337	1.13	3e-05
246	GOTERM_BP_ALL	GO:0022407~regulation of cell-cell adhesion	100	2.6096	1.48638e-08	ENSCAFG00000009887, ENSCAFG00000029394, ENSCAFG00000019422, ENSCAFG00000008755, ENSCAFG00000007424, ENSCAFG00000017820, ENSCAFG00000018752, ENSCAFG00000013320, ENSCAFG00000019938, ENSCAFG00000009255, ENSCAFG00000011751, ENSCAFG00000018171, ENSCAFG00000010090, ENSCAFG00000032693, ENSCAFG00000003404, ENSCAFG00000002171, ENSCAFG00000006065, ENSCAFG00000014463, ENSCAFG00000008959, ENSCAFG00000010686,…	2993	228	11337	1.66	3e-05
247	GOTERM_BP_FAT	GO:0072358~cardiovascular system development	235	6.13257	1.57634e-08	ENSCAFG00000005048, ENSCAFG00000025384, ENSCAFG00000029394, ENSCAFG00000016863, ENSCAFG00000012331, ENSCAFG00000010424, ENSCAFG00000006638, ENSCAFG00000014076, ENSCAFG00000013735, ENSCAFG00000008894, ENSCAFG00000002464, ENSCAFG00000005970, ENSCAFG00000005675, ENSCAFG00000012079, ENSCAFG00000018170, ENSCAFG00000006439, ENSCAFG00000014100, ENSCAFG00000016363, ENSCAFG00000032695, ENSCAFG00000003821,…	2945	647	11109	1.37	3.2e-05
248	GOTERM_BP_FAT	GO:0072359~circulatory system development	235	6.13257	1.57634e-08	ENSCAFG00000005048, ENSCAFG00000025384, ENSCAFG00000029394, ENSCAFG00000016863, ENSCAFG00000012331, ENSCAFG00000010424, ENSCAFG00000006638, ENSCAFG00000014076, ENSCAFG00000013735, ENSCAFG00000008894, ENSCAFG00000002464, ENSCAFG00000005970, ENSCAFG00000005675, ENSCAFG00000012079, ENSCAFG00000018170, ENSCAFG00000006439, ENSCAFG00000014100, ENSCAFG00000016363, ENSCAFG00000032695, ENSCAFG00000003821,…	2945	647	11109	1.37	3.2e-05
249	GOTERM_BP_ALL	GO:0030097~hemopoiesis	193	5.03653	1.58416e-08	ENSCAFG00000025384, ENSCAFG00000006716, ENSCAFG00000018386, ENSCAFG00000008755, ENSCAFG00000018590, ENSCAFG00000025192, ENSCAFG00000019526, ENSCAFG00000003828, ENSCAFG00000019429, ENSCAFG00000008894, ENSCAFG00000031409, ENSCAFG00000019938, ENSCAFG00000018752, ENSCAFG00000014100, ENSCAFG00000006051, ENSCAFG00000006052, ENSCAFG00000002171, ENSCAFG00000005862, ENSCAFG00000008959, ENSCAFG00000008760,…	2993	514	11337	1.42	3.2e-05
250	GOTERM_BP_ALL	GO:0006793~phosphorus metabolic process	544	14.1962	1.59468e-08	ENSCAFG00000006049, ENSCAFG00000000001, ENSCAFG00000032081, ENSCAFG00000005970, ENSCAFG00000012136, ENSCAFG00000018687, ENSCAFG00000005194, ENSCAFG00000015642, ENSCAFG00000006100, ENSCAFG00000018583, ENSCAFG00000008351, ENSCAFG00000006051, ENSCAFG00000014202, ENSCAFG00000032695, ENSCAFG00000006052, ENSCAFG00000014597, ENSCAFG00000005862, ENSCAFG00000000609, ENSCAFG00000015337, ENSCAFG00000018475,…	2993	1699	11337	1.21	3.2e-05
251	GOTERM_BP_ALL	GO:0031323~regulation of cellular metabolic process	981	25.6002	1.61127e-08	ENSCAFG00000015321, ENSCAFG00000006638, ENSCAFG00000006049, ENSCAFG00000031585, ENSCAFG00000005187, ENSCAFG00000005188, ENSCAFG00000000001, ENSCAFG00000032081, ENSCAFG00000005970, ENSCAFG00000016467, ENSCAFG00000000732, ENSCAFG00000015642, ENSCAFG00000016469, ENSCAFG00000006051, ENSCAFG00000032695, ENSCAFG00000006052, ENSCAFG00000009802, ENSCAFG00000014597, ENSCAFG00000006033, ENSCAFG00000003839,…	2993	3263	11337	1.14	3.3e-05
252	GOTERM_BP_DIRECT	GO:0006955~immune response	76	1.9833	1.73193e-08	ENSCAFG00000019422, ENSCAFG00000011002, ENSCAFG00000013774, ENSCAFG00000018590, ENSCAFG00000012439, ENSCAFG00000014130, ENSCAFG00000018608, ENSCAFG00000014076, ENSCAFG00000004675, ENSCAFG00000000001, ENSCAFG00000008929, ENSCAFG00000000075, ENSCAFG00000023556, ENSCAFG00000016429, ENSCAFG00000020179, ENSCAFG00000030180, ENSCAFG00000032222, ENSCAFG00000019328, ENSCAFG00000019329, ENSCAFG00000008477,…	2993	160	11337	1.8	3.3e-05
253	GOTERM_MF_ALL	GO:0030554~adenyl nucleotide binding	363	9.47286	2.1326e-08	ENSCAFG00000006716, ENSCAFG00000008755, ENSCAFG00000012081, ENSCAFG00000006714, ENSCAFG00000006049, ENSCAFG00000010836, ENSCAFG00000013121, ENSCAFG00000019429, ENSCAFG00000010834, ENSCAFG00000000001, ENSCAFG00000010838, ENSCAFG00000005970, ENSCAFG00000012136, ENSCAFG00000019938, ENSCAFG00000015640, ENSCAFG00000002661, ENSCAFG00000005194, ENSCAFG00000000938, ENSCAFG00000000732, ENSCAFG00000018170,…	2747	1104	10658	1.28	3.7e-05
254	GOTERM_BP_FAT	GO:0022407~regulation of cell-cell adhesion	100	2.6096	1.8535e-08	ENSCAFG00000009887, ENSCAFG00000029394, ENSCAFG00000019422, ENSCAFG00000008755, ENSCAFG00000007424, ENSCAFG00000017820, ENSCAFG00000018752, ENSCAFG00000013320, ENSCAFG00000019938, ENSCAFG00000009255, ENSCAFG00000011751, ENSCAFG00000018171, ENSCAFG00000010090, ENSCAFG00000032693, ENSCAFG00000003404, ENSCAFG00000002171, ENSCAFG00000006065, ENSCAFG00000014463, ENSCAFG00000008959, ENSCAFG00000010686,…	2945	228	11109	1.65	3.8e-05
255	KEGG_PATHWAY	cfa05168:Herpes simplex infection	75	1.9572	2.83458e-08	ENSCAFG00000019422, ENSCAFG00000025384, ENSCAFG00000012007, ENSCAFG00000018349, ENSCAFG00000025192, ENSCAFG00000013121, ENSCAFG00000000832, ENSCAFG00000010438, ENSCAFG00000019428, ENSCAFG00000008929, ENSCAFG00000008894, ENSCAFG00000005877, ENSCAFG00000018075, ENSCAFG00000023556, ENSCAFG00000018171, ENSCAFG00000008351, ENSCAFG00000006051, ENSCAFG00000003587, ENSCAFG00000012433, ENSCAFG00000000981,…	1647	151	5859	1.77	3.8e-05
256	GOTERM_BP_ALL	GO:0002520~immune system development	212	5.53236	1.90212e-08	ENSCAFG00000006716, ENSCAFG00000009343, ENSCAFG00000025384, ENSCAFG00000018386, ENSCAFG00000008755, ENSCAFG00000018590, ENSCAFG00000025192, ENSCAFG00000003828, ENSCAFG00000019526, ENSCAFG00000019429, ENSCAFG00000008894, ENSCAFG00000031409, ENSCAFG00000019938, ENSCAFG00000018752, ENSCAFG00000014100, ENSCAFG00000006051, ENSCAFG00000006052, ENSCAFG00000032695, ENSCAFG00000002171, ENSCAFG00000005862,…	2993	576	11337	1.39	3.9e-05
257	GOTERM_MF_FAT	GO:0030554~adenyl nucleotide binding	363	9.47286	2.38317e-08	ENSCAFG00000006716, ENSCAFG00000008755, ENSCAFG00000012081, ENSCAFG00000006714, ENSCAFG00000006049, ENSCAFG00000010836, ENSCAFG00000013121, ENSCAFG00000019429, ENSCAFG00000010834, ENSCAFG00000000001, ENSCAFG00000010838, ENSCAFG00000005970, ENSCAFG00000012136, ENSCAFG00000019938, ENSCAFG00000015640, ENSCAFG00000002661, ENSCAFG00000005194, ENSCAFG00000000938, ENSCAFG00000000732, ENSCAFG00000018170,…	2712	1104	10510	1.27	4.1e-05
258	GOTERM_BP_ALL	GO:1901342~regulation of vasculature development	74	1.93111	2.0918e-08	ENSCAFG00000025384, ENSCAFG00000018349, ENSCAFG00000014076, ENSCAFG00000004143, ENSCAFG00000008409, ENSCAFG00000006294, ENSCAFG00000008719, ENSCAFG00000005288, ENSCAFG00000001713, ENSCAFG00000007673, ENSCAFG00000006142, ENSCAFG00000017069, ENSCAFG00000002498, ENSCAFG00000018639, ENSCAFG00000000609, ENSCAFG00000031104, ENSCAFG00000017144, ENSCAFG00000004687, ENSCAFG00000008670, ENSCAFG00000016086,…	2993	155	11337	1.81	4.3e-05
259	GOTERM_BP_ALL	GO:0043549~regulation of kinase activity	164	4.27975	2.13429e-08	ENSCAFG00000004844, ENSCAFG00000008755, ENSCAFG00000011140, ENSCAFG00000008612, ENSCAFG00000003411, ENSCAFG00000006049, ENSCAFG00000013735, ENSCAFG00000008894, ENSCAFG00000016172, ENSCAFG00000011233, ENSCAFG00000005970, ENSCAFG00000029474, ENSCAFG00000018687, ENSCAFG00000013077, ENSCAFG00000000760, ENSCAFG00000000075, ENSCAFG00000019938, ENSCAFG00000003518, ENSCAFG00000018170, ENSCAFG00000003219,…	2993	424	11337	1.47	4.3e-05
260	GOTERM_CC_FAT	GO:0098687~chromosomal region	98	2.55741	2.71491e-08	ENSCAFG00000025384, ENSCAFG00000019298, ENSCAFG00000005871, ENSCAFG00000014454, ENSCAFG00000005302, ENSCAFG00000004052, ENSCAFG00000012332, ENSCAFG00000008618, ENSCAFG00000007837, ENSCAFG00000006383, ENSCAFG00000012136, ENSCAFG00000016467, ENSCAFG00000018395, ENSCAFG00000016089, ENSCAFG00000014085, ENSCAFG00000015521, ENSCAFG00000014320, ENSCAFG00000005118, ENSCAFG00000020017, ENSCAFG00000000082,…	2624	218	9610	1.65	4.4e-05
261	GOTERM_BP_FAT	GO:0030097~hemopoiesis	193	5.03653	2.19161e-08	ENSCAFG00000025384, ENSCAFG00000006716, ENSCAFG00000018386, ENSCAFG00000008755, ENSCAFG00000018590, ENSCAFG00000025192, ENSCAFG00000019526, ENSCAFG00000003828, ENSCAFG00000019429, ENSCAFG00000008894, ENSCAFG00000031409, ENSCAFG00000019938, ENSCAFG00000018752, ENSCAFG00000014100, ENSCAFG00000006051, ENSCAFG00000006052, ENSCAFG00000002171, ENSCAFG00000005862, ENSCAFG00000008959, ENSCAFG00000008760,…	2945	514	11109	1.42	4.5e-05
262	GOTERM_BP_FAT	GO:1902531~regulation of intracellular signal transduction	352	9.1858	2.22504e-08	ENSCAFG00000019422, ENSCAFG00000008755, ENSCAFG00000018590, ENSCAFG00000025192, ENSCAFG00000006638, ENSCAFG00000003411, ENSCAFG00000018952, ENSCAFG00000008894, ENSCAFG00000005970, ENSCAFG00000003518, ENSCAFG00000019938, ENSCAFG00000013320, ENSCAFG00000015642, ENSCAFG00000006100, ENSCAFG00000018171, ENSCAFG00000003219, ENSCAFG00000018170, ENSCAFG00000008351, ENSCAFG00000006051, ENSCAFG00000005570,…	2945	1037	11109	1.28	4.5e-05
263	GOTERM_BP_ALL	GO:0000280~nuclear division	124	3.23591	2.2505e-08	ENSCAFG00000019298, ENSCAFG00000011757, ENSCAFG00000011140, ENSCAFG00000014454, ENSCAFG00000005302, ENSCAFG00000010836, ENSCAFG00000014178, ENSCAFG00000010838, ENSCAFG00000008618, ENSCAFG00000012136, ENSCAFG00000006383, ENSCAFG00000016467, ENSCAFG00000002661, ENSCAFG00000016083, ENSCAFG00000018170, ENSCAFG00000010090, ENSCAFG00000018395, ENSCAFG00000013980, ENSCAFG00000000387, ENSCAFG00000003402,…	2993	301	11337	1.56	4.6e-05
264	GOTERM_CC_FAT	GO:0044421~extracellular region part	817	21.3205	2.88304e-08	ENSCAFG00000000737, ENSCAFG00000000001, ENSCAFG00000000936, ENSCAFG00000005386, ENSCAFG00000016462, ENSCAFG00000000934, ENSCAFG00000000732, ENSCAFG00000032695, ENSCAFG00000003821, ENSCAFG00000006248, ENSCAFG00000014597, ENSCAFG00000015855, ENSCAFG00000006240, ENSCAFG00000015337, ENSCAFG00000003102, ENSCAFG00000000945, ENSCAFG00000009810, ENSCAFG00000000946, ENSCAFG00000000948, ENSCAFG00000003833,…	2624	2598	9610	1.15	4.6e-05
265	GOTERM_BP_ALL	GO:0006796~phosphate-containing compound metabolic process	541	14.118	2.40352e-08	ENSCAFG00000006049, ENSCAFG00000000001, ENSCAFG00000032081, ENSCAFG00000005970, ENSCAFG00000012136, ENSCAFG00000018687, ENSCAFG00000005194, ENSCAFG00000015642, ENSCAFG00000006100, ENSCAFG00000018583, ENSCAFG00000008351, ENSCAFG00000006051, ENSCAFG00000014202, ENSCAFG00000032695, ENSCAFG00000006052, ENSCAFG00000014597, ENSCAFG00000005862, ENSCAFG00000000609, ENSCAFG00000015337, ENSCAFG00000018475,…	2993	1693	11337	1.21	4.9e-05
266	GOTERM_BP_ALL	GO:1903037~regulation of leukocyte cell-cell adhesion	82	2.13987	2.4994e-08	ENSCAFG00000009887, ENSCAFG00000019422, ENSCAFG00000029394, ENSCAFG00000018349, ENSCAFG00000004675, ENSCAFG00000005204, ENSCAFG00000017820, ENSCAFG00000018752, ENSCAFG00000009255, ENSCAFG00000000230, ENSCAFG00000018171, ENSCAFG00000011751, ENSCAFG00000025002, ENSCAFG00000030180, ENSCAFG00000010090, ENSCAFG00000032693, ENSCAFG00000016623, ENSCAFG00000003404, ENSCAFG00000002171, ENSCAFG00000006065,…	2993	178	11337	1.74	5.1e-05
267	GOTERM_BP_FAT	GO:1901342~regulation of vasculature development	74	1.93111	2.5095e-08	ENSCAFG00000025384, ENSCAFG00000018349, ENSCAFG00000014076, ENSCAFG00000004143, ENSCAFG00000008409, ENSCAFG00000006294, ENSCAFG00000008719, ENSCAFG00000005288, ENSCAFG00000001713, ENSCAFG00000007673, ENSCAFG00000006142, ENSCAFG00000017069, ENSCAFG00000002498, ENSCAFG00000018639, ENSCAFG00000000609, ENSCAFG00000031104, ENSCAFG00000017144, ENSCAFG00000004687, ENSCAFG00000008670, ENSCAFG00000016086,…	2945	155	11109	1.8	5.1e-05
268	GOTERM_BP_ALL	GO:0048534~hematopoietic or lymphoid organ development	203	5.29749	2.62307e-08	ENSCAFG00000006716, ENSCAFG00000009343, ENSCAFG00000025384, ENSCAFG00000018386, ENSCAFG00000008755, ENSCAFG00000018590, ENSCAFG00000025192, ENSCAFG00000003828, ENSCAFG00000019526, ENSCAFG00000019429, ENSCAFG00000008894, ENSCAFG00000031409, ENSCAFG00000019938, ENSCAFG00000018752, ENSCAFG00000014100, ENSCAFG00000006051, ENSCAFG00000006052, ENSCAFG00000032695, ENSCAFG00000002171, ENSCAFG00000005862,…	2993	549	11337	1.4	5.3e-05
269	GOTERM_BP_FAT	GO:0002520~immune system development	212	5.53236	2.62574e-08	ENSCAFG00000006716, ENSCAFG00000009343, ENSCAFG00000025384, ENSCAFG00000018386, ENSCAFG00000008755, ENSCAFG00000018590, ENSCAFG00000025192, ENSCAFG00000003828, ENSCAFG00000019526, ENSCAFG00000019429, ENSCAFG00000008894, ENSCAFG00000031409, ENSCAFG00000019938, ENSCAFG00000018752, ENSCAFG00000014100, ENSCAFG00000006051, ENSCAFG00000006052, ENSCAFG00000032695, ENSCAFG00000002171, ENSCAFG00000005862,…	2945	576	11109	1.39	5.3e-05
270	GOTERM_BP_ALL	GO:0008283~cell proliferation	350	9.13361	2.74478e-08	ENSCAFG00000005048, ENSCAFG00000029394, ENSCAFG00000025384, ENSCAFG00000019422, ENSCAFG00000016863, ENSCAFG00000016769, ENSCAFG00000006638, ENSCAFG00000014076, ENSCAFG00000013735, ENSCAFG00000005970, ENSCAFG00000009450, ENSCAFG00000003518, ENSCAFG00000018752, ENSCAFG00000013320, ENSCAFG00000014105, ENSCAFG00000019938, ENSCAFG00000015642, ENSCAFG00000018171, ENSCAFG00000018170, ENSCAFG00000016469,…	2993	1036	11337	1.28	5.6e-05
271	GOTERM_BP_FAT	GO:0006793~phosphorus metabolic process	544	14.1962	2.76705e-08	ENSCAFG00000006049, ENSCAFG00000000001, ENSCAFG00000032081, ENSCAFG00000005970, ENSCAFG00000012136, ENSCAFG00000018687, ENSCAFG00000005194, ENSCAFG00000015642, ENSCAFG00000006100, ENSCAFG00000018583, ENSCAFG00000008351, ENSCAFG00000006051, ENSCAFG00000014202, ENSCAFG00000032695, ENSCAFG00000006052, ENSCAFG00000014597, ENSCAFG00000005862, ENSCAFG00000000609, ENSCAFG00000015337, ENSCAFG00000018475,…	2945	1699	11109	1.21	5.6e-05
272	GOTERM_BP_ALL	GO:0045930~negative regulation of mitotic cell cycle	62	1.61795	2.80522e-08	ENSCAFG00000025384, ENSCAFG00000017312, ENSCAFG00000014454, ENSCAFG00000003411, ENSCAFG00000005204, ENSCAFG00000009595, ENSCAFG00000007837, ENSCAFG00000019938, ENSCAFG00000016467, ENSCAFG00000003623, ENSCAFG00000001372, ENSCAFG00000031691, ENSCAFG00000015521, ENSCAFG00000012385, ENSCAFG00000016714, ENSCAFG00000014906, ENSCAFG00000017388, ENSCAFG00000004436, ENSCAFG00000011618, ENSCAFG00000012904,…	2993	123	11337	1.91	5.7e-05
273	GOTERM_MF_ALL	GO:0032559~adenyl ribonucleotide binding	361	9.42067	3.31681e-08	ENSCAFG00000006716, ENSCAFG00000008755, ENSCAFG00000012081, ENSCAFG00000006714, ENSCAFG00000006049, ENSCAFG00000010836, ENSCAFG00000013121, ENSCAFG00000019429, ENSCAFG00000010834, ENSCAFG00000000001, ENSCAFG00000010838, ENSCAFG00000005970, ENSCAFG00000012136, ENSCAFG00000019938, ENSCAFG00000015640, ENSCAFG00000002661, ENSCAFG00000005194, ENSCAFG00000000938, ENSCAFG00000000732, ENSCAFG00000018170,…	2747	1101	10658	1.27	5.7e-05
274	GOTERM_BP_FAT	GO:0043549~regulation of kinase activity	164	4.27975	2.86174e-08	ENSCAFG00000004844, ENSCAFG00000008755, ENSCAFG00000011140, ENSCAFG00000008612, ENSCAFG00000003411, ENSCAFG00000006049, ENSCAFG00000013735, ENSCAFG00000008894, ENSCAFG00000016172, ENSCAFG00000011233, ENSCAFG00000005970, ENSCAFG00000029474, ENSCAFG00000018687, ENSCAFG00000013077, ENSCAFG00000000760, ENSCAFG00000000075, ENSCAFG00000019938, ENSCAFG00000003518, ENSCAFG00000018170, ENSCAFG00000003219,…	2945	424	11109	1.46	5.8e-05
275	GOTERM_BP_FAT	GO:0000280~nuclear division	124	3.23591	2.8858e-08	ENSCAFG00000019298, ENSCAFG00000011757, ENSCAFG00000011140, ENSCAFG00000014454, ENSCAFG00000005302, ENSCAFG00000010836, ENSCAFG00000014178, ENSCAFG00000010838, ENSCAFG00000008618, ENSCAFG00000012136, ENSCAFG00000006383, ENSCAFG00000016467, ENSCAFG00000002661, ENSCAFG00000016083, ENSCAFG00000018170, ENSCAFG00000010090, ENSCAFG00000018395, ENSCAFG00000013980, ENSCAFG00000000387, ENSCAFG00000003402,…	2945	301	11109	1.55	5.9e-05
276	GOTERM_BP_FAT	GO:1903037~regulation of leukocyte cell-cell adhesion	82	2.13987	3.03228e-08	ENSCAFG00000009887, ENSCAFG00000019422, ENSCAFG00000029394, ENSCAFG00000018349, ENSCAFG00000004675, ENSCAFG00000005204, ENSCAFG00000017820, ENSCAFG00000018752, ENSCAFG00000009255, ENSCAFG00000000230, ENSCAFG00000018171, ENSCAFG00000011751, ENSCAFG00000025002, ENSCAFG00000030180, ENSCAFG00000010090, ENSCAFG00000032693, ENSCAFG00000016623, ENSCAFG00000003404, ENSCAFG00000002171, ENSCAFG00000006065,…	2945	178	11109	1.74	6.2e-05
277	GOTERM_BP_ALL	GO:0002696~positive regulation of leukocyte activation	80	2.08768	3.07256e-08	ENSCAFG00000009887, ENSCAFG00000018349, ENSCAFG00000008302, ENSCAFG00000004675, ENSCAFG00000002142, ENSCAFG00000017820, ENSCAFG00000011144, ENSCAFG00000003518, ENSCAFG00000018752, ENSCAFG00000009255, ENSCAFG00000000230, ENSCAFG00000018171, ENSCAFG00000011751, ENSCAFG00000025002, ENSCAFG00000030180, ENSCAFG00000011755, ENSCAFG00000010090, ENSCAFG00000032693, ENSCAFG00000032695, ENSCAFG00000003404,…	2993	173	11337	1.75	6.3e-05
278	GOTERM_MF_FAT	GO:0032559~adenyl ribonucleotide binding	361	9.42067	3.71909e-08	ENSCAFG00000006716, ENSCAFG00000008755, ENSCAFG00000012081, ENSCAFG00000006714, ENSCAFG00000006049, ENSCAFG00000010836, ENSCAFG00000013121, ENSCAFG00000019429, ENSCAFG00000010834, ENSCAFG00000000001, ENSCAFG00000010838, ENSCAFG00000005970, ENSCAFG00000012136, ENSCAFG00000019938, ENSCAFG00000015640, ENSCAFG00000002661, ENSCAFG00000005194, ENSCAFG00000000938, ENSCAFG00000000732, ENSCAFG00000018170,…	2712	1101	10510	1.27	6.4e-05
279	GOTERM_BP_ALL	GO:0048285~organelle fission	133	3.47077	3.22276e-08	ENSCAFG00000019298, ENSCAFG00000011757, ENSCAFG00000011140, ENSCAFG00000014454, ENSCAFG00000005302, ENSCAFG00000010836, ENSCAFG00000014178, ENSCAFG00000008618, ENSCAFG00000010838, ENSCAFG00000024645, ENSCAFG00000012136, ENSCAFG00000006383, ENSCAFG00000016467, ENSCAFG00000002661, ENSCAFG00000016083, ENSCAFG00000018170, ENSCAFG00000010090, ENSCAFG00000018395, ENSCAFG00000013980, ENSCAFG00000000387,…	2993	330	11337	1.53	6.6e-05
280	GOTERM_BP_FAT	GO:0045930~negative regulation of mitotic cell cycle	62	1.61795	3.29782e-08	ENSCAFG00000025384, ENSCAFG00000017312, ENSCAFG00000014454, ENSCAFG00000003411, ENSCAFG00000005204, ENSCAFG00000009595, ENSCAFG00000007837, ENSCAFG00000019938, ENSCAFG00000016467, ENSCAFG00000003623, ENSCAFG00000001372, ENSCAFG00000031691, ENSCAFG00000015521, ENSCAFG00000012385, ENSCAFG00000016714, ENSCAFG00000014906, ENSCAFG00000017388, ENSCAFG00000004436, ENSCAFG00000011618, ENSCAFG00000012904,…	2945	123	11109	1.9	6.7e-05
281	GOTERM_BP_FAT	GO:0048534~hematopoietic or lymphoid organ development	203	5.29749	3.57332e-08	ENSCAFG00000006716, ENSCAFG00000009343, ENSCAFG00000025384, ENSCAFG00000018386, ENSCAFG00000008755, ENSCAFG00000018590, ENSCAFG00000025192, ENSCAFG00000003828, ENSCAFG00000019526, ENSCAFG00000019429, ENSCAFG00000008894, ENSCAFG00000031409, ENSCAFG00000019938, ENSCAFG00000018752, ENSCAFG00000014100, ENSCAFG00000006051, ENSCAFG00000006052, ENSCAFG00000032695, ENSCAFG00000002171, ENSCAFG00000005862,…	2945	549	11109	1.39	7.3e-05
282	GOTERM_BP_FAT	GO:0002696~positive regulation of leukocyte activation	80	2.08768	3.71343e-08	ENSCAFG00000009887, ENSCAFG00000018349, ENSCAFG00000008302, ENSCAFG00000004675, ENSCAFG00000002142, ENSCAFG00000017820, ENSCAFG00000011144, ENSCAFG00000003518, ENSCAFG00000018752, ENSCAFG00000009255, ENSCAFG00000000230, ENSCAFG00000018171, ENSCAFG00000011751, ENSCAFG00000025002, ENSCAFG00000030180, ENSCAFG00000011755, ENSCAFG00000010090, ENSCAFG00000032693, ENSCAFG00000032695, ENSCAFG00000003404,…	2945	173	11109	1.74	7.5e-05
283	GOTERM_BP_ALL	GO:0007067~mitotic nuclear division	86	2.24426	4.02153e-08	ENSCAFG00000006670, ENSCAFG00000019298, ENSCAFG00000014454, ENSCAFG00000011140, ENSCAFG00000005302, ENSCAFG00000031644, ENSCAFG00000010836, ENSCAFG00000029836, ENSCAFG00000004104, ENSCAFG00000014178, ENSCAFG00000020225, ENSCAFG00000008618, ENSCAFG00000012136, ENSCAFG00000016425, ENSCAFG00000016467, ENSCAFG00000002661, ENSCAFG00000004382, ENSCAFG00000016083, ENSCAFG00000009538, ENSCAFG00000018170,…	2993	191	11337	1.71	8.2e-05
284	GOTERM_BP_FAT	GO:0006796~phosphate-containing compound metabolic process	541	14.118	4.12435e-08	ENSCAFG00000006049, ENSCAFG00000000001, ENSCAFG00000032081, ENSCAFG00000005970, ENSCAFG00000012136, ENSCAFG00000018687, ENSCAFG00000005194, ENSCAFG00000015642, ENSCAFG00000006100, ENSCAFG00000018583, ENSCAFG00000008351, ENSCAFG00000006051, ENSCAFG00000014202, ENSCAFG00000032695, ENSCAFG00000006052, ENSCAFG00000014597, ENSCAFG00000005862, ENSCAFG00000000609, ENSCAFG00000015337, ENSCAFG00000018475,…	2945	1693	11109	1.21	8.4e-05
285	GOTERM_BP_FAT	GO:0048285~organelle fission	133	3.47077	4.16681e-08	ENSCAFG00000019298, ENSCAFG00000011757, ENSCAFG00000011140, ENSCAFG00000014454, ENSCAFG00000005302, ENSCAFG00000010836, ENSCAFG00000014178, ENSCAFG00000008618, ENSCAFG00000010838, ENSCAFG00000024645, ENSCAFG00000012136, ENSCAFG00000006383, ENSCAFG00000016467, ENSCAFG00000002661, ENSCAFG00000016083, ENSCAFG00000018170, ENSCAFG00000010090, ENSCAFG00000018395, ENSCAFG00000013980, ENSCAFG00000000387,…	2945	330	11109	1.52	8.5e-05
286	GOTERM_BP_ALL	GO:0002768~immune response-regulating cell surface receptor signaling pathway	51	1.3309	4.3516e-08	ENSCAFG00000005873, ENSCAFG00000008302, ENSCAFG00000015695, ENSCAFG00000007034, ENSCAFG00000011995, ENSCAFG00000019938, ENSCAFG00000017565, ENSCAFG00000009255, ENSCAFG00000018583, ENSCAFG00000009994, ENSCAFG00000002171, ENSCAFG00000006065, ENSCAFG00000005862, ENSCAFG00000008959, ENSCAFG00000014463, ENSCAFG00000017303, ENSCAFG00000009498, ENSCAFG00000005019, ENSCAFG00000007027, ENSCAFG00000031967,…	2993	95	11337	2.03	8.9e-05
287	GOTERM_BP_FAT	GO:0008283~cell proliferation	350	9.13361	4.39686e-08	ENSCAFG00000005048, ENSCAFG00000029394, ENSCAFG00000025384, ENSCAFG00000019422, ENSCAFG00000016863, ENSCAFG00000016769, ENSCAFG00000006638, ENSCAFG00000014076, ENSCAFG00000013735, ENSCAFG00000005970, ENSCAFG00000009450, ENSCAFG00000003518, ENSCAFG00000018752, ENSCAFG00000013320, ENSCAFG00000014105, ENSCAFG00000019938, ENSCAFG00000015642, ENSCAFG00000018171, ENSCAFG00000018170, ENSCAFG00000016469,…	2945	1036	11109	1.27	8.9e-05
288	GOTERM_CC_ALL	GO:0000776~kinetochore	45	1.17432	5.75399e-08	ENSCAFG00000012352, ENSCAFG00000005810, ENSCAFG00000019298, ENSCAFG00000005871, ENSCAFG00000017312, ENSCAFG00000016039, ENSCAFG00000005302, ENSCAFG00000000417, ENSCAFG00000029836, ENSCAFG00000007717, ENSCAFG00000008877, ENSCAFG00000015888, ENSCAFG00000012026, ENSCAFG00000008618, ENSCAFG00000007837, ENSCAFG00000012136, ENSCAFG00000007184, ENSCAFG00000013717, ENSCAFG00000006593, ENSCAFG00000007062,…	3280	82	12767	2.14	9.3e-05
289	GOTERM_BP_ALL	GO:0045088~regulation of innate immune response	67	1.74843	4.70233e-08	ENSCAFG00000005873, ENSCAFG00000018590, ENSCAFG00000023498, ENSCAFG00000010438, ENSCAFG00000016172, ENSCAFG00000007034, ENSCAFG00000018075, ENSCAFG00000003518, ENSCAFG00000009255, ENSCAFG00000010281, ENSCAFG00000011751, ENSCAFG00000008351, ENSCAFG00000004991, ENSCAFG00000010188, ENSCAFG00000003404, ENSCAFG00000024010, ENSCAFG00000008959, ENSCAFG00000011940, ENSCAFG00000003839, ENSCAFG00000009003,…	2993	138	11337	1.84	9.6e-05
290	GOTERM_BP_FAT	GO:0007067~mitotic nuclear division	86	2.24426	4.8963e-08	ENSCAFG00000006670, ENSCAFG00000019298, ENSCAFG00000014454, ENSCAFG00000011140, ENSCAFG00000005302, ENSCAFG00000031644, ENSCAFG00000010836, ENSCAFG00000029836, ENSCAFG00000004104, ENSCAFG00000014178, ENSCAFG00000020225, ENSCAFG00000008618, ENSCAFG00000012136, ENSCAFG00000016425, ENSCAFG00000016467, ENSCAFG00000002661, ENSCAFG00000004382, ENSCAFG00000016083, ENSCAFG00000009538, ENSCAFG00000018170,…	2945	191	11109	1.7	0.0001
291	GOTERM_BP_ALL	GO:0002274~myeloid leukocyte activation	47	1.22651	4.92878e-08	ENSCAFG00000012569, ENSCAFG00000013773, ENSCAFG00000008404, ENSCAFG00000004597, ENSCAFG00000016172, ENSCAFG00000007034, ENSCAFG00000018527, ENSCAFG00000002142, ENSCAFG00000029321, ENSCAFG00000011105, ENSCAFG00000017447, ENSCAFG00000004626, ENSCAFG00000003518, ENSCAFG00000018171, ENSCAFG00000006697, ENSCAFG00000011755, ENSCAFG00000018946, ENSCAFG00000008837, ENSCAFG00000002065, ENSCAFG00000012070,…	2993	85	11337	2.09	0.0001
292	GOTERM_BP_FAT	GO:0002768~immune response-regulating cell surface receptor signaling pathway	51	1.3309	5.01181e-08	ENSCAFG00000005873, ENSCAFG00000008302, ENSCAFG00000015695, ENSCAFG00000007034, ENSCAFG00000011995, ENSCAFG00000019938, ENSCAFG00000017565, ENSCAFG00000009255, ENSCAFG00000018583, ENSCAFG00000009994, ENSCAFG00000002171, ENSCAFG00000006065, ENSCAFG00000005862, ENSCAFG00000008959, ENSCAFG00000014463, ENSCAFG00000017303, ENSCAFG00000009498, ENSCAFG00000005019, ENSCAFG00000007027, ENSCAFG00000031967,…	2945	95	11109	2.03	0.0001
293	GOTERM_BP_FAT	GO:0045088~regulation of innate immune response	67	1.74843	5.56244e-08	ENSCAFG00000005873, ENSCAFG00000018590, ENSCAFG00000023498, ENSCAFG00000010438, ENSCAFG00000016172, ENSCAFG00000007034, ENSCAFG00000018075, ENSCAFG00000003518, ENSCAFG00000009255, ENSCAFG00000010281, ENSCAFG00000011751, ENSCAFG00000008351, ENSCAFG00000004991, ENSCAFG00000010188, ENSCAFG00000003404, ENSCAFG00000024010, ENSCAFG00000008959, ENSCAFG00000011940, ENSCAFG00000003839, ENSCAFG00000009003,…	2945	138	11109	1.83	0.00011
294	GOTERM_BP_FAT	GO:0002274~myeloid leukocyte activation	47	1.22651	5.63274e-08	ENSCAFG00000012569, ENSCAFG00000013773, ENSCAFG00000008404, ENSCAFG00000004597, ENSCAFG00000016172, ENSCAFG00000007034, ENSCAFG00000018527, ENSCAFG00000002142, ENSCAFG00000029321, ENSCAFG00000011105, ENSCAFG00000017447, ENSCAFG00000004626, ENSCAFG00000003518, ENSCAFG00000018171, ENSCAFG00000006697, ENSCAFG00000011755, ENSCAFG00000018946, ENSCAFG00000008837, ENSCAFG00000002065, ENSCAFG00000012070,…	2945	85	11109	2.09	0.00011
295	GOTERM_MF_ALL	GO:0044822~poly(A) RNA binding	288	7.51566	6.18036e-08	ENSCAFG00000008449, ENSCAFG00000012331, ENSCAFG00000008892, ENSCAFG00000005386, ENSCAFG00000000934, ENSCAFG00000025045, ENSCAFG00000000732, ENSCAFG00000019117, ENSCAFG00000016083, ENSCAFG00000006438, ENSCAFG00000004955, ENSCAFG00000001891, ENSCAFG00000006051, ENSCAFG00000014205, ENSCAFG00000010621, ENSCAFG00000015993, ENSCAFG00000018155, ENSCAFG00000002354, ENSCAFG00000003839, ENSCAFG00000016089,…	2747	854	10658	1.31	0.00011
296	GOTERM_BP_ALL	GO:0044772~mitotic cell cycle phase transition	90	2.34864	6.04818e-08	ENSCAFG00000025384, ENSCAFG00000011757, ENSCAFG00000014454, ENSCAFG00000011140, ENSCAFG00000016769, ENSCAFG00000005302, ENSCAFG00000003411, ENSCAFG00000031644, ENSCAFG00000014178, ENSCAFG00000016031, ENSCAFG00000020225, ENSCAFG00000009595, ENSCAFG00000003382, ENSCAFG00000031346, ENSCAFG00000016467, ENSCAFG00000003623, ENSCAFG00000015642, ENSCAFG00000004382, ENSCAFG00000032693, ENSCAFG00000016363,…	2993	204	11337	1.67	0.00012
297	GOTERM_BP_ALL	GO:0000070~mitotic sister chromatid segregation	53	1.38309	6.12217e-08	ENSCAFG00000011140, ENSCAFG00000014454, ENSCAFG00000010836, ENSCAFG00000004104, ENSCAFG00000008618, ENSCAFG00000020225, ENSCAFG00000012136, ENSCAFG00000016467, ENSCAFG00000002661, ENSCAFG00000016083, ENSCAFG00000009538, ENSCAFG00000013980, ENSCAFG00000018395, ENSCAFG00000000987, ENSCAFG00000015521, ENSCAFG00000013722, ENSCAFG00000017008, ENSCAFG00000009098, ENSCAFG00000017535, ENSCAFG00000014906,…	2993	101	11337	1.99	0.00012
298	GOTERM_MF_FAT	GO:0044822~poly(A) RNA binding	288	7.51566	6.89989e-08	ENSCAFG00000008449, ENSCAFG00000012331, ENSCAFG00000008892, ENSCAFG00000005386, ENSCAFG00000000934, ENSCAFG00000025045, ENSCAFG00000000732, ENSCAFG00000019117, ENSCAFG00000016083, ENSCAFG00000006438, ENSCAFG00000004955, ENSCAFG00000001891, ENSCAFG00000006051, ENSCAFG00000014205, ENSCAFG00000010621, ENSCAFG00000015993, ENSCAFG00000018155, ENSCAFG00000002354, ENSCAFG00000003839, ENSCAFG00000016089,…	2712	854	10510	1.31	0.00012
299	GOTERM_BP_ALL	GO:0050851~antigen receptor-mediated signaling pathway	44	1.14823	6.56901e-08	ENSCAFG00000010403, ENSCAFG00000005873, ENSCAFG00000001942, ENSCAFG00000012547, ENSCAFG00000008302, ENSCAFG00000015695, ENSCAFG00000007034, ENSCAFG00000011995, ENSCAFG00000019938, ENSCAFG00000031149, ENSCAFG00000017565, ENSCAFG00000029265, ENSCAFG00000009255, ENSCAFG00000008279, ENSCAFG00000011625, ENSCAFG00000018583, ENSCAFG00000019951, ENSCAFG00000002171, ENSCAFG00000006065, ENSCAFG00000005862,…	2993	78	11337	2.14	0.00013
300	GOTERM_BP_FAT	GO:0000070~mitotic sister chromatid segregation	53	1.38309	7.06872e-08	ENSCAFG00000011140, ENSCAFG00000014454, ENSCAFG00000010836, ENSCAFG00000004104, ENSCAFG00000008618, ENSCAFG00000020225, ENSCAFG00000012136, ENSCAFG00000016467, ENSCAFG00000002661, ENSCAFG00000016083, ENSCAFG00000009538, ENSCAFG00000013980, ENSCAFG00000018395, ENSCAFG00000000987, ENSCAFG00000015521, ENSCAFG00000013722, ENSCAFG00000017008, ENSCAFG00000009098, ENSCAFG00000017535, ENSCAFG00000014906,…	2945	101	11109	1.98	0.00014
301	GOTERM_BP_ALL	GO:0045765~regulation of angiogenesis	68	1.77453	7.22304e-08	ENSCAFG00000025384, ENSCAFG00000018349, ENSCAFG00000014076, ENSCAFG00000004143, ENSCAFG00000008409, ENSCAFG00000006294, ENSCAFG00000005288, ENSCAFG00000001713, ENSCAFG00000007673, ENSCAFG00000006142, ENSCAFG00000017069, ENSCAFG00000002498, ENSCAFG00000018639, ENSCAFG00000000609, ENSCAFG00000031104, ENSCAFG00000017144, ENSCAFG00000004687, ENSCAFG00000008670, ENSCAFG00000016086, ENSCAFG00000006069,…	2993	142	11337	1.81	0.00015
302	GOTERM_BP_ALL	GO:0000075~cell cycle checkpoint	64	1.67015	7.29498e-08	ENSCAFG00000025384, ENSCAFG00000017312, ENSCAFG00000014454, ENSCAFG00000005302, ENSCAFG00000012332, ENSCAFG00000008894, ENSCAFG00000013431, ENSCAFG00000020225, ENSCAFG00000007837, ENSCAFG00000003623, ENSCAFG00000016467, ENSCAFG00000031691, ENSCAFG00000015521, ENSCAFG00000017008, ENSCAFG00000012385, ENSCAFG00000016714, ENSCAFG00000014906, ENSCAFG00000011618, ENSCAFG00000012904, ENSCAFG00000012445,…	2993	131	11337	1.85	0.00015
303	GOTERM_BP_FAT	GO:0044772~mitotic cell cycle phase transition	90	2.34864	7.38998e-08	ENSCAFG00000025384, ENSCAFG00000011757, ENSCAFG00000014454, ENSCAFG00000011140, ENSCAFG00000016769, ENSCAFG00000005302, ENSCAFG00000003411, ENSCAFG00000031644, ENSCAFG00000014178, ENSCAFG00000016031, ENSCAFG00000020225, ENSCAFG00000009595, ENSCAFG00000003382, ENSCAFG00000031346, ENSCAFG00000016467, ENSCAFG00000003623, ENSCAFG00000015642, ENSCAFG00000004382, ENSCAFG00000032693, ENSCAFG00000016363,…	2945	204	11109	1.66	0.00015
304	GOTERM_BP_FAT	GO:0050851~antigen receptor-mediated signaling pathway	44	1.14823	7.45852e-08	ENSCAFG00000010403, ENSCAFG00000005873, ENSCAFG00000001942, ENSCAFG00000012547, ENSCAFG00000008302, ENSCAFG00000015695, ENSCAFG00000007034, ENSCAFG00000011995, ENSCAFG00000019938, ENSCAFG00000031149, ENSCAFG00000017565, ENSCAFG00000029265, ENSCAFG00000009255, ENSCAFG00000008279, ENSCAFG00000011625, ENSCAFG00000018583, ENSCAFG00000019951, ENSCAFG00000002171, ENSCAFG00000006065, ENSCAFG00000005862,…	2945	78	11109	2.13	0.00015
305	GOTERM_BP_ALL	GO:0007346~regulation of mitotic cell cycle	111	2.89666	7.49171e-08	ENSCAFG00000025384, ENSCAFG00000011757, ENSCAFG00000014454, ENSCAFG00000011140, ENSCAFG00000005302, ENSCAFG00000003411, ENSCAFG00000008894, ENSCAFG00000014178, ENSCAFG00000003382, ENSCAFG00000012136, ENSCAFG00000007837, ENSCAFG00000006383, ENSCAFG00000019938, ENSCAFG00000016467, ENSCAFG00000003623, ENSCAFG00000018170, ENSCAFG00000010090, ENSCAFG00000032693, ENSCAFG00000016363, ENSCAFG00000013980,…	2993	267	11337	1.57	0.00015
306	GOTERM_BP_ALL	GO:0009615~response to virus	91	2.37474	8.13403e-08	ENSCAFG00000030041, ENSCAFG00000023498, ENSCAFG00000010084, ENSCAFG00000008404, ENSCAFG00000008302, ENSCAFG00000013121, ENSCAFG00000010438, ENSCAFG00000008929, ENSCAFG00000009674, ENSCAFG00000014923, ENSCAFG00000024645, ENSCAFG00000001998, ENSCAFG00000014201, ENSCAFG00000009255, ENSCAFG00000023556, ENSCAFG00000018171, ENSCAFG00000011751, ENSCAFG00000001521, ENSCAFG00000015708, ENSCAFG00000005534,…	2993	208	11337	1.66	0.00017
307	GOTERM_BP_ALL	GO:0050896~response to stimulus	1493	38.9614	8.43192e-08	ENSCAFG00000018590, ENSCAFG00000006638, ENSCAFG00000018591, ENSCAFG00000006049, ENSCAFG00000005187, ENSCAFG00000000737, ENSCAFG00000000001, ENSCAFG00000032081, ENSCAFG00000005970, ENSCAFG00000014201, ENSCAFG00000003113, ENSCAFG00000000939, ENSCAFG00000015642, ENSCAFG00000000938, ENSCAFG00000016464, ENSCAFG00000018583, ENSCAFG00000016469, ENSCAFG00000006439, ENSCAFG00000032693, ENSCAFG00000014202,…	2993	5187	11337	1.09	0.00017
308	GOTERM_BP_FAT	GO:0045765~regulation of angiogenesis	68	1.77453	8.5432e-08	ENSCAFG00000025384, ENSCAFG00000018349, ENSCAFG00000014076, ENSCAFG00000004143, ENSCAFG00000008409, ENSCAFG00000006294, ENSCAFG00000005288, ENSCAFG00000001713, ENSCAFG00000007673, ENSCAFG00000006142, ENSCAFG00000017069, ENSCAFG00000002498, ENSCAFG00000018639, ENSCAFG00000000609, ENSCAFG00000031104, ENSCAFG00000017144, ENSCAFG00000004687, ENSCAFG00000008670, ENSCAFG00000016086, ENSCAFG00000006069,…	2945	142	11109	1.81	0.00017
309	GOTERM_BP_FAT	GO:0000075~cell cycle checkpoint	64	1.67015	8.57398e-08	ENSCAFG00000025384, ENSCAFG00000017312, ENSCAFG00000014454, ENSCAFG00000005302, ENSCAFG00000012332, ENSCAFG00000008894, ENSCAFG00000013431, ENSCAFG00000020225, ENSCAFG00000007837, ENSCAFG00000003623, ENSCAFG00000016467, ENSCAFG00000031691, ENSCAFG00000015521, ENSCAFG00000017008, ENSCAFG00000012385, ENSCAFG00000016714, ENSCAFG00000014906, ENSCAFG00000011618, ENSCAFG00000012904, ENSCAFG00000012445,…	2945	131	11109	1.84	0.00017
310	GOTERM_MF_DIRECT	GO:0005524~ATP binding	352	9.1858	1.04738e-07	ENSCAFG00000006716, ENSCAFG00000008755, ENSCAFG00000012081, ENSCAFG00000006714, ENSCAFG00000006049, ENSCAFG00000010836, ENSCAFG00000013121, ENSCAFG00000019429, ENSCAFG00000010834, ENSCAFG00000000001, ENSCAFG00000010838, ENSCAFG00000005970, ENSCAFG00000012136, ENSCAFG00000019938, ENSCAFG00000015640, ENSCAFG00000002661, ENSCAFG00000005194, ENSCAFG00000000938, ENSCAFG00000000732, ENSCAFG00000018170,…	2747	1080	10658	1.26	0.00017
311	GOTERM_MF_ALL	GO:0005524~ATP binding	352	9.1858	1.04738e-07	ENSCAFG00000006716, ENSCAFG00000008755, ENSCAFG00000012081, ENSCAFG00000006714, ENSCAFG00000006049, ENSCAFG00000010836, ENSCAFG00000013121, ENSCAFG00000019429, ENSCAFG00000010834, ENSCAFG00000000001, ENSCAFG00000010838, ENSCAFG00000005970, ENSCAFG00000012136, ENSCAFG00000019938, ENSCAFG00000015640, ENSCAFG00000002661, ENSCAFG00000005194, ENSCAFG00000000938, ENSCAFG00000000732, ENSCAFG00000018170,…	2747	1080	10658	1.26	0.00018
312	GOTERM_BP_ALL	GO:0044260~cellular macromolecule metabolic process	1424	37.1608	9.23079e-08	ENSCAFG00000015321, ENSCAFG00000006638, ENSCAFG00000031585, ENSCAFG00000006049, ENSCAFG00000005187, ENSCAFG00000005188, ENSCAFG00000000001, ENSCAFG00000032081, ENSCAFG00000000008, ENSCAFG00000005970, ENSCAFG00000014201, ENSCAFG00000016467, ENSCAFG00000000939, ENSCAFG00000015642, ENSCAFG00000000732, ENSCAFG00000000938, ENSCAFG00000016464, ENSCAFG00000016469, ENSCAFG00000014202, ENSCAFG00000006051,…	2993	4930	11337	1.09	0.00019
313	GOTERM_BP_FAT	GO:0007346~regulation of mitotic cell cycle	111	2.89666	9.39185e-08	ENSCAFG00000025384, ENSCAFG00000011757, ENSCAFG00000014454, ENSCAFG00000011140, ENSCAFG00000005302, ENSCAFG00000003411, ENSCAFG00000008894, ENSCAFG00000014178, ENSCAFG00000003382, ENSCAFG00000012136, ENSCAFG00000007837, ENSCAFG00000006383, ENSCAFG00000019938, ENSCAFG00000016467, ENSCAFG00000003623, ENSCAFG00000018170, ENSCAFG00000010090, ENSCAFG00000032693, ENSCAFG00000016363, ENSCAFG00000013980,…	2945	267	11109	1.57	0.00019
314	GOTERM_MF_ALL	GO:0000166~nucleotide binding	543	14.1701	1.1172e-07	ENSCAFG00000006716, ENSCAFG00000006714, ENSCAFG00000006049, ENSCAFG00000000001, ENSCAFG00000005877, ENSCAFG00000005970, ENSCAFG00000012136, ENSCAFG00000015640, ENSCAFG00000005194, ENSCAFG00000000938, ENSCAFG00000000732, ENSCAFG00000018583, ENSCAFG00000006051, ENSCAFG00000014202, ENSCAFG00000023201, ENSCAFG00000006504, ENSCAFG00000001882, ENSCAFG00000018481, ENSCAFG00000000948, ENSCAFG00000020144,…	2747	1760	10658	1.2	0.00019
315	GOTERM_MF_ALL	GO:1901265~nucleoside phosphate binding	543	14.1701	1.1172e-07	ENSCAFG00000006716, ENSCAFG00000006714, ENSCAFG00000006049, ENSCAFG00000000001, ENSCAFG00000005877, ENSCAFG00000005970, ENSCAFG00000012136, ENSCAFG00000015640, ENSCAFG00000005194, ENSCAFG00000000938, ENSCAFG00000000732, ENSCAFG00000018583, ENSCAFG00000006051, ENSCAFG00000014202, ENSCAFG00000023201, ENSCAFG00000006504, ENSCAFG00000001882, ENSCAFG00000018481, ENSCAFG00000000948, ENSCAFG00000020144,…	2747	1760	10658	1.2	0.00019
316	GOTERM_BP_ALL	GO:0002429~immune response-activating cell surface receptor signaling pathway	48	1.25261	9.60828e-08	ENSCAFG00000010403, ENSCAFG00000005873, ENSCAFG00000001942, ENSCAFG00000012547, ENSCAFG00000008302, ENSCAFG00000015695, ENSCAFG00000007034, ENSCAFG00000011995, ENSCAFG00000019938, ENSCAFG00000031149, ENSCAFG00000017565, ENSCAFG00000029265, ENSCAFG00000009255, ENSCAFG00000008279, ENSCAFG00000011625, ENSCAFG00000018583, ENSCAFG00000019951, ENSCAFG00000002171, ENSCAFG00000006065, ENSCAFG00000005862,…	2993	89	11337	2.04	0.0002
317	GOTERM_BP_FAT	GO:0009615~response to virus	91	2.37474	9.93729e-08	ENSCAFG00000030041, ENSCAFG00000023498, ENSCAFG00000010084, ENSCAFG00000008404, ENSCAFG00000008302, ENSCAFG00000013121, ENSCAFG00000010438, ENSCAFG00000008929, ENSCAFG00000009674, ENSCAFG00000014923, ENSCAFG00000024645, ENSCAFG00000001998, ENSCAFG00000014201, ENSCAFG00000009255, ENSCAFG00000023556, ENSCAFG00000018171, ENSCAFG00000011751, ENSCAFG00000001521, ENSCAFG00000015708, ENSCAFG00000005534,…	2945	208	11109	1.65	0.0002
318	GOTERM_BP_ALL	GO:0098609~cell-cell adhesion	197	5.14092	1.00511e-07	ENSCAFG00000019422, ENSCAFG00000002364, ENSCAFG00000029394, ENSCAFG00000018590, ENSCAFG00000019526, ENSCAFG00000013735, ENSCAFG00000019938, ENSCAFG00000013320, ENSCAFG00000018752, ENSCAFG00000018171, ENSCAFG00000006439, ENSCAFG00000032693, ENSCAFG00000016363, ENSCAFG00000003821, ENSCAFG00000003404, ENSCAFG00000014597, ENSCAFG00000002171, ENSCAFG00000008959, ENSCAFG00000008760, ENSCAFG00000016857,…	2993	538	11337	1.39	0.0002
319	GOTERM_MF_FAT	GO:0005524~ATP binding	352	9.1858	1.14523e-07	ENSCAFG00000006716, ENSCAFG00000008755, ENSCAFG00000012081, ENSCAFG00000006714, ENSCAFG00000006049, ENSCAFG00000010836, ENSCAFG00000013121, ENSCAFG00000019429, ENSCAFG00000010834, ENSCAFG00000000001, ENSCAFG00000010838, ENSCAFG00000005970, ENSCAFG00000012136, ENSCAFG00000019938, ENSCAFG00000015640, ENSCAFG00000002661, ENSCAFG00000005194, ENSCAFG00000000938, ENSCAFG00000000732, ENSCAFG00000018170,…	2712	1080	10510	1.26	0.0002
320	KEGG_PATHWAY	cfa04110:Cell cycle	58	1.51357	1.5098e-07	ENSCAFG00000005143, ENSCAFG00000014454, ENSCAFG00000004052, ENSCAFG00000029474, ENSCAFG00000013273, ENSCAFG00000001998, ENSCAFG00000019938, ENSCAFG00000016467, ENSCAFG00000001675, ENSCAFG00000013722, ENSCAFG00000006384, ENSCAFG00000004133, ENSCAFG00000001709, ENSCAFG00000015996, ENSCAFG00000016714, ENSCAFG00000020182, ENSCAFG00000017388, ENSCAFG00000007030, ENSCAFG00000019338, ENSCAFG00000015381,…	1647	111	5859	1.86	0.0002
321	GOTERM_BP_ALL	GO:0010942~positive regulation of cell death	127	3.3142	1.01244e-07	ENSCAFG00000025384, ENSCAFG00000014454, ENSCAFG00000011236, ENSCAFG00000014076, ENSCAFG00000002464, ENSCAFG00000029474, ENSCAFG00000024645, ENSCAFG00000019938, ENSCAFG00000003623, ENSCAFG00000006100, ENSCAFG00000019397, ENSCAFG00000018171, ENSCAFG00000029387, ENSCAFG00000006052, ENSCAFG00000009802, ENSCAFG00000003821, ENSCAFG00000003404, ENSCAFG00000008959, ENSCAFG00000010686, ENSCAFG00000031691,…	2993	317	11337	1.52	0.00021
322	GOTERM_BP_ALL	GO:1902533~positive regulation of intracellular signal transduction	212	5.53236	1.04627e-07	ENSCAFG00000019422, ENSCAFG00000008755, ENSCAFG00000025192, ENSCAFG00000003411, ENSCAFG00000008894, ENSCAFG00000005970, ENSCAFG00000019938, ENSCAFG00000013320, ENSCAFG00000003518, ENSCAFG00000018171, ENSCAFG00000018170, ENSCAFG00000003219, ENSCAFG00000008351, ENSCAFG00000005570, ENSCAFG00000006051, ENSCAFG00000019328, ENSCAFG00000006052, ENSCAFG00000032695, ENSCAFG00000012130, ENSCAFG00000019329,…	2993	587	11337	1.37	0.00021
323	GOTERM_BP_ALL	GO:0071310~cellular response to organic substance	368	9.60334	1.06559e-07	ENSCAFG00000010421, ENSCAFG00000029394, ENSCAFG00000025384, ENSCAFG00000008755, ENSCAFG00000006638, ENSCAFG00000003411, ENSCAFG00000014076, ENSCAFG00000013121, ENSCAFG00000013735, ENSCAFG00000000001, ENSCAFG00000008894, ENSCAFG00000005970, ENSCAFG00000018075, ENSCAFG00000013320, ENSCAFG00000014105, ENSCAFG00000019938, ENSCAFG00000006100, ENSCAFG00000016083, ENSCAFG00000018171, ENSCAFG00000018170,…	2993	1109	11337	1.26	0.00022
324	GOTERM_BP_FAT	GO:0002429~immune response-activating cell surface receptor signaling pathway	48	1.25261	1.09795e-07	ENSCAFG00000010403, ENSCAFG00000005873, ENSCAFG00000001942, ENSCAFG00000012547, ENSCAFG00000008302, ENSCAFG00000015695, ENSCAFG00000007034, ENSCAFG00000011995, ENSCAFG00000019938, ENSCAFG00000031149, ENSCAFG00000017565, ENSCAFG00000029265, ENSCAFG00000009255, ENSCAFG00000008279, ENSCAFG00000011625, ENSCAFG00000018583, ENSCAFG00000019951, ENSCAFG00000002171, ENSCAFG00000006065, ENSCAFG00000005862,…	2945	89	11109	2.03	0.00022
325	GOTERM_MF_FAT	GO:0000166~nucleotide binding	543	14.1701	1.29785e-07	ENSCAFG00000006716, ENSCAFG00000006714, ENSCAFG00000006049, ENSCAFG00000000001, ENSCAFG00000005877, ENSCAFG00000005970, ENSCAFG00000012136, ENSCAFG00000015640, ENSCAFG00000005194, ENSCAFG00000000938, ENSCAFG00000000732, ENSCAFG00000018583, ENSCAFG00000006051, ENSCAFG00000014202, ENSCAFG00000023201, ENSCAFG00000006504, ENSCAFG00000001882, ENSCAFG00000018481, ENSCAFG00000000948, ENSCAFG00000020144,…	2712	1760	10510	1.2	0.00022
326	GOTERM_MF_FAT	GO:1901265~nucleoside phosphate binding	543	14.1701	1.29785e-07	ENSCAFG00000006716, ENSCAFG00000006714, ENSCAFG00000006049, ENSCAFG00000000001, ENSCAFG00000005877, ENSCAFG00000005970, ENSCAFG00000012136, ENSCAFG00000015640, ENSCAFG00000005194, ENSCAFG00000000938, ENSCAFG00000000732, ENSCAFG00000018583, ENSCAFG00000006051, ENSCAFG00000014202, ENSCAFG00000023201, ENSCAFG00000006504, ENSCAFG00000001882, ENSCAFG00000018481, ENSCAFG00000000948, ENSCAFG00000020144,…	2712	1760	10510	1.2	0.00022
327	GOTERM_BP_ALL	GO:0007265~Ras protein signal transduction	94	2.45303	1.1168e-07	ENSCAFG00000004844, ENSCAFG00000006151, ENSCAFG00000005872, ENSCAFG00000011140, ENSCAFG00000002283, ENSCAFG00000018590, ENSCAFG00000014275, ENSCAFG00000005870, ENSCAFG00000013773, ENSCAFG00000018952, ENSCAFG00000030906, ENSCAFG00000017057, ENSCAFG00000008719, ENSCAFG00000031346, ENSCAFG00000013320, ENSCAFG00000005723, ENSCAFG00000006766, ENSCAFG00000009159, ENSCAFG00000004019, ENSCAFG00000008061,…	2993	218	11337	1.63	0.00023
328	GOTERM_BP_ALL	GO:0051240~positive regulation of multicellular organismal process	308	8.03758	1.14174e-07	ENSCAFG00000019422, ENSCAFG00000002364, ENSCAFG00000008755, ENSCAFG00000025192, ENSCAFG00000016076, ENSCAFG00000003411, ENSCAFG00000014076, ENSCAFG00000005970, ENSCAFG00000003518, ENSCAFG00000019938, ENSCAFG00000018752, ENSCAFG00000015640, ENSCAFG00000018583, ENSCAFG00000008351, ENSCAFG00000006051, ENSCAFG00000032695, ENSCAFG00000003404, ENSCAFG00000002171, ENSCAFG00000003406, ENSCAFG00000000609,…	2993	906	11337	1.29	0.00023
329	GOTERM_BP_ALL	GO:0042327~positive regulation of phosphorylation	204	5.32359	1.21931e-07	ENSCAFG00000019422, ENSCAFG00000008755, ENSCAFG00000003411, ENSCAFG00000006049, ENSCAFG00000008894, ENSCAFG00000005970, ENSCAFG00000019938, ENSCAFG00000003518, ENSCAFG00000018171, ENSCAFG00000018170, ENSCAFG00000029387, ENSCAFG00000006051, ENSCAFG00000019328, ENSCAFG00000006052, ENSCAFG00000032695, ENSCAFG00000019329, ENSCAFG00000003404, ENSCAFG00000002171, ENSCAFG00000008959, ENSCAFG00000003402,…	2993	562	11337	1.37	0.00025
330	KEGG_PATHWAY	cfa05162:Measles	57	1.48747	1.90093e-07	ENSCAFG00000012007, ENSCAFG00000011666, ENSCAFG00000010438, ENSCAFG00000032536, ENSCAFG00000008929, ENSCAFG00000016031, ENSCAFG00000019735, ENSCAFG00000001998, ENSCAFG00000003518, ENSCAFG00000023556, ENSCAFG00000008351, ENSCAFG00000013035, ENSCAFG00000006051, ENSCAFG00000001807, ENSCAFG00000005210, ENSCAFG00000007383, ENSCAFG00000015712, ENSCAFG00000023201, ENSCAFG00000007626, ENSCAFG00000016714,…	1647	109	5859	1.86	0.00025
331	GOTERM_BP_ALL	GO:0071704~organic substance metabolic process	1810	47.2338	1.28854e-07	ENSCAFG00000006638, ENSCAFG00000031585, ENSCAFG00000005187, ENSCAFG00000005188, ENSCAFG00000032081, ENSCAFG00000005970, ENSCAFG00000005194, ENSCAFG00000000732, ENSCAFG00000018583, ENSCAFG00000032695, ENSCAFG00000009802, ENSCAFG00000015855, ENSCAFG00000012285, ENSCAFG00000009818, ENSCAFG00000018574, ENSCAFG00000018572, ENSCAFG00000023501, ENSCAFG00000006236, ENSCAFG00000009304, ENSCAFG00000005997,…	2993	6400	11337	1.07	0.00026
332	GOTERM_BP_FAT	GO:0010942~positive regulation of cell death	127	3.3142	1.29074e-07	ENSCAFG00000025384, ENSCAFG00000014454, ENSCAFG00000011236, ENSCAFG00000014076, ENSCAFG00000002464, ENSCAFG00000029474, ENSCAFG00000024645, ENSCAFG00000019938, ENSCAFG00000003623, ENSCAFG00000006100, ENSCAFG00000019397, ENSCAFG00000018171, ENSCAFG00000029387, ENSCAFG00000006052, ENSCAFG00000009802, ENSCAFG00000003821, ENSCAFG00000003404, ENSCAFG00000008959, ENSCAFG00000010686, ENSCAFG00000031691,…	2945	317	11109	1.51	0.00026
333	GOTERM_BP_FAT	GO:0098609~cell-cell adhesion	197	5.14092	1.33322e-07	ENSCAFG00000019422, ENSCAFG00000002364, ENSCAFG00000029394, ENSCAFG00000018590, ENSCAFG00000019526, ENSCAFG00000013735, ENSCAFG00000019938, ENSCAFG00000013320, ENSCAFG00000018752, ENSCAFG00000018171, ENSCAFG00000006439, ENSCAFG00000032693, ENSCAFG00000016363, ENSCAFG00000003821, ENSCAFG00000003404, ENSCAFG00000014597, ENSCAFG00000002171, ENSCAFG00000008959, ENSCAFG00000008760, ENSCAFG00000016857,…	2945	538	11109	1.38	0.00027
334	GOTERM_CC_ALL	GO:0000775~chromosome, centromeric region	56	1.46138	1.65095e-07	ENSCAFG00000005871, ENSCAFG00000019298, ENSCAFG00000017312, ENSCAFG00000016039, ENSCAFG00000005302, ENSCAFG00000029836, ENSCAFG00000015888, ENSCAFG00000024350, ENSCAFG00000008618, ENSCAFG00000007837, ENSCAFG00000012136, ENSCAFG00000016467, ENSCAFG00000018395, ENSCAFG00000000981, ENSCAFG00000014085, ENSCAFG00000015521, ENSCAFG00000017008, ENSCAFG00000009098, ENSCAFG00000005118, ENSCAFG00000017538,…	3280	114	12767	1.91	0.00027
335	GOTERM_BP_FAT	GO:0007265~Ras protein signal transduction	94	2.45303	1.36755e-07	ENSCAFG00000004844, ENSCAFG00000006151, ENSCAFG00000005872, ENSCAFG00000011140, ENSCAFG00000002283, ENSCAFG00000018590, ENSCAFG00000014275, ENSCAFG00000005870, ENSCAFG00000013773, ENSCAFG00000018952, ENSCAFG00000030906, ENSCAFG00000017057, ENSCAFG00000008719, ENSCAFG00000031346, ENSCAFG00000013320, ENSCAFG00000005723, ENSCAFG00000006766, ENSCAFG00000009159, ENSCAFG00000004019, ENSCAFG00000008061,…	2945	218	11109	1.63	0.00028
336	GOTERM_BP_ALL	GO:0031401~positive regulation of protein modification process	238	6.21086	1.36792e-07	ENSCAFG00000019422, ENSCAFG00000008755, ENSCAFG00000006638, ENSCAFG00000003411, ENSCAFG00000005042, ENSCAFG00000008962, ENSCAFG00000032536, ENSCAFG00000008894, ENSCAFG00000005970, ENSCAFG00000003518, ENSCAFG00000014105, ENSCAFG00000019938, ENSCAFG00000018171, ENSCAFG00000016083, ENSCAFG00000018170, ENSCAFG00000006051, ENSCAFG00000032695, ENSCAFG00000006052, ENSCAFG00000019328, ENSCAFG00000019329,…	2993	674	11337	1.34	0.00028
337	GOTERM_BP_ALL	GO:0044238~primary metabolic process	1711	44.6503	1.39878e-07	ENSCAFG00000006638, ENSCAFG00000031585, ENSCAFG00000005187, ENSCAFG00000005188, ENSCAFG00000032081, ENSCAFG00000005970, ENSCAFG00000005194, ENSCAFG00000000732, ENSCAFG00000018583, ENSCAFG00000032695, ENSCAFG00000009802, ENSCAFG00000015855, ENSCAFG00000012285, ENSCAFG00000009818, ENSCAFG00000018572, ENSCAFG00000023501, ENSCAFG00000006236, ENSCAFG00000009304, ENSCAFG00000005997, ENSCAFG00000006614,…	2993	6023	11337	1.08	0.00028
338	GOTERM_BP_FAT	GO:1902533~positive regulation of intracellular signal transduction	212	5.53236	1.43333e-07	ENSCAFG00000019422, ENSCAFG00000008755, ENSCAFG00000025192, ENSCAFG00000003411, ENSCAFG00000008894, ENSCAFG00000005970, ENSCAFG00000019938, ENSCAFG00000013320, ENSCAFG00000003518, ENSCAFG00000018171, ENSCAFG00000018170, ENSCAFG00000003219, ENSCAFG00000008351, ENSCAFG00000005570, ENSCAFG00000006051, ENSCAFG00000019328, ENSCAFG00000006052, ENSCAFG00000032695, ENSCAFG00000012130, ENSCAFG00000019329,…	2945	587	11109	1.36	0.00029
339	GOTERM_BP_ALL	GO:0071345~cellular response to cytokine stimulus	115	3.00104	1.45121e-07	ENSCAFG00000025384, ENSCAFG00000029394, ENSCAFG00000019298, ENSCAFG00000004052, ENSCAFG00000018075, ENSCAFG00000000075, ENSCAFG00000013320, ENSCAFG00000005109, ENSCAFG00000018171, ENSCAFG00000016469, ENSCAFG00000032693, ENSCAFG00000002233, ENSCAFG00000003404, ENSCAFG00000002171, ENSCAFG00000008959, ENSCAFG00000012206, ENSCAFG00000015337, ENSCAFG00000019189, ENSCAFG00000029464, ENSCAFG00000006897,…	2993	282	11337	1.54	0.0003
340	GOTERM_BP_ALL	GO:0042221~response to chemical	637	16.6232	1.54298e-07	ENSCAFG00000005873, ENSCAFG00000018590, ENSCAFG00000006638, ENSCAFG00000005187, ENSCAFG00000000001, ENSCAFG00000005970, ENSCAFG00000014201, ENSCAFG00000014105, ENSCAFG00000006100, ENSCAFG00000018583, ENSCAFG00000016469, ENSCAFG00000008351, ENSCAFG00000032693, ENSCAFG00000006051, ENSCAFG00000014202, ENSCAFG00000032695, ENSCAFG00000006248, ENSCAFG00000003821, ENSCAFG00000014597, ENSCAFG00000012488,…	2993	2053	11337	1.18	0.00031
341	GOTERM_BP_ALL	GO:0002237~response to molecule of bacterial origin	76	1.9833	1.58753e-07	ENSCAFG00000019422, ENSCAFG00000018349, ENSCAFG00000001132, ENSCAFG00000008401, ENSCAFG00000013773, ENSCAFG00000003725, ENSCAFG00000008302, ENSCAFG00000008159, ENSCAFG00000013633, ENSCAFG00000017319, ENSCAFG00000028848, ENSCAFG00000016172, ENSCAFG00000007034, ENSCAFG00000000075, ENSCAFG00000019938, ENSCAFG00000003518, ENSCAFG00000016429, ENSCAFG00000010281, ENSCAFG00000018171, ENSCAFG00000011751,…	2993	167	11337	1.72	0.00032
342	GOTERM_BP_FAT	GO:0071310~cellular response to organic substance	368	9.60334	1.63648e-07	ENSCAFG00000010421, ENSCAFG00000029394, ENSCAFG00000025384, ENSCAFG00000008755, ENSCAFG00000006638, ENSCAFG00000003411, ENSCAFG00000014076, ENSCAFG00000013121, ENSCAFG00000013735, ENSCAFG00000000001, ENSCAFG00000008894, ENSCAFG00000005970, ENSCAFG00000018075, ENSCAFG00000013320, ENSCAFG00000014105, ENSCAFG00000019938, ENSCAFG00000006100, ENSCAFG00000016083, ENSCAFG00000018171, ENSCAFG00000018170,…	2945	1109	11109	1.25	0.00033
343	GOTERM_BP_FAT	GO:0042327~positive regulation of phosphorylation	204	5.32359	1.64863e-07	ENSCAFG00000019422, ENSCAFG00000008755, ENSCAFG00000003411, ENSCAFG00000006049, ENSCAFG00000008894, ENSCAFG00000005970, ENSCAFG00000019938, ENSCAFG00000003518, ENSCAFG00000018171, ENSCAFG00000018170, ENSCAFG00000029387, ENSCAFG00000006051, ENSCAFG00000019328, ENSCAFG00000006052, ENSCAFG00000032695, ENSCAFG00000019329, ENSCAFG00000003404, ENSCAFG00000002171, ENSCAFG00000008959, ENSCAFG00000003402,…	2945	562	11109	1.37	0.00034
344	GOTERM_BP_FAT	GO:0051240~positive regulation of multicellular organismal process	308	8.03758	1.67102e-07	ENSCAFG00000019422, ENSCAFG00000002364, ENSCAFG00000008755, ENSCAFG00000025192, ENSCAFG00000016076, ENSCAFG00000003411, ENSCAFG00000014076, ENSCAFG00000005970, ENSCAFG00000003518, ENSCAFG00000019938, ENSCAFG00000018752, ENSCAFG00000015640, ENSCAFG00000018583, ENSCAFG00000008351, ENSCAFG00000006051, ENSCAFG00000032695, ENSCAFG00000003404, ENSCAFG00000002171, ENSCAFG00000003406, ENSCAFG00000000609,…	2945	906	11109	1.28	0.00034
345	GOTERM_BP_ALL	GO:0033554~cellular response to stress	367	9.57724	1.71472e-07	ENSCAFG00000029394, ENSCAFG00000025384, ENSCAFG00000008755, ENSCAFG00000016863, ENSCAFG00000006638, ENSCAFG00000003411, ENSCAFG00000006049, ENSCAFG00000008894, ENSCAFG00000012332, ENSCAFG00000032081, ENSCAFG00000010838, ENSCAFG00000009450, ENSCAFG00000014201, ENSCAFG00000003518, ENSCAFG00000013320, ENSCAFG00000014105, ENSCAFG00000019938, ENSCAFG00000000939, ENSCAFG00000000938, ENSCAFG00000015642,…	2993	1110	11337	1.25	0.00035
346	GOTERM_BP_FAT	GO:0071345~cellular response to cytokine stimulus	115	3.00104	1.82078e-07	ENSCAFG00000025384, ENSCAFG00000029394, ENSCAFG00000019298, ENSCAFG00000004052, ENSCAFG00000018075, ENSCAFG00000000075, ENSCAFG00000013320, ENSCAFG00000005109, ENSCAFG00000018171, ENSCAFG00000016469, ENSCAFG00000032693, ENSCAFG00000002233, ENSCAFG00000003404, ENSCAFG00000002171, ENSCAFG00000008959, ENSCAFG00000012206, ENSCAFG00000015337, ENSCAFG00000019189, ENSCAFG00000029464, ENSCAFG00000006897,…	2945	282	11109	1.54	0.00037
347	GOTERM_BP_ALL	GO:2000147~positive regulation of cell motility	113	2.94885	1.84316e-07	ENSCAFG00000029394, ENSCAFG00000019422, ENSCAFG00000008755, ENSCAFG00000008612, ENSCAFG00000006638, ENSCAFG00000014076, ENSCAFG00000013735, ENSCAFG00000007424, ENSCAFG00000005970, ENSCAFG00000014923, ENSCAFG00000023687, ENSCAFG00000019735, ENSCAFG00000018171, ENSCAFG00000018170, ENSCAFG00000032693, ENSCAFG00000032695, ENSCAFG00000019329, ENSCAFG00000014597, ENSCAFG00000015919, ENSCAFG00000003406,…	2993	277	11337	1.55	0.00038
348	GOTERM_BP_ALL	GO:0030335~positive regulation of cell migration	111	2.89666	1.87325e-07	ENSCAFG00000029394, ENSCAFG00000019422, ENSCAFG00000008755, ENSCAFG00000008612, ENSCAFG00000006638, ENSCAFG00000014076, ENSCAFG00000013735, ENSCAFG00000007424, ENSCAFG00000014923, ENSCAFG00000005970, ENSCAFG00000023687, ENSCAFG00000019735, ENSCAFG00000018171, ENSCAFG00000018170, ENSCAFG00000032693, ENSCAFG00000032695, ENSCAFG00000019329, ENSCAFG00000014597, ENSCAFG00000015919, ENSCAFG00000003406,…	2993	271	11337	1.55	0.00038
349	GOTERM_BP_FAT	GO:0031401~positive regulation of protein modification process	238	6.21086	1.89343e-07	ENSCAFG00000019422, ENSCAFG00000008755, ENSCAFG00000006638, ENSCAFG00000003411, ENSCAFG00000005042, ENSCAFG00000008962, ENSCAFG00000032536, ENSCAFG00000008894, ENSCAFG00000005970, ENSCAFG00000003518, ENSCAFG00000014105, ENSCAFG00000019938, ENSCAFG00000018171, ENSCAFG00000016083, ENSCAFG00000018170, ENSCAFG00000006051, ENSCAFG00000032695, ENSCAFG00000006052, ENSCAFG00000019328, ENSCAFG00000019329,…	2945	674	11109	1.33	0.00038
350	GOTERM_BP_FAT	GO:0002237~response to molecule of bacterial origin	76	1.9833	1.89376e-07	ENSCAFG00000019422, ENSCAFG00000018349, ENSCAFG00000001132, ENSCAFG00000008401, ENSCAFG00000013773, ENSCAFG00000003725, ENSCAFG00000008302, ENSCAFG00000008159, ENSCAFG00000013633, ENSCAFG00000017319, ENSCAFG00000028848, ENSCAFG00000016172, ENSCAFG00000007034, ENSCAFG00000000075, ENSCAFG00000019938, ENSCAFG00000003518, ENSCAFG00000016429, ENSCAFG00000010281, ENSCAFG00000018171, ENSCAFG00000011751,…	2945	167	11109	1.72	0.00038
351	GOTERM_BP_ALL	GO:0045786~negative regulation of cell cycle	102	2.6618	1.93633e-07	ENSCAFG00000025384, ENSCAFG00000014454, ENSCAFG00000003411, ENSCAFG00000029474, ENSCAFG00000007837, ENSCAFG00000019938, ENSCAFG00000016467, ENSCAFG00000003623, ENSCAFG00000002233, ENSCAFG00000032695, ENSCAFG00000031691, ENSCAFG00000000387, ENSCAFG00000015521, ENSCAFG00000017831, ENSCAFG00000012405, ENSCAFG00000014906, ENSCAFG00000004436, ENSCAFG00000000280, ENSCAFG00000012904, ENSCAFG00000002659,…	2993	244	11337	1.58	0.00039
352	GOTERM_BP_ALL	GO:1901700~response to oxygen-containing compound	239	6.23695	1.98721e-07	ENSCAFG00000010421, ENSCAFG00000019422, ENSCAFG00000002364, ENSCAFG00000008755, ENSCAFG00000006638, ENSCAFG00000003411, ENSCAFG00000013121, ENSCAFG00000014076, ENSCAFG00000000001, ENSCAFG00000008894, ENSCAFG00000014201, ENSCAFG00000014105, ENSCAFG00000019938, ENSCAFG00000003518, ENSCAFG00000018171, ENSCAFG00000016083, ENSCAFG00000018583, ENSCAFG00000008351, ENSCAFG00000019328, ENSCAFG00000019329,…	2993	680	11337	1.33	0.0004
353	GOTERM_BP_ALL	GO:0044267~cellular protein metabolic process	835	21.7902	2.04691e-07	ENSCAFG00000015321, ENSCAFG00000006638, ENSCAFG00000006049, ENSCAFG00000005187, ENSCAFG00000005188, ENSCAFG00000000001, ENSCAFG00000032081, ENSCAFG00000005970, ENSCAFG00000016467, ENSCAFG00000015642, ENSCAFG00000006051, ENSCAFG00000014202, ENSCAFG00000032695, ENSCAFG00000006052, ENSCAFG00000009802, ENSCAFG00000014597, ENSCAFG00000015855, ENSCAFG00000003839, ENSCAFG00000012488, ENSCAFG00000015337,…	2993	2768	11337	1.14	0.00042
354	GOTERM_MF_DIRECT	GO:0044822~poly(A) RNA binding	251	6.5501	2.59997e-07	ENSCAFG00000008449, ENSCAFG00000012331, ENSCAFG00000008892, ENSCAFG00000005386, ENSCAFG00000000934, ENSCAFG00000025045, ENSCAFG00000000732, ENSCAFG00000019117, ENSCAFG00000016083, ENSCAFG00000006438, ENSCAFG00000004955, ENSCAFG00000001891, ENSCAFG00000006051, ENSCAFG00000014205, ENSCAFG00000010621, ENSCAFG00000018155, ENSCAFG00000002354, ENSCAFG00000016089, ENSCAFG00000012344, ENSCAFG00000029761,…	2747	739	10658	1.32	0.00043
355	GOTERM_CC_FAT	GO:0044427~chromosomal part	208	5.42797	2.67643e-07	ENSCAFG00000025384, ENSCAFG00000005871, ENSCAFG00000006638, ENSCAFG00000003411, ENSCAFG00000012332, ENSCAFG00000012136, ENSCAFG00000014105, ENSCAFG00000016467, ENSCAFG00000000939, ENSCAFG00000002661, ENSCAFG00000000732, ENSCAFG00000016469, ENSCAFG00000002191, ENSCAFG00000018395, ENSCAFG00000010621, ENSCAFG00000002354, ENSCAFG00000010615, ENSCAFG00000016089, ENSCAFG00000014085, ENSCAFG00000020017,…	2624	563	9610	1.35	0.00043
356	GOTERM_BP_ALL	GO:0019538~protein metabolic process	900	23.4864	2.17896e-07	ENSCAFG00000015321, ENSCAFG00000006638, ENSCAFG00000006049, ENSCAFG00000005187, ENSCAFG00000005188, ENSCAFG00000000001, ENSCAFG00000032081, ENSCAFG00000005970, ENSCAFG00000005386, ENSCAFG00000016467, ENSCAFG00000015642, ENSCAFG00000006051, ENSCAFG00000014202, ENSCAFG00000032695, ENSCAFG00000006052, ENSCAFG00000009802, ENSCAFG00000014597, ENSCAFG00000015855, ENSCAFG00000003839, ENSCAFG00000012488,…	2993	3006	11337	1.13	0.00044
357	GOTERM_BP_ALL	GO:0051272~positive regulation of cellular component movement	115	3.00104	2.24845e-07	ENSCAFG00000029394, ENSCAFG00000019422, ENSCAFG00000008755, ENSCAFG00000008612, ENSCAFG00000006638, ENSCAFG00000014076, ENSCAFG00000013735, ENSCAFG00000007424, ENSCAFG00000005970, ENSCAFG00000014923, ENSCAFG00000023687, ENSCAFG00000019735, ENSCAFG00000018171, ENSCAFG00000018170, ENSCAFG00000032693, ENSCAFG00000016363, ENSCAFG00000032695, ENSCAFG00000019329, ENSCAFG00000014597, ENSCAFG00000015919,…	2993	284	11337	1.53	0.00046
358	GOTERM_BP_ALL	GO:0002521~leukocyte differentiation	128	3.34029	2.26484e-07	ENSCAFG00000019298, ENSCAFG00000008755, ENSCAFG00000014454, ENSCAFG00000018590, ENSCAFG00000025192, ENSCAFG00000019526, ENSCAFG00000004143, ENSCAFG00000028848, ENSCAFG00000031409, ENSCAFG00000000075, ENSCAFG00000018752, ENSCAFG00000019938, ENSCAFG00000017565, ENSCAFG00000009255, ENSCAFG00000018401, ENSCAFG00000010473, ENSCAFG00000006052, ENSCAFG00000002171, ENSCAFG00000005862, ENSCAFG00000008959,…	2993	324	11337	1.5	0.00046
359	GOTERM_BP_ALL	GO:0031349~positive regulation of defense response	78	2.03549	2.29684e-07	ENSCAFG00000009887, ENSCAFG00000005873, ENSCAFG00000018349, ENSCAFG00000018590, ENSCAFG00000023498, ENSCAFG00000016076, ENSCAFG00000008302, ENSCAFG00000004675, ENSCAFG00000010438, ENSCAFG00000016172, ENSCAFG00000007034, ENSCAFG00000002142, ENSCAFG00000018075, ENSCAFG00000000075, ENSCAFG00000003518, ENSCAFG00000009255, ENSCAFG00000010281, ENSCAFG00000018171, ENSCAFG00000011751, ENSCAFG00000008351,…	2993	174	11337	1.7	0.00047
360	GOTERM_BP_FAT	GO:2000147~positive regulation of cell motility	113	2.94885	2.3038e-07	ENSCAFG00000029394, ENSCAFG00000019422, ENSCAFG00000008755, ENSCAFG00000008612, ENSCAFG00000006638, ENSCAFG00000014076, ENSCAFG00000013735, ENSCAFG00000007424, ENSCAFG00000005970, ENSCAFG00000014923, ENSCAFG00000023687, ENSCAFG00000019735, ENSCAFG00000018171, ENSCAFG00000018170, ENSCAFG00000032693, ENSCAFG00000032695, ENSCAFG00000019329, ENSCAFG00000014597, ENSCAFG00000015919, ENSCAFG00000003406,…	2945	277	11109	1.54	0.00047
361	GOTERM_BP_FAT	GO:0030335~positive regulation of cell migration	111	2.89666	2.33569e-07	ENSCAFG00000029394, ENSCAFG00000019422, ENSCAFG00000008755, ENSCAFG00000008612, ENSCAFG00000006638, ENSCAFG00000014076, ENSCAFG00000013735, ENSCAFG00000007424, ENSCAFG00000014923, ENSCAFG00000005970, ENSCAFG00000023687, ENSCAFG00000019735, ENSCAFG00000018171, ENSCAFG00000018170, ENSCAFG00000032693, ENSCAFG00000032695, ENSCAFG00000019329, ENSCAFG00000014597, ENSCAFG00000015919, ENSCAFG00000003406,…	2945	271	11109	1.55	0.00047
362	GOTERM_CC_ALL	GO:0044444~cytoplasmic part	1242	32.4113	2.94823e-07	ENSCAFG00000008449, ENSCAFG00000018386, ENSCAFG00000031588, ENSCAFG00000015321, ENSCAFG00000006047, ENSCAFG00000003829, ENSCAFG00000006049, ENSCAFG00000000738, ENSCAFG00000029771, ENSCAFG00000000001, ENSCAFG00000025580, ENSCAFG00000005386, ENSCAFG00000000936, ENSCAFG00000016467, ENSCAFG00000006433, ENSCAFG00000000732, ENSCAFG00000016464, ENSCAFG00000018583, ENSCAFG00000006438, ENSCAFG00000032693,…	3280	4372	12767	1.11	0.00048
363	GOTERM_BP_FAT	GO:0045786~negative regulation of cell cycle	102	2.6618	2.38795e-07	ENSCAFG00000025384, ENSCAFG00000014454, ENSCAFG00000003411, ENSCAFG00000029474, ENSCAFG00000007837, ENSCAFG00000019938, ENSCAFG00000016467, ENSCAFG00000003623, ENSCAFG00000002233, ENSCAFG00000032695, ENSCAFG00000031691, ENSCAFG00000000387, ENSCAFG00000015521, ENSCAFG00000017831, ENSCAFG00000012405, ENSCAFG00000014906, ENSCAFG00000004436, ENSCAFG00000000280, ENSCAFG00000012904, ENSCAFG00000002659,…	2945	244	11109	1.58	0.00049
364	GOTERM_BP_ALL	GO:0040011~locomotion	330	8.61169	2.42935e-07	ENSCAFG00000029394, ENSCAFG00000025384, ENSCAFG00000002364, ENSCAFG00000019422, ENSCAFG00000008755, ENSCAFG00000016863, ENSCAFG00000018590, ENSCAFG00000006638, ENSCAFG00000016076, ENSCAFG00000019526, ENSCAFG00000005187, ENSCAFG00000014076, ENSCAFG00000013735, ENSCAFG00000008894, ENSCAFG00000014079, ENSCAFG00000005970, ENSCAFG00000019735, ENSCAFG00000016867, ENSCAFG00000014201, ENSCAFG00000013320,…	2993	987	11337	1.27	0.00049
365	GOTERM_BP_ALL	GO:0043068~positive regulation of programmed cell death	123	3.20981	2.47797e-07	ENSCAFG00000025384, ENSCAFG00000014454, ENSCAFG00000014076, ENSCAFG00000002464, ENSCAFG00000029474, ENSCAFG00000024645, ENSCAFG00000019938, ENSCAFG00000003623, ENSCAFG00000006100, ENSCAFG00000019397, ENSCAFG00000018171, ENSCAFG00000029387, ENSCAFG00000006052, ENSCAFG00000003821, ENSCAFG00000009802, ENSCAFG00000003404, ENSCAFG00000008959, ENSCAFG00000010686, ENSCAFG00000031691, ENSCAFG00000000387,…	2993	309	11337	1.51	0.0005
366	GOTERM_BP_FAT	GO:0033554~cellular response to stress	367	9.57724	2.57337e-07	ENSCAFG00000029394, ENSCAFG00000025384, ENSCAFG00000008755, ENSCAFG00000016863, ENSCAFG00000006638, ENSCAFG00000003411, ENSCAFG00000006049, ENSCAFG00000008894, ENSCAFG00000012332, ENSCAFG00000032081, ENSCAFG00000010838, ENSCAFG00000009450, ENSCAFG00000014201, ENSCAFG00000003518, ENSCAFG00000013320, ENSCAFG00000014105, ENSCAFG00000019938, ENSCAFG00000000939, ENSCAFG00000000938, ENSCAFG00000015642,…	2945	1110	11109	1.25	0.00052
367	GOTERM_BP_ALL	GO:0033993~response to lipid	139	3.62735	2.62602e-07	ENSCAFG00000017621, ENSCAFG00000019422, ENSCAFG00000008755, ENSCAFG00000001132, ENSCAFG00000006638, ENSCAFG00000014076, ENSCAFG00000013476, ENSCAFG00000028848, ENSCAFG00000014201, ENSCAFG00000000075, ENSCAFG00000019938, ENSCAFG00000003518, ENSCAFG00000018171, ENSCAFG00000016083, ENSCAFG00000010281, ENSCAFG00000011751, ENSCAFG00000018583, ENSCAFG00000010285, ENSCAFG00000017351, ENSCAFG00000019328,…	2993	359	11337	1.47	0.00053
368	GOTERM_BP_ALL	GO:0008285~negative regulation of cell proliferation	145	3.78392	2.71105e-07	ENSCAFG00000005048, ENSCAFG00000025384, ENSCAFG00000019422, ENSCAFG00000014454, ENSCAFG00000016863, ENSCAFG00000006638, ENSCAFG00000011236, ENSCAFG00000004143, ENSCAFG00000017820, ENSCAFG00000023687, ENSCAFG00000009450, ENSCAFG00000006383, ENSCAFG00000014105, ENSCAFG00000007105, ENSCAFG00000016469, ENSCAFG00000032693, ENSCAFG00000006051, ENSCAFG00000032695, ENSCAFG00000003404, ENSCAFG00000006065,…	2993	378	11337	1.45	0.00055
369	GOTERM_BP_FAT	GO:1901700~response to oxygen-containing compound	239	6.23695	2.733e-07	ENSCAFG00000010421, ENSCAFG00000019422, ENSCAFG00000002364, ENSCAFG00000008755, ENSCAFG00000006638, ENSCAFG00000003411, ENSCAFG00000013121, ENSCAFG00000014076, ENSCAFG00000000001, ENSCAFG00000008894, ENSCAFG00000014201, ENSCAFG00000014105, ENSCAFG00000019938, ENSCAFG00000003518, ENSCAFG00000018171, ENSCAFG00000016083, ENSCAFG00000018583, ENSCAFG00000008351, ENSCAFG00000019328, ENSCAFG00000019329,…	2945	680	11109	1.33	0.00056
370	GOTERM_BP_FAT	GO:0031349~positive regulation of defense response	78	2.03549	2.74293e-07	ENSCAFG00000009887, ENSCAFG00000005873, ENSCAFG00000018349, ENSCAFG00000018590, ENSCAFG00000023498, ENSCAFG00000016076, ENSCAFG00000008302, ENSCAFG00000004675, ENSCAFG00000010438, ENSCAFG00000016172, ENSCAFG00000007034, ENSCAFG00000002142, ENSCAFG00000018075, ENSCAFG00000000075, ENSCAFG00000003518, ENSCAFG00000009255, ENSCAFG00000010281, ENSCAFG00000018171, ENSCAFG00000011751, ENSCAFG00000008351,…	2945	174	11109	1.69	0.00056
371	GOTERM_BP_ALL	GO:0050789~regulation of biological process	1926	50.261	2.77139e-07	ENSCAFG00000018590, ENSCAFG00000018591, ENSCAFG00000006638, ENSCAFG00000031585, ENSCAFG00000005187, ENSCAFG00000000737, ENSCAFG00000005188, ENSCAFG00000032081, ENSCAFG00000005970, ENSCAFG00000000732, ENSCAFG00000018583, ENSCAFG00000032693, ENSCAFG00000032695, ENSCAFG00000006248, ENSCAFG00000009802, ENSCAFG00000006240, ENSCAFG00000009810, ENSCAFG00000009818, ENSCAFG00000018575, ENSCAFG00000023501,…	2993	6860	11337	1.06	0.00056
372	GOTERM_BP_FAT	GO:0051272~positive regulation of cellular component movement	115	3.00104	2.81343e-07	ENSCAFG00000029394, ENSCAFG00000019422, ENSCAFG00000008755, ENSCAFG00000008612, ENSCAFG00000006638, ENSCAFG00000014076, ENSCAFG00000013735, ENSCAFG00000007424, ENSCAFG00000005970, ENSCAFG00000014923, ENSCAFG00000023687, ENSCAFG00000019735, ENSCAFG00000018171, ENSCAFG00000018170, ENSCAFG00000032693, ENSCAFG00000016363, ENSCAFG00000032695, ENSCAFG00000019329, ENSCAFG00000014597, ENSCAFG00000015919,…	2945	284	11109	1.53	0.00057
373	GOTERM_BP_ALL	GO:0045937~positive regulation of phosphate metabolic process	223	5.81942	2.84719e-07	ENSCAFG00000019422, ENSCAFG00000008755, ENSCAFG00000003411, ENSCAFG00000006049, ENSCAFG00000008962, ENSCAFG00000008894, ENSCAFG00000005970, ENSCAFG00000019938, ENSCAFG00000003518, ENSCAFG00000018171, ENSCAFG00000018170, ENSCAFG00000029387, ENSCAFG00000006051, ENSCAFG00000032695, ENSCAFG00000006052, ENSCAFG00000019328, ENSCAFG00000019329, ENSCAFG00000003404, ENSCAFG00000002171, ENSCAFG00000008959,…	2993	630	11337	1.34	0.00058
374	GOTERM_BP_ALL	GO:0010562~positive regulation of phosphorus metabolic process	223	5.81942	2.84719e-07	ENSCAFG00000019422, ENSCAFG00000008755, ENSCAFG00000003411, ENSCAFG00000006049, ENSCAFG00000008962, ENSCAFG00000008894, ENSCAFG00000005970, ENSCAFG00000019938, ENSCAFG00000003518, ENSCAFG00000018171, ENSCAFG00000018170, ENSCAFG00000029387, ENSCAFG00000006051, ENSCAFG00000032695, ENSCAFG00000006052, ENSCAFG00000019328, ENSCAFG00000019329, ENSCAFG00000003404, ENSCAFG00000002171, ENSCAFG00000008959,…	2993	630	11337	1.34	0.00058
375	GOTERM_BP_FAT	GO:0002521~leukocyte differentiation	128	3.34029	2.87533e-07	ENSCAFG00000019298, ENSCAFG00000008755, ENSCAFG00000014454, ENSCAFG00000018590, ENSCAFG00000025192, ENSCAFG00000019526, ENSCAFG00000004143, ENSCAFG00000028848, ENSCAFG00000031409, ENSCAFG00000000075, ENSCAFG00000018752, ENSCAFG00000019938, ENSCAFG00000017565, ENSCAFG00000009255, ENSCAFG00000018401, ENSCAFG00000010473, ENSCAFG00000006052, ENSCAFG00000002171, ENSCAFG00000005862, ENSCAFG00000008959,…	2945	324	11109	1.49	0.00058
376	GOTERM_CC_FAT	GO:0000776~kinetochore	45	1.17432	3.70894e-07	ENSCAFG00000012352, ENSCAFG00000005810, ENSCAFG00000019298, ENSCAFG00000005871, ENSCAFG00000017312, ENSCAFG00000016039, ENSCAFG00000005302, ENSCAFG00000000417, ENSCAFG00000029836, ENSCAFG00000007717, ENSCAFG00000008877, ENSCAFG00000015888, ENSCAFG00000012026, ENSCAFG00000008618, ENSCAFG00000007837, ENSCAFG00000012136, ENSCAFG00000007184, ENSCAFG00000013717, ENSCAFG00000006593, ENSCAFG00000007062,…	2624	82	9610	2.01	0.0006
377	GOTERM_CC_ALL	GO:0032991~macromolecular complex	993	25.9134	3.73429e-07	ENSCAFG00000015321, ENSCAFG00000006638, ENSCAFG00000006049, ENSCAFG00000005188, ENSCAFG00000032081, ENSCAFG00000000008, ENSCAFG00000005970, ENSCAFG00000005386, ENSCAFG00000014201, ENSCAFG00000015640, ENSCAFG00000016467, ENSCAFG00000000939, ENSCAFG00000000732, ENSCAFG00000000938, ENSCAFG00000018583, ENSCAFG00000016469, ENSCAFG00000006438, ENSCAFG00000004955, ENSCAFG00000006052, ENSCAFG00000018395,…	3280	3436	12767	1.12	0.0006
378	GOTERM_BP_ALL	GO:0023051~regulation of signaling	576	15.0313	3.01216e-07	ENSCAFG00000005048, ENSCAFG00000012331, ENSCAFG00000018590, ENSCAFG00000006638, ENSCAFG00000005042, ENSCAFG00000000737, ENSCAFG00000000001, ENSCAFG00000005970, ENSCAFG00000014105, ENSCAFG00000015642, ENSCAFG00000006100, ENSCAFG00000008351, ENSCAFG00000006051, ENSCAFG00000032695, ENSCAFG00000006052, ENSCAFG00000012130, ENSCAFG00000003821, ENSCAFG00000009802, ENSCAFG00000000405, ENSCAFG00000014597,…	2993	1845	11337	1.18	0.00061
379	GOTERM_CC_FAT	GO:0005694~chromosome	222	5.79332	3.83848e-07	ENSCAFG00000025384, ENSCAFG00000005871, ENSCAFG00000006638, ENSCAFG00000003411, ENSCAFG00000008962, ENSCAFG00000012332, ENSCAFG00000012136, ENSCAFG00000014105, ENSCAFG00000016467, ENSCAFG00000002661, ENSCAFG00000000939, ENSCAFG00000000732, ENSCAFG00000016083, ENSCAFG00000016469, ENSCAFG00000002191, ENSCAFG00000018395, ENSCAFG00000010621, ENSCAFG00000002354, ENSCAFG00000010615, ENSCAFG00000016089,…	2624	610	9610	1.33	0.00062
380	GOTERM_BP_FAT	GO:0043068~positive regulation of programmed cell death	123	3.20981	3.1268e-07	ENSCAFG00000025384, ENSCAFG00000014454, ENSCAFG00000014076, ENSCAFG00000002464, ENSCAFG00000029474, ENSCAFG00000024645, ENSCAFG00000019938, ENSCAFG00000003623, ENSCAFG00000006100, ENSCAFG00000019397, ENSCAFG00000018171, ENSCAFG00000029387, ENSCAFG00000006052, ENSCAFG00000003821, ENSCAFG00000009802, ENSCAFG00000003404, ENSCAFG00000008959, ENSCAFG00000010686, ENSCAFG00000031691, ENSCAFG00000000387,…	2945	309	11109	1.5	0.00064
381	GOTERM_BP_ALL	GO:0002250~adaptive immune response	71	1.85282	3.13724e-07	ENSCAFG00000004911, ENSCAFG00000005873, ENSCAFG00000012621, ENSCAFG00000008401, ENSCAFG00000008302, ENSCAFG00000014076, ENSCAFG00000013633, ENSCAFG00000007424, ENSCAFG00000016172, ENSCAFG00000002142, ENSCAFG00000015949, ENSCAFG00000011144, ENSCAFG00000000075, ENSCAFG00000018752, ENSCAFG00000017565, ENSCAFG00000005627, ENSCAFG00000030180, ENSCAFG00000011755, ENSCAFG00000009994, ENSCAFG00000002171,…	2993	155	11337	1.74	0.00064
382	GOTERM_BP_ALL	GO:0045089~positive regulation of innate immune response	57	1.48747	3.25997e-07	ENSCAFG00000005873, ENSCAFG00000018590, ENSCAFG00000023498, ENSCAFG00000010438, ENSCAFG00000016172, ENSCAFG00000007034, ENSCAFG00000018075, ENSCAFG00000003518, ENSCAFG00000009255, ENSCAFG00000010281, ENSCAFG00000011751, ENSCAFG00000008351, ENSCAFG00000010188, ENSCAFG00000003404, ENSCAFG00000024010, ENSCAFG00000008959, ENSCAFG00000009003, ENSCAFG00000003839, ENSCAFG00000013763, ENSCAFG00000007027,…	2993	116	11337	1.86	0.00066
383	GOTERM_BP_FAT	GO:0033993~response to lipid	139	3.62735	3.36974e-07	ENSCAFG00000017621, ENSCAFG00000019422, ENSCAFG00000008755, ENSCAFG00000001132, ENSCAFG00000006638, ENSCAFG00000014076, ENSCAFG00000013476, ENSCAFG00000028848, ENSCAFG00000014201, ENSCAFG00000000075, ENSCAFG00000019938, ENSCAFG00000003518, ENSCAFG00000018171, ENSCAFG00000016083, ENSCAFG00000010281, ENSCAFG00000011751, ENSCAFG00000018583, ENSCAFG00000010285, ENSCAFG00000017351, ENSCAFG00000019328,…	2945	359	11109	1.46	0.00069
384	GOTERM_BP_FAT	GO:0008285~negative regulation of cell proliferation	145	3.78392	3.49964e-07	ENSCAFG00000005048, ENSCAFG00000025384, ENSCAFG00000019422, ENSCAFG00000014454, ENSCAFG00000016863, ENSCAFG00000006638, ENSCAFG00000011236, ENSCAFG00000004143, ENSCAFG00000017820, ENSCAFG00000023687, ENSCAFG00000009450, ENSCAFG00000006383, ENSCAFG00000014105, ENSCAFG00000007105, ENSCAFG00000016469, ENSCAFG00000032693, ENSCAFG00000006051, ENSCAFG00000032695, ENSCAFG00000003404, ENSCAFG00000006065,…	2945	378	11109	1.45	0.00071
385	GOTERM_BP_FAT	GO:0040011~locomotion	330	8.61169	3.58011e-07	ENSCAFG00000029394, ENSCAFG00000025384, ENSCAFG00000002364, ENSCAFG00000019422, ENSCAFG00000008755, ENSCAFG00000016863, ENSCAFG00000018590, ENSCAFG00000006638, ENSCAFG00000016076, ENSCAFG00000019526, ENSCAFG00000005187, ENSCAFG00000014076, ENSCAFG00000013735, ENSCAFG00000008894, ENSCAFG00000014079, ENSCAFG00000005970, ENSCAFG00000019735, ENSCAFG00000016867, ENSCAFG00000014201, ENSCAFG00000013320,…	2945	987	11109	1.26	0.00073
386	GOTERM_BP_FAT	GO:0002250~adaptive immune response	71	1.85282	3.70427e-07	ENSCAFG00000004911, ENSCAFG00000005873, ENSCAFG00000012621, ENSCAFG00000008401, ENSCAFG00000008302, ENSCAFG00000014076, ENSCAFG00000013633, ENSCAFG00000007424, ENSCAFG00000016172, ENSCAFG00000002142, ENSCAFG00000015949, ENSCAFG00000011144, ENSCAFG00000000075, ENSCAFG00000018752, ENSCAFG00000017565, ENSCAFG00000005627, ENSCAFG00000030180, ENSCAFG00000011755, ENSCAFG00000009994, ENSCAFG00000002171,…	2945	155	11109	1.73	0.00075
387	GOTERM_BP_ALL	GO:0008152~metabolic process	1870	48.7996	3.70687e-07	ENSCAFG00000018590, ENSCAFG00000006638, ENSCAFG00000031585, ENSCAFG00000005187, ENSCAFG00000005188, ENSCAFG00000032081, ENSCAFG00000005970, ENSCAFG00000005194, ENSCAFG00000000732, ENSCAFG00000018583, ENSCAFG00000032695, ENSCAFG00000009802, ENSCAFG00000015855, ENSCAFG00000012285, ENSCAFG00000009818, ENSCAFG00000018574, ENSCAFG00000018572, ENSCAFG00000023501, ENSCAFG00000006236, ENSCAFG00000009304,…	2993	6648	11337	1.07	0.00075
388	KEGG_PATHWAY	cfa05150:Staphylococcus aureus infection	27	0.704593	5.74263e-07	ENSCAFG00000000686, ENSCAFG00000016881, ENSCAFG00000032344, ENSCAFG00000014639, ENSCAFG00000018625, ENSCAFG00000031290, ENSCAFG00000031460, ENSCAFG00000032102, ENSCAFG00000014220, ENSCAFG00000000814, ENSCAFG00000013035, ENSCAFG00000000812, ENSCAFG00000000819, ENSCAFG00000015180, ENSCAFG00000011039, ENSCAFG00000025436, ENSCAFG00000028817, ENSCAFG00000014346, ENSCAFG00000013015, ENSCAFG00000004175,…	1647	39	5859	2.46	0.00076
389	GOTERM_BP_FAT	GO:0045089~positive regulation of innate immune response	57	1.48747	3.76747e-07	ENSCAFG00000005873, ENSCAFG00000018590, ENSCAFG00000023498, ENSCAFG00000010438, ENSCAFG00000016172, ENSCAFG00000007034, ENSCAFG00000018075, ENSCAFG00000003518, ENSCAFG00000009255, ENSCAFG00000010281, ENSCAFG00000011751, ENSCAFG00000008351, ENSCAFG00000010188, ENSCAFG00000003404, ENSCAFG00000024010, ENSCAFG00000008959, ENSCAFG00000009003, ENSCAFG00000003839, ENSCAFG00000013763, ENSCAFG00000007027,…	2945	116	11109	1.85	0.00077
390	GOTERM_BP_FAT	GO:0010562~positive regulation of phosphorus metabolic process	223	5.81942	3.924e-07	ENSCAFG00000019422, ENSCAFG00000008755, ENSCAFG00000003411, ENSCAFG00000006049, ENSCAFG00000008962, ENSCAFG00000008894, ENSCAFG00000005970, ENSCAFG00000019938, ENSCAFG00000003518, ENSCAFG00000018171, ENSCAFG00000018170, ENSCAFG00000029387, ENSCAFG00000006051, ENSCAFG00000032695, ENSCAFG00000006052, ENSCAFG00000019328, ENSCAFG00000019329, ENSCAFG00000003404, ENSCAFG00000002171, ENSCAFG00000008959,…	2945	630	11109	1.34	0.0008
391	GOTERM_BP_FAT	GO:0045937~positive regulation of phosphate metabolic process	223	5.81942	3.924e-07	ENSCAFG00000019422, ENSCAFG00000008755, ENSCAFG00000003411, ENSCAFG00000006049, ENSCAFG00000008962, ENSCAFG00000008894, ENSCAFG00000005970, ENSCAFG00000019938, ENSCAFG00000003518, ENSCAFG00000018171, ENSCAFG00000018170, ENSCAFG00000029387, ENSCAFG00000006051, ENSCAFG00000032695, ENSCAFG00000006052, ENSCAFG00000019328, ENSCAFG00000019329, ENSCAFG00000003404, ENSCAFG00000002171, ENSCAFG00000008959,…	2945	630	11109	1.34	0.0008
392	GOTERM_BP_ALL	GO:0018193~peptidyl-amino acid modification	218	5.68894	4.06882e-07	ENSCAFG00000019422, ENSCAFG00000008755, ENSCAFG00000006638, ENSCAFG00000003411, ENSCAFG00000019429, ENSCAFG00000013735, ENSCAFG00000014105, ENSCAFG00000019938, ENSCAFG00000013320, ENSCAFG00000018171, ENSCAFG00000018170, ENSCAFG00000003219, ENSCAFG00000006052, ENSCAFG00000032695, ENSCAFG00000019329, ENSCAFG00000003404, ENSCAFG00000002171, ENSCAFG00000003406, ENSCAFG00000008959, ENSCAFG00000002354,…	2993	616	11337	1.34	0.00083
393	KEGG_PATHWAY	cfa04064:NF-kappa B signaling pathway	42	1.09603	6.35141e-07	ENSCAFG00000002147, ENSCAFG00000014454, ENSCAFG00000013774, ENSCAFG00000017669, ENSCAFG00000017333, ENSCAFG00000015197, ENSCAFG00000018627, ENSCAFG00000005169, ENSCAFG00000004597, ENSCAFG00000004675, ENSCAFG00000019541, ENSCAFG00000007034, ENSCAFG00000020004, ENSCAFG00000018075, ENSCAFG00000031460, ENSCAFG00000003518, ENSCAFG00000000075, ENSCAFG00000009512, ENSCAFG00000016284, ENSCAFG00000018946,…	1647	74	5859	2.02	0.00084
394	GOTERM_BP_ALL	GO:0040017~positive regulation of locomotion	115	3.00104	4.26082e-07	ENSCAFG00000029394, ENSCAFG00000019422, ENSCAFG00000008755, ENSCAFG00000008612, ENSCAFG00000006638, ENSCAFG00000014076, ENSCAFG00000013735, ENSCAFG00000007424, ENSCAFG00000005970, ENSCAFG00000014923, ENSCAFG00000023687, ENSCAFG00000019735, ENSCAFG00000018171, ENSCAFG00000018170, ENSCAFG00000032693, ENSCAFG00000032695, ENSCAFG00000019329, ENSCAFG00000014597, ENSCAFG00000015919, ENSCAFG00000003406,…	2993	287	11337	1.52	0.00087
395	GOTERM_BP_ALL	GO:0001934~positive regulation of protein phosphorylation	194	5.06263	4.44977e-07	ENSCAFG00000019422, ENSCAFG00000008755, ENSCAFG00000003411, ENSCAFG00000008894, ENSCAFG00000005970, ENSCAFG00000019938, ENSCAFG00000003518, ENSCAFG00000018171, ENSCAFG00000018170, ENSCAFG00000006051, ENSCAFG00000019328, ENSCAFG00000006052, ENSCAFG00000032695, ENSCAFG00000019329, ENSCAFG00000003404, ENSCAFG00000002171, ENSCAFG00000008959, ENSCAFG00000003402, ENSCAFG00000008760, ENSCAFG00000030033,…	2993	538	11337	1.37	0.00091
396	GOTERM_BP_ALL	GO:0042113~B cell activation	66	1.72234	4.51851e-07	ENSCAFG00000004911, ENSCAFG00000014454, ENSCAFG00000012439, ENSCAFG00000010676, ENSCAFG00000008302, ENSCAFG00000007424, ENSCAFG00000007034, ENSCAFG00000011144, ENSCAFG00000019938, ENSCAFG00000003518, ENSCAFG00000018752, ENSCAFG00000011751, ENSCAFG00000009994, ENSCAFG00000002171, ENSCAFG00000014951, ENSCAFG00000005862, ENSCAFG00000014463, ENSCAFG00000008670, ENSCAFG00000009498, ENSCAFG00000015712,…	2993	142	11337	1.76	0.00092
397	GOTERM_BP_ALL	GO:0043065~positive regulation of apoptotic process	121	3.15762	4.72869e-07	ENSCAFG00000025384, ENSCAFG00000014454, ENSCAFG00000014076, ENSCAFG00000002464, ENSCAFG00000029474, ENSCAFG00000024645, ENSCAFG00000019938, ENSCAFG00000003623, ENSCAFG00000006100, ENSCAFG00000019397, ENSCAFG00000018171, ENSCAFG00000029387, ENSCAFG00000006052, ENSCAFG00000003821, ENSCAFG00000009802, ENSCAFG00000003404, ENSCAFG00000008959, ENSCAFG00000010686, ENSCAFG00000031691, ENSCAFG00000000387,…	2993	306	11337	1.5	0.00096
398	GOTERM_BP_ALL	GO:0098813~nuclear chromosome segregation	74	1.93111	4.74896e-07	ENSCAFG00000014454, ENSCAFG00000011140, ENSCAFG00000010836, ENSCAFG00000004104, ENSCAFG00000011236, ENSCAFG00000005204, ENSCAFG00000010838, ENSCAFG00000008618, ENSCAFG00000020225, ENSCAFG00000012136, ENSCAFG00000016467, ENSCAFG00000002661, ENSCAFG00000000669, ENSCAFG00000016083, ENSCAFG00000009538, ENSCAFG00000013980, ENSCAFG00000018395, ENSCAFG00000000387, ENSCAFG00000000987, ENSCAFG00000015521,…	2993	165	11337	1.7	0.00097
399	GOTERM_CC_ALL	GO:0005634~nucleus	1233	32.1764	6.02909e-07	ENSCAFG00000008449, ENSCAFG00000018386, ENSCAFG00000006638, ENSCAFG00000018591, ENSCAFG00000006049, ENSCAFG00000005188, ENSCAFG00000032081, ENSCAFG00000000008, ENSCAFG00000000936, ENSCAFG00000014201, ENSCAFG00000015640, ENSCAFG00000016467, ENSCAFG00000000939, ENSCAFG00000005194, ENSCAFG00000015642, ENSCAFG00000000732, ENSCAFG00000006438, ENSCAFG00000016469, ENSCAFG00000004955, ENSCAFG00000032693,…	3280	4351	12767	1.1	0.00098
400	GOTERM_BP_FAT	GO:0023051~regulation of signaling	576	15.0313	4.92959e-07	ENSCAFG00000005048, ENSCAFG00000012331, ENSCAFG00000018590, ENSCAFG00000006638, ENSCAFG00000005042, ENSCAFG00000000737, ENSCAFG00000000001, ENSCAFG00000005970, ENSCAFG00000014105, ENSCAFG00000015642, ENSCAFG00000006100, ENSCAFG00000008351, ENSCAFG00000006051, ENSCAFG00000032695, ENSCAFG00000006052, ENSCAFG00000012130, ENSCAFG00000003821, ENSCAFG00000009802, ENSCAFG00000000405, ENSCAFG00000014597,…	2945	1845	11109	1.18	0.001
401	GOTERM_BP_ALL	GO:0009967~positive regulation of signal transduction	298	7.77662	5.08553e-07	ENSCAFG00000005048, ENSCAFG00000025384, ENSCAFG00000019422, ENSCAFG00000008755, ENSCAFG00000025192, ENSCAFG00000003411, ENSCAFG00000014076, ENSCAFG00000008894, ENSCAFG00000005970, ENSCAFG00000003518, ENSCAFG00000014105, ENSCAFG00000019938, ENSCAFG00000013320, ENSCAFG00000018171, ENSCAFG00000018170, ENSCAFG00000003219, ENSCAFG00000008351, ENSCAFG00000002191, ENSCAFG00000005570, ENSCAFG00000006051,…	2993	885	11337	1.28	0.001
402	GOTERM_BP_ALL	GO:0050866~negative regulation of cell activation	51	1.3309	5.26475e-07	ENSCAFG00000019422, ENSCAFG00000014454, ENSCAFG00000012569, ENSCAFG00000013773, ENSCAFG00000010676, ENSCAFG00000016228, ENSCAFG00000007034, ENSCAFG00000017820, ENSCAFG00000009255, ENSCAFG00000016623, ENSCAFG00000006065, ENSCAFG00000014463, ENSCAFG00000005210, ENSCAFG00000015712, ENSCAFG00000008430, ENSCAFG00000008824, ENSCAFG00000018101, ENSCAFG00000000851, ENSCAFG00000009464, ENSCAFG00000013828,…	2993	101	11337	1.91	0.0011
403	GOTERM_BP_FAT	GO:0042113~B cell activation	66	1.72234	5.2879e-07	ENSCAFG00000004911, ENSCAFG00000014454, ENSCAFG00000012439, ENSCAFG00000010676, ENSCAFG00000008302, ENSCAFG00000007424, ENSCAFG00000007034, ENSCAFG00000011144, ENSCAFG00000019938, ENSCAFG00000003518, ENSCAFG00000018752, ENSCAFG00000011751, ENSCAFG00000009994, ENSCAFG00000002171, ENSCAFG00000014951, ENSCAFG00000005862, ENSCAFG00000014463, ENSCAFG00000008670, ENSCAFG00000009498, ENSCAFG00000015712,…	2945	142	11109	1.75	0.0011
404	GOTERM_BP_FAT	GO:0040017~positive regulation of locomotion	115	3.00104	5.30988e-07	ENSCAFG00000029394, ENSCAFG00000019422, ENSCAFG00000008755, ENSCAFG00000008612, ENSCAFG00000006638, ENSCAFG00000014076, ENSCAFG00000013735, ENSCAFG00000007424, ENSCAFG00000005970, ENSCAFG00000014923, ENSCAFG00000023687, ENSCAFG00000019735, ENSCAFG00000018171, ENSCAFG00000018170, ENSCAFG00000032693, ENSCAFG00000032695, ENSCAFG00000019329, ENSCAFG00000014597, ENSCAFG00000015919, ENSCAFG00000003406,…	2945	287	11109	1.51	0.0011
405	GOTERM_BP_FAT	GO:0018193~peptidyl-amino acid modification	218	5.68894	5.48242e-07	ENSCAFG00000019422, ENSCAFG00000008755, ENSCAFG00000006638, ENSCAFG00000003411, ENSCAFG00000019429, ENSCAFG00000013735, ENSCAFG00000014105, ENSCAFG00000019938, ENSCAFG00000013320, ENSCAFG00000018171, ENSCAFG00000018170, ENSCAFG00000003219, ENSCAFG00000006052, ENSCAFG00000032695, ENSCAFG00000019329, ENSCAFG00000003404, ENSCAFG00000002171, ENSCAFG00000003406, ENSCAFG00000008959, ENSCAFG00000002354,…	2945	616	11109	1.33	0.0011
406	GOTERM_BP_FAT	GO:0098813~nuclear chromosome segregation	74	1.93111	5.62047e-07	ENSCAFG00000014454, ENSCAFG00000011140, ENSCAFG00000010836, ENSCAFG00000004104, ENSCAFG00000011236, ENSCAFG00000005204, ENSCAFG00000010838, ENSCAFG00000008618, ENSCAFG00000020225, ENSCAFG00000012136, ENSCAFG00000016467, ENSCAFG00000002661, ENSCAFG00000000669, ENSCAFG00000016083, ENSCAFG00000009538, ENSCAFG00000013980, ENSCAFG00000018395, ENSCAFG00000000387, ENSCAFG00000000987, ENSCAFG00000015521,…	2945	165	11109	1.69	0.0011
407	GOTERM_BP_ALL	GO:0051251~positive regulation of lymphocyte activation	71	1.85282	5.69795e-07	ENSCAFG00000009887, ENSCAFG00000018349, ENSCAFG00000008302, ENSCAFG00000004675, ENSCAFG00000011144, ENSCAFG00000017820, ENSCAFG00000003518, ENSCAFG00000018752, ENSCAFG00000009255, ENSCAFG00000000230, ENSCAFG00000018171, ENSCAFG00000011751, ENSCAFG00000025002, ENSCAFG00000030180, ENSCAFG00000010090, ENSCAFG00000032693, ENSCAFG00000032695, ENSCAFG00000003404, ENSCAFG00000009994, ENSCAFG00000002171,…	2993	157	11337	1.71	0.0012
408	GOTERM_BP_FAT	GO:0001934~positive regulation of protein phosphorylation	194	5.06263	5.80531e-07	ENSCAFG00000019422, ENSCAFG00000008755, ENSCAFG00000003411, ENSCAFG00000008894, ENSCAFG00000005970, ENSCAFG00000019938, ENSCAFG00000003518, ENSCAFG00000018171, ENSCAFG00000018170, ENSCAFG00000006051, ENSCAFG00000019328, ENSCAFG00000006052, ENSCAFG00000032695, ENSCAFG00000019329, ENSCAFG00000003404, ENSCAFG00000002171, ENSCAFG00000008959, ENSCAFG00000003402, ENSCAFG00000008760, ENSCAFG00000030033,…	2945	538	11109	1.36	0.0012
409	GOTERM_BP_FAT	GO:0043065~positive regulation of apoptotic process	121	3.15762	5.92821e-07	ENSCAFG00000025384, ENSCAFG00000014454, ENSCAFG00000014076, ENSCAFG00000002464, ENSCAFG00000029474, ENSCAFG00000024645, ENSCAFG00000019938, ENSCAFG00000003623, ENSCAFG00000006100, ENSCAFG00000019397, ENSCAFG00000018171, ENSCAFG00000029387, ENSCAFG00000006052, ENSCAFG00000003821, ENSCAFG00000009802, ENSCAFG00000003404, ENSCAFG00000008959, ENSCAFG00000010686, ENSCAFG00000031691, ENSCAFG00000000387,…	2945	306	11109	1.49	0.0012
410	GOTERM_BP_ALL	GO:0010646~regulation of cell communication	568	14.8225	5.99522e-07	ENSCAFG00000005048, ENSCAFG00000012331, ENSCAFG00000018590, ENSCAFG00000006638, ENSCAFG00000005042, ENSCAFG00000000737, ENSCAFG00000000001, ENSCAFG00000005970, ENSCAFG00000014105, ENSCAFG00000015642, ENSCAFG00000006100, ENSCAFG00000008351, ENSCAFG00000006051, ENSCAFG00000032695, ENSCAFG00000006052, ENSCAFG00000012130, ENSCAFG00000003821, ENSCAFG00000009802, ENSCAFG00000000405, ENSCAFG00000014597,…	2993	1825	11337	1.18	0.0012
411	GOTERM_BP_FAT	GO:0050866~negative regulation of cell activation	51	1.3309	6.01428e-07	ENSCAFG00000019422, ENSCAFG00000014454, ENSCAFG00000012569, ENSCAFG00000013773, ENSCAFG00000010676, ENSCAFG00000016228, ENSCAFG00000007034, ENSCAFG00000017820, ENSCAFG00000009255, ENSCAFG00000016623, ENSCAFG00000006065, ENSCAFG00000014463, ENSCAFG00000005210, ENSCAFG00000015712, ENSCAFG00000008430, ENSCAFG00000008824, ENSCAFG00000018101, ENSCAFG00000000851, ENSCAFG00000009464, ENSCAFG00000013828,…	2945	101	11109	1.9	0.0012
412	GOTERM_BP_ALL	GO:0030098~lymphocyte differentiation	90	2.34864	6.27029e-07	ENSCAFG00000004911, ENSCAFG00000012621, ENSCAFG00000014454, ENSCAFG00000018590, ENSCAFG00000019526, ENSCAFG00000013633, ENSCAFG00000005204, ENSCAFG00000000990, ENSCAFG00000001998, ENSCAFG00000019938, ENSCAFG00000018752, ENSCAFG00000017565, ENSCAFG00000009255, ENSCAFG00000000230, ENSCAFG00000018401, ENSCAFG00000002171, ENSCAFG00000020389, ENSCAFG00000005862, ENSCAFG00000014463, ENSCAFG00000008959,…	2993	213	11337	1.6	0.0013
413	GOTERM_MF_ALL	GO:0017076~purine nucleotide binding	430	11.2213	7.744e-07	ENSCAFG00000006716, ENSCAFG00000006714, ENSCAFG00000006049, ENSCAFG00000000001, ENSCAFG00000005970, ENSCAFG00000012136, ENSCAFG00000015640, ENSCAFG00000005194, ENSCAFG00000000732, ENSCAFG00000000938, ENSCAFG00000018583, ENSCAFG00000014202, ENSCAFG00000006051, ENSCAFG00000023201, ENSCAFG00000001882, ENSCAFG00000018481, ENSCAFG00000000948, ENSCAFG00000020144, ENSCAFG00000016355, ENSCAFG00000009818,…	2747	1376	10658	1.21	0.0013
414	KEGG_PATHWAY	cfa05166:HTLV-I infection	97	2.53132	9.85739e-07	ENSCAFG00000006670, ENSCAFG00000030749, ENSCAFG00000007928, ENSCAFG00000002147, ENSCAFG00000014454, ENSCAFG00000013774, ENSCAFG00000014178, ENSCAFG00000005204, ENSCAFG00000013273, ENSCAFG00000019735, ENSCAFG00000012934, ENSCAFG00000016467, ENSCAFG00000002528, ENSCAFG00000000230, ENSCAFG00000009994, ENSCAFG00000015919, ENSCAFG00000000985, ENSCAFG00000005210, ENSCAFG00000008760, ENSCAFG00000001675,…	1647	224	5859	1.54	0.0013
415	GOTERM_BP_FAT	GO:0051251~positive regulation of lymphocyte activation	71	1.85282	6.70958e-07	ENSCAFG00000009887, ENSCAFG00000018349, ENSCAFG00000008302, ENSCAFG00000004675, ENSCAFG00000011144, ENSCAFG00000017820, ENSCAFG00000003518, ENSCAFG00000018752, ENSCAFG00000009255, ENSCAFG00000000230, ENSCAFG00000018171, ENSCAFG00000011751, ENSCAFG00000025002, ENSCAFG00000030180, ENSCAFG00000010090, ENSCAFG00000032693, ENSCAFG00000032695, ENSCAFG00000003404, ENSCAFG00000009994, ENSCAFG00000002171,…	2945	157	11109	1.71	0.0014
416	GOTERM_BP_ALL	GO:0048585~negative regulation of response to stimulus	293	7.64614	7.08427e-07	ENSCAFG00000010626, ENSCAFG00000008755, ENSCAFG00000016863, ENSCAFG00000012569, ENSCAFG00000012331, ENSCAFG00000025192, ENSCAFG00000006638, ENSCAFG00000003411, ENSCAFG00000010834, ENSCAFG00000000001, ENSCAFG00000003518, ENSCAFG00000019938, ENSCAFG00000013320, ENSCAFG00000018752, ENSCAFG00000006100, ENSCAFG00000015642, ENSCAFG00000018171, ENSCAFG00000003219, ENSCAFG00000032693, ENSCAFG00000012130,…	2993	871	11337	1.27	0.0014
417	GOTERM_CC_ALL	GO:0098857~membrane microdomain	61	1.59186	8.63518e-07	ENSCAFG00000005873, ENSCAFG00000008755, ENSCAFG00000017669, ENSCAFG00000016172, ENSCAFG00000007034, ENSCAFG00000005204, ENSCAFG00000023687, ENSCAFG00000000936, ENSCAFG00000005386, ENSCAFG00000028879, ENSCAFG00000001713, ENSCAFG00000002528, ENSCAFG00000006766, ENSCAFG00000018170, ENSCAFG00000008351, ENSCAFG00000007673, ENSCAFG00000003821, ENSCAFG00000003404, ENSCAFG00000024010, ENSCAFG00000006065,…	3280	133	12767	1.79	0.0014
418	GOTERM_CC_ALL	GO:0045121~membrane raft	61	1.59186	8.63518e-07	ENSCAFG00000005873, ENSCAFG00000008755, ENSCAFG00000017669, ENSCAFG00000016172, ENSCAFG00000007034, ENSCAFG00000005204, ENSCAFG00000023687, ENSCAFG00000000936, ENSCAFG00000005386, ENSCAFG00000028879, ENSCAFG00000001713, ENSCAFG00000002528, ENSCAFG00000006766, ENSCAFG00000018170, ENSCAFG00000008351, ENSCAFG00000007673, ENSCAFG00000003821, ENSCAFG00000003404, ENSCAFG00000024010, ENSCAFG00000006065,…	3280	133	12767	1.79	0.0014
419	UP_KEYWORDS	Cytoplasm	126	3.2881	1.02093e-06	ENSCAFG00000019298, ENSCAFG00000005302, ENSCAFG00000010084, ENSCAFG00000010834, ENSCAFG00000008894, ENSCAFG00000000567, ENSCAFG00000005309, ENSCAFG00000001426, ENSCAFG00000014860, ENSCAFG00000000732, ENSCAFG00000014655, ENSCAFG00000016083, ENSCAFG00000011754, ENSCAFG00000003187, ENSCAFG00000014463, ENSCAFG00000008959, ENSCAFG00000003402, ENSCAFG00000017143, ENSCAFG00000012206, ENSCAFG00000016162,…	3708	345	14981	1.48	0.0014
420	GOTERM_BP_FAT	GO:0009967~positive regulation of signal transduction	298	7.77662	7.29529e-07	ENSCAFG00000005048, ENSCAFG00000025384, ENSCAFG00000019422, ENSCAFG00000008755, ENSCAFG00000025192, ENSCAFG00000003411, ENSCAFG00000014076, ENSCAFG00000008894, ENSCAFG00000005970, ENSCAFG00000003518, ENSCAFG00000014105, ENSCAFG00000019938, ENSCAFG00000013320, ENSCAFG00000018171, ENSCAFG00000018170, ENSCAFG00000003219, ENSCAFG00000008351, ENSCAFG00000002191, ENSCAFG00000005570, ENSCAFG00000006051,…	2945	885	11109	1.27	0.0015
421	GOTERM_BP_FAT	GO:0030098~lymphocyte differentiation	90	2.34864	7.56851e-07	ENSCAFG00000004911, ENSCAFG00000012621, ENSCAFG00000014454, ENSCAFG00000018590, ENSCAFG00000019526, ENSCAFG00000013633, ENSCAFG00000005204, ENSCAFG00000000990, ENSCAFG00000001998, ENSCAFG00000019938, ENSCAFG00000018752, ENSCAFG00000017565, ENSCAFG00000009255, ENSCAFG00000000230, ENSCAFG00000018401, ENSCAFG00000002171, ENSCAFG00000020389, ENSCAFG00000005862, ENSCAFG00000014463, ENSCAFG00000008959,…	2945	213	11109	1.59	0.0015
422	GOTERM_MF_FAT	GO:0017076~purine nucleotide binding	430	11.2213	8.55131e-07	ENSCAFG00000006716, ENSCAFG00000006714, ENSCAFG00000006049, ENSCAFG00000000001, ENSCAFG00000005970, ENSCAFG00000012136, ENSCAFG00000015640, ENSCAFG00000005194, ENSCAFG00000000732, ENSCAFG00000000938, ENSCAFG00000018583, ENSCAFG00000014202, ENSCAFG00000006051, ENSCAFG00000023201, ENSCAFG00000001882, ENSCAFG00000018481, ENSCAFG00000000948, ENSCAFG00000020144, ENSCAFG00000016355, ENSCAFG00000009818,…	2712	1376	10510	1.21	0.0015
423	GOTERM_MF_ALL	GO:0032555~purine ribonucleotide binding	428	11.1691	1.01487e-06	ENSCAFG00000006716, ENSCAFG00000006714, ENSCAFG00000006049, ENSCAFG00000000001, ENSCAFG00000005970, ENSCAFG00000012136, ENSCAFG00000015640, ENSCAFG00000005194, ENSCAFG00000000732, ENSCAFG00000000938, ENSCAFG00000018583, ENSCAFG00000014202, ENSCAFG00000006051, ENSCAFG00000023201, ENSCAFG00000001882, ENSCAFG00000018481, ENSCAFG00000000948, ENSCAFG00000020144, ENSCAFG00000016355, ENSCAFG00000009818,…	2747	1372	10658	1.21	0.0018
424	GOTERM_BP_ALL	GO:0044237~cellular metabolic process	1732	45.1983	9.14522e-07	ENSCAFG00000018590, ENSCAFG00000006638, ENSCAFG00000031585, ENSCAFG00000005187, ENSCAFG00000005188, ENSCAFG00000032081, ENSCAFG00000005970, ENSCAFG00000005194, ENSCAFG00000000732, ENSCAFG00000018583, ENSCAFG00000032695, ENSCAFG00000009802, ENSCAFG00000015855, ENSCAFG00000012285, ENSCAFG00000009818, ENSCAFG00000018572, ENSCAFG00000023501, ENSCAFG00000009304, ENSCAFG00000005997, ENSCAFG00000006614,…	2993	6135	11337	1.07	0.0019
425	GOTERM_BP_ALL	GO:0045859~regulation of protein kinase activity	145	3.78392	9.40268e-07	ENSCAFG00000004844, ENSCAFG00000008755, ENSCAFG00000011140, ENSCAFG00000008612, ENSCAFG00000003411, ENSCAFG00000013735, ENSCAFG00000008894, ENSCAFG00000016172, ENSCAFG00000011233, ENSCAFG00000005970, ENSCAFG00000029474, ENSCAFG00000018687, ENSCAFG00000000760, ENSCAFG00000000075, ENSCAFG00000019938, ENSCAFG00000003518, ENSCAFG00000003219, ENSCAFG00000018170, ENSCAFG00000011755, ENSCAFG00000016970,…	2993	385	11337	1.43	0.0019
426	GOTERM_BP_ALL	GO:0036211~protein modification process	643	16.7797	9.57881e-07	ENSCAFG00000015321, ENSCAFG00000006638, ENSCAFG00000005042, ENSCAFG00000006049, ENSCAFG00000005188, ENSCAFG00000000001, ENSCAFG00000032081, ENSCAFG00000005970, ENSCAFG00000012136, ENSCAFG00000018687, ENSCAFG00000014105, ENSCAFG00000016467, ENSCAFG00000015642, ENSCAFG00000006100, ENSCAFG00000008351, ENSCAFG00000006051, ENSCAFG00000014202, ENSCAFG00000032695, ENSCAFG00000006052, ENSCAFG00000014597,…	2993	2098	11337	1.16	0.0019
427	GOTERM_BP_ALL	GO:0006464~cellular protein modification process	643	16.7797	9.57881e-07	ENSCAFG00000015321, ENSCAFG00000006638, ENSCAFG00000005042, ENSCAFG00000006049, ENSCAFG00000005188, ENSCAFG00000000001, ENSCAFG00000032081, ENSCAFG00000005970, ENSCAFG00000012136, ENSCAFG00000018687, ENSCAFG00000014105, ENSCAFG00000016467, ENSCAFG00000015642, ENSCAFG00000006100, ENSCAFG00000008351, ENSCAFG00000006051, ENSCAFG00000014202, ENSCAFG00000032695, ENSCAFG00000006052, ENSCAFG00000014597,…	2993	2098	11337	1.16	0.0019
428	GOTERM_MF_FAT	GO:0032555~purine ribonucleotide binding	428	11.1691	1.12949e-06	ENSCAFG00000006716, ENSCAFG00000006714, ENSCAFG00000006049, ENSCAFG00000000001, ENSCAFG00000005970, ENSCAFG00000012136, ENSCAFG00000015640, ENSCAFG00000005194, ENSCAFG00000000732, ENSCAFG00000000938, ENSCAFG00000018583, ENSCAFG00000014202, ENSCAFG00000006051, ENSCAFG00000023201, ENSCAFG00000001882, ENSCAFG00000018481, ENSCAFG00000000948, ENSCAFG00000020144, ENSCAFG00000016355, ENSCAFG00000009818,…	2712	1372	10510	1.21	0.0019
429	GOTERM_BP_ALL	GO:0007093~mitotic cell cycle checkpoint	41	1.06994	9.59857e-07	ENSCAFG00000025384, ENSCAFG00000011620, ENSCAFG00000017312, ENSCAFG00000014454, ENSCAFG00000017283, ENSCAFG00000003539, ENSCAFG00000008877, ENSCAFG00000020403, ENSCAFG00000006555, ENSCAFG00000007837, ENSCAFG00000013717, ENSCAFG00000001680, ENSCAFG00000003623, ENSCAFG00000007062, ENSCAFG00000016467, ENSCAFG00000009924, ENSCAFG00000004162, ENSCAFG00000009512, ENSCAFG00000005702, ENSCAFG00000019910,…	2993	76	11337	2.04	0.002
430	GOTERM_BP_ALL	GO:0050900~leukocyte migration	83	2.16597	9.80252e-07	ENSCAFG00000019422, ENSCAFG00000018349, ENSCAFG00000002147, ENSCAFG00000018590, ENSCAFG00000012439, ENSCAFG00000013773, ENSCAFG00000016076, ENSCAFG00000019526, ENSCAFG00000005187, ENSCAFG00000004675, ENSCAFG00000013735, ENSCAFG00000007424, ENSCAFG00000007034, ENSCAFG00000008409, ENSCAFG00000014175, ENSCAFG00000015137, ENSCAFG00000013368, ENSCAFG00000018171, ENSCAFG00000018583, ENSCAFG00000032693,…	2993	194	11337	1.62	0.002
431	GOTERM_BP_ALL	GO:1901701~cellular response to oxygen-containing compound	168	4.38413	9.88494e-07	ENSCAFG00000010421, ENSCAFG00000008755, ENSCAFG00000008612, ENSCAFG00000006638, ENSCAFG00000003196, ENSCAFG00000003411, ENSCAFG00000013121, ENSCAFG00000000001, ENSCAFG00000013476, ENSCAFG00000008894, ENSCAFG00000002804, ENSCAFG00000019938, ENSCAFG00000014105, ENSCAFG00000003518, ENSCAFG00000009255, ENSCAFG00000018171, ENSCAFG00000011751, ENSCAFG00000016083, ENSCAFG00000018583, ENSCAFG00000017163,…	2993	459	11337	1.39	0.002
432	GOTERM_BP_FAT	GO:0010646~regulation of cell communication	568	14.8225	9.98496e-07	ENSCAFG00000005048, ENSCAFG00000012331, ENSCAFG00000018590, ENSCAFG00000006638, ENSCAFG00000005042, ENSCAFG00000000737, ENSCAFG00000000001, ENSCAFG00000005970, ENSCAFG00000014105, ENSCAFG00000015642, ENSCAFG00000006100, ENSCAFG00000008351, ENSCAFG00000006051, ENSCAFG00000032695, ENSCAFG00000006052, ENSCAFG00000012130, ENSCAFG00000003821, ENSCAFG00000009802, ENSCAFG00000000405, ENSCAFG00000014597,…	2945	1825	11109	1.17	0.002
433	GOTERM_BP_ALL	GO:0051128~regulation of cellular component organization	481	12.5522	1.00179e-06	ENSCAFG00000018591, ENSCAFG00000006638, ENSCAFG00000005042, ENSCAFG00000000001, ENSCAFG00000005970, ENSCAFG00000012136, ENSCAFG00000000936, ENSCAFG00000014105, ENSCAFG00000016467, ENSCAFG00000015640, ENSCAFG00000000732, ENSCAFG00000003010, ENSCAFG00000006051, ENSCAFG00000016363, ENSCAFG00000003821, ENSCAFG00000009802, ENSCAFG00000014597, ENSCAFG00000007391, ENSCAFG00000023201, ENSCAFG00000009810,…	2993	1524	11337	1.2	0.002
434	GOTERM_BP_FAT	GO:0048585~negative regulation of response to stimulus	293	7.64614	1.00371e-06	ENSCAFG00000010626, ENSCAFG00000008755, ENSCAFG00000016863, ENSCAFG00000012569, ENSCAFG00000012331, ENSCAFG00000025192, ENSCAFG00000006638, ENSCAFG00000003411, ENSCAFG00000010834, ENSCAFG00000000001, ENSCAFG00000003518, ENSCAFG00000019938, ENSCAFG00000013320, ENSCAFG00000018752, ENSCAFG00000006100, ENSCAFG00000015642, ENSCAFG00000018171, ENSCAFG00000003219, ENSCAFG00000032693, ENSCAFG00000012130,…	2945	871	11109	1.27	0.002
435	GOTERM_MF_ALL	GO:0036094~small molecule binding	568	14.8225	1.15552e-06	ENSCAFG00000006716, ENSCAFG00000006714, ENSCAFG00000006049, ENSCAFG00000000001, ENSCAFG00000005877, ENSCAFG00000005970, ENSCAFG00000012136, ENSCAFG00000018493, ENSCAFG00000015640, ENSCAFG00000005194, ENSCAFG00000000938, ENSCAFG00000000732, ENSCAFG00000018583, ENSCAFG00000006051, ENSCAFG00000014202, ENSCAFG00000023201, ENSCAFG00000006504, ENSCAFG00000001882, ENSCAFG00000018481, ENSCAFG00000000948,…	2747	1880	10658	1.17	0.002
436	GOTERM_MF_ALL	GO:0001882~nucleoside binding	423	11.0386	1.17139e-06	ENSCAFG00000006716, ENSCAFG00000006714, ENSCAFG00000006049, ENSCAFG00000000001, ENSCAFG00000005970, ENSCAFG00000012136, ENSCAFG00000015640, ENSCAFG00000005194, ENSCAFG00000000732, ENSCAFG00000000938, ENSCAFG00000014202, ENSCAFG00000006051, ENSCAFG00000023201, ENSCAFG00000001882, ENSCAFG00000018481, ENSCAFG00000000948, ENSCAFG00000020144, ENSCAFG00000016355, ENSCAFG00000009818, ENSCAFG00000007191,…	2747	1356	10658	1.21	0.002
437	GOTERM_BP_ALL	GO:0002218~activation of innate immune response	44	1.14823	1.02608e-06	ENSCAFG00000005873, ENSCAFG00000000356, ENSCAFG00000007350, ENSCAFG00000023498, ENSCAFG00000000851, ENSCAFG00000011210, ENSCAFG00000010438, ENSCAFG00000016172, ENSCAFG00000007034, ENSCAFG00000016150, ENSCAFG00000018075, ENSCAFG00000003518, ENSCAFG00000009255, ENSCAFG00000010281, ENSCAFG00000007406, ENSCAFG00000015720, ENSCAFG00000011751, ENSCAFG00000005704, ENSCAFG00000008351, ENSCAFG00000018946,…	2993	84	11337	1.98	0.0021
438	GOTERM_BP_ALL	GO:0002695~negative regulation of leukocyte activation	47	1.22651	1.03755e-06	ENSCAFG00000019422, ENSCAFG00000014454, ENSCAFG00000012569, ENSCAFG00000013773, ENSCAFG00000010676, ENSCAFG00000000851, ENSCAFG00000009464, ENSCAFG00000013828, ENSCAFG00000007034, ENSCAFG00000003535, ENSCAFG00000017820, ENSCAFG00000011599, ENSCAFG00000010817, ENSCAFG00000017447, ENSCAFG00000031149, ENSCAFG00000009255, ENSCAFG00000016623, ENSCAFG00000012114, ENSCAFG00000020159, ENSCAFG00000010112,…	2993	92	11337	1.94	0.0021
439	GOTERM_CC_FAT	GO:0000775~chromosome, centromeric region	56	1.46138	1.32946e-06	ENSCAFG00000005871, ENSCAFG00000019298, ENSCAFG00000017312, ENSCAFG00000016039, ENSCAFG00000005302, ENSCAFG00000029836, ENSCAFG00000015888, ENSCAFG00000024350, ENSCAFG00000008618, ENSCAFG00000007837, ENSCAFG00000012136, ENSCAFG00000016467, ENSCAFG00000018395, ENSCAFG00000000981, ENSCAFG00000014085, ENSCAFG00000015521, ENSCAFG00000017008, ENSCAFG00000009098, ENSCAFG00000005118, ENSCAFG00000017538,…	2624	114	9610	1.8	0.0021
440	GOTERM_BP_FAT	GO:0007093~mitotic cell cycle checkpoint	41	1.06994	1.07542e-06	ENSCAFG00000025384, ENSCAFG00000011620, ENSCAFG00000017312, ENSCAFG00000014454, ENSCAFG00000017283, ENSCAFG00000003539, ENSCAFG00000008877, ENSCAFG00000020403, ENSCAFG00000006555, ENSCAFG00000007837, ENSCAFG00000013717, ENSCAFG00000001680, ENSCAFG00000003623, ENSCAFG00000007062, ENSCAFG00000016467, ENSCAFG00000009924, ENSCAFG00000004162, ENSCAFG00000009512, ENSCAFG00000005702, ENSCAFG00000019910,…	2945	76	11109	2.03	0.0022
441	GOTERM_MF_ALL	GO:0032553~ribonucleotide binding	431	11.2474	1.25375e-06	ENSCAFG00000006716, ENSCAFG00000006714, ENSCAFG00000006049, ENSCAFG00000000001, ENSCAFG00000005970, ENSCAFG00000012136, ENSCAFG00000015640, ENSCAFG00000005194, ENSCAFG00000000732, ENSCAFG00000000938, ENSCAFG00000018583, ENSCAFG00000014202, ENSCAFG00000006051, ENSCAFG00000023201, ENSCAFG00000001882, ENSCAFG00000018481, ENSCAFG00000000948, ENSCAFG00000020144, ENSCAFG00000016355, ENSCAFG00000009818,…	2747	1385	10658	1.21	0.0022
442	GOTERM_BP_FAT	GO:0002218~activation of innate immune response	44	1.14823	1.15557e-06	ENSCAFG00000005873, ENSCAFG00000000356, ENSCAFG00000007350, ENSCAFG00000023498, ENSCAFG00000000851, ENSCAFG00000011210, ENSCAFG00000010438, ENSCAFG00000016172, ENSCAFG00000007034, ENSCAFG00000016150, ENSCAFG00000018075, ENSCAFG00000003518, ENSCAFG00000009255, ENSCAFG00000010281, ENSCAFG00000007406, ENSCAFG00000015720, ENSCAFG00000011751, ENSCAFG00000005704, ENSCAFG00000008351, ENSCAFG00000018946,…	2945	84	11109	1.98	0.0023
443	GOTERM_BP_DIRECT	GO:0071260~cellular response to mechanical stimulus	24	0.626305	1.21249e-06	ENSCAFG00000009994, ENSCAFG00000013774, ENSCAFG00000031691, ENSCAFG00000023498, ENSCAFG00000025192, ENSCAFG00000015184, ENSCAFG00000015712, ENSCAFG00000012199, ENSCAFG00000015197, ENSCAFG00000018627, ENSCAFG00000000851, ENSCAFG00000017018, ENSCAFG00000010551, ENSCAFG00000011698, ENSCAFG00000029474, ENSCAFG00000024645, ENSCAFG00000003102, ENSCAFG00000003518, ENSCAFG00000010730, ENSCAFG00000003623,…	2993	35	11337	2.6	0.0023
444	GOTERM_MF_FAT	GO:0001882~nucleoside binding	423	11.0386	1.32469e-06	ENSCAFG00000006716, ENSCAFG00000006714, ENSCAFG00000006049, ENSCAFG00000000001, ENSCAFG00000005970, ENSCAFG00000012136, ENSCAFG00000015640, ENSCAFG00000005194, ENSCAFG00000000732, ENSCAFG00000000938, ENSCAFG00000014202, ENSCAFG00000006051, ENSCAFG00000023201, ENSCAFG00000001882, ENSCAFG00000018481, ENSCAFG00000000948, ENSCAFG00000020144, ENSCAFG00000016355, ENSCAFG00000009818, ENSCAFG00000007191,…	2712	1356	10510	1.21	0.0023
445	UP_KEYWORDS	ATP-binding	214	5.58455	1.71802e-06	ENSCAFG00000006716, ENSCAFG00000008755, ENSCAFG00000006714, ENSCAFG00000012081, ENSCAFG00000010836, ENSCAFG00000019429, ENSCAFG00000010834, ENSCAFG00000005970, ENSCAFG00000010838, ENSCAFG00000019938, ENSCAFG00000015640, ENSCAFG00000000732, ENSCAFG00000000938, ENSCAFG00000018170, ENSCAFG00000002171, ENSCAFG00000003406, ENSCAFG00000008959, ENSCAFG00000018159, ENSCAFG00000019338, ENSCAFG00000000948,…	3708	651	14981	1.33	0.0023
446	GOTERM_BP_FAT	GO:0050900~leukocyte migration	83	2.16597	1.16991e-06	ENSCAFG00000019422, ENSCAFG00000018349, ENSCAFG00000002147, ENSCAFG00000018590, ENSCAFG00000012439, ENSCAFG00000013773, ENSCAFG00000016076, ENSCAFG00000019526, ENSCAFG00000005187, ENSCAFG00000004675, ENSCAFG00000013735, ENSCAFG00000007424, ENSCAFG00000007034, ENSCAFG00000008409, ENSCAFG00000014175, ENSCAFG00000015137, ENSCAFG00000013368, ENSCAFG00000018171, ENSCAFG00000018583, ENSCAFG00000032693,…	2945	194	11109	1.61	0.0024
447	GOTERM_BP_FAT	GO:0002695~negative regulation of leukocyte activation	47	1.22651	1.17452e-06	ENSCAFG00000019422, ENSCAFG00000014454, ENSCAFG00000012569, ENSCAFG00000013773, ENSCAFG00000010676, ENSCAFG00000000851, ENSCAFG00000009464, ENSCAFG00000013828, ENSCAFG00000007034, ENSCAFG00000003535, ENSCAFG00000017820, ENSCAFG00000011599, ENSCAFG00000010817, ENSCAFG00000017447, ENSCAFG00000031149, ENSCAFG00000009255, ENSCAFG00000016623, ENSCAFG00000012114, ENSCAFG00000020159, ENSCAFG00000010112,…	2945	92	11109	1.93	0.0024
448	GOTERM_BP_ALL	GO:0019058~viral life cycle	67	1.74843	1.17835e-06	ENSCAFG00000025384, ENSCAFG00000012081, ENSCAFG00000013121, ENSCAFG00000000832, ENSCAFG00000008929, ENSCAFG00000020223, ENSCAFG00000000567, ENSCAFG00000020172, ENSCAFG00000014105, ENSCAFG00000023556, ENSCAFG00000018171, ENSCAFG00000006051, ENSCAFG00000007672, ENSCAFG00000014597, ENSCAFG00000003404, ENSCAFG00000004308, ENSCAFG00000003187, ENSCAFG00000002354, ENSCAFG00000017085, ENSCAFG00000007934,…	2993	148	11337	1.71	0.0024
449	GOTERM_BP_FAT	GO:0045859~regulation of protein kinase activity	145	3.78392	1.20234e-06	ENSCAFG00000004844, ENSCAFG00000008755, ENSCAFG00000011140, ENSCAFG00000008612, ENSCAFG00000003411, ENSCAFG00000013735, ENSCAFG00000008894, ENSCAFG00000016172, ENSCAFG00000011233, ENSCAFG00000005970, ENSCAFG00000029474, ENSCAFG00000018687, ENSCAFG00000000760, ENSCAFG00000000075, ENSCAFG00000019938, ENSCAFG00000003518, ENSCAFG00000003219, ENSCAFG00000018170, ENSCAFG00000011755, ENSCAFG00000016970,…	2945	385	11109	1.42	0.0024
450	GOTERM_MF_FAT	GO:0032553~ribonucleotide binding	431	11.2474	1.37492e-06	ENSCAFG00000006716, ENSCAFG00000006714, ENSCAFG00000006049, ENSCAFG00000000001, ENSCAFG00000005970, ENSCAFG00000012136, ENSCAFG00000015640, ENSCAFG00000005194, ENSCAFG00000000732, ENSCAFG00000000938, ENSCAFG00000018583, ENSCAFG00000014202, ENSCAFG00000006051, ENSCAFG00000023201, ENSCAFG00000001882, ENSCAFG00000018481, ENSCAFG00000000948, ENSCAFG00000020144, ENSCAFG00000016355, ENSCAFG00000009818,…	2712	1385	10510	1.21	0.0024
451	GOTERM_MF_FAT	GO:0036094~small molecule binding	568	14.8225	1.40125e-06	ENSCAFG00000006716, ENSCAFG00000006714, ENSCAFG00000006049, ENSCAFG00000000001, ENSCAFG00000005877, ENSCAFG00000005970, ENSCAFG00000012136, ENSCAFG00000018493, ENSCAFG00000015640, ENSCAFG00000005194, ENSCAFG00000000938, ENSCAFG00000000732, ENSCAFG00000018583, ENSCAFG00000006051, ENSCAFG00000014202, ENSCAFG00000023201, ENSCAFG00000006504, ENSCAFG00000001882, ENSCAFG00000018481, ENSCAFG00000000948,…	2712	1880	10510	1.17	0.0024
452	GOTERM_BP_ALL	GO:0071260~cellular response to mechanical stimulus	24	0.626305	1.21249e-06	ENSCAFG00000009994, ENSCAFG00000013774, ENSCAFG00000031691, ENSCAFG00000023498, ENSCAFG00000025192, ENSCAFG00000015184, ENSCAFG00000015712, ENSCAFG00000012199, ENSCAFG00000015197, ENSCAFG00000018627, ENSCAFG00000000851, ENSCAFG00000017018, ENSCAFG00000010551, ENSCAFG00000011698, ENSCAFG00000029474, ENSCAFG00000024645, ENSCAFG00000003102, ENSCAFG00000003518, ENSCAFG00000010730, ENSCAFG00000003623,…	2993	35	11337	2.6	0.0025
453	GOTERM_BP_ALL	GO:0098542~defense response to other organism	113	2.94885	1.22865e-06	ENSCAFG00000019422, ENSCAFG00000030041, ENSCAFG00000023498, ENSCAFG00000016076, ENSCAFG00000013121, ENSCAFG00000016172, ENSCAFG00000009674, ENSCAFG00000023780, ENSCAFG00000014923, ENSCAFG00000024645, ENSCAFG00000003629, ENSCAFG00000014201, ENSCAFG00000001424, ENSCAFG00000003518, ENSCAFG00000009255, ENSCAFG00000011751, ENSCAFG00000001521, ENSCAFG00000008351, ENSCAFG00000005570, ENSCAFG00000005104,…	2993	286	11337	1.5	0.0025
454	GOTERM_MF_ALL	GO:0032549~ribonucleoside binding	421	10.9864	1.44011e-06	ENSCAFG00000006716, ENSCAFG00000006714, ENSCAFG00000006049, ENSCAFG00000000001, ENSCAFG00000005970, ENSCAFG00000012136, ENSCAFG00000015640, ENSCAFG00000005194, ENSCAFG00000000732, ENSCAFG00000000938, ENSCAFG00000014202, ENSCAFG00000006051, ENSCAFG00000023201, ENSCAFG00000001882, ENSCAFG00000018481, ENSCAFG00000000948, ENSCAFG00000020144, ENSCAFG00000016355, ENSCAFG00000009818, ENSCAFG00000007191,…	2747	1351	10658	1.21	0.0025
455	GOTERM_BP_FAT	GO:1901701~cellular response to oxygen-containing compound	168	4.38413	1.29118e-06	ENSCAFG00000010421, ENSCAFG00000008755, ENSCAFG00000008612, ENSCAFG00000006638, ENSCAFG00000003196, ENSCAFG00000003411, ENSCAFG00000013121, ENSCAFG00000000001, ENSCAFG00000013476, ENSCAFG00000008894, ENSCAFG00000002804, ENSCAFG00000019938, ENSCAFG00000014105, ENSCAFG00000003518, ENSCAFG00000009255, ENSCAFG00000018171, ENSCAFG00000011751, ENSCAFG00000016083, ENSCAFG00000018583, ENSCAFG00000017163,…	2945	459	11109	1.38	0.0026
456	GOTERM_BP_ALL	GO:0051704~multi-organism process	347	9.05532	1.29234e-06	ENSCAFG00000025384, ENSCAFG00000019422, ENSCAFG00000030041, ENSCAFG00000008755, ENSCAFG00000016076, ENSCAFG00000012081, ENSCAFG00000006714, ENSCAFG00000013121, ENSCAFG00000019428, ENSCAFG00000012332, ENSCAFG00000010838, ENSCAFG00000018075, ENSCAFG00000014201, ENSCAFG00000003518, ENSCAFG00000014105, ENSCAFG00000019938, ENSCAFG00000000938, ENSCAFG00000000732, ENSCAFG00000016083, ENSCAFG00000018171,…	2993	1061	11337	1.24	0.0026
457	GOTERM_MF_ALL	GO:0005488~binding	1908	49.7912	1.48702e-06	ENSCAFG00000018590, ENSCAFG00000006638, ENSCAFG00000031585, ENSCAFG00000005187, ENSCAFG00000005188, ENSCAFG00000032081, ENSCAFG00000005970, ENSCAFG00000005194, ENSCAFG00000000732, ENSCAFG00000018583, ENSCAFG00000032693, ENSCAFG00000032695, ENSCAFG00000009802, ENSCAFG00000006240, ENSCAFG00000016904, ENSCAFG00000029761, ENSCAFG00000005961, ENSCAFG00000012285, ENSCAFG00000009818, ENSCAFG00000018574,…	2747	7013	10658	1.06	0.0026
458	GOTERM_BP_FAT	GO:0071260~cellular response to mechanical stimulus	24	0.626305	1.31094e-06	ENSCAFG00000009994, ENSCAFG00000013774, ENSCAFG00000031691, ENSCAFG00000023498, ENSCAFG00000025192, ENSCAFG00000015184, ENSCAFG00000015712, ENSCAFG00000012199, ENSCAFG00000015197, ENSCAFG00000018627, ENSCAFG00000000851, ENSCAFG00000017018, ENSCAFG00000010551, ENSCAFG00000011698, ENSCAFG00000029474, ENSCAFG00000024645, ENSCAFG00000003102, ENSCAFG00000003518, ENSCAFG00000010730, ENSCAFG00000003623,…	2945	35	11109	2.59	0.0027
459	GOTERM_BP_FAT	GO:0019058~viral life cycle	67	1.74843	1.3751e-06	ENSCAFG00000025384, ENSCAFG00000012081, ENSCAFG00000013121, ENSCAFG00000000832, ENSCAFG00000008929, ENSCAFG00000020223, ENSCAFG00000000567, ENSCAFG00000020172, ENSCAFG00000014105, ENSCAFG00000023556, ENSCAFG00000018171, ENSCAFG00000006051, ENSCAFG00000007672, ENSCAFG00000014597, ENSCAFG00000003404, ENSCAFG00000004308, ENSCAFG00000003187, ENSCAFG00000002354, ENSCAFG00000017085, ENSCAFG00000007934,…	2945	148	11109	1.71	0.0028
460	GOTERM_MF_FAT	GO:0032549~ribonucleoside binding	421	10.9864	1.60758e-06	ENSCAFG00000006716, ENSCAFG00000006714, ENSCAFG00000006049, ENSCAFG00000000001, ENSCAFG00000005970, ENSCAFG00000012136, ENSCAFG00000015640, ENSCAFG00000005194, ENSCAFG00000000732, ENSCAFG00000000938, ENSCAFG00000014202, ENSCAFG00000006051, ENSCAFG00000023201, ENSCAFG00000001882, ENSCAFG00000018481, ENSCAFG00000000948, ENSCAFG00000020144, ENSCAFG00000016355, ENSCAFG00000009818, ENSCAFG00000007191,…	2712	1351	10510	1.21	0.0028
461	GOTERM_MF_ALL	GO:0001883~purine nucleoside binding	420	10.9603	1.64065e-06	ENSCAFG00000006716, ENSCAFG00000006714, ENSCAFG00000006049, ENSCAFG00000000001, ENSCAFG00000005970, ENSCAFG00000012136, ENSCAFG00000015640, ENSCAFG00000005194, ENSCAFG00000000732, ENSCAFG00000000938, ENSCAFG00000014202, ENSCAFG00000006051, ENSCAFG00000023201, ENSCAFG00000001882, ENSCAFG00000018481, ENSCAFG00000000948, ENSCAFG00000020144, ENSCAFG00000016355, ENSCAFG00000009818, ENSCAFG00000007191,…	2747	1349	10658	1.21	0.0028
462	KEGG_PATHWAY	cfa05164:Influenza A	65	1.69624	2.1021e-06	ENSCAFG00000025384, ENSCAFG00000030749, ENSCAFG00000012007, ENSCAFG00000018349, ENSCAFG00000011666, ENSCAFG00000005871, ENSCAFG00000013121, ENSCAFG00000010438, ENSCAFG00000008929, ENSCAFG00000016031, ENSCAFG00000028574, ENSCAFG00000019735, ENSCAFG00000003518, ENSCAFG00000023556, ENSCAFG00000018171, ENSCAFG00000030180, ENSCAFG00000006051, ENSCAFG00000001807, ENSCAFG00000018530, ENSCAFG00000010686,…	1647	137	5859	1.69	0.0028
463	GOTERM_BP_ALL	GO:0050794~regulation of cellular process	1836	47.9123	1.40104e-06	ENSCAFG00000018590, ENSCAFG00000018591, ENSCAFG00000006638, ENSCAFG00000031585, ENSCAFG00000005187, ENSCAFG00000000737, ENSCAFG00000005188, ENSCAFG00000032081, ENSCAFG00000005970, ENSCAFG00000000732, ENSCAFG00000018583, ENSCAFG00000032693, ENSCAFG00000032695, ENSCAFG00000006248, ENSCAFG00000009802, ENSCAFG00000006240, ENSCAFG00000009810, ENSCAFG00000009818, ENSCAFG00000018575, ENSCAFG00000023501,…	2993	6540	11337	1.06	0.0029
464	GOTERM_BP_ALL	GO:0051347~positive regulation of transferase activity	116	3.02714	1.40951e-06	ENSCAFG00000004844, ENSCAFG00000011140, ENSCAFG00000008118, ENSCAFG00000008755, ENSCAFG00000008612, ENSCAFG00000003411, ENSCAFG00000006049, ENSCAFG00000008894, ENSCAFG00000016172, ENSCAFG00000005970, ENSCAFG00000029474, ENSCAFG00000012136, ENSCAFG00000000760, ENSCAFG00000000075, ENSCAFG00000019938, ENSCAFG00000003518, ENSCAFG00000000732, ENSCAFG00000018170, ENSCAFG00000011755, ENSCAFG00000006051,…	2993	296	11337	1.48	0.0029
465	GOTERM_MF_ALL	GO:0035639~purine ribonucleoside triphosphate binding	418	10.9081	1.69211e-06	ENSCAFG00000006716, ENSCAFG00000006714, ENSCAFG00000006049, ENSCAFG00000000001, ENSCAFG00000005970, ENSCAFG00000012136, ENSCAFG00000015640, ENSCAFG00000005194, ENSCAFG00000000732, ENSCAFG00000000938, ENSCAFG00000014202, ENSCAFG00000006051, ENSCAFG00000023201, ENSCAFG00000001882, ENSCAFG00000018481, ENSCAFG00000000948, ENSCAFG00000020144, ENSCAFG00000016355, ENSCAFG00000009818, ENSCAFG00000007191,…	2747	1342	10658	1.21	0.0029
466	GOTERM_BP_ALL	GO:0050870~positive regulation of T cell activation	54	1.40919	1.46076e-06	ENSCAFG00000009887, ENSCAFG00000018349, ENSCAFG00000004675, ENSCAFG00000017820, ENSCAFG00000018752, ENSCAFG00000009255, ENSCAFG00000000230, ENSCAFG00000018171, ENSCAFG00000011751, ENSCAFG00000025002, ENSCAFG00000030180, ENSCAFG00000010090, ENSCAFG00000032693, ENSCAFG00000003404, ENSCAFG00000002171, ENSCAFG00000018433, ENSCAFG00000008959, ENSCAFG00000010686, ENSCAFG00000005210, ENSCAFG00000009498,…	2993	112	11337	1.83	0.003
467	GOTERM_BP_ALL	GO:0007249~I-kappaB kinase/NF-kappaB signaling	75	1.9572	1.47148e-06	ENSCAFG00000013774, ENSCAFG00000023498, ENSCAFG00000017669, ENSCAFG00000025192, ENSCAFG00000011993, ENSCAFG00000004675, ENSCAFG00000016172, ENSCAFG00000005204, ENSCAFG00000002142, ENSCAFG00000020225, ENSCAFG00000019938, ENSCAFG00000003518, ENSCAFG00000012934, ENSCAFG00000001711, ENSCAFG00000030180, ENSCAFG00000008351, ENSCAFG00000011376, ENSCAFG00000009943, ENSCAFG00000012130, ENSCAFG00000009802,…	2993	172	11337	1.65	0.003
468	GOTERM_BP_ALL	GO:0051276~chromosome organization	228	5.9499	1.50997e-06	ENSCAFG00000025384, ENSCAFG00000005871, ENSCAFG00000008755, ENSCAFG00000006638, ENSCAFG00000003411, ENSCAFG00000010836, ENSCAFG00000012332, ENSCAFG00000002464, ENSCAFG00000010838, ENSCAFG00000012136, ENSCAFG00000014105, ENSCAFG00000016467, ENSCAFG00000002661, ENSCAFG00000000939, ENSCAFG00000000732, ENSCAFG00000016083, ENSCAFG00000018395, ENSCAFG00000016080, ENSCAFG00000002354, ENSCAFG00000010615,…	2993	659	11337	1.31	0.0031
469	GOTERM_BP_FAT	GO:0098542~defense response to other organism	113	2.94885	1.51713e-06	ENSCAFG00000019422, ENSCAFG00000030041, ENSCAFG00000023498, ENSCAFG00000016076, ENSCAFG00000013121, ENSCAFG00000016172, ENSCAFG00000009674, ENSCAFG00000023780, ENSCAFG00000014923, ENSCAFG00000024645, ENSCAFG00000003629, ENSCAFG00000014201, ENSCAFG00000001424, ENSCAFG00000003518, ENSCAFG00000009255, ENSCAFG00000011751, ENSCAFG00000001521, ENSCAFG00000008351, ENSCAFG00000005570, ENSCAFG00000005104,…	2945	286	11109	1.49	0.0031
470	GOTERM_BP_ALL	GO:0050793~regulation of developmental process	431	11.2474	1.5239e-06	ENSCAFG00000006638, ENSCAFG00000005187, ENSCAFG00000005970, ENSCAFG00000031409, ENSCAFG00000015640, ENSCAFG00000015642, ENSCAFG00000006100, ENSCAFG00000014100, ENSCAFG00000016363, ENSCAFG00000006051, ENSCAFG00000032695, ENSCAFG00000006052, ENSCAFG00000007391, ENSCAFG00000000609, ENSCAFG00000012488, ENSCAFG00000023201, ENSCAFG00000003102, ENSCAFG00000003979, ENSCAFG00000005259, ENSCAFG00000018575,…	2993	1354	11337	1.21	0.0031
471	GOTERM_BP_FAT	GO:0051128~regulation of cellular component organization	481	12.5522	1.52837e-06	ENSCAFG00000018591, ENSCAFG00000006638, ENSCAFG00000005042, ENSCAFG00000000001, ENSCAFG00000005970, ENSCAFG00000012136, ENSCAFG00000000936, ENSCAFG00000014105, ENSCAFG00000016467, ENSCAFG00000015640, ENSCAFG00000000732, ENSCAFG00000003010, ENSCAFG00000006051, ENSCAFG00000016363, ENSCAFG00000003821, ENSCAFG00000009802, ENSCAFG00000014597, ENSCAFG00000007391, ENSCAFG00000023201, ENSCAFG00000009810,…	2945	1524	11109	1.19	0.0031
472	GOTERM_MF_FAT	GO:0001883~purine nucleoside binding	420	10.9603	1.84938e-06	ENSCAFG00000006716, ENSCAFG00000006714, ENSCAFG00000006049, ENSCAFG00000000001, ENSCAFG00000005970, ENSCAFG00000012136, ENSCAFG00000015640, ENSCAFG00000005194, ENSCAFG00000000732, ENSCAFG00000000938, ENSCAFG00000014202, ENSCAFG00000006051, ENSCAFG00000023201, ENSCAFG00000001882, ENSCAFG00000018481, ENSCAFG00000000948, ENSCAFG00000020144, ENSCAFG00000016355, ENSCAFG00000009818, ENSCAFG00000007191,…	2712	1349	10510	1.21	0.0032
473	GOTERM_MF_FAT	GO:0035639~purine ribonucleoside triphosphate binding	418	10.9081	1.87487e-06	ENSCAFG00000006716, ENSCAFG00000006714, ENSCAFG00000006049, ENSCAFG00000000001, ENSCAFG00000005970, ENSCAFG00000012136, ENSCAFG00000015640, ENSCAFG00000005194, ENSCAFG00000000732, ENSCAFG00000000938, ENSCAFG00000014202, ENSCAFG00000006051, ENSCAFG00000023201, ENSCAFG00000001882, ENSCAFG00000018481, ENSCAFG00000000948, ENSCAFG00000020144, ENSCAFG00000016355, ENSCAFG00000009818, ENSCAFG00000007191,…	2712	1342	10510	1.21	0.0032
474	GOTERM_BP_ALL	GO:0044770~cell cycle phase transition	93	2.42693	1.60073e-06	ENSCAFG00000025384, ENSCAFG00000011757, ENSCAFG00000014454, ENSCAFG00000011140, ENSCAFG00000016769, ENSCAFG00000005302, ENSCAFG00000031644, ENSCAFG00000003411, ENSCAFG00000014178, ENSCAFG00000016031, ENSCAFG00000020225, ENSCAFG00000009595, ENSCAFG00000003382, ENSCAFG00000031346, ENSCAFG00000016467, ENSCAFG00000003623, ENSCAFG00000015642, ENSCAFG00000004382, ENSCAFG00000016083, ENSCAFG00000032693,…	2993	226	11337	1.56	0.0033
475	GOTERM_BP_FAT	GO:0036211~protein modification process	643	16.7797	1.62616e-06	ENSCAFG00000015321, ENSCAFG00000006638, ENSCAFG00000005042, ENSCAFG00000006049, ENSCAFG00000005188, ENSCAFG00000000001, ENSCAFG00000032081, ENSCAFG00000005970, ENSCAFG00000012136, ENSCAFG00000018687, ENSCAFG00000014105, ENSCAFG00000016467, ENSCAFG00000015642, ENSCAFG00000006100, ENSCAFG00000008351, ENSCAFG00000006051, ENSCAFG00000014202, ENSCAFG00000032695, ENSCAFG00000006052, ENSCAFG00000014597,…	2945	2098	11109	1.16	0.0033
476	GOTERM_BP_FAT	GO:0006464~cellular protein modification process	643	16.7797	1.62616e-06	ENSCAFG00000015321, ENSCAFG00000006638, ENSCAFG00000005042, ENSCAFG00000006049, ENSCAFG00000005188, ENSCAFG00000000001, ENSCAFG00000032081, ENSCAFG00000005970, ENSCAFG00000012136, ENSCAFG00000018687, ENSCAFG00000014105, ENSCAFG00000016467, ENSCAFG00000015642, ENSCAFG00000006100, ENSCAFG00000008351, ENSCAFG00000006051, ENSCAFG00000014202, ENSCAFG00000032695, ENSCAFG00000006052, ENSCAFG00000014597,…	2945	2098	11109	1.16	0.0033
477	GOTERM_BP_FAT	GO:0050870~positive regulation of T cell activation	54	1.40919	1.67048e-06	ENSCAFG00000009887, ENSCAFG00000018349, ENSCAFG00000004675, ENSCAFG00000017820, ENSCAFG00000018752, ENSCAFG00000009255, ENSCAFG00000000230, ENSCAFG00000018171, ENSCAFG00000011751, ENSCAFG00000025002, ENSCAFG00000030180, ENSCAFG00000010090, ENSCAFG00000032693, ENSCAFG00000003404, ENSCAFG00000002171, ENSCAFG00000018433, ENSCAFG00000008959, ENSCAFG00000010686, ENSCAFG00000005210, ENSCAFG00000009498,…	2945	112	11109	1.82	0.0034
478	GOTERM_BP_ALL	GO:0032496~response to lipopolysaccharide	69	1.80063	1.67922e-06	ENSCAFG00000019422, ENSCAFG00000018349, ENSCAFG00000001132, ENSCAFG00000008401, ENSCAFG00000013773, ENSCAFG00000003725, ENSCAFG00000008302, ENSCAFG00000008159, ENSCAFG00000013633, ENSCAFG00000017319, ENSCAFG00000028848, ENSCAFG00000007034, ENSCAFG00000000075, ENSCAFG00000019938, ENSCAFG00000003518, ENSCAFG00000016429, ENSCAFG00000010281, ENSCAFG00000018171, ENSCAFG00000011751, ENSCAFG00000016083,…	2993	155	11337	1.69	0.0034
479	GOTERM_BP_ALL	GO:0022409~positive regulation of cell-cell adhesion	62	1.61795	1.7324e-06	ENSCAFG00000009887, ENSCAFG00000029394, ENSCAFG00000018349, ENSCAFG00000004675, ENSCAFG00000017820, ENSCAFG00000018752, ENSCAFG00000009255, ENSCAFG00000000230, ENSCAFG00000018171, ENSCAFG00000011751, ENSCAFG00000025002, ENSCAFG00000030180, ENSCAFG00000010090, ENSCAFG00000032693, ENSCAFG00000003404, ENSCAFG00000002171, ENSCAFG00000018433, ENSCAFG00000008959, ENSCAFG00000010686, ENSCAFG00000005210,…	2993	135	11337	1.74	0.0035
480	GOTERM_BP_FAT	GO:0007249~I-kappaB kinase/NF-kappaB signaling	75	1.9572	1.73424e-06	ENSCAFG00000013774, ENSCAFG00000023498, ENSCAFG00000017669, ENSCAFG00000025192, ENSCAFG00000011993, ENSCAFG00000004675, ENSCAFG00000016172, ENSCAFG00000005204, ENSCAFG00000002142, ENSCAFG00000020225, ENSCAFG00000019938, ENSCAFG00000003518, ENSCAFG00000012934, ENSCAFG00000001711, ENSCAFG00000030180, ENSCAFG00000008351, ENSCAFG00000011376, ENSCAFG00000009943, ENSCAFG00000012130, ENSCAFG00000009802,…	2945	172	11109	1.64	0.0035
481	GOTERM_BP_FAT	GO:0051347~positive regulation of transferase activity	116	3.02714	1.74447e-06	ENSCAFG00000004844, ENSCAFG00000011140, ENSCAFG00000008118, ENSCAFG00000008755, ENSCAFG00000008612, ENSCAFG00000003411, ENSCAFG00000006049, ENSCAFG00000008894, ENSCAFG00000016172, ENSCAFG00000005970, ENSCAFG00000029474, ENSCAFG00000012136, ENSCAFG00000000760, ENSCAFG00000000075, ENSCAFG00000019938, ENSCAFG00000003518, ENSCAFG00000000732, ENSCAFG00000018170, ENSCAFG00000011755, ENSCAFG00000006051,…	2945	296	11109	1.48	0.0035
482	GOTERM_MF_ALL	GO:0032550~purine ribonucleoside binding	419	10.9342	2.07588e-06	ENSCAFG00000006716, ENSCAFG00000006714, ENSCAFG00000006049, ENSCAFG00000000001, ENSCAFG00000005970, ENSCAFG00000012136, ENSCAFG00000015640, ENSCAFG00000005194, ENSCAFG00000000732, ENSCAFG00000000938, ENSCAFG00000014202, ENSCAFG00000006051, ENSCAFG00000023201, ENSCAFG00000001882, ENSCAFG00000018481, ENSCAFG00000000948, ENSCAFG00000020144, ENSCAFG00000016355, ENSCAFG00000009818, ENSCAFG00000007191,…	2747	1348	10658	1.21	0.0036
483	GOTERM_BP_ALL	GO:0032943~mononuclear cell proliferation	72	1.87891	1.81138e-06	ENSCAFG00000019422, ENSCAFG00000014454, ENSCAFG00000008401, ENSCAFG00000008302, ENSCAFG00000007034, ENSCAFG00000005204, ENSCAFG00000017820, ENSCAFG00000019938, ENSCAFG00000003518, ENSCAFG00000018752, ENSCAFG00000009255, ENSCAFG00000018171, ENSCAFG00000011751, ENSCAFG00000030180, ENSCAFG00000010090, ENSCAFG00000032693, ENSCAFG00000016623, ENSCAFG00000032695, ENSCAFG00000009994, ENSCAFG00000002171,…	2993	164	11337	1.66	0.0037
484	GOTERM_BP_ALL	GO:0070661~leukocyte proliferation	75	1.9572	1.91535e-06	ENSCAFG00000019422, ENSCAFG00000014454, ENSCAFG00000008401, ENSCAFG00000008404, ENSCAFG00000008302, ENSCAFG00000004675, ENSCAFG00000007034, ENSCAFG00000005204, ENSCAFG00000017820, ENSCAFG00000019938, ENSCAFG00000003518, ENSCAFG00000018752, ENSCAFG00000009255, ENSCAFG00000018171, ENSCAFG00000011751, ENSCAFG00000030180, ENSCAFG00000010090, ENSCAFG00000032693, ENSCAFG00000016623, ENSCAFG00000032695,…	2993	173	11337	1.64	0.0039
485	GOTERM_BP_FAT	GO:0044770~cell cycle phase transition	93	2.42693	1.9288e-06	ENSCAFG00000025384, ENSCAFG00000011757, ENSCAFG00000014454, ENSCAFG00000011140, ENSCAFG00000016769, ENSCAFG00000005302, ENSCAFG00000031644, ENSCAFG00000003411, ENSCAFG00000014178, ENSCAFG00000016031, ENSCAFG00000020225, ENSCAFG00000009595, ENSCAFG00000003382, ENSCAFG00000031346, ENSCAFG00000016467, ENSCAFG00000003623, ENSCAFG00000015642, ENSCAFG00000004382, ENSCAFG00000016083, ENSCAFG00000032693,…	2945	226	11109	1.55	0.0039
486	GOTERM_BP_ALL	GO:0045785~positive regulation of cell adhesion	97	2.53132	1.93127e-06	ENSCAFG00000009887, ENSCAFG00000029394, ENSCAFG00000018349, ENSCAFG00000018590, ENSCAFG00000011814, ENSCAFG00000014413, ENSCAFG00000004675, ENSCAFG00000013735, ENSCAFG00000008409, ENSCAFG00000017820, ENSCAFG00000015949, ENSCAFG00000001998, ENSCAFG00000020276, ENSCAFG00000018752, ENSCAFG00000013320, ENSCAFG00000001713, ENSCAFG00000009255, ENSCAFG00000000230, ENSCAFG00000018171, ENSCAFG00000011751,…	2993	239	11337	1.54	0.0039
487	GOTERM_CC_ALL	GO:0098589~membrane region	70	1.82672	2.38439e-06	ENSCAFG00000005873, ENSCAFG00000008755, ENSCAFG00000017669, ENSCAFG00000016172, ENSCAFG00000007034, ENSCAFG00000005204, ENSCAFG00000023687, ENSCAFG00000000936, ENSCAFG00000005386, ENSCAFG00000028879, ENSCAFG00000001713, ENSCAFG00000002528, ENSCAFG00000006766, ENSCAFG00000018170, ENSCAFG00000008351, ENSCAFG00000007673, ENSCAFG00000003821, ENSCAFG00000003404, ENSCAFG00000024010, ENSCAFG00000006065,…	3280	163	12767	1.67	0.0039
488	GOTERM_BP_ALL	GO:0050727~regulation of inflammatory response	76	1.9833	1.94368e-06	ENSCAFG00000009887, ENSCAFG00000018349, ENSCAFG00000002147, ENSCAFG00000016076, ENSCAFG00000013773, ENSCAFG00000004675, ENSCAFG00000010834, ENSCAFG00000017319, ENSCAFG00000007034, ENSCAFG00000002142, ENSCAFG00000017820, ENSCAFG00000009586, ENSCAFG00000011768, ENSCAFG00000000075, ENSCAFG00000013320, ENSCAFG00000003518, ENSCAFG00000014860, ENSCAFG00000028508, ENSCAFG00000013368, ENSCAFG00000018171,…	2993	176	11337	1.64	0.004
489	GOTERM_BP_FAT	GO:0032496~response to lipopolysaccharide	69	1.80063	1.9618e-06	ENSCAFG00000019422, ENSCAFG00000018349, ENSCAFG00000001132, ENSCAFG00000008401, ENSCAFG00000013773, ENSCAFG00000003725, ENSCAFG00000008302, ENSCAFG00000008159, ENSCAFG00000013633, ENSCAFG00000017319, ENSCAFG00000028848, ENSCAFG00000007034, ENSCAFG00000000075, ENSCAFG00000019938, ENSCAFG00000003518, ENSCAFG00000016429, ENSCAFG00000010281, ENSCAFG00000018171, ENSCAFG00000011751, ENSCAFG00000016083,…	2945	155	11109	1.68	0.004
490	GOTERM_MF_FAT	GO:0032550~purine ribonucleoside binding	419	10.9342	2.29894e-06	ENSCAFG00000006716, ENSCAFG00000006714, ENSCAFG00000006049, ENSCAFG00000000001, ENSCAFG00000005970, ENSCAFG00000012136, ENSCAFG00000015640, ENSCAFG00000005194, ENSCAFG00000000732, ENSCAFG00000000938, ENSCAFG00000014202, ENSCAFG00000006051, ENSCAFG00000023201, ENSCAFG00000001882, ENSCAFG00000018481, ENSCAFG00000000948, ENSCAFG00000020144, ENSCAFG00000016355, ENSCAFG00000009818, ENSCAFG00000007191,…	2712	1348	10510	1.2	0.004
491	GOTERM_BP_FAT	GO:0022409~positive regulation of cell-cell adhesion	62	1.61795	2.00371e-06	ENSCAFG00000009887, ENSCAFG00000029394, ENSCAFG00000018349, ENSCAFG00000004675, ENSCAFG00000017820, ENSCAFG00000018752, ENSCAFG00000009255, ENSCAFG00000000230, ENSCAFG00000018171, ENSCAFG00000011751, ENSCAFG00000025002, ENSCAFG00000030180, ENSCAFG00000010090, ENSCAFG00000032693, ENSCAFG00000003404, ENSCAFG00000002171, ENSCAFG00000018433, ENSCAFG00000008959, ENSCAFG00000010686, ENSCAFG00000005210,…	2945	135	11109	1.73	0.0041
492	GOTERM_BP_FAT	GO:0051276~chromosome organization	228	5.9499	2.02447e-06	ENSCAFG00000025384, ENSCAFG00000005871, ENSCAFG00000008755, ENSCAFG00000006638, ENSCAFG00000003411, ENSCAFG00000010836, ENSCAFG00000012332, ENSCAFG00000002464, ENSCAFG00000010838, ENSCAFG00000012136, ENSCAFG00000014105, ENSCAFG00000016467, ENSCAFG00000002661, ENSCAFG00000000939, ENSCAFG00000000732, ENSCAFG00000016083, ENSCAFG00000018395, ENSCAFG00000016080, ENSCAFG00000002354, ENSCAFG00000010615,…	2945	659	11109	1.31	0.0041
493	GOTERM_BP_FAT	GO:0032943~mononuclear cell proliferation	72	1.87891	2.12407e-06	ENSCAFG00000019422, ENSCAFG00000014454, ENSCAFG00000008401, ENSCAFG00000008302, ENSCAFG00000007034, ENSCAFG00000005204, ENSCAFG00000017820, ENSCAFG00000019938, ENSCAFG00000003518, ENSCAFG00000018752, ENSCAFG00000009255, ENSCAFG00000018171, ENSCAFG00000011751, ENSCAFG00000030180, ENSCAFG00000010090, ENSCAFG00000032693, ENSCAFG00000016623, ENSCAFG00000032695, ENSCAFG00000009994, ENSCAFG00000002171,…	2945	164	11109	1.66	0.0043
494	GOTERM_BP_ALL	GO:1903039~positive regulation of leukocyte cell-cell adhesion	55	1.43528	2.20009e-06	ENSCAFG00000029394, ENSCAFG00000009887, ENSCAFG00000018349, ENSCAFG00000004675, ENSCAFG00000017820, ENSCAFG00000018752, ENSCAFG00000009255, ENSCAFG00000000230, ENSCAFG00000018171, ENSCAFG00000011751, ENSCAFG00000025002, ENSCAFG00000030180, ENSCAFG00000010090, ENSCAFG00000032693, ENSCAFG00000003404, ENSCAFG00000002171, ENSCAFG00000018433, ENSCAFG00000008959, ENSCAFG00000010686, ENSCAFG00000005210,…	2993	116	11337	1.8	0.0045
495	GOTERM_BP_FAT	GO:0070661~leukocyte proliferation	75	1.9572	2.25433e-06	ENSCAFG00000019422, ENSCAFG00000014454, ENSCAFG00000008401, ENSCAFG00000008404, ENSCAFG00000008302, ENSCAFG00000004675, ENSCAFG00000007034, ENSCAFG00000005204, ENSCAFG00000017820, ENSCAFG00000019938, ENSCAFG00000003518, ENSCAFG00000018752, ENSCAFG00000009255, ENSCAFG00000018171, ENSCAFG00000011751, ENSCAFG00000030180, ENSCAFG00000010090, ENSCAFG00000032693, ENSCAFG00000016623, ENSCAFG00000032695,…	2945	173	11109	1.64	0.0046
496	GOTERM_BP_ALL	GO:0002221~pattern recognition receptor signaling pathway	41	1.06994	2.28719e-06	ENSCAFG00000005873, ENSCAFG00000007350, ENSCAFG00000023498, ENSCAFG00000000851, ENSCAFG00000011210, ENSCAFG00000010438, ENSCAFG00000016172, ENSCAFG00000007034, ENSCAFG00000016150, ENSCAFG00000018075, ENSCAFG00000003518, ENSCAFG00000009255, ENSCAFG00000010281, ENSCAFG00000007406, ENSCAFG00000011751, ENSCAFG00000015720, ENSCAFG00000008351, ENSCAFG00000018946, ENSCAFG00000010188, ENSCAFG00000020290,…	2993	78	11337	1.99	0.0047
497	GOTERM_BP_FAT	GO:0050727~regulation of inflammatory response	76	1.9833	2.2905e-06	ENSCAFG00000009887, ENSCAFG00000018349, ENSCAFG00000002147, ENSCAFG00000016076, ENSCAFG00000013773, ENSCAFG00000004675, ENSCAFG00000010834, ENSCAFG00000017319, ENSCAFG00000007034, ENSCAFG00000002142, ENSCAFG00000017820, ENSCAFG00000009586, ENSCAFG00000011768, ENSCAFG00000000075, ENSCAFG00000013320, ENSCAFG00000003518, ENSCAFG00000014860, ENSCAFG00000028508, ENSCAFG00000013368, ENSCAFG00000018171,…	2945	176	11109	1.63	0.0047
498	GOTERM_BP_FAT	GO:0045785~positive regulation of cell adhesion	97	2.53132	2.33535e-06	ENSCAFG00000009887, ENSCAFG00000029394, ENSCAFG00000018349, ENSCAFG00000018590, ENSCAFG00000011814, ENSCAFG00000014413, ENSCAFG00000004675, ENSCAFG00000013735, ENSCAFG00000008409, ENSCAFG00000017820, ENSCAFG00000015949, ENSCAFG00000001998, ENSCAFG00000020276, ENSCAFG00000018752, ENSCAFG00000013320, ENSCAFG00000001713, ENSCAFG00000009255, ENSCAFG00000000230, ENSCAFG00000018171, ENSCAFG00000011751,…	2945	239	11109	1.53	0.0047
499	GOTERM_CC_ALL	GO:0070161~anchoring junction	123	3.20981	3.02032e-06	ENSCAFG00000030906, ENSCAFG00000011147, ENSCAFG00000029252, ENSCAFG00000010725, ENSCAFG00000014175, ENSCAFG00000000567, ENSCAFG00000000936, ENSCAFG00000012079, ENSCAFG00000003210, ENSCAFG00000007105, ENSCAFG00000008811, ENSCAFG00000003821, ENSCAFG00000014597, ENSCAFG00000001930, ENSCAFG00000003404, ENSCAFG00000014282, ENSCAFG00000012554, ENSCAFG00000003402, ENSCAFG00000000691, ENSCAFG00000003399,…	3280	330	12767	1.45	0.0049
500	GOTERM_BP_DIRECT	GO:0050853~B cell receptor signaling pathway	18	0.469729	2.58884e-06	ENSCAFG00000005873, ENSCAFG00000002171, ENSCAFG00000017303, ENSCAFG00000014463, ENSCAFG00000011828, ENSCAFG00000012547, ENSCAFG00000001942, ENSCAFG00000008302, ENSCAFG00000012677, ENSCAFG00000007034, ENSCAFG00000019938, ENSCAFG00000012876, ENSCAFG00000007963, ENSCAFG00000004980, ENSCAFG00000019989, ENSCAFG00000011625, ENSCAFG00000015298, ENSCAFG00000019951	2993	23	11337	2.96	0.005
501	GOTERM_CC_ALL	GO:0005912~adherens junction	118	3.07933	3.09375e-06	ENSCAFG00000030906, ENSCAFG00000011147, ENSCAFG00000029252, ENSCAFG00000010725, ENSCAFG00000014175, ENSCAFG00000000567, ENSCAFG00000000936, ENSCAFG00000012079, ENSCAFG00000003210, ENSCAFG00000007105, ENSCAFG00000008811, ENSCAFG00000003821, ENSCAFG00000014597, ENSCAFG00000001930, ENSCAFG00000003404, ENSCAFG00000014282, ENSCAFG00000012554, ENSCAFG00000003402, ENSCAFG00000000691, ENSCAFG00000003399,…	3280	314	12767	1.46	0.005
502	GOTERM_BP_FAT	GO:1903039~positive regulation of leukocyte cell-cell adhesion	55	1.43528	2.5157e-06	ENSCAFG00000029394, ENSCAFG00000009887, ENSCAFG00000018349, ENSCAFG00000004675, ENSCAFG00000017820, ENSCAFG00000018752, ENSCAFG00000009255, ENSCAFG00000000230, ENSCAFG00000018171, ENSCAFG00000011751, ENSCAFG00000025002, ENSCAFG00000030180, ENSCAFG00000010090, ENSCAFG00000032693, ENSCAFG00000003404, ENSCAFG00000002171, ENSCAFG00000018433, ENSCAFG00000008959, ENSCAFG00000010686, ENSCAFG00000005210,…	2945	116	11109	1.79	0.0051
503	GOTERM_BP_FAT	GO:0002221~pattern recognition receptor signaling pathway	41	1.06994	2.55563e-06	ENSCAFG00000005873, ENSCAFG00000007350, ENSCAFG00000023498, ENSCAFG00000000851, ENSCAFG00000011210, ENSCAFG00000010438, ENSCAFG00000016172, ENSCAFG00000007034, ENSCAFG00000016150, ENSCAFG00000018075, ENSCAFG00000003518, ENSCAFG00000009255, ENSCAFG00000010281, ENSCAFG00000007406, ENSCAFG00000011751, ENSCAFG00000015720, ENSCAFG00000008351, ENSCAFG00000018946, ENSCAFG00000010188, ENSCAFG00000020290,…	2945	78	11109	1.98	0.0052
504	GOTERM_BP_ALL	GO:0023056~positive regulation of signaling	315	8.22025	2.58953e-06	ENSCAFG00000005048, ENSCAFG00000025384, ENSCAFG00000019422, ENSCAFG00000008755, ENSCAFG00000025192, ENSCAFG00000003411, ENSCAFG00000005042, ENSCAFG00000014076, ENSCAFG00000008894, ENSCAFG00000005970, ENSCAFG00000003518, ENSCAFG00000014105, ENSCAFG00000019938, ENSCAFG00000013320, ENSCAFG00000018171, ENSCAFG00000018170, ENSCAFG00000003219, ENSCAFG00000008351, ENSCAFG00000002191, ENSCAFG00000005570,…	2993	958	11337	1.25	0.0053
505	GOTERM_BP_ALL	GO:0071900~regulation of protein serine/threonine kinase activity	103	2.68789	2.7024e-06	ENSCAFG00000004844, ENSCAFG00000008755, ENSCAFG00000008612, ENSCAFG00000003411, ENSCAFG00000008894, ENSCAFG00000016172, ENSCAFG00000011233, ENSCAFG00000029474, ENSCAFG00000005970, ENSCAFG00000000760, ENSCAFG00000019938, ENSCAFG00000003518, ENSCAFG00000000075, ENSCAFG00000003219, ENSCAFG00000018170, ENSCAFG00000011755, ENSCAFG00000006051, ENSCAFG00000032695, ENSCAFG00000003404, ENSCAFG00000002171,…	2993	259	11337	1.51	0.0055
506	GOTERM_BP_ALL	GO:1901991~negative regulation of mitotic cell cycle phase transition	37	0.965553	2.77348e-06	ENSCAFG00000025384, ENSCAFG00000011620, ENSCAFG00000014454, ENSCAFG00000003411, ENSCAFG00000009860, ENSCAFG00000003539, ENSCAFG00000008877, ENSCAFG00000020403, ENSCAFG00000003808, ENSCAFG00000006555, ENSCAFG00000009595, ENSCAFG00000013717, ENSCAFG00000016467, ENSCAFG00000003623, ENSCAFG00000007062, ENSCAFG00000009924, ENSCAFG00000004162, ENSCAFG00000009512, ENSCAFG00000019910, ENSCAFG00000016925,…	2993	68	11337	2.06	0.0056
507	GOTERM_BP_ALL	GO:0043412~macromolecule modification	669	17.4582	2.96258e-06	ENSCAFG00000015321, ENSCAFG00000006638, ENSCAFG00000005042, ENSCAFG00000006049, ENSCAFG00000005188, ENSCAFG00000000001, ENSCAFG00000032081, ENSCAFG00000005970, ENSCAFG00000012136, ENSCAFG00000018687, ENSCAFG00000014105, ENSCAFG00000016467, ENSCAFG00000015642, ENSCAFG00000006100, ENSCAFG00000008351, ENSCAFG00000006051, ENSCAFG00000014202, ENSCAFG00000032695, ENSCAFG00000006052, ENSCAFG00000014597,…	2993	2207	11337	1.15	0.006
508	GOTERM_BP_ALL	GO:0046651~lymphocyte proliferation	71	1.85282	3.03291e-06	ENSCAFG00000019422, ENSCAFG00000014454, ENSCAFG00000008401, ENSCAFG00000008302, ENSCAFG00000007034, ENSCAFG00000005204, ENSCAFG00000017820, ENSCAFG00000019938, ENSCAFG00000003518, ENSCAFG00000018752, ENSCAFG00000009255, ENSCAFG00000018171, ENSCAFG00000011751, ENSCAFG00000030180, ENSCAFG00000010090, ENSCAFG00000032693, ENSCAFG00000016623, ENSCAFG00000032695, ENSCAFG00000009994, ENSCAFG00000002171,…	2993	163	11337	1.65	0.0062
509	GOTERM_BP_ALL	GO:2000106~regulation of leukocyte apoptotic process	31	0.808977	3.04599e-06	ENSCAFG00000004572, ENSCAFG00000008401, ENSCAFG00000011559, ENSCAFG00000008302, ENSCAFG00000005169, ENSCAFG00000007034, ENSCAFG00000029321, ENSCAFG00000008719, ENSCAFG00000000732, ENSCAFG00000015013, ENSCAFG00000018171, ENSCAFG00000016443, ENSCAFG00000012780, ENSCAFG00000017069, ENSCAFG00000009498, ENSCAFG00000001954, ENSCAFG00000015712, ENSCAFG00000017008, ENSCAFG00000029920, ENSCAFG00000003063,…	2993	53	11337	2.22	0.0062
510	GOTERM_BP_FAT	GO:1901991~negative regulation of mitotic cell cycle phase transition	37	0.965553	3.07485e-06	ENSCAFG00000025384, ENSCAFG00000011620, ENSCAFG00000014454, ENSCAFG00000003411, ENSCAFG00000009860, ENSCAFG00000003539, ENSCAFG00000008877, ENSCAFG00000020403, ENSCAFG00000003808, ENSCAFG00000006555, ENSCAFG00000009595, ENSCAFG00000013717, ENSCAFG00000016467, ENSCAFG00000003623, ENSCAFG00000007062, ENSCAFG00000009924, ENSCAFG00000004162, ENSCAFG00000009512, ENSCAFG00000019910, ENSCAFG00000016925,…	2945	68	11109	2.05	0.0063
511	GOTERM_BP_FAT	GO:0071900~regulation of protein serine/threonine kinase activity	103	2.68789	3.28301e-06	ENSCAFG00000004844, ENSCAFG00000008755, ENSCAFG00000008612, ENSCAFG00000003411, ENSCAFG00000008894, ENSCAFG00000016172, ENSCAFG00000011233, ENSCAFG00000029474, ENSCAFG00000005970, ENSCAFG00000000760, ENSCAFG00000019938, ENSCAFG00000003518, ENSCAFG00000000075, ENSCAFG00000003219, ENSCAFG00000018170, ENSCAFG00000011755, ENSCAFG00000006051, ENSCAFG00000032695, ENSCAFG00000003404, ENSCAFG00000002171,…	2945	259	11109	1.5	0.0067
512	GOTERM_BP_FAT	GO:2000106~regulation of leukocyte apoptotic process	31	0.808977	3.33733e-06	ENSCAFG00000004572, ENSCAFG00000008401, ENSCAFG00000011559, ENSCAFG00000008302, ENSCAFG00000005169, ENSCAFG00000007034, ENSCAFG00000029321, ENSCAFG00000008719, ENSCAFG00000000732, ENSCAFG00000015013, ENSCAFG00000018171, ENSCAFG00000016443, ENSCAFG00000012780, ENSCAFG00000017069, ENSCAFG00000009498, ENSCAFG00000001954, ENSCAFG00000015712, ENSCAFG00000017008, ENSCAFG00000029920, ENSCAFG00000003063,…	2945	53	11109	2.21	0.0068
513	GOTERM_BP_ALL	GO:0002697~regulation of immune effector process	102	2.6618	3.3707e-06	ENSCAFG00000019422, ENSCAFG00000030041, ENSCAFG00000012569, ENSCAFG00000018590, ENSCAFG00000009674, ENSCAFG00000014923, ENSCAFG00000011144, ENSCAFG00000018075, ENSCAFG00000014201, ENSCAFG00000018752, ENSCAFG00000013320, ENSCAFG00000003518, ENSCAFG00000009255, ENSCAFG00000011755, ENSCAFG00000005570, ENSCAFG00000010189, ENSCAFG00000005104, ENSCAFG00000015133, ENSCAFG00000002171, ENSCAFG00000014463,…	2993	257	11337	1.5	0.0069
514	GOTERM_CC_DIRECT	GO:0005925~focal adhesion	103	2.68789	4.49185e-06	ENSCAFG00000030906, ENSCAFG00000010725, ENSCAFG00000029252, ENSCAFG00000014175, ENSCAFG00000000567, ENSCAFG00000000936, ENSCAFG00000012079, ENSCAFG00000003210, ENSCAFG00000007105, ENSCAFG00000003821, ENSCAFG00000014597, ENSCAFG00000001930, ENSCAFG00000003404, ENSCAFG00000014282, ENSCAFG00000012554, ENSCAFG00000003402, ENSCAFG00000000691, ENSCAFG00000003399, ENSCAFG00000029975, ENSCAFG00000003833,…	3280	268	12767	1.5	0.007
515	GOTERM_BP_ALL	GO:0065009~regulation of molecular function	420	10.9603	3.49689e-06	ENSCAFG00000018591, ENSCAFG00000005042, ENSCAFG00000006049, ENSCAFG00000005970, ENSCAFG00000012136, ENSCAFG00000018687, ENSCAFG00000014105, ENSCAFG00000016467, ENSCAFG00000000732, ENSCAFG00000008351, ENSCAFG00000006051, ENSCAFG00000032695, ENSCAFG00000006052, ENSCAFG00000003821, ENSCAFG00000009802, ENSCAFG00000005862, ENSCAFG00000031691, ENSCAFG00000015996, ENSCAFG00000003004, ENSCAFG00000003979,…	2993	1325	11337	1.2	0.0071
516	GOTERM_BP_FAT	GO:0046651~lymphocyte proliferation	71	1.85282	3.54247e-06	ENSCAFG00000019422, ENSCAFG00000014454, ENSCAFG00000008401, ENSCAFG00000008302, ENSCAFG00000007034, ENSCAFG00000005204, ENSCAFG00000017820, ENSCAFG00000019938, ENSCAFG00000003518, ENSCAFG00000018752, ENSCAFG00000009255, ENSCAFG00000018171, ENSCAFG00000011751, ENSCAFG00000030180, ENSCAFG00000010090, ENSCAFG00000032693, ENSCAFG00000016623, ENSCAFG00000032695, ENSCAFG00000009994, ENSCAFG00000002171,…	2945	163	11109	1.64	0.0072
517	GOTERM_CC_ALL	GO:0005925~focal adhesion	103	2.68789	4.49185e-06	ENSCAFG00000030906, ENSCAFG00000010725, ENSCAFG00000029252, ENSCAFG00000014175, ENSCAFG00000000567, ENSCAFG00000000936, ENSCAFG00000012079, ENSCAFG00000003210, ENSCAFG00000007105, ENSCAFG00000003821, ENSCAFG00000014597, ENSCAFG00000001930, ENSCAFG00000003404, ENSCAFG00000014282, ENSCAFG00000012554, ENSCAFG00000003402, ENSCAFG00000000691, ENSCAFG00000003399, ENSCAFG00000029975, ENSCAFG00000003833,…	3280	268	12767	1.5	0.0073
518	GOTERM_BP_FAT	GO:0023056~positive regulation of signaling	315	8.22025	3.66132e-06	ENSCAFG00000005048, ENSCAFG00000025384, ENSCAFG00000019422, ENSCAFG00000008755, ENSCAFG00000025192, ENSCAFG00000003411, ENSCAFG00000005042, ENSCAFG00000014076, ENSCAFG00000008894, ENSCAFG00000005970, ENSCAFG00000003518, ENSCAFG00000014105, ENSCAFG00000019938, ENSCAFG00000013320, ENSCAFG00000018171, ENSCAFG00000018170, ENSCAFG00000003219, ENSCAFG00000008351, ENSCAFG00000002191, ENSCAFG00000005570,…	2945	958	11109	1.24	0.0074
519	GOTERM_BP_ALL	GO:0032944~regulation of mononuclear cell proliferation	59	1.53967	3.74839e-06	ENSCAFG00000019422, ENSCAFG00000014454, ENSCAFG00000008302, ENSCAFG00000007034, ENSCAFG00000005204, ENSCAFG00000017820, ENSCAFG00000003518, ENSCAFG00000009255, ENSCAFG00000018171, ENSCAFG00000011751, ENSCAFG00000030180, ENSCAFG00000010090, ENSCAFG00000032693, ENSCAFG00000016623, ENSCAFG00000032695, ENSCAFG00000009994, ENSCAFG00000002171, ENSCAFG00000006065, ENSCAFG00000008959, ENSCAFG00000014463,…	2993	129	11337	1.73	0.0076
520	GOTERM_BP_ALL	GO:0002460~adaptive immune response based on somatic recombination of immune receptors built from immunoglobulin superfamily domains	61	1.59186	4.05967e-06	ENSCAFG00000005873, ENSCAFG00000004911, ENSCAFG00000012621, ENSCAFG00000008401, ENSCAFG00000008302, ENSCAFG00000014076, ENSCAFG00000013633, ENSCAFG00000007424, ENSCAFG00000016172, ENSCAFG00000002142, ENSCAFG00000011144, ENSCAFG00000018752, ENSCAFG00000005627, ENSCAFG00000030180, ENSCAFG00000011755, ENSCAFG00000009994, ENSCAFG00000024010, ENSCAFG00000014951, ENSCAFG00000002138, ENSCAFG00000008959,…	2993	135	11337	1.71	0.0083
521	GOTERM_BP_FAT	GO:0002697~regulation of immune effector process	102	2.6618	4.08437e-06	ENSCAFG00000019422, ENSCAFG00000030041, ENSCAFG00000012569, ENSCAFG00000018590, ENSCAFG00000009674, ENSCAFG00000014923, ENSCAFG00000011144, ENSCAFG00000018075, ENSCAFG00000014201, ENSCAFG00000018752, ENSCAFG00000013320, ENSCAFG00000003518, ENSCAFG00000009255, ENSCAFG00000011755, ENSCAFG00000005570, ENSCAFG00000010189, ENSCAFG00000005104, ENSCAFG00000015133, ENSCAFG00000002171, ENSCAFG00000014463,…	2945	257	11109	1.5	0.0083
522	GOTERM_CC_DIRECT	GO:0016020~membrane	253	6.6023	5.47653e-06	ENSCAFG00000002365, ENSCAFG00000008750, ENSCAFG00000009062, ENSCAFG00000003829, ENSCAFG00000019428, ENSCAFG00000019323, ENSCAFG00000016083, ENSCAFG00000018583, ENSCAFG00000003010, ENSCAFG00000006051, ENSCAFG00000018395, ENSCAFG00000015993, ENSCAFG00000009053, ENSCAFG00000019627, ENSCAFG00000016089, ENSCAFG00000005661, ENSCAFG00000012657, ENSCAFG00000030033, ENSCAFG00000000102, ENSCAFG00000000945,…	3280	773	12767	1.27	0.0085
523	GOTERM_BP_FAT	GO:0032944~regulation of mononuclear cell proliferation	59	1.53967	4.30175e-06	ENSCAFG00000019422, ENSCAFG00000014454, ENSCAFG00000008302, ENSCAFG00000007034, ENSCAFG00000005204, ENSCAFG00000017820, ENSCAFG00000003518, ENSCAFG00000009255, ENSCAFG00000018171, ENSCAFG00000011751, ENSCAFG00000030180, ENSCAFG00000010090, ENSCAFG00000032693, ENSCAFG00000016623, ENSCAFG00000032695, ENSCAFG00000009994, ENSCAFG00000002171, ENSCAFG00000006065, ENSCAFG00000008959, ENSCAFG00000014463,…	2945	129	11109	1.73	0.0087
524	GOTERM_BP_DIRECT	GO:0042127~regulation of cell proliferation	57	1.48747	4.6359e-06	ENSCAFG00000019422, ENSCAFG00000013778, ENSCAFG00000008755, ENSCAFG00000010424, ENSCAFG00000017669, ENSCAFG00000003411, ENSCAFG00000028848, ENSCAFG00000000990, ENSCAFG00000009595, ENSCAFG00000006383, ENSCAFG00000000075, ENSCAFG00000019938, ENSCAFG00000017565, ENSCAFG00000016429, ENSCAFG00000005627, ENSCAFG00000018401, ENSCAFG00000019328, ENSCAFG00000019329, ENSCAFG00000009994, ENSCAFG00000008670,…	2993	124	11337	1.74	0.0089
525	GOTERM_BP_ALL	GO:0071216~cellular response to biotic stimulus	51	1.3309	4.51855e-06	ENSCAFG00000018349, ENSCAFG00000008302, ENSCAFG00000008159, ENSCAFG00000013633, ENSCAFG00000016172, ENSCAFG00000007034, ENSCAFG00000003518, ENSCAFG00000019938, ENSCAFG00000016083, ENSCAFG00000011751, ENSCAFG00000018171, ENSCAFG00000018583, ENSCAFG00000030180, ENSCAFG00000008351, ENSCAFG00000029387, ENSCAFG00000024010, ENSCAFG00000002171, ENSCAFG00000008959, ENSCAFG00000010686, ENSCAFG00000004687,…	2993	107	11337	1.81	0.0092
526	GOTERM_BP_ALL	GO:0044843~cell cycle G1/S phase transition	51	1.3309	4.51855e-06	ENSCAFG00000025384, ENSCAFG00000011757, ENSCAFG00000011140, ENSCAFG00000003411, ENSCAFG00000014178, ENSCAFG00000003382, ENSCAFG00000009595, ENSCAFG00000031346, ENSCAFG00000003623, ENSCAFG00000032693, ENSCAFG00000016363, ENSCAFG00000013980, ENSCAFG00000032695, ENSCAFG00000003821, ENSCAFG00000014463, ENSCAFG00000031691, ENSCAFG00000000387, ENSCAFG00000014716, ENSCAFG00000016714, ENSCAFG00000008729,…	2993	107	11337	1.81	0.0092
527	GOTERM_CC_FAT	GO:0005654~nucleoplasm	532	13.8831	5.70377e-06	ENSCAFG00000018591, ENSCAFG00000012332, ENSCAFG00000032081, ENSCAFG00000000936, ENSCAFG00000018687, ENSCAFG00000014105, ENSCAFG00000005194, ENSCAFG00000015642, ENSCAFG00000016469, ENSCAFG00000006438, ENSCAFG00000004955, ENSCAFG00000015855, ENSCAFG00000006504, ENSCAFG00000000102, ENSCAFG00000015996, ENSCAFG00000003007, ENSCAFG00000001885, ENSCAFG00000003979, ENSCAFG00000005259, ENSCAFG00000000300,…	2624	1674	9610	1.16	0.0092
528	GOTERM_BP_FAT	GO:0002460~adaptive immune response based on somatic recombination of immune receptors built from immunoglobulin superfamily domains	61	1.59186	4.67061e-06	ENSCAFG00000005873, ENSCAFG00000004911, ENSCAFG00000012621, ENSCAFG00000008401, ENSCAFG00000008302, ENSCAFG00000014076, ENSCAFG00000013633, ENSCAFG00000007424, ENSCAFG00000016172, ENSCAFG00000002142, ENSCAFG00000011144, ENSCAFG00000018752, ENSCAFG00000005627, ENSCAFG00000030180, ENSCAFG00000011755, ENSCAFG00000009994, ENSCAFG00000024010, ENSCAFG00000014951, ENSCAFG00000002138, ENSCAFG00000008959,…	2945	135	11109	1.7	0.0095
529	GOTERM_BP_ALL	GO:0043123~positive regulation of I-kappaB kinase/NF-kappaB signaling	58	1.51357	4.84593e-06	ENSCAFG00000013774, ENSCAFG00000025192, ENSCAFG00000011993, ENSCAFG00000004675, ENSCAFG00000016172, ENSCAFG00000005204, ENSCAFG00000020225, ENSCAFG00000003518, ENSCAFG00000019938, ENSCAFG00000012934, ENSCAFG00000001711, ENSCAFG00000030180, ENSCAFG00000008351, ENSCAFG00000011376, ENSCAFG00000012130, ENSCAFG00000009994, ENSCAFG00000004308, ENSCAFG00000024010, ENSCAFG00000002138, ENSCAFG00000008959,…	2993	127	11337	1.73	0.0099
530	GOTERM_BP_ALL	GO:0043122~regulation of I-kappaB kinase/NF-kappaB signaling	70	1.82672	5.03827e-06	ENSCAFG00000013774, ENSCAFG00000025192, ENSCAFG00000011993, ENSCAFG00000004675, ENSCAFG00000016172, ENSCAFG00000005204, ENSCAFG00000002142, ENSCAFG00000020225, ENSCAFG00000019938, ENSCAFG00000003518, ENSCAFG00000012934, ENSCAFG00000001711, ENSCAFG00000030180, ENSCAFG00000008351, ENSCAFG00000011376, ENSCAFG00000012130, ENSCAFG00000009802, ENSCAFG00000004308, ENSCAFG00000009994, ENSCAFG00000024010,…	2993	162	11337	1.64	0.01
531	GOTERM_BP_FAT	GO:0071216~cellular response to biotic stimulus	51	1.3309	5.12008e-06	ENSCAFG00000018349, ENSCAFG00000008302, ENSCAFG00000008159, ENSCAFG00000013633, ENSCAFG00000016172, ENSCAFG00000007034, ENSCAFG00000003518, ENSCAFG00000019938, ENSCAFG00000016083, ENSCAFG00000011751, ENSCAFG00000018171, ENSCAFG00000018583, ENSCAFG00000030180, ENSCAFG00000008351, ENSCAFG00000029387, ENSCAFG00000024010, ENSCAFG00000002171, ENSCAFG00000008959, ENSCAFG00000010686, ENSCAFG00000004687,…	2945	107	11109	1.8	0.01
532	GOTERM_BP_FAT	GO:0044843~cell cycle G1/S phase transition	51	1.3309	5.12008e-06	ENSCAFG00000025384, ENSCAFG00000011757, ENSCAFG00000011140, ENSCAFG00000003411, ENSCAFG00000014178, ENSCAFG00000003382, ENSCAFG00000009595, ENSCAFG00000031346, ENSCAFG00000003623, ENSCAFG00000032693, ENSCAFG00000016363, ENSCAFG00000013980, ENSCAFG00000032695, ENSCAFG00000003821, ENSCAFG00000014463, ENSCAFG00000031691, ENSCAFG00000000387, ENSCAFG00000014716, ENSCAFG00000016714, ENSCAFG00000008729,…	2945	107	11109	1.8	0.01
533	GOTERM_BP_ALL	GO:0032879~regulation of localization	481	12.5522	5.13572e-06	ENSCAFG00000005872, ENSCAFG00000006638, ENSCAFG00000005042, ENSCAFG00000000001, ENSCAFG00000005970, ENSCAFG00000000936, ENSCAFG00000006433, ENSCAFG00000000732, ENSCAFG00000008351, ENSCAFG00000003010, ENSCAFG00000032693, ENSCAFG00000016363, ENSCAFG00000032695, ENSCAFG00000003821, ENSCAFG00000009802, ENSCAFG00000014597, ENSCAFG00000015337, ENSCAFG00000023201, ENSCAFG00000003102, ENSCAFG00000009810,…	2993	1544	11337	1.18	0.01
534	GOTERM_CC_ALL	GO:0030055~cell-substrate junction	104	2.71399	6.3244e-06	ENSCAFG00000030906, ENSCAFG00000010725, ENSCAFG00000029252, ENSCAFG00000014175, ENSCAFG00000000567, ENSCAFG00000000936, ENSCAFG00000012079, ENSCAFG00000003210, ENSCAFG00000007105, ENSCAFG00000003821, ENSCAFG00000014597, ENSCAFG00000001930, ENSCAFG00000003404, ENSCAFG00000014282, ENSCAFG00000012554, ENSCAFG00000003402, ENSCAFG00000000691, ENSCAFG00000003399, ENSCAFG00000029975, ENSCAFG00000003833,…	3280	273	12767	1.48	0.01
535	KEGG_PATHWAY	cfa04514:Cell adhesion molecules (CAMs)	55	1.43528	7.8765e-06	ENSCAFG00000030211, ENSCAFG00000015177, ENSCAFG00000011147, ENSCAFG00000012666, ENSCAFG00000007036, ENSCAFG00000014175, ENSCAFG00000017820, ENSCAFG00000011234, ENSCAFG00000011751, ENSCAFG00000015180, ENSCAFG00000003821, ENSCAFG00000018639, ENSCAFG00000009994, ENSCAFG00000014597, ENSCAFG00000031652, ENSCAFG00000010718, ENSCAFG00000009810, ENSCAFG00000011265, ENSCAFG00000020413, ENSCAFG00000000848,…	1647	114	5859	1.72	0.01
536	GOTERM_BP_ALL	GO:0002758~innate immune response-activating signal transduction	41	1.06994	5.17097e-06	ENSCAFG00000005873, ENSCAFG00000007350, ENSCAFG00000023498, ENSCAFG00000000851, ENSCAFG00000011210, ENSCAFG00000010438, ENSCAFG00000016172, ENSCAFG00000007034, ENSCAFG00000016150, ENSCAFG00000018075, ENSCAFG00000003518, ENSCAFG00000009255, ENSCAFG00000010281, ENSCAFG00000007406, ENSCAFG00000011751, ENSCAFG00000015720, ENSCAFG00000008351, ENSCAFG00000018946, ENSCAFG00000010188, ENSCAFG00000020290,…	2993	80	11337	1.94	0.011
537	GOTERM_BP_FAT	GO:0065009~regulation of molecular function	420	10.9603	5.23428e-06	ENSCAFG00000018591, ENSCAFG00000005042, ENSCAFG00000006049, ENSCAFG00000005970, ENSCAFG00000012136, ENSCAFG00000018687, ENSCAFG00000014105, ENSCAFG00000016467, ENSCAFG00000000732, ENSCAFG00000008351, ENSCAFG00000006051, ENSCAFG00000032695, ENSCAFG00000006052, ENSCAFG00000003821, ENSCAFG00000009802, ENSCAFG00000005862, ENSCAFG00000031691, ENSCAFG00000015996, ENSCAFG00000003004, ENSCAFG00000003979,…	2945	1325	11109	1.2	0.011
538	GOTERM_BP_ALL	GO:0022603~regulation of anatomical structure morphogenesis	219	5.71503	5.23876e-06	ENSCAFG00000025384, ENSCAFG00000005677, ENSCAFG00000008755, ENSCAFG00000002189, ENSCAFG00000006638, ENSCAFG00000003411, ENSCAFG00000014076, ENSCAFG00000013735, ENSCAFG00000005970, ENSCAFG00000019938, ENSCAFG00000013320, ENSCAFG00000006100, ENSCAFG00000016363, ENSCAFG00000032695, ENSCAFG00000007391, ENSCAFG00000000609, ENSCAFG00000018965, ENSCAFG00000016086, ENSCAFG00000016857, ENSCAFG00000023201,…	2993	639	11337	1.3	0.011
539	GOTERM_BP_FAT	GO:0043123~positive regulation of I-kappaB kinase/NF-kappaB signaling	58	1.51357	5.54688e-06	ENSCAFG00000013774, ENSCAFG00000025192, ENSCAFG00000011993, ENSCAFG00000004675, ENSCAFG00000016172, ENSCAFG00000005204, ENSCAFG00000020225, ENSCAFG00000003518, ENSCAFG00000019938, ENSCAFG00000012934, ENSCAFG00000001711, ENSCAFG00000030180, ENSCAFG00000008351, ENSCAFG00000011376, ENSCAFG00000012130, ENSCAFG00000009994, ENSCAFG00000004308, ENSCAFG00000024010, ENSCAFG00000002138, ENSCAFG00000008959,…	2945	127	11109	1.72	0.011
540	GOTERM_CC_FAT	GO:0045121~membrane raft	61	1.59186	7.03422e-06	ENSCAFG00000005873, ENSCAFG00000008755, ENSCAFG00000017669, ENSCAFG00000016172, ENSCAFG00000007034, ENSCAFG00000005204, ENSCAFG00000023687, ENSCAFG00000000936, ENSCAFG00000005386, ENSCAFG00000028879, ENSCAFG00000001713, ENSCAFG00000002528, ENSCAFG00000006766, ENSCAFG00000018170, ENSCAFG00000008351, ENSCAFG00000007673, ENSCAFG00000003821, ENSCAFG00000003404, ENSCAFG00000024010, ENSCAFG00000006065,…	2624	133	9610	1.68	0.011
541	GOTERM_CC_FAT	GO:0098857~membrane microdomain	61	1.59186	7.03422e-06	ENSCAFG00000005873, ENSCAFG00000008755, ENSCAFG00000017669, ENSCAFG00000016172, ENSCAFG00000007034, ENSCAFG00000005204, ENSCAFG00000023687, ENSCAFG00000000936, ENSCAFG00000005386, ENSCAFG00000028879, ENSCAFG00000001713, ENSCAFG00000002528, ENSCAFG00000006766, ENSCAFG00000018170, ENSCAFG00000008351, ENSCAFG00000007673, ENSCAFG00000003821, ENSCAFG00000003404, ENSCAFG00000024010, ENSCAFG00000006065,…	2624	133	9610	1.68	0.011
542	KEGG_PATHWAY	cfa05169:Epstein-Barr virus infection	73	1.90501	8.22326e-06	ENSCAFG00000006670, ENSCAFG00000011666, ENSCAFG00000013774, ENSCAFG00000005931, ENSCAFG00000007034, ENSCAFG00000016031, ENSCAFG00000019735, ENSCAFG00000018075, ENSCAFG00000032596, ENSCAFG00000016267, ENSCAFG00000006051, ENSCAFG00000003587, ENSCAFG00000009994, ENSCAFG00000002171, ENSCAFG00000001807, ENSCAFG00000018530, ENSCAFG00000017303, ENSCAFG00000012844, ENSCAFG00000007383, ENSCAFG00000008433,…	1647	164	5859	1.58	0.011
543	GOTERM_BP_FAT	GO:0002758~innate immune response-activating signal transduction	41	1.06994	5.76228e-06	ENSCAFG00000005873, ENSCAFG00000007350, ENSCAFG00000023498, ENSCAFG00000000851, ENSCAFG00000011210, ENSCAFG00000010438, ENSCAFG00000016172, ENSCAFG00000007034, ENSCAFG00000016150, ENSCAFG00000018075, ENSCAFG00000003518, ENSCAFG00000009255, ENSCAFG00000010281, ENSCAFG00000007406, ENSCAFG00000011751, ENSCAFG00000015720, ENSCAFG00000008351, ENSCAFG00000018946, ENSCAFG00000010188, ENSCAFG00000020290,…	2945	80	11109	1.93	0.012
544	GOTERM_BP_FAT	GO:0043122~regulation of I-kappaB kinase/NF-kappaB signaling	70	1.82672	5.86161e-06	ENSCAFG00000013774, ENSCAFG00000025192, ENSCAFG00000011993, ENSCAFG00000004675, ENSCAFG00000016172, ENSCAFG00000005204, ENSCAFG00000002142, ENSCAFG00000020225, ENSCAFG00000019938, ENSCAFG00000003518, ENSCAFG00000012934, ENSCAFG00000001711, ENSCAFG00000030180, ENSCAFG00000008351, ENSCAFG00000011376, ENSCAFG00000012130, ENSCAFG00000009802, ENSCAFG00000004308, ENSCAFG00000009994, ENSCAFG00000024010,…	2945	162	11109	1.63	0.012
545	GOTERM_BP_ALL	GO:0010647~positive regulation of cell communication	311	8.11587	6.26943e-06	ENSCAFG00000005048, ENSCAFG00000025384, ENSCAFG00000019422, ENSCAFG00000008755, ENSCAFG00000025192, ENSCAFG00000003411, ENSCAFG00000005042, ENSCAFG00000014076, ENSCAFG00000008894, ENSCAFG00000005970, ENSCAFG00000003518, ENSCAFG00000014105, ENSCAFG00000019938, ENSCAFG00000013320, ENSCAFG00000018171, ENSCAFG00000018170, ENSCAFG00000003219, ENSCAFG00000008351, ENSCAFG00000002191, ENSCAFG00000005570,…	2993	953	11337	1.24	0.013
546	GOTERM_BP_ALL	GO:0050670~regulation of lymphocyte proliferation	58	1.51357	6.5149e-06	ENSCAFG00000019422, ENSCAFG00000014454, ENSCAFG00000008302, ENSCAFG00000007034, ENSCAFG00000005204, ENSCAFG00000017820, ENSCAFG00000003518, ENSCAFG00000009255, ENSCAFG00000018171, ENSCAFG00000011751, ENSCAFG00000030180, ENSCAFG00000010090, ENSCAFG00000032693, ENSCAFG00000016623, ENSCAFG00000032695, ENSCAFG00000009994, ENSCAFG00000002171, ENSCAFG00000006065, ENSCAFG00000008959, ENSCAFG00000014463,…	2993	128	11337	1.72	0.013
547	GOTERM_MF_ALL	GO:0003676~nucleic acid binding	785	20.4854	7.69625e-06	ENSCAFG00000008449, ENSCAFG00000006638, ENSCAFG00000003828, ENSCAFG00000031585, ENSCAFG00000000001, ENSCAFG00000032081, ENSCAFG00000005386, ENSCAFG00000000934, ENSCAFG00000003113, ENSCAFG00000014201, ENSCAFG00000000938, ENSCAFG00000000732, ENSCAFG00000015642, ENSCAFG00000016469, ENSCAFG00000006438, ENSCAFG00000004955, ENSCAFG00000006051, ENSCAFG00000014205, ENSCAFG00000006033, ENSCAFG00000003839,…	2747	2709	10658	1.12	0.013
548	GOTERM_CC_ALL	GO:0005924~cell-substrate adherens junction	103	2.68789	7.90022e-06	ENSCAFG00000030906, ENSCAFG00000010725, ENSCAFG00000029252, ENSCAFG00000014175, ENSCAFG00000000567, ENSCAFG00000000936, ENSCAFG00000012079, ENSCAFG00000003210, ENSCAFG00000007105, ENSCAFG00000003821, ENSCAFG00000014597, ENSCAFG00000001930, ENSCAFG00000003404, ENSCAFG00000014282, ENSCAFG00000012554, ENSCAFG00000003402, ENSCAFG00000000691, ENSCAFG00000003399, ENSCAFG00000029975, ENSCAFG00000003833,…	3280	271	12767	1.48	0.013
549	KEGG_PATHWAY	cfa05200:Pathways in cancer	135	3.52296	9.51116e-06	ENSCAFG00000025384, ENSCAFG00000006716, ENSCAFG00000004844, ENSCAFG00000014275, ENSCAFG00000025192, ENSCAFG00000005870, ENSCAFG00000005302, ENSCAFG00000005187, ENSCAFG00000011236, ENSCAFG00000030906, ENSCAFG00000005970, ENSCAFG00000013273, ENSCAFG00000014923, ENSCAFG00000019735, ENSCAFG00000006383, ENSCAFG00000018075, ENSCAFG00000002046, ENSCAFG00000019938, ENSCAFG00000005109, ENSCAFG00000014655,…	1647	348	5859	1.38	0.013
550	GOTERM_BP_ALL	GO:2000026~regulation of multicellular organismal development	349	9.10752	6.68842e-06	ENSCAFG00000025384, ENSCAFG00000002364, ENSCAFG00000025192, ENSCAFG00000006638, ENSCAFG00000003411, ENSCAFG00000005187, ENSCAFG00000014076, ENSCAFG00000031409, ENSCAFG00000005970, ENSCAFG00000018752, ENSCAFG00000013320, ENSCAFG00000019938, ENSCAFG00000015640, ENSCAFG00000006100, ENSCAFG00000018170, ENSCAFG00000006051, ENSCAFG00000032695, ENSCAFG00000006052, ENSCAFG00000018173, ENSCAFG00000003404,…	2993	1085	11337	1.22	0.014
551	GOTERM_BP_FAT	GO:0022603~regulation of anatomical structure morphogenesis	219	5.71503	6.87809e-06	ENSCAFG00000025384, ENSCAFG00000005677, ENSCAFG00000008755, ENSCAFG00000002189, ENSCAFG00000006638, ENSCAFG00000003411, ENSCAFG00000014076, ENSCAFG00000013735, ENSCAFG00000005970, ENSCAFG00000019938, ENSCAFG00000013320, ENSCAFG00000006100, ENSCAFG00000016363, ENSCAFG00000032695, ENSCAFG00000007391, ENSCAFG00000000609, ENSCAFG00000018965, ENSCAFG00000016086, ENSCAFG00000016857, ENSCAFG00000023201,…	2945	639	11109	1.29	0.014
552	GOTERM_BP_ALL	GO:0050790~regulation of catalytic activity	314	8.19415	7.37077e-06	ENSCAFG00000025384, ENSCAFG00000008755, ENSCAFG00000016769, ENSCAFG00000025192, ENSCAFG00000003411, ENSCAFG00000005042, ENSCAFG00000006049, ENSCAFG00000014076, ENSCAFG00000013735, ENSCAFG00000008894, ENSCAFG00000002464, ENSCAFG00000012666, ENSCAFG00000005970, ENSCAFG00000018687, ENSCAFG00000012136, ENSCAFG00000003518, ENSCAFG00000019938, ENSCAFG00000013320, ENSCAFG00000016467, ENSCAFG00000000732,…	2993	965	11337	1.23	0.015
553	GOTERM_BP_ALL	GO:0065007~biological regulation	2024	52.8184	7.37629e-06	ENSCAFG00000018590, ENSCAFG00000018591, ENSCAFG00000006638, ENSCAFG00000031585, ENSCAFG00000005187, ENSCAFG00000000737, ENSCAFG00000005188, ENSCAFG00000032081, ENSCAFG00000005970, ENSCAFG00000000732, ENSCAFG00000018583, ENSCAFG00000032693, ENSCAFG00000032695, ENSCAFG00000006248, ENSCAFG00000009802, ENSCAFG00000006240, ENSCAFG00000009810, ENSCAFG00000009818, ENSCAFG00000018575, ENSCAFG00000023501,…	2993	7297	11337	1.05	0.015
554	GOTERM_BP_FAT	GO:0050670~regulation of lymphocyte proliferation	58	1.51357	7.4472e-06	ENSCAFG00000019422, ENSCAFG00000014454, ENSCAFG00000008302, ENSCAFG00000007034, ENSCAFG00000005204, ENSCAFG00000017820, ENSCAFG00000003518, ENSCAFG00000009255, ENSCAFG00000018171, ENSCAFG00000011751, ENSCAFG00000030180, ENSCAFG00000010090, ENSCAFG00000032693, ENSCAFG00000016623, ENSCAFG00000032695, ENSCAFG00000009994, ENSCAFG00000002171, ENSCAFG00000006065, ENSCAFG00000008959, ENSCAFG00000014463,…	2945	128	11109	1.71	0.015
555	GOTERM_BP_ALL	GO:0006928~movement of cell or subcellular component	359	9.36848	7.50072e-06	ENSCAFG00000029394, ENSCAFG00000025384, ENSCAFG00000002364, ENSCAFG00000019422, ENSCAFG00000008755, ENSCAFG00000016863, ENSCAFG00000018590, ENSCAFG00000016076, ENSCAFG00000006638, ENSCAFG00000019526, ENSCAFG00000005187, ENSCAFG00000010836, ENSCAFG00000014076, ENSCAFG00000013735, ENSCAFG00000008894, ENSCAFG00000014079, ENSCAFG00000005970, ENSCAFG00000019735, ENSCAFG00000016867, ENSCAFG00000014201,…	2993	1121	11337	1.21	0.015
556	GOTERM_MF_FAT	GO:0003676~nucleic acid binding	785	20.4854	9.30438e-06	ENSCAFG00000008449, ENSCAFG00000006638, ENSCAFG00000003828, ENSCAFG00000031585, ENSCAFG00000000001, ENSCAFG00000032081, ENSCAFG00000005386, ENSCAFG00000000934, ENSCAFG00000003113, ENSCAFG00000014201, ENSCAFG00000000938, ENSCAFG00000000732, ENSCAFG00000015642, ENSCAFG00000016469, ENSCAFG00000006438, ENSCAFG00000004955, ENSCAFG00000006051, ENSCAFG00000014205, ENSCAFG00000006033, ENSCAFG00000003839,…	2712	2709	10510	1.12	0.016
557	GOTERM_MF_ALL	GO:0004672~protein kinase activity	172	4.48852	9.44792e-06	ENSCAFG00000006716, ENSCAFG00000008755, ENSCAFG00000018826, ENSCAFG00000014454, ENSCAFG00000008750, ENSCAFG00000006049, ENSCAFG00000019429, ENSCAFG00000013121, ENSCAFG00000013476, ENSCAFG00000032081, ENSCAFG00000005970, ENSCAFG00000023687, ENSCAFG00000012136, ENSCAFG00000000760, ENSCAFG00000019938, ENSCAFG00000015640, ENSCAFG00000017565, ENSCAFG00000018171, ENSCAFG00000010281, ENSCAFG00000018170,…	2747	499	10658	1.34	0.016
558	KEGG_PATHWAY	cfa04640:Hematopoietic cell lineage	39	1.01775	1.19345e-05	ENSCAFG00000029230, ENSCAFG00000006716, ENSCAFG00000002147, ENSCAFG00000016881, ENSCAFG00000011041, ENSCAFG00000013735, ENSCAFG00000014175, ENSCAFG00000007036, ENSCAFG00000013006, ENSCAFG00000017447, ENSCAFG00000018752, ENSCAFG00000028508, ENSCAFG00000008711, ENSCAFG00000018219, ENSCAFG00000012780, ENSCAFG00000028603, ENSCAFG00000019798, ENSCAFG00000009829, ENSCAFG00000023735, ENSCAFG00000002065,…	1647	73	5859	1.9	0.016
559	GOTERM_MF_FAT	GO:0004672~protein kinase activity	172	4.48852	1.0086e-05	ENSCAFG00000006716, ENSCAFG00000008755, ENSCAFG00000018826, ENSCAFG00000014454, ENSCAFG00000008750, ENSCAFG00000006049, ENSCAFG00000019429, ENSCAFG00000013121, ENSCAFG00000013476, ENSCAFG00000032081, ENSCAFG00000005970, ENSCAFG00000023687, ENSCAFG00000012136, ENSCAFG00000000760, ENSCAFG00000019938, ENSCAFG00000015640, ENSCAFG00000017565, ENSCAFG00000018171, ENSCAFG00000010281, ENSCAFG00000018170,…	2712	499	10510	1.34	0.017
560	KEGG_PATHWAY	cfa04151:PI3K-Akt signaling pathway	118	3.07933	1.26475e-05	ENSCAFG00000008612, ENSCAFG00000014275, ENSCAFG00000015228, ENSCAFG00000013735, ENSCAFG00000005970, ENSCAFG00000014923, ENSCAFG00000014175, ENSCAFG00000019735, ENSCAFG00000002046, ENSCAFG00000018752, ENSCAFG00000003518, ENSCAFG00000014655, ENSCAFG00000018170, ENSCAFG00000008351, ENSCAFG00000006062, ENSCAFG00000018173, ENSCAFG00000032695, ENSCAFG00000003821, ENSCAFG00000014597, ENSCAFG00000002171,…	1647	298	5859	1.41	0.017
561	GOTERM_BP_FAT	GO:0010647~positive regulation of cell communication	311	8.11587	8.68263e-06	ENSCAFG00000005048, ENSCAFG00000025384, ENSCAFG00000019422, ENSCAFG00000008755, ENSCAFG00000025192, ENSCAFG00000003411, ENSCAFG00000005042, ENSCAFG00000014076, ENSCAFG00000008894, ENSCAFG00000005970, ENSCAFG00000003518, ENSCAFG00000014105, ENSCAFG00000019938, ENSCAFG00000013320, ENSCAFG00000018171, ENSCAFG00000018170, ENSCAFG00000003219, ENSCAFG00000008351, ENSCAFG00000002191, ENSCAFG00000005570,…	2945	953	11109	1.23	0.018
562	GOTERM_BP_FAT	GO:2000026~regulation of multicellular organismal development	349	9.10752	9.23476e-06	ENSCAFG00000025384, ENSCAFG00000002364, ENSCAFG00000025192, ENSCAFG00000006638, ENSCAFG00000003411, ENSCAFG00000005187, ENSCAFG00000014076, ENSCAFG00000031409, ENSCAFG00000005970, ENSCAFG00000018752, ENSCAFG00000013320, ENSCAFG00000019938, ENSCAFG00000015640, ENSCAFG00000006100, ENSCAFG00000018170, ENSCAFG00000006051, ENSCAFG00000032695, ENSCAFG00000006052, ENSCAFG00000018173, ENSCAFG00000003404,…	2945	1085	11109	1.21	0.019
563	GOTERM_MF_ALL	GO:0016772~transferase activity, transferring phosphorus-containing groups	243	6.34134	1.12739e-05	ENSCAFG00000006716, ENSCAFG00000008755, ENSCAFG00000008750, ENSCAFG00000006049, ENSCAFG00000013121, ENSCAFG00000019429, ENSCAFG00000010834, ENSCAFG00000032081, ENSCAFG00000005970, ENSCAFG00000019735, ENSCAFG00000012136, ENSCAFG00000014201, ENSCAFG00000019938, ENSCAFG00000015640, ENSCAFG00000005194, ENSCAFG00000018171, ENSCAFG00000018170, ENSCAFG00000014202, ENSCAFG00000006051, ENSCAFG00000006052,…	2747	744	10658	1.27	0.019
564	GOTERM_BP_DIRECT	GO:0045087~innate immune response	55	1.43528	1.04551e-05	ENSCAFG00000025384, ENSCAFG00000008755, ENSCAFG00000017669, ENSCAFG00000023498, ENSCAFG00000010438, ENSCAFG00000013633, ENSCAFG00000016172, ENSCAFG00000007034, ENSCAFG00000013933, ENSCAFG00000018075, ENSCAFG00000003518, ENSCAFG00000019938, ENSCAFG00000017565, ENSCAFG00000016083, ENSCAFG00000008351, ENSCAFG00000006051, ENSCAFG00000004308, ENSCAFG00000024010, ENSCAFG00000002171, ENSCAFG00000008959,…	2993	121	11337	1.72	0.02
565	GOTERM_MF_ALL	GO:0016301~kinase activity	210	5.48017	1.14605e-05	ENSCAFG00000006716, ENSCAFG00000008755, ENSCAFG00000008750, ENSCAFG00000006049, ENSCAFG00000019429, ENSCAFG00000013121, ENSCAFG00000010834, ENSCAFG00000032081, ENSCAFG00000005970, ENSCAFG00000019735, ENSCAFG00000012136, ENSCAFG00000019938, ENSCAFG00000015640, ENSCAFG00000005194, ENSCAFG00000018171, ENSCAFG00000018170, ENSCAFG00000014202, ENSCAFG00000006051, ENSCAFG00000006052, ENSCAFG00000002171,…	2747	630	10658	1.29	0.02
566	KEGG_PATHWAY	cfa04145:Phagosome	59	1.53967	1.49115e-05	ENSCAFG00000031447, ENSCAFG00000004913, ENSCAFG00000015700, ENSCAFG00000000832, ENSCAFG00000014616, ENSCAFG00000013735, ENSCAFG00000004107, ENSCAFG00000013806, ENSCAFG00000013933, ENSCAFG00000003518, ENSCAFG00000001522, ENSCAFG00000008351, ENSCAFG00000013035, ENSCAFG00000010972, ENSCAFG00000003821, ENSCAFG00000014597, ENSCAFG00000018634, ENSCAFG00000012941, ENSCAFG00000012696, ENSCAFG00000005734,…	1647	127	5859	1.65	0.02
567	GOTERM_BP_ALL	GO:1903555~regulation of tumor necrosis factor superfamily cytokine production	37	0.965553	1.01219e-05	ENSCAFG00000008404, ENSCAFG00000017319, ENSCAFG00000016172, ENSCAFG00000018703, ENSCAFG00000003518, ENSCAFG00000009255, ENSCAFG00000016429, ENSCAFG00000016083, ENSCAFG00000007406, ENSCAFG00000013694, ENSCAFG00000018946, ENSCAFG00000002753, ENSCAFG00000009829, ENSCAFG00000016917, ENSCAFG00000024010, ENSCAFG00000008959, ENSCAFG00000005800, ENSCAFG00000013763, ENSCAFG00000013544, ENSCAFG00000023201,…	2993	71	11337	1.97	0.021
568	GOTERM_BP_FAT	GO:0050790~regulation of catalytic activity	314	8.19415	1.02175e-05	ENSCAFG00000025384, ENSCAFG00000008755, ENSCAFG00000016769, ENSCAFG00000025192, ENSCAFG00000003411, ENSCAFG00000005042, ENSCAFG00000006049, ENSCAFG00000014076, ENSCAFG00000013735, ENSCAFG00000008894, ENSCAFG00000002464, ENSCAFG00000012666, ENSCAFG00000005970, ENSCAFG00000018687, ENSCAFG00000012136, ENSCAFG00000003518, ENSCAFG00000019938, ENSCAFG00000013320, ENSCAFG00000016467, ENSCAFG00000000732,…	2945	965	11109	1.23	0.021
569	GOTERM_BP_ALL	GO:0010564~regulation of cell cycle process	127	3.3142	1.0562e-05	ENSCAFG00000025384, ENSCAFG00000011757, ENSCAFG00000011140, ENSCAFG00000014454, ENSCAFG00000005302, ENSCAFG00000003411, ENSCAFG00000006049, ENSCAFG00000011236, ENSCAFG00000014178, ENSCAFG00000003382, ENSCAFG00000012136, ENSCAFG00000006383, ENSCAFG00000016467, ENSCAFG00000003623, ENSCAFG00000015642, ENSCAFG00000018170, ENSCAFG00000010090, ENSCAFG00000032693, ENSCAFG00000016363, ENSCAFG00000032695,…	2993	342	11337	1.41	0.021
570	GOTERM_MF_FAT	GO:0016301~kinase activity	210	5.48017	1.24429e-05	ENSCAFG00000006716, ENSCAFG00000008755, ENSCAFG00000008750, ENSCAFG00000006049, ENSCAFG00000019429, ENSCAFG00000013121, ENSCAFG00000010834, ENSCAFG00000032081, ENSCAFG00000005970, ENSCAFG00000019735, ENSCAFG00000012136, ENSCAFG00000019938, ENSCAFG00000015640, ENSCAFG00000005194, ENSCAFG00000018171, ENSCAFG00000018170, ENSCAFG00000014202, ENSCAFG00000006051, ENSCAFG00000006052, ENSCAFG00000002171,…	2712	630	10510	1.29	0.021
571	GOTERM_BP_FAT	GO:0006928~movement of cell or subcellular component	359	9.36848	1.07814e-05	ENSCAFG00000029394, ENSCAFG00000025384, ENSCAFG00000002364, ENSCAFG00000019422, ENSCAFG00000008755, ENSCAFG00000016863, ENSCAFG00000018590, ENSCAFG00000016076, ENSCAFG00000006638, ENSCAFG00000019526, ENSCAFG00000005187, ENSCAFG00000010836, ENSCAFG00000014076, ENSCAFG00000013735, ENSCAFG00000008894, ENSCAFG00000014079, ENSCAFG00000005970, ENSCAFG00000019735, ENSCAFG00000016867, ENSCAFG00000014201,…	2945	1121	11109	1.21	0.022
572	GOTERM_BP_ALL	GO:0009968~negative regulation of signal transduction	232	6.05428	1.09657e-05	ENSCAFG00000010626, ENSCAFG00000008755, ENSCAFG00000016863, ENSCAFG00000012331, ENSCAFG00000025192, ENSCAFG00000006638, ENSCAFG00000003411, ENSCAFG00000000001, ENSCAFG00000019938, ENSCAFG00000013320, ENSCAFG00000003518, ENSCAFG00000006100, ENSCAFG00000015642, ENSCAFG00000018171, ENSCAFG00000003219, ENSCAFG00000012130, ENSCAFG00000032695, ENSCAFG00000006052, ENSCAFG00000009802, ENSCAFG00000003821,…	2993	689	11337	1.28	0.022
573	GOTERM_BP_ALL	GO:0009617~response to bacterium	101	2.6357	1.11551e-05	ENSCAFG00000009887, ENSCAFG00000019422, ENSCAFG00000001132, ENSCAFG00000016172, ENSCAFG00000028848, ENSCAFG00000023780, ENSCAFG00000003629, ENSCAFG00000019938, ENSCAFG00000001424, ENSCAFG00000003518, ENSCAFG00000000075, ENSCAFG00000010281, ENSCAFG00000016083, ENSCAFG00000011751, ENSCAFG00000018171, ENSCAFG00000018583, ENSCAFG00000008351, ENSCAFG00000019328, ENSCAFG00000019329, ENSCAFG00000003404,…	2993	260	11337	1.47	0.023
574	GOTERM_BP_FAT	GO:1903555~regulation of tumor necrosis factor superfamily cytokine production	37	0.965553	1.11764e-05	ENSCAFG00000008404, ENSCAFG00000017319, ENSCAFG00000016172, ENSCAFG00000018703, ENSCAFG00000003518, ENSCAFG00000009255, ENSCAFG00000016429, ENSCAFG00000016083, ENSCAFG00000007406, ENSCAFG00000013694, ENSCAFG00000018946, ENSCAFG00000002753, ENSCAFG00000009829, ENSCAFG00000016917, ENSCAFG00000024010, ENSCAFG00000008959, ENSCAFG00000005800, ENSCAFG00000013763, ENSCAFG00000013544, ENSCAFG00000023201,…	2945	71	11109	1.97	0.023
575	GOTERM_BP_ALL	GO:0000082~G1/S transition of mitotic cell cycle	45	1.17432	1.12033e-05	ENSCAFG00000025384, ENSCAFG00000007614, ENSCAFG00000011757, ENSCAFG00000003411, ENSCAFG00000009860, ENSCAFG00000014178, ENSCAFG00000003808, ENSCAFG00000025466, ENSCAFG00000003382, ENSCAFG00000006555, ENSCAFG00000009595, ENSCAFG00000010644, ENSCAFG00000031346, ENSCAFG00000013244, ENSCAFG00000003623, ENSCAFG00000018216, ENSCAFG00000012059, ENSCAFG00000009512, ENSCAFG00000032693, ENSCAFG00000013980,…	2993	93	11337	1.83	0.023
576	GOTERM_BP_ALL	GO:0002699~positive regulation of immune effector process	50	1.3048	1.12331e-05	ENSCAFG00000019422, ENSCAFG00000018349, ENSCAFG00000012569, ENSCAFG00000008401, ENSCAFG00000018590, ENSCAFG00000013633, ENSCAFG00000007034, ENSCAFG00000011144, ENSCAFG00000003518, ENSCAFG00000009255, ENSCAFG00000000230, ENSCAFG00000011755, ENSCAFG00000009994, ENSCAFG00000002171, ENSCAFG00000014951, ENSCAFG00000008959, ENSCAFG00000010686, ENSCAFG00000009003, ENSCAFG00000003839, ENSCAFG00000005019,…	2993	107	11337	1.77	0.023
577	GOTERM_CC_ALL	GO:0042611~MHC protein complex	12	0.313152	1.44753e-05	ENSCAFG00000032102, ENSCAFG00000000500, ENSCAFG00000000848, ENSCAFG00000000806, ENSCAFG00000000896, ENSCAFG00000000814, ENSCAFG00000018101, ENSCAFG00000013633, ENSCAFG00000000812, ENSCAFG00000000819, ENSCAFG00000032222, ENSCAFG00000000803	3280	13	12767	3.59	0.023
578	GOTERM_BP_DIRECT	GO:0051607~defense response to virus	33	0.861169	1.26215e-05	ENSCAFG00000023498, ENSCAFG00000016883, ENSCAFG00000009612, ENSCAFG00000000851, ENSCAFG00000013121, ENSCAFG00000009617, ENSCAFG00000008929, ENSCAFG00000023107, ENSCAFG00000024645, ENSCAFG00000019348, ENSCAFG00000009471, ENSCAFG00000023556, ENSCAFG00000007406, ENSCAFG00000011751, ENSCAFG00000001521, ENSCAFG00000010167, ENSCAFG00000005704, ENSCAFG00000018946, ENSCAFG00000009994, ENSCAFG00000010686,…	2993	61	11337	2.05	0.024
579	GOTERM_CC_ALL	GO:0043228~non-membrane-bounded organelle	734	19.1545	1.47635e-05	ENSCAFG00000005048, ENSCAFG00000008449, ENSCAFG00000005871, ENSCAFG00000006638, ENSCAFG00000015323, ENSCAFG00000005042, ENSCAFG00000006049, ENSCAFG00000012332, ENSCAFG00000020022, ENSCAFG00000018687, ENSCAFG00000012136, ENSCAFG00000014201, ENSCAFG00000014105, ENSCAFG00000009945, ENSCAFG00000015640, ENSCAFG00000016467, ENSCAFG00000000939, ENSCAFG00000000732, ENSCAFG00000016464, ENSCAFG00000018583,…	3280	2529	12767	1.13	0.024
580	GOTERM_CC_ALL	GO:0043232~intracellular non-membrane-bounded organelle	734	19.1545	1.47635e-05	ENSCAFG00000005048, ENSCAFG00000008449, ENSCAFG00000005871, ENSCAFG00000006638, ENSCAFG00000015323, ENSCAFG00000005042, ENSCAFG00000006049, ENSCAFG00000012332, ENSCAFG00000020022, ENSCAFG00000018687, ENSCAFG00000012136, ENSCAFG00000014201, ENSCAFG00000014105, ENSCAFG00000009945, ENSCAFG00000015640, ENSCAFG00000016467, ENSCAFG00000000939, ENSCAFG00000000732, ENSCAFG00000016464, ENSCAFG00000018583,…	3280	2529	12767	1.13	0.024
581	GOTERM_BP_ALL	GO:0023014~signal transduction by protein phosphorylation	160	4.17537	1.22761e-05	ENSCAFG00000019422, ENSCAFG00000019298, ENSCAFG00000008755, ENSCAFG00000008612, ENSCAFG00000003411, ENSCAFG00000010676, ENSCAFG00000014076, ENSCAFG00000008894, ENSCAFG00000016172, ENSCAFG00000005970, ENSCAFG00000029474, ENSCAFG00000000760, ENSCAFG00000000075, ENSCAFG00000019938, ENSCAFG00000003518, ENSCAFG00000006100, ENSCAFG00000015642, ENSCAFG00000009255, ENSCAFG00000018171, ENSCAFG00000010281,…	2993	450	11337	1.35	0.025
582	GOTERM_BP_FAT	GO:0000082~G1/S transition of mitotic cell cycle	45	1.17432	1.25312e-05	ENSCAFG00000025384, ENSCAFG00000007614, ENSCAFG00000011757, ENSCAFG00000003411, ENSCAFG00000009860, ENSCAFG00000014178, ENSCAFG00000003808, ENSCAFG00000025466, ENSCAFG00000003382, ENSCAFG00000006555, ENSCAFG00000009595, ENSCAFG00000010644, ENSCAFG00000031346, ENSCAFG00000013244, ENSCAFG00000003623, ENSCAFG00000018216, ENSCAFG00000012059, ENSCAFG00000009512, ENSCAFG00000032693, ENSCAFG00000013980,…	2945	93	11109	1.83	0.025
583	GOTERM_BP_FAT	GO:0002699~positive regulation of immune effector process	50	1.3048	1.26611e-05	ENSCAFG00000019422, ENSCAFG00000018349, ENSCAFG00000012569, ENSCAFG00000008401, ENSCAFG00000018590, ENSCAFG00000013633, ENSCAFG00000007034, ENSCAFG00000011144, ENSCAFG00000003518, ENSCAFG00000009255, ENSCAFG00000000230, ENSCAFG00000011755, ENSCAFG00000009994, ENSCAFG00000002171, ENSCAFG00000014951, ENSCAFG00000008959, ENSCAFG00000010686, ENSCAFG00000009003, ENSCAFG00000003839, ENSCAFG00000005019,…	2945	107	11109	1.76	0.026
584	GOTERM_BP_FAT	GO:0010564~regulation of cell cycle process	127	3.3142	1.30178e-05	ENSCAFG00000025384, ENSCAFG00000011757, ENSCAFG00000011140, ENSCAFG00000014454, ENSCAFG00000005302, ENSCAFG00000003411, ENSCAFG00000006049, ENSCAFG00000011236, ENSCAFG00000014178, ENSCAFG00000003382, ENSCAFG00000012136, ENSCAFG00000006383, ENSCAFG00000016467, ENSCAFG00000003623, ENSCAFG00000015642, ENSCAFG00000018170, ENSCAFG00000010090, ENSCAFG00000032693, ENSCAFG00000016363, ENSCAFG00000032695,…	2945	342	11109	1.4	0.026
585	GOTERM_CC_ALL	GO:0043234~protein complex	828	21.6075	1.61075e-05	ENSCAFG00000015321, ENSCAFG00000006049, ENSCAFG00000005188, ENSCAFG00000032081, ENSCAFG00000005970, ENSCAFG00000005386, ENSCAFG00000014201, ENSCAFG00000016467, ENSCAFG00000015640, ENSCAFG00000000939, ENSCAFG00000000938, ENSCAFG00000000732, ENSCAFG00000018583, ENSCAFG00000016469, ENSCAFG00000004955, ENSCAFG00000018395, ENSCAFG00000006052, ENSCAFG00000003821, ENSCAFG00000014597, ENSCAFG00000015855,…	3280	2881	12767	1.12	0.026
586	GOTERM_BP_ALL	GO:0097190~apoptotic signaling pathway	147	3.83612	1.31319e-05	ENSCAFG00000025384, ENSCAFG00000019422, ENSCAFG00000008755, ENSCAFG00000014454, ENSCAFG00000016863, ENSCAFG00000025192, ENSCAFG00000006638, ENSCAFG00000014076, ENSCAFG00000019429, ENSCAFG00000005970, ENSCAFG00000024645, ENSCAFG00000006383, ENSCAFG00000003113, ENSCAFG00000000075, ENSCAFG00000017254, ENSCAFG00000002804, ENSCAFG00000003623, ENSCAFG00000014100, ENSCAFG00000003587, ENSCAFG00000012130,…	2993	408	11337	1.36	0.027
587	GOTERM_BP_ALL	GO:0032680~regulation of tumor necrosis factor production	36	0.939457	1.32437e-05	ENSCAFG00000008404, ENSCAFG00000017319, ENSCAFG00000016172, ENSCAFG00000018703, ENSCAFG00000003518, ENSCAFG00000009255, ENSCAFG00000016429, ENSCAFG00000016083, ENSCAFG00000007406, ENSCAFG00000013694, ENSCAFG00000018946, ENSCAFG00000002753, ENSCAFG00000009829, ENSCAFG00000016917, ENSCAFG00000024010, ENSCAFG00000008959, ENSCAFG00000005800, ENSCAFG00000013763, ENSCAFG00000013544, ENSCAFG00000023201,…	2993	69	11337	1.98	0.027
588	GOTERM_BP_FAT	GO:0009617~response to bacterium	101	2.6357	1.33914e-05	ENSCAFG00000009887, ENSCAFG00000019422, ENSCAFG00000001132, ENSCAFG00000016172, ENSCAFG00000028848, ENSCAFG00000023780, ENSCAFG00000003629, ENSCAFG00000019938, ENSCAFG00000001424, ENSCAFG00000003518, ENSCAFG00000000075, ENSCAFG00000010281, ENSCAFG00000016083, ENSCAFG00000011751, ENSCAFG00000018171, ENSCAFG00000018583, ENSCAFG00000008351, ENSCAFG00000019328, ENSCAFG00000019329, ENSCAFG00000003404,…	2945	260	11109	1.47	0.027
589	GOTERM_BP_ALL	GO:0010631~epithelial cell migration	69	1.80063	1.36373e-05	ENSCAFG00000008755, ENSCAFG00000030686, ENSCAFG00000014076, ENSCAFG00000008894, ENSCAFG00000020223, ENSCAFG00000014923, ENSCAFG00000005970, ENSCAFG00000006294, ENSCAFG00000003243, ENSCAFG00000023687, ENSCAFG00000013320, ENSCAFG00000001713, ENSCAFG00000002528, ENSCAFG00000025002, ENSCAFG00000006142, ENSCAFG00000017069, ENSCAFG00000009905, ENSCAFG00000032695, ENSCAFG00000002498, ENSCAFG00000003821,…	2993	163	11337	1.6	0.028
590	GOTERM_BP_ALL	GO:0006974~cellular response to DNA damage stimulus	170	4.43633	1.42754e-05	ENSCAFG00000025384, ENSCAFG00000017159, ENSCAFG00000014454, ENSCAFG00000006638, ENSCAFG00000011236, ENSCAFG00000008894, ENSCAFG00000012332, ENSCAFG00000032081, ENSCAFG00000001621, ENSCAFG00000029474, ENSCAFG00000010838, ENSCAFG00000011144, ENSCAFG00000009450, ENSCAFG00000006383, ENSCAFG00000019938, ENSCAFG00000014105, ENSCAFG00000003623, ENSCAFG00000017428, ENSCAFG00000000939, ENSCAFG00000000938,…	2993	484	11337	1.33	0.029
591	GOTERM_BP_ALL	GO:0016525~negative regulation of angiogenesis	27	0.704593	1.43455e-05	ENSCAFG00000025384, ENSCAFG00000018349, ENSCAFG00000014334, ENSCAFG00000023602, ENSCAFG00000024189, ENSCAFG00000006294, ENSCAFG00000005288, ENSCAFG00000001713, ENSCAFG00000007502, ENSCAFG00000014678, ENSCAFG00000007673, ENSCAFG00000006142, ENSCAFG00000020290, ENSCAFG00000018639, ENSCAFG00000016925, ENSCAFG00000031104, ENSCAFG00000017144, ENSCAFG00000016086, ENSCAFG00000006069, ENSCAFG00000017855,…	2993	46	11337	2.22	0.029
592	GOTERM_BP_FAT	GO:0009968~negative regulation of signal transduction	232	6.05428	1.4385e-05	ENSCAFG00000010626, ENSCAFG00000008755, ENSCAFG00000016863, ENSCAFG00000012331, ENSCAFG00000025192, ENSCAFG00000006638, ENSCAFG00000003411, ENSCAFG00000000001, ENSCAFG00000019938, ENSCAFG00000013320, ENSCAFG00000003518, ENSCAFG00000006100, ENSCAFG00000015642, ENSCAFG00000018171, ENSCAFG00000003219, ENSCAFG00000012130, ENSCAFG00000032695, ENSCAFG00000006052, ENSCAFG00000009802, ENSCAFG00000003821,…	2945	689	11109	1.27	0.029
593	GOTERM_CC_ALL	GO:0000779~condensed chromosome, centromeric region	22	0.574113	1.80041e-05	ENSCAFG00000012352, ENSCAFG00000020077, ENSCAFG00000005302, ENSCAFG00000014085, ENSCAFG00000008877, ENSCAFG00000017008, ENSCAFG00000017658, ENSCAFG00000012026, ENSCAFG00000008618, ENSCAFG00000007184, ENSCAFG00000029331, ENSCAFG00000004457, ENSCAFG00000028941, ENSCAFG00000007062, ENSCAFG00000011899, ENSCAFG00000005806, ENSCAFG00000016992, ENSCAFG00000012151, ENSCAFG00000013955, ENSCAFG00000029233,…	3280	35	12767	2.45	0.029
594	GOTERM_BP_FAT	GO:0032680~regulation of tumor necrosis factor production	36	0.939457	1.4585e-05	ENSCAFG00000008404, ENSCAFG00000017319, ENSCAFG00000016172, ENSCAFG00000018703, ENSCAFG00000003518, ENSCAFG00000009255, ENSCAFG00000016429, ENSCAFG00000016083, ENSCAFG00000007406, ENSCAFG00000013694, ENSCAFG00000018946, ENSCAFG00000002753, ENSCAFG00000009829, ENSCAFG00000016917, ENSCAFG00000024010, ENSCAFG00000008959, ENSCAFG00000005800, ENSCAFG00000013763, ENSCAFG00000013544, ENSCAFG00000023201,…	2945	69	11109	1.97	0.03
595	GOTERM_BP_ALL	GO:0000165~MAPK cascade	159	4.14927	1.46717e-05	ENSCAFG00000019422, ENSCAFG00000019298, ENSCAFG00000008755, ENSCAFG00000008612, ENSCAFG00000003411, ENSCAFG00000010676, ENSCAFG00000014076, ENSCAFG00000008894, ENSCAFG00000016172, ENSCAFG00000005970, ENSCAFG00000029474, ENSCAFG00000000760, ENSCAFG00000000075, ENSCAFG00000019938, ENSCAFG00000003518, ENSCAFG00000006100, ENSCAFG00000015642, ENSCAFG00000009255, ENSCAFG00000018171, ENSCAFG00000010281,…	2993	448	11337	1.34	0.03
596	GOTERM_BP_ALL	GO:0071887~leukocyte apoptotic process	34	0.887265	1.49246e-05	ENSCAFG00000004572, ENSCAFG00000008401, ENSCAFG00000011559, ENSCAFG00000008302, ENSCAFG00000005169, ENSCAFG00000007034, ENSCAFG00000003535, ENSCAFG00000029321, ENSCAFG00000008719, ENSCAFG00000000732, ENSCAFG00000015013, ENSCAFG00000018171, ENSCAFG00000016443, ENSCAFG00000014678, ENSCAFG00000012780, ENSCAFG00000017069, ENSCAFG00000005210, ENSCAFG00000009498, ENSCAFG00000001954, ENSCAFG00000015712,…	2993	64	11337	2.01	0.03
597	GOTERM_BP_FAT	GO:0016525~negative regulation of angiogenesis	27	0.704593	1.55307e-05	ENSCAFG00000025384, ENSCAFG00000018349, ENSCAFG00000014334, ENSCAFG00000023602, ENSCAFG00000024189, ENSCAFG00000006294, ENSCAFG00000005288, ENSCAFG00000001713, ENSCAFG00000007502, ENSCAFG00000014678, ENSCAFG00000007673, ENSCAFG00000006142, ENSCAFG00000020290, ENSCAFG00000018639, ENSCAFG00000016925, ENSCAFG00000031104, ENSCAFG00000017144, ENSCAFG00000016086, ENSCAFG00000006069, ENSCAFG00000017855,…	2945	46	11109	2.21	0.032
598	GOTERM_BP_FAT	GO:0023014~signal transduction by protein phosphorylation	160	4.17537	1.55606e-05	ENSCAFG00000019422, ENSCAFG00000019298, ENSCAFG00000008755, ENSCAFG00000008612, ENSCAFG00000003411, ENSCAFG00000010676, ENSCAFG00000014076, ENSCAFG00000008894, ENSCAFG00000016172, ENSCAFG00000005970, ENSCAFG00000029474, ENSCAFG00000000760, ENSCAFG00000000075, ENSCAFG00000019938, ENSCAFG00000003518, ENSCAFG00000006100, ENSCAFG00000015642, ENSCAFG00000009255, ENSCAFG00000018171, ENSCAFG00000010281,…	2945	450	11109	1.34	0.032
599	GOTERM_BP_ALL	GO:0001818~negative regulation of cytokine production	59	1.53967	1.56212e-05	ENSCAFG00000025384, ENSCAFG00000012569, ENSCAFG00000017669, ENSCAFG00000010676, ENSCAFG00000017319, ENSCAFG00000005970, ENSCAFG00000002142, ENSCAFG00000017820, ENSCAFG00000009586, ENSCAFG00000003518, ENSCAFG00000013320, ENSCAFG00000009255, ENSCAFG00000013368, ENSCAFG00000016083, ENSCAFG00000016623, ENSCAFG00000010189, ENSCAFG00000002753, ENSCAFG00000010188, ENSCAFG00000006065, ENSCAFG00000010686,…	2993	134	11337	1.67	0.032
600	GOTERM_BP_ALL	GO:0070663~regulation of leukocyte proliferation	59	1.53967	1.56212e-05	ENSCAFG00000019422, ENSCAFG00000014454, ENSCAFG00000008302, ENSCAFG00000007034, ENSCAFG00000005204, ENSCAFG00000017820, ENSCAFG00000003518, ENSCAFG00000009255, ENSCAFG00000018171, ENSCAFG00000011751, ENSCAFG00000030180, ENSCAFG00000010090, ENSCAFG00000032693, ENSCAFG00000016623, ENSCAFG00000032695, ENSCAFG00000009994, ENSCAFG00000002171, ENSCAFG00000006065, ENSCAFG00000008959, ENSCAFG00000014463,…	2993	134	11337	1.67	0.032
601	GOTERM_BP_FAT	GO:0010631~epithelial cell migration	69	1.80063	1.57609e-05	ENSCAFG00000008755, ENSCAFG00000030686, ENSCAFG00000014076, ENSCAFG00000008894, ENSCAFG00000020223, ENSCAFG00000014923, ENSCAFG00000005970, ENSCAFG00000006294, ENSCAFG00000003243, ENSCAFG00000023687, ENSCAFG00000013320, ENSCAFG00000001713, ENSCAFG00000002528, ENSCAFG00000025002, ENSCAFG00000006142, ENSCAFG00000017069, ENSCAFG00000009905, ENSCAFG00000032695, ENSCAFG00000002498, ENSCAFG00000003821,…	2945	163	11109	1.6	0.032
602	GOTERM_BP_FAT	GO:0071887~leukocyte apoptotic process	34	0.887265	1.63718e-05	ENSCAFG00000004572, ENSCAFG00000008401, ENSCAFG00000011559, ENSCAFG00000008302, ENSCAFG00000005169, ENSCAFG00000007034, ENSCAFG00000003535, ENSCAFG00000029321, ENSCAFG00000008719, ENSCAFG00000000732, ENSCAFG00000015013, ENSCAFG00000018171, ENSCAFG00000016443, ENSCAFG00000014678, ENSCAFG00000012780, ENSCAFG00000017069, ENSCAFG00000005210, ENSCAFG00000009498, ENSCAFG00000001954, ENSCAFG00000015712,…	2945	64	11109	2	0.033
603	GOTERM_BP_FAT	GO:0097190~apoptotic signaling pathway	147	3.83612	1.64504e-05	ENSCAFG00000025384, ENSCAFG00000019422, ENSCAFG00000008755, ENSCAFG00000014454, ENSCAFG00000016863, ENSCAFG00000025192, ENSCAFG00000006638, ENSCAFG00000014076, ENSCAFG00000019429, ENSCAFG00000005970, ENSCAFG00000024645, ENSCAFG00000006383, ENSCAFG00000003113, ENSCAFG00000000075, ENSCAFG00000017254, ENSCAFG00000002804, ENSCAFG00000003623, ENSCAFG00000014100, ENSCAFG00000003587, ENSCAFG00000012130,…	2945	408	11109	1.36	0.033
604	GOTERM_BP_ALL	GO:0090132~epithelium migration	69	1.80063	1.73646e-05	ENSCAFG00000008755, ENSCAFG00000030686, ENSCAFG00000014076, ENSCAFG00000008894, ENSCAFG00000020223, ENSCAFG00000014923, ENSCAFG00000005970, ENSCAFG00000006294, ENSCAFG00000003243, ENSCAFG00000023687, ENSCAFG00000013320, ENSCAFG00000001713, ENSCAFG00000002528, ENSCAFG00000025002, ENSCAFG00000006142, ENSCAFG00000017069, ENSCAFG00000009905, ENSCAFG00000032695, ENSCAFG00000002498, ENSCAFG00000003821,…	2993	164	11337	1.59	0.035
605	GOTERM_CC_FAT	GO:0098589~membrane region	70	1.82672	2.15507e-05	ENSCAFG00000005873, ENSCAFG00000008755, ENSCAFG00000017669, ENSCAFG00000016172, ENSCAFG00000007034, ENSCAFG00000005204, ENSCAFG00000023687, ENSCAFG00000000936, ENSCAFG00000005386, ENSCAFG00000028879, ENSCAFG00000001713, ENSCAFG00000002528, ENSCAFG00000006766, ENSCAFG00000018170, ENSCAFG00000008351, ENSCAFG00000007673, ENSCAFG00000003821, ENSCAFG00000003404, ENSCAFG00000024010, ENSCAFG00000006065,…	2624	163	9610	1.57	0.035
606	GOTERM_BP_FAT	GO:0001818~negative regulation of cytokine production	59	1.53967	1.78067e-05	ENSCAFG00000025384, ENSCAFG00000012569, ENSCAFG00000017669, ENSCAFG00000010676, ENSCAFG00000017319, ENSCAFG00000005970, ENSCAFG00000002142, ENSCAFG00000017820, ENSCAFG00000009586, ENSCAFG00000003518, ENSCAFG00000013320, ENSCAFG00000009255, ENSCAFG00000013368, ENSCAFG00000016083, ENSCAFG00000016623, ENSCAFG00000010189, ENSCAFG00000002753, ENSCAFG00000010188, ENSCAFG00000006065, ENSCAFG00000010686,…	2945	134	11109	1.66	0.036
607	GOTERM_BP_FAT	GO:0070663~regulation of leukocyte proliferation	59	1.53967	1.78067e-05	ENSCAFG00000019422, ENSCAFG00000014454, ENSCAFG00000008302, ENSCAFG00000007034, ENSCAFG00000005204, ENSCAFG00000017820, ENSCAFG00000003518, ENSCAFG00000009255, ENSCAFG00000018171, ENSCAFG00000011751, ENSCAFG00000030180, ENSCAFG00000010090, ENSCAFG00000032693, ENSCAFG00000016623, ENSCAFG00000032695, ENSCAFG00000009994, ENSCAFG00000002171, ENSCAFG00000006065, ENSCAFG00000008959, ENSCAFG00000014463,…	2945	134	11109	1.66	0.036
608	GOTERM_BP_FAT	GO:0006974~cellular response to DNA damage stimulus	170	4.43633	1.82177e-05	ENSCAFG00000025384, ENSCAFG00000017159, ENSCAFG00000014454, ENSCAFG00000006638, ENSCAFG00000011236, ENSCAFG00000008894, ENSCAFG00000012332, ENSCAFG00000032081, ENSCAFG00000001621, ENSCAFG00000029474, ENSCAFG00000010838, ENSCAFG00000011144, ENSCAFG00000009450, ENSCAFG00000006383, ENSCAFG00000019938, ENSCAFG00000014105, ENSCAFG00000003623, ENSCAFG00000017428, ENSCAFG00000000939, ENSCAFG00000000938,…	2945	484	11109	1.32	0.037
609	GOTERM_BP_FAT	GO:0000165~MAPK cascade	159	4.14927	1.85493e-05	ENSCAFG00000019422, ENSCAFG00000019298, ENSCAFG00000008755, ENSCAFG00000008612, ENSCAFG00000003411, ENSCAFG00000010676, ENSCAFG00000014076, ENSCAFG00000008894, ENSCAFG00000016172, ENSCAFG00000005970, ENSCAFG00000029474, ENSCAFG00000000760, ENSCAFG00000000075, ENSCAFG00000019938, ENSCAFG00000003518, ENSCAFG00000006100, ENSCAFG00000015642, ENSCAFG00000009255, ENSCAFG00000018171, ENSCAFG00000010281,…	2945	448	11109	1.34	0.038
610	GOTERM_CC_ALL	GO:0000777~condensed chromosome kinetochore	18	0.469729	2.34049e-05	ENSCAFG00000012352, ENSCAFG00000020077, ENSCAFG00000005302, ENSCAFG00000014085, ENSCAFG00000017658, ENSCAFG00000008877, ENSCAFG00000012026, ENSCAFG00000008618, ENSCAFG00000007184, ENSCAFG00000004457, ENSCAFG00000028941, ENSCAFG00000007062, ENSCAFG00000011899, ENSCAFG00000016992, ENSCAFG00000012151, ENSCAFG00000013955, ENSCAFG00000029233, ENSCAFG00000018395	3280	26	12767	2.69	0.038
611	GOTERM_MF_ALL	GO:0098772~molecular function regulator	266	6.94154	2.26133e-05	ENSCAFG00000005677, ENSCAFG00000005872, ENSCAFG00000018590, ENSCAFG00000005870, ENSCAFG00000005042, ENSCAFG00000018952, ENSCAFG00000014076, ENSCAFG00000010725, ENSCAFG00000005386, ENSCAFG00000032530, ENSCAFG00000003113, ENSCAFG00000013320, ENSCAFG00000002040, ENSCAFG00000018171, ENSCAFG00000003219, ENSCAFG00000006439, ENSCAFG00000012130, ENSCAFG00000003404, ENSCAFG00000000405, ENSCAFG00000015993,…	2747	831	10658	1.24	0.039
612	GOTERM_BP_FAT	GO:0090132~epithelium migration	69	1.80063	2.00415e-05	ENSCAFG00000008755, ENSCAFG00000030686, ENSCAFG00000014076, ENSCAFG00000008894, ENSCAFG00000020223, ENSCAFG00000014923, ENSCAFG00000005970, ENSCAFG00000006294, ENSCAFG00000003243, ENSCAFG00000023687, ENSCAFG00000013320, ENSCAFG00000001713, ENSCAFG00000002528, ENSCAFG00000025002, ENSCAFG00000006142, ENSCAFG00000017069, ENSCAFG00000009905, ENSCAFG00000032695, ENSCAFG00000002498, ENSCAFG00000003821,…	2945	164	11109	1.59	0.041
613	GOTERM_MF_ALL	GO:0003824~catalytic activity	1183	30.8716	2.38756e-05	ENSCAFG00000018386, ENSCAFG00000023317, ENSCAFG00000006049, ENSCAFG00000000001, ENSCAFG00000032081, ENSCAFG00000005970, ENSCAFG00000014201, ENSCAFG00000015640, ENSCAFG00000005194, ENSCAFG00000018583, ENSCAFG00000004955, ENSCAFG00000014202, ENSCAFG00000006051, ENSCAFG00000006052, ENSCAFG00000014205, ENSCAFG00000009802, ENSCAFG00000015855, ENSCAFG00000005966, ENSCAFG00000018379, ENSCAFG00000008433,…	2747	4235	10658	1.08	0.041
614	GOTERM_BP_ALL	GO:0007162~negative regulation of cell adhesion	59	1.53967	2.04277e-05	ENSCAFG00000019422, ENSCAFG00000006638, ENSCAFG00000017018, ENSCAFG00000016228, ENSCAFG00000007424, ENSCAFG00000008894, ENSCAFG00000017820, ENSCAFG00000019938, ENSCAFG00000013320, ENSCAFG00000000136, ENSCAFG00000009255, ENSCAFG00000013368, ENSCAFG00000006766, ENSCAFG00000008811, ENSCAFG00000016623, ENSCAFG00000006065, ENSCAFG00000014463, ENSCAFG00000005210, ENSCAFG00000008760, ENSCAFG00000029621,…	2993	135	11337	1.66	0.042
615	GOTERM_MF_FAT	GO:0098772~molecular function regulator	266	6.94154	2.4544e-05	ENSCAFG00000005677, ENSCAFG00000005872, ENSCAFG00000018590, ENSCAFG00000005870, ENSCAFG00000005042, ENSCAFG00000018952, ENSCAFG00000014076, ENSCAFG00000010725, ENSCAFG00000005386, ENSCAFG00000032530, ENSCAFG00000003113, ENSCAFG00000013320, ENSCAFG00000002040, ENSCAFG00000018171, ENSCAFG00000003219, ENSCAFG00000006439, ENSCAFG00000012130, ENSCAFG00000003404, ENSCAFG00000000405, ENSCAFG00000015993,…	2712	831	10510	1.24	0.042
616	GOTERM_BP_ALL	GO:0060326~cell chemotaxis	72	1.87891	2.18208e-05	ENSCAFG00000018349, ENSCAFG00000018590, ENSCAFG00000016076, ENSCAFG00000012439, ENSCAFG00000005187, ENSCAFG00000004675, ENSCAFG00000007424, ENSCAFG00000007034, ENSCAFG00000008409, ENSCAFG00000005970, ENSCAFG00000016867, ENSCAFG00000015137, ENSCAFG00000018171, ENSCAFG00000018583, ENSCAFG00000032693, ENSCAFG00000008205, ENSCAFG00000002171, ENSCAFG00000003406, ENSCAFG00000031104, ENSCAFG00000019627,…	2993	174	11337	1.57	0.044
617	GOTERM_CC_FAT	GO:0042611~MHC protein complex	12	0.313152	2.71259e-05	ENSCAFG00000032102, ENSCAFG00000000500, ENSCAFG00000000848, ENSCAFG00000000806, ENSCAFG00000000896, ENSCAFG00000000814, ENSCAFG00000018101, ENSCAFG00000013633, ENSCAFG00000000812, ENSCAFG00000000819, ENSCAFG00000032222, ENSCAFG00000000803	2624	13	9610	3.38	0.044
618	GOTERM_BP_ALL	GO:0050707~regulation of cytokine secretion	45	1.17432	2.18879e-05	ENSCAFG00000019422, ENSCAFG00000025384, ENSCAFG00000008401, ENSCAFG00000016076, ENSCAFG00000023498, ENSCAFG00000010676, ENSCAFG00000016172, ENSCAFG00000007034, ENSCAFG00000002142, ENSCAFG00000017820, ENSCAFG00000029321, ENSCAFG00000017447, ENSCAFG00000014860, ENSCAFG00000019938, ENSCAFG00000013320, ENSCAFG00000003518, ENSCAFG00000009255, ENSCAFG00000010161, ENSCAFG00000018219, ENSCAFG00000008351,…	2993	95	11337	1.79	0.045
619	UP_KEYWORDS	Nucleotide-binding	255	6.65449	3.33212e-05	ENSCAFG00000006716, ENSCAFG00000008755, ENSCAFG00000012081, ENSCAFG00000006714, ENSCAFG00000010836, ENSCAFG00000019429, ENSCAFG00000010834, ENSCAFG00000010838, ENSCAFG00000005970, ENSCAFG00000019938, ENSCAFG00000015640, ENSCAFG00000000732, ENSCAFG00000000938, ENSCAFG00000018170, ENSCAFG00000008767, ENSCAFG00000002171, ENSCAFG00000003406, ENSCAFG00000008959, ENSCAFG00000018159, ENSCAFG00000019338,…	3708	826	14981	1.25	0.046
620	GOTERM_BP_ALL	GO:0050853~B cell receptor signaling pathway	20	0.521921	2.30164e-05	ENSCAFG00000005873, ENSCAFG00000002171, ENSCAFG00000005862, ENSCAFG00000017303, ENSCAFG00000014463, ENSCAFG00000011828, ENSCAFG00000012547, ENSCAFG00000001942, ENSCAFG00000008302, ENSCAFG00000015695, ENSCAFG00000012677, ENSCAFG00000007034, ENSCAFG00000019938, ENSCAFG00000012876, ENSCAFG00000007963, ENSCAFG00000004980, ENSCAFG00000019989, ENSCAFG00000011625, ENSCAFG00000015298, ENSCAFG00000019951	2993	30	11337	2.53	0.047
621	GOTERM_BP_FAT	GO:0007162~negative regulation of cell adhesion	59	1.53967	2.32543e-05	ENSCAFG00000019422, ENSCAFG00000006638, ENSCAFG00000017018, ENSCAFG00000016228, ENSCAFG00000007424, ENSCAFG00000008894, ENSCAFG00000017820, ENSCAFG00000019938, ENSCAFG00000013320, ENSCAFG00000000136, ENSCAFG00000009255, ENSCAFG00000013368, ENSCAFG00000006766, ENSCAFG00000008811, ENSCAFG00000016623, ENSCAFG00000006065, ENSCAFG00000014463, ENSCAFG00000005210, ENSCAFG00000008760, ENSCAFG00000029621,…	2945	135	11109	1.65	0.047
622	GOTERM_CC_FAT	GO:0005576~extracellular region	839	21.8946	3.05042e-05	ENSCAFG00000015323, ENSCAFG00000000737, ENSCAFG00000000001, ENSCAFG00000005386, ENSCAFG00000000936, ENSCAFG00000016462, ENSCAFG00000000934, ENSCAFG00000000732, ENSCAFG00000032695, ENSCAFG00000003821, ENSCAFG00000006248, ENSCAFG00000014597, ENSCAFG00000015855, ENSCAFG00000006240, ENSCAFG00000015337, ENSCAFG00000003102, ENSCAFG00000000945, ENSCAFG00000009810, ENSCAFG00000000946, ENSCAFG00000000948,…	2624	2776	9610	1.11	0.049
623	GOTERM_BP_FAT	GO:0050707~regulation of cytokine secretion	45	1.17432	2.44162e-05	ENSCAFG00000019422, ENSCAFG00000025384, ENSCAFG00000008401, ENSCAFG00000016076, ENSCAFG00000023498, ENSCAFG00000010676, ENSCAFG00000016172, ENSCAFG00000007034, ENSCAFG00000002142, ENSCAFG00000017820, ENSCAFG00000029321, ENSCAFG00000017447, ENSCAFG00000014860, ENSCAFG00000019938, ENSCAFG00000013320, ENSCAFG00000003518, ENSCAFG00000009255, ENSCAFG00000010161, ENSCAFG00000018219, ENSCAFG00000008351,…	2945	95	11109	1.79	0.05
624	GOTERM_BP_FAT	GO:0050853~B cell receptor signaling pathway	20	0.521921	2.45207e-05	ENSCAFG00000005873, ENSCAFG00000002171, ENSCAFG00000005862, ENSCAFG00000017303, ENSCAFG00000014463, ENSCAFG00000011828, ENSCAFG00000012547, ENSCAFG00000001942, ENSCAFG00000008302, ENSCAFG00000015695, ENSCAFG00000012677, ENSCAFG00000007034, ENSCAFG00000019938, ENSCAFG00000012876, ENSCAFG00000007963, ENSCAFG00000004980, ENSCAFG00000019989, ENSCAFG00000011625, ENSCAFG00000015298, ENSCAFG00000019951	2945	30	11109	2.51	0.05
625	GOTERM_CC_ALL	GO:0000793~condensed chromosome	50	1.3048	3.11042e-05	ENSCAFG00000009220, ENSCAFG00000011757, ENSCAFG00000005302, ENSCAFG00000015888, ENSCAFG00000012332, ENSCAFG00000016031, ENSCAFG00000008618, ENSCAFG00000012136, ENSCAFG00000002661, ENSCAFG00000016083, ENSCAFG00000018395, ENSCAFG00000013980, ENSCAFG00000014085, ENSCAFG00000017008, ENSCAFG00000012385, ENSCAFG00000001076, ENSCAFG00000000082, ENSCAFG00000009291, ENSCAFG00000011618, ENSCAFG00000013955,…	3280	113	12767	1.72	0.05
626	GOTERM_BP_FAT	GO:0060326~cell chemotaxis	72	1.87891	2.52442e-05	ENSCAFG00000018349, ENSCAFG00000018590, ENSCAFG00000016076, ENSCAFG00000012439, ENSCAFG00000005187, ENSCAFG00000004675, ENSCAFG00000007424, ENSCAFG00000007034, ENSCAFG00000008409, ENSCAFG00000005970, ENSCAFG00000016867, ENSCAFG00000015137, ENSCAFG00000018171, ENSCAFG00000018583, ENSCAFG00000032693, ENSCAFG00000008205, ENSCAFG00000002171, ENSCAFG00000003406, ENSCAFG00000031104, ENSCAFG00000019627,…	2945	174	11109	1.56	0.051
627	GOTERM_BP_DIRECT	GO:0006954~inflammatory response	69	1.80063	2.78004e-05	ENSCAFG00000019422, ENSCAFG00000009634, ENSCAFG00000018349, ENSCAFG00000001132, ENSCAFG00000008401, ENSCAFG00000023498, ENSCAFG00000016172, ENSCAFG00000007034, ENSCAFG00000013933, ENSCAFG00000009586, ENSCAFG00000000075, ENSCAFG00000003518, ENSCAFG00000016429, ENSCAFG00000014692, ENSCAFG00000018171, ENSCAFG00000030180, ENSCAFG00000008351, ENSCAFG00000007367, ENSCAFG00000015180, ENSCAFG00000019328,…	2993	166	11337	1.57	0.054
628	GOTERM_BP_ALL	GO:0090130~tissue migration	70	1.82672	2.76886e-05	ENSCAFG00000008755, ENSCAFG00000030686, ENSCAFG00000014076, ENSCAFG00000008894, ENSCAFG00000020223, ENSCAFG00000014923, ENSCAFG00000005970, ENSCAFG00000006294, ENSCAFG00000003243, ENSCAFG00000023687, ENSCAFG00000013320, ENSCAFG00000001713, ENSCAFG00000002528, ENSCAFG00000025002, ENSCAFG00000015708, ENSCAFG00000006142, ENSCAFG00000017069, ENSCAFG00000009905, ENSCAFG00000032695, ENSCAFG00000002498,…	2993	169	11337	1.57	0.056
629	GOTERM_BP_ALL	GO:0006261~DNA-dependent DNA replication	44	1.14823	2.84663e-05	ENSCAFG00000009220, ENSCAFG00000005143, ENSCAFG00000007614, ENSCAFG00000017159, ENSCAFG00000016106, ENSCAFG00000030542, ENSCAFG00000017283, ENSCAFG00000006271, ENSCAFG00000004052, ENSCAFG00000019611, ENSCAFG00000011760, ENSCAFG00000013710, ENSCAFG00000001621, ENSCAFG00000006383, ENSCAFG00000006410, ENSCAFG00000013677, ENSCAFG00000014748, ENSCAFG00000014201, ENSCAFG00000005728, ENSCAFG00000006598,…	2993	93	11337	1.79	0.058
630	GOTERM_BP_ALL	GO:0031570~DNA integrity checkpoint	40	1.04384	2.99161e-05	ENSCAFG00000025384, ENSCAFG00000011620, ENSCAFG00000014454, ENSCAFG00000017283, ENSCAFG00000003539, ENSCAFG00000002601, ENSCAFG00000010551, ENSCAFG00000012332, ENSCAFG00000013710, ENSCAFG00000008894, ENSCAFG00000020403, ENSCAFG00000006555, ENSCAFG00000020225, ENSCAFG00000003623, ENSCAFG00000018216, ENSCAFG00000015622, ENSCAFG00000009924, ENSCAFG00000004162, ENSCAFG00000009512, ENSCAFG00000015311,…	2993	82	11337	1.85	0.061
631	GOTERM_BP_ALL	GO:0070228~regulation of lymphocyte apoptotic process	24	0.626305	3.07321e-05	ENSCAFG00000004572, ENSCAFG00000008401, ENSCAFG00000009498, ENSCAFG00000015712, ENSCAFG00000005169, ENSCAFG00000029920, ENSCAFG00000017008, ENSCAFG00000003063, ENSCAFG00000007034, ENSCAFG00000029321, ENSCAFG00000015778, ENSCAFG00000015149, ENSCAFG00000019369, ENSCAFG00000015670, ENSCAFG00000000755, ENSCAFG00000015013, ENSCAFG00000001957, ENSCAFG00000018171, ENSCAFG00000011443, ENSCAFG00000018101,…	2993	40	11337	2.27	0.063
632	GOTERM_BP_ALL	GO:0051248~negative regulation of protein metabolic process	191	4.98434	3.0918e-05	ENSCAFG00000025384, ENSCAFG00000019298, ENSCAFG00000008755, ENSCAFG00000005302, ENSCAFG00000010676, ENSCAFG00000005187, ENSCAFG00000005188, ENSCAFG00000000001, ENSCAFG00000007424, ENSCAFG00000011233, ENSCAFG00000029474, ENSCAFG00000017820, ENSCAFG00000009450, ENSCAFG00000018687, ENSCAFG00000003518, ENSCAFG00000019938, ENSCAFG00000014105, ENSCAFG00000016467, ENSCAFG00000006100, ENSCAFG00000015642,…	2993	560	11337	1.29	0.063
633	GOTERM_BP_FAT	GO:0006261~DNA-dependent DNA replication	44	1.14823	3.16718e-05	ENSCAFG00000009220, ENSCAFG00000005143, ENSCAFG00000007614, ENSCAFG00000017159, ENSCAFG00000016106, ENSCAFG00000030542, ENSCAFG00000017283, ENSCAFG00000006271, ENSCAFG00000004052, ENSCAFG00000019611, ENSCAFG00000011760, ENSCAFG00000013710, ENSCAFG00000001621, ENSCAFG00000006383, ENSCAFG00000006410, ENSCAFG00000013677, ENSCAFG00000014748, ENSCAFG00000014201, ENSCAFG00000005728, ENSCAFG00000006598,…	2945	93	11109	1.78	0.064
634	GOTERM_BP_FAT	GO:0090130~tissue migration	70	1.82672	3.19105e-05	ENSCAFG00000008755, ENSCAFG00000030686, ENSCAFG00000014076, ENSCAFG00000008894, ENSCAFG00000020223, ENSCAFG00000014923, ENSCAFG00000005970, ENSCAFG00000006294, ENSCAFG00000003243, ENSCAFG00000023687, ENSCAFG00000013320, ENSCAFG00000001713, ENSCAFG00000002528, ENSCAFG00000025002, ENSCAFG00000015708, ENSCAFG00000006142, ENSCAFG00000017069, ENSCAFG00000009905, ENSCAFG00000032695, ENSCAFG00000002498,…	2945	169	11109	1.56	0.065
635	KEGG_PATHWAY	cfa03030:DNA replication	21	0.548017	4.91256e-05	ENSCAFG00000005143, ENSCAFG00000030542, ENSCAFG00000017159, ENSCAFG00000002196, ENSCAFG00000013292, ENSCAFG00000006271, ENSCAFG00000004046, ENSCAFG00000004052, ENSCAFG00000030380, ENSCAFG00000013710, ENSCAFG00000001709, ENSCAFG00000019249, ENSCAFG00000013689, ENSCAFG00000013677, ENSCAFG00000014748, ENSCAFG00000013521, ENSCAFG00000006598, ENSCAFG00000006215, ENSCAFG00000002937, ENSCAFG00000023267,…	1647	32	5859	2.33	0.065
636	GOTERM_BP_ALL	GO:0010605~negative regulation of macromolecule metabolic process	381	9.94259	3.24101e-05	ENSCAFG00000025384, ENSCAFG00000002955, ENSCAFG00000008755, ENSCAFG00000006638, ENSCAFG00000012081, ENSCAFG00000003411, ENSCAFG00000012661, ENSCAFG00000005187, ENSCAFG00000005188, ENSCAFG00000000001, ENSCAFG00000012332, ENSCAFG00000005970, ENSCAFG00000009450, ENSCAFG00000018687, ENSCAFG00000003518, ENSCAFG00000014105, ENSCAFG00000019938, ENSCAFG00000016467, ENSCAFG00000015642, ENSCAFG00000006100,…	2993	1215	11337	1.19	0.066
637	GOTERM_BP_ALL	GO:0071706~tumor necrosis factor superfamily cytokine production	37	0.965553	3.25445e-05	ENSCAFG00000008404, ENSCAFG00000017319, ENSCAFG00000016172, ENSCAFG00000018703, ENSCAFG00000003518, ENSCAFG00000009255, ENSCAFG00000016429, ENSCAFG00000016083, ENSCAFG00000007406, ENSCAFG00000013694, ENSCAFG00000018946, ENSCAFG00000002753, ENSCAFG00000009829, ENSCAFG00000016917, ENSCAFG00000024010, ENSCAFG00000008959, ENSCAFG00000005800, ENSCAFG00000013763, ENSCAFG00000013544, ENSCAFG00000023201,…	2993	74	11337	1.89	0.066
638	GOTERM_BP_ALL	GO:0007264~small GTPase mediated signal transduction	138	3.60125	3.29468e-05	ENSCAFG00000004844, ENSCAFG00000005872, ENSCAFG00000011140, ENSCAFG00000018590, ENSCAFG00000014275, ENSCAFG00000005870, ENSCAFG00000018952, ENSCAFG00000030906, ENSCAFG00000017057, ENSCAFG00000012001, ENSCAFG00000029252, ENSCAFG00000003629, ENSCAFG00000010186, ENSCAFG00000013320, ENSCAFG00000015642, ENSCAFG00000009159, ENSCAFG00000008811, ENSCAFG00000032693, ENSCAFG00000032695, ENSCAFG00000013981,…	2993	385	11337	1.36	0.067
639	GOTERM_BP_FAT	GO:0070228~regulation of lymphocyte apoptotic process	24	0.626305	3.30059e-05	ENSCAFG00000004572, ENSCAFG00000008401, ENSCAFG00000009498, ENSCAFG00000015712, ENSCAFG00000005169, ENSCAFG00000029920, ENSCAFG00000017008, ENSCAFG00000003063, ENSCAFG00000007034, ENSCAFG00000029321, ENSCAFG00000015778, ENSCAFG00000015149, ENSCAFG00000019369, ENSCAFG00000015670, ENSCAFG00000000755, ENSCAFG00000015013, ENSCAFG00000001957, ENSCAFG00000018171, ENSCAFG00000011443, ENSCAFG00000018101,…	2945	40	11109	2.26	0.067
640	GOTERM_BP_FAT	GO:0031570~DNA integrity checkpoint	40	1.04384	3.30712e-05	ENSCAFG00000025384, ENSCAFG00000011620, ENSCAFG00000014454, ENSCAFG00000017283, ENSCAFG00000003539, ENSCAFG00000002601, ENSCAFG00000010551, ENSCAFG00000012332, ENSCAFG00000013710, ENSCAFG00000008894, ENSCAFG00000020403, ENSCAFG00000006555, ENSCAFG00000020225, ENSCAFG00000003623, ENSCAFG00000018216, ENSCAFG00000015622, ENSCAFG00000009924, ENSCAFG00000004162, ENSCAFG00000009512, ENSCAFG00000015311,…	2945	82	11109	1.84	0.067
641	GOTERM_BP_ALL	GO:1901990~regulation of mitotic cell cycle phase transition	59	1.53967	3.43691e-05	ENSCAFG00000025384, ENSCAFG00000014454, ENSCAFG00000011140, ENSCAFG00000005302, ENSCAFG00000003411, ENSCAFG00000016031, ENSCAFG00000003382, ENSCAFG00000009595, ENSCAFG00000020225, ENSCAFG00000016467, ENSCAFG00000003623, ENSCAFG00000032693, ENSCAFG00000016363, ENSCAFG00000013980, ENSCAFG00000032695, ENSCAFG00000014463, ENSCAFG00000031691, ENSCAFG00000014716, ENSCAFG00000004133, ENSCAFG00000012385,…	2993	137	11337	1.63	0.07
642	GOTERM_MF_ALL	GO:0005088~Ras guanyl-nucleotide exchange factor activity	46	1.20042	4.13497e-05	ENSCAFG00000011757, ENSCAFG00000018281, ENSCAFG00000002283, ENSCAFG00000018590, ENSCAFG00000014275, ENSCAFG00000005870, ENSCAFG00000013773, ENSCAFG00000005042, ENSCAFG00000018952, ENSCAFG00000001444, ENSCAFG00000007156, ENSCAFG00000017057, ENSCAFG00000019902, ENSCAFG00000008719, ENSCAFG00000018211, ENSCAFG00000016484, ENSCAFG00000009159, ENSCAFG00000004019, ENSCAFG00000008061, ENSCAFG00000011376,…	2747	102	10658	1.75	0.071
643	KEGG_PATHWAY	cfa04060:Cytokine-cytokine receptor interaction	81	2.11378	5.32003e-05	ENSCAFG00000019422, ENSCAFG00000006716, ENSCAFG00000018349, ENSCAFG00000002147, ENSCAFG00000018648, ENSCAFG00000016076, ENSCAFG00000012439, ENSCAFG00000011041, ENSCAFG00000004675, ENSCAFG00000008409, ENSCAFG00000023687, ENSCAFG00000000075, ENSCAFG00000018752, ENSCAFG00000005109, ENSCAFG00000002528, ENSCAFG00000016429, ENSCAFG00000018852, ENSCAFG00000018171, ENSCAFG00000030180, ENSCAFG00000032590,…	1647	195	5859	1.48	0.071
644	GOTERM_BP_ALL	GO:0051607~defense response to virus	67	1.74843	3.52695e-05	ENSCAFG00000030041, ENSCAFG00000023498, ENSCAFG00000013121, ENSCAFG00000010438, ENSCAFG00000008929, ENSCAFG00000009674, ENSCAFG00000014923, ENSCAFG00000024645, ENSCAFG00000014201, ENSCAFG00000009255, ENSCAFG00000023556, ENSCAFG00000011751, ENSCAFG00000001521, ENSCAFG00000005534, ENSCAFG00000005570, ENSCAFG00000005104, ENSCAFG00000015133, ENSCAFG00000005153, ENSCAFG00000009994, ENSCAFG00000010686,…	2993	161	11337	1.58	0.072
645	GOTERM_BP_FAT	GO:0071706~tumor necrosis factor superfamily cytokine production	37	0.965553	3.57907e-05	ENSCAFG00000008404, ENSCAFG00000017319, ENSCAFG00000016172, ENSCAFG00000018703, ENSCAFG00000003518, ENSCAFG00000009255, ENSCAFG00000016429, ENSCAFG00000016083, ENSCAFG00000007406, ENSCAFG00000013694, ENSCAFG00000018946, ENSCAFG00000002753, ENSCAFG00000009829, ENSCAFG00000016917, ENSCAFG00000024010, ENSCAFG00000008959, ENSCAFG00000005800, ENSCAFG00000013763, ENSCAFG00000013544, ENSCAFG00000023201,…	2945	74	11109	1.89	0.073
646	GOTERM_BP_ALL	GO:0050864~regulation of B cell activation	38	0.991649	3.58263e-05	ENSCAFG00000014454, ENSCAFG00000010676, ENSCAFG00000005693, ENSCAFG00000008302, ENSCAFG00000007034, ENSCAFG00000018703, ENSCAFG00000011144, ENSCAFG00000011599, ENSCAFG00000003518, ENSCAFG00000014488, ENSCAFG00000011625, ENSCAFG00000016284, ENSCAFG00000018946, ENSCAFG00000019951, ENSCAFG00000009994, ENSCAFG00000028715, ENSCAFG00000011650, ENSCAFG00000002171, ENSCAFG00000014951, ENSCAFG00000014463,…	2993	77	11337	1.87	0.073
647	GOTERM_BP_ALL	GO:1901988~negative regulation of cell cycle phase transition	38	0.991649	3.58263e-05	ENSCAFG00000025384, ENSCAFG00000011620, ENSCAFG00000014454, ENSCAFG00000003411, ENSCAFG00000009860, ENSCAFG00000003539, ENSCAFG00000008877, ENSCAFG00000020403, ENSCAFG00000003808, ENSCAFG00000006555, ENSCAFG00000009595, ENSCAFG00000013717, ENSCAFG00000016467, ENSCAFG00000003623, ENSCAFG00000007062, ENSCAFG00000009924, ENSCAFG00000004162, ENSCAFG00000009512, ENSCAFG00000019910, ENSCAFG00000016925,…	2993	77	11337	1.87	0.073
648	GOTERM_MF_FAT	GO:0005088~Ras guanyl-nucleotide exchange factor activity	46	1.20042	4.258e-05	ENSCAFG00000011757, ENSCAFG00000018281, ENSCAFG00000002283, ENSCAFG00000018590, ENSCAFG00000014275, ENSCAFG00000005870, ENSCAFG00000013773, ENSCAFG00000005042, ENSCAFG00000018952, ENSCAFG00000001444, ENSCAFG00000007156, ENSCAFG00000017057, ENSCAFG00000019902, ENSCAFG00000008719, ENSCAFG00000018211, ENSCAFG00000016484, ENSCAFG00000009159, ENSCAFG00000004019, ENSCAFG00000008061, ENSCAFG00000011376,…	2712	102	10510	1.75	0.073
649	GOTERM_BP_ALL	GO:0071219~cellular response to molecule of bacterial origin	43	1.12213	3.70202e-05	ENSCAFG00000018349, ENSCAFG00000008302, ENSCAFG00000008159, ENSCAFG00000013633, ENSCAFG00000016172, ENSCAFG00000007034, ENSCAFG00000016150, ENSCAFG00000029321, ENSCAFG00000019938, ENSCAFG00000003518, ENSCAFG00000010997, ENSCAFG00000009516, ENSCAFG00000016083, ENSCAFG00000018171, ENSCAFG00000011751, ENSCAFG00000018583, ENSCAFG00000030180, ENSCAFG00000008351, ENSCAFG00000007851, ENSCAFG00000018946,…	2993	91	11337	1.79	0.075
650	GOTERM_BP_ALL	GO:0031589~cell-substrate adhesion	81	2.11378	3.72166e-05	ENSCAFG00000031447, ENSCAFG00000011140, ENSCAFG00000008755, ENSCAFG00000011814, ENSCAFG00000015228, ENSCAFG00000014413, ENSCAFG00000017018, ENSCAFG00000013735, ENSCAFG00000005204, ENSCAFG00000008409, ENSCAFG00000014175, ENSCAFG00000015949, ENSCAFG00000001998, ENSCAFG00000020276, ENSCAFG00000019938, ENSCAFG00000013320, ENSCAFG00000001713, ENSCAFG00000013368, ENSCAFG00000006766, ENSCAFG00000017069,…	2993	204	11337	1.5	0.076
651	GOTERM_BP_FAT	GO:0051248~negative regulation of protein metabolic process	191	4.98434	3.82318e-05	ENSCAFG00000025384, ENSCAFG00000019298, ENSCAFG00000008755, ENSCAFG00000005302, ENSCAFG00000010676, ENSCAFG00000005187, ENSCAFG00000005188, ENSCAFG00000000001, ENSCAFG00000007424, ENSCAFG00000011233, ENSCAFG00000029474, ENSCAFG00000017820, ENSCAFG00000009450, ENSCAFG00000018687, ENSCAFG00000003518, ENSCAFG00000019938, ENSCAFG00000014105, ENSCAFG00000016467, ENSCAFG00000006100, ENSCAFG00000015642,…	2945	560	11109	1.29	0.078
652	GOTERM_CC_FAT	GO:0000779~condensed chromosome, centromeric region	22	0.574113	4.8402e-05	ENSCAFG00000012352, ENSCAFG00000020077, ENSCAFG00000005302, ENSCAFG00000014085, ENSCAFG00000008877, ENSCAFG00000017008, ENSCAFG00000017658, ENSCAFG00000012026, ENSCAFG00000008618, ENSCAFG00000007184, ENSCAFG00000029331, ENSCAFG00000004457, ENSCAFG00000028941, ENSCAFG00000007062, ENSCAFG00000011899, ENSCAFG00000005806, ENSCAFG00000016992, ENSCAFG00000012151, ENSCAFG00000013955, ENSCAFG00000029233,…	2624	35	9610	2.3	0.078
653	GOTERM_BP_ALL	GO:0042035~regulation of cytokine biosynthetic process	32	0.835073	3.89165e-05	ENSCAFG00000005659, ENSCAFG00000000356, ENSCAFG00000023498, ENSCAFG00000000851, ENSCAFG00000005169, ENSCAFG00000016172, ENSCAFG00000017820, ENSCAFG00000029321, ENSCAFG00000003518, ENSCAFG00000016429, ENSCAFG00000007406, ENSCAFG00000011755, ENSCAFG00000016284, ENSCAFG00000018946, ENSCAFG00000020159, ENSCAFG00000011650, ENSCAFG00000024010, ENSCAFG00000002171, ENSCAFG00000018530, ENSCAFG00000001005,…	2993	61	11337	1.99	0.079
654	GOTERM_BP_FAT	GO:1901990~regulation of mitotic cell cycle phase transition	59	1.53967	3.90196e-05	ENSCAFG00000025384, ENSCAFG00000014454, ENSCAFG00000011140, ENSCAFG00000005302, ENSCAFG00000003411, ENSCAFG00000016031, ENSCAFG00000003382, ENSCAFG00000009595, ENSCAFG00000020225, ENSCAFG00000016467, ENSCAFG00000003623, ENSCAFG00000032693, ENSCAFG00000016363, ENSCAFG00000013980, ENSCAFG00000032695, ENSCAFG00000014463, ENSCAFG00000031691, ENSCAFG00000014716, ENSCAFG00000004133, ENSCAFG00000012385,…	2945	137	11109	1.62	0.079
655	GOTERM_BP_ALL	GO:2000181~negative regulation of blood vessel morphogenesis	27	0.704593	3.94147e-05	ENSCAFG00000025384, ENSCAFG00000018349, ENSCAFG00000014334, ENSCAFG00000023602, ENSCAFG00000024189, ENSCAFG00000006294, ENSCAFG00000005288, ENSCAFG00000001713, ENSCAFG00000007502, ENSCAFG00000014678, ENSCAFG00000007673, ENSCAFG00000006142, ENSCAFG00000020290, ENSCAFG00000018639, ENSCAFG00000016925, ENSCAFG00000031104, ENSCAFG00000017144, ENSCAFG00000016086, ENSCAFG00000006069, ENSCAFG00000017855,…	2993	48	11337	2.13	0.08
656	GOTERM_BP_FAT	GO:1901988~negative regulation of cell cycle phase transition	38	0.991649	3.94505e-05	ENSCAFG00000025384, ENSCAFG00000011620, ENSCAFG00000014454, ENSCAFG00000003411, ENSCAFG00000009860, ENSCAFG00000003539, ENSCAFG00000008877, ENSCAFG00000020403, ENSCAFG00000003808, ENSCAFG00000006555, ENSCAFG00000009595, ENSCAFG00000013717, ENSCAFG00000016467, ENSCAFG00000003623, ENSCAFG00000007062, ENSCAFG00000009924, ENSCAFG00000004162, ENSCAFG00000009512, ENSCAFG00000019910, ENSCAFG00000016925,…	2945	77	11109	1.86	0.08
657	GOTERM_BP_FAT	GO:0050864~regulation of B cell activation	38	0.991649	3.94505e-05	ENSCAFG00000014454, ENSCAFG00000010676, ENSCAFG00000005693, ENSCAFG00000008302, ENSCAFG00000007034, ENSCAFG00000018703, ENSCAFG00000011144, ENSCAFG00000011599, ENSCAFG00000003518, ENSCAFG00000014488, ENSCAFG00000011625, ENSCAFG00000016284, ENSCAFG00000018946, ENSCAFG00000019951, ENSCAFG00000009994, ENSCAFG00000028715, ENSCAFG00000011650, ENSCAFG00000002171, ENSCAFG00000014951, ENSCAFG00000014463,…	2945	77	11109	1.86	0.08
658	GOTERM_BP_FAT	GO:0051607~defense response to virus	67	1.74843	4.04421e-05	ENSCAFG00000030041, ENSCAFG00000023498, ENSCAFG00000013121, ENSCAFG00000010438, ENSCAFG00000008929, ENSCAFG00000009674, ENSCAFG00000014923, ENSCAFG00000024645, ENSCAFG00000014201, ENSCAFG00000009255, ENSCAFG00000023556, ENSCAFG00000011751, ENSCAFG00000001521, ENSCAFG00000005534, ENSCAFG00000005570, ENSCAFG00000005104, ENSCAFG00000015133, ENSCAFG00000005153, ENSCAFG00000009994, ENSCAFG00000010686,…	2945	161	11109	1.57	0.082
659	GOTERM_BP_FAT	GO:0007264~small GTPase mediated signal transduction	138	3.60125	4.06025e-05	ENSCAFG00000004844, ENSCAFG00000005872, ENSCAFG00000011140, ENSCAFG00000018590, ENSCAFG00000014275, ENSCAFG00000005870, ENSCAFG00000018952, ENSCAFG00000030906, ENSCAFG00000017057, ENSCAFG00000012001, ENSCAFG00000029252, ENSCAFG00000003629, ENSCAFG00000010186, ENSCAFG00000013320, ENSCAFG00000015642, ENSCAFG00000009159, ENSCAFG00000008811, ENSCAFG00000032693, ENSCAFG00000032695, ENSCAFG00000013981,…	2945	385	11109	1.35	0.083
660	GOTERM_BP_FAT	GO:0071219~cellular response to molecule of bacterial origin	43	1.12213	4.10813e-05	ENSCAFG00000018349, ENSCAFG00000008302, ENSCAFG00000008159, ENSCAFG00000013633, ENSCAFG00000016172, ENSCAFG00000007034, ENSCAFG00000016150, ENSCAFG00000029321, ENSCAFG00000019938, ENSCAFG00000003518, ENSCAFG00000010997, ENSCAFG00000009516, ENSCAFG00000016083, ENSCAFG00000018171, ENSCAFG00000011751, ENSCAFG00000018583, ENSCAFG00000030180, ENSCAFG00000008351, ENSCAFG00000007851, ENSCAFG00000018946,…	2945	91	11109	1.78	0.083
661	GOTERM_BP_ALL	GO:0080135~regulation of cellular response to stress	124	3.23591	4.12402e-05	ENSCAFG00000025384, ENSCAFG00000019298, ENSCAFG00000018826, ENSCAFG00000014454, ENSCAFG00000006638, ENSCAFG00000011236, ENSCAFG00000016172, ENSCAFG00000029474, ENSCAFG00000000760, ENSCAFG00000000075, ENSCAFG00000019938, ENSCAFG00000003518, ENSCAFG00000009255, ENSCAFG00000015642, ENSCAFG00000003219, ENSCAFG00000011755, ENSCAFG00000006051, ENSCAFG00000029387, ENSCAFG00000032695, ENSCAFG00000018309,…	2993	341	11337	1.38	0.084
662	GOTERM_BP_ALL	GO:0001667~ameboidal-type cell migration	93	2.42693	4.15766e-05	ENSCAFG00000025384, ENSCAFG00000019298, ENSCAFG00000008755, ENSCAFG00000030686, ENSCAFG00000005187, ENSCAFG00000014076, ENSCAFG00000013735, ENSCAFG00000008894, ENSCAFG00000020223, ENSCAFG00000014923, ENSCAFG00000005970, ENSCAFG00000014175, ENSCAFG00000006294, ENSCAFG00000013180, ENSCAFG00000003243, ENSCAFG00000023687, ENSCAFG00000013320, ENSCAFG00000001713, ENSCAFG00000002528, ENSCAFG00000002393,…	2993	242	11337	1.46	0.085
663	GOTERM_BP_ALL	GO:0051716~cellular response to stimulus	1237	32.2808	4.16017e-05	ENSCAFG00000018590, ENSCAFG00000006638, ENSCAFG00000018591, ENSCAFG00000006049, ENSCAFG00000005187, ENSCAFG00000000737, ENSCAFG00000000001, ENSCAFG00000032081, ENSCAFG00000005970, ENSCAFG00000014201, ENSCAFG00000003113, ENSCAFG00000000939, ENSCAFG00000000938, ENSCAFG00000015642, ENSCAFG00000016464, ENSCAFG00000018583, ENSCAFG00000016469, ENSCAFG00000006439, ENSCAFG00000032693, ENSCAFG00000014202,…	2993	4341	11337	1.08	0.085
664	GOTERM_BP_FAT	GO:0042035~regulation of cytokine biosynthetic process	32	0.835073	4.24087e-05	ENSCAFG00000005659, ENSCAFG00000000356, ENSCAFG00000023498, ENSCAFG00000000851, ENSCAFG00000005169, ENSCAFG00000016172, ENSCAFG00000017820, ENSCAFG00000029321, ENSCAFG00000003518, ENSCAFG00000016429, ENSCAFG00000007406, ENSCAFG00000011755, ENSCAFG00000016284, ENSCAFG00000018946, ENSCAFG00000020159, ENSCAFG00000011650, ENSCAFG00000024010, ENSCAFG00000002171, ENSCAFG00000018530, ENSCAFG00000001005,…	2945	61	11109	1.98	0.086
665	GOTERM_BP_FAT	GO:2000181~negative regulation of blood vessel morphogenesis	27	0.704593	4.2557e-05	ENSCAFG00000025384, ENSCAFG00000018349, ENSCAFG00000014334, ENSCAFG00000023602, ENSCAFG00000024189, ENSCAFG00000006294, ENSCAFG00000005288, ENSCAFG00000001713, ENSCAFG00000007502, ENSCAFG00000014678, ENSCAFG00000007673, ENSCAFG00000006142, ENSCAFG00000020290, ENSCAFG00000018639, ENSCAFG00000016925, ENSCAFG00000031104, ENSCAFG00000017144, ENSCAFG00000016086, ENSCAFG00000006069, ENSCAFG00000017855,…	2945	48	11109	2.12	0.086
666	GOTERM_BP_FAT	GO:0031589~cell-substrate adhesion	81	2.11378	4.33602e-05	ENSCAFG00000031447, ENSCAFG00000011140, ENSCAFG00000008755, ENSCAFG00000011814, ENSCAFG00000015228, ENSCAFG00000014413, ENSCAFG00000017018, ENSCAFG00000013735, ENSCAFG00000005204, ENSCAFG00000008409, ENSCAFG00000014175, ENSCAFG00000015949, ENSCAFG00000001998, ENSCAFG00000020276, ENSCAFG00000019938, ENSCAFG00000013320, ENSCAFG00000001713, ENSCAFG00000013368, ENSCAFG00000006766, ENSCAFG00000017069,…	2945	204	11109	1.5	0.088
667	GOTERM_CC_FAT	GO:0000777~condensed chromosome kinetochore	18	0.469729	5.47692e-05	ENSCAFG00000012352, ENSCAFG00000020077, ENSCAFG00000005302, ENSCAFG00000014085, ENSCAFG00000017658, ENSCAFG00000008877, ENSCAFG00000012026, ENSCAFG00000008618, ENSCAFG00000007184, ENSCAFG00000004457, ENSCAFG00000028941, ENSCAFG00000007062, ENSCAFG00000011899, ENSCAFG00000016992, ENSCAFG00000012151, ENSCAFG00000013955, ENSCAFG00000029233, ENSCAFG00000018395	2624	26	9610	2.54	0.088
668	GOTERM_BP_ALL	GO:0007166~cell surface receptor signaling pathway	445	11.6127	4.42634e-05	ENSCAFG00000005048, ENSCAFG00000005873, ENSCAFG00000006716, ENSCAFG00000005872, ENSCAFG00000012331, ENSCAFG00000018590, ENSCAFG00000006638, ENSCAFG00000005042, ENSCAFG00000000001, ENSCAFG00000005970, ENSCAFG00000003113, ENSCAFG00000018583, ENSCAFG00000008351, ENSCAFG00000014100, ENSCAFG00000032695, ENSCAFG00000012130, ENSCAFG00000006052, ENSCAFG00000003821, ENSCAFG00000009802, ENSCAFG00000014597,…	2993	1445	11337	1.17	0.09
669	GOTERM_BP_ALL	GO:0018108~peptidyl-tyrosine phosphorylation	66	1.72234	4.45917e-05	ENSCAFG00000019422, ENSCAFG00000008755, ENSCAFG00000017669, ENSCAFG00000006538, ENSCAFG00000012998, ENSCAFG00000013735, ENSCAFG00000007034, ENSCAFG00000008409, ENSCAFG00000014923, ENSCAFG00000019938, ENSCAFG00000019676, ENSCAFG00000017565, ENSCAFG00000018171, ENSCAFG00000018170, ENSCAFG00000030180, ENSCAFG00000011755, ENSCAFG00000017069, ENSCAFG00000016970, ENSCAFG00000032695, ENSCAFG00000019329,…	2993	159	11337	1.57	0.091
670	GOTERM_BP_ALL	GO:0048002~antigen processing and presentation of peptide antigen	20	0.521921	4.47658e-05	ENSCAFG00000007810, ENSCAFG00000000500, ENSCAFG00000000832, ENSCAFG00000013633, ENSCAFG00000012878, ENSCAFG00000006879, ENSCAFG00000008804, ENSCAFG00000000848, ENSCAFG00000000896, ENSCAFG00000011443, ENSCAFG00000000814, ENSCAFG00000018101, ENSCAFG00000000812, ENSCAFG00000000819, ENSCAFG00000032222, ENSCAFG00000012086, ENSCAFG00000010925, ENSCAFG00000015143, ENSCAFG00000008234, ENSCAFG00000000803	2993	31	11337	2.44	0.091
671	GOTERM_BP_FAT	GO:0010605~negative regulation of macromolecule metabolic process	381	9.94259	4.52975e-05	ENSCAFG00000025384, ENSCAFG00000002955, ENSCAFG00000008755, ENSCAFG00000006638, ENSCAFG00000012081, ENSCAFG00000003411, ENSCAFG00000012661, ENSCAFG00000005187, ENSCAFG00000005188, ENSCAFG00000000001, ENSCAFG00000012332, ENSCAFG00000005970, ENSCAFG00000009450, ENSCAFG00000018687, ENSCAFG00000003518, ENSCAFG00000014105, ENSCAFG00000019938, ENSCAFG00000016467, ENSCAFG00000015642, ENSCAFG00000006100,…	2945	1215	11109	1.18	0.092
672	GOTERM_BP_ALL	GO:0030162~regulation of proteolysis	121	3.15762	4.59423e-05	ENSCAFG00000025384, ENSCAFG00000008755, ENSCAFG00000025192, ENSCAFG00000005302, ENSCAFG00000014076, ENSCAFG00000005188, ENSCAFG00000032536, ENSCAFG00000002464, ENSCAFG00000010573, ENSCAFG00000018075, ENSCAFG00000018309, ENSCAFG00000015133, ENSCAFG00000003404, ENSCAFG00000013137, ENSCAFG00000010686, ENSCAFG00000031691, ENSCAFG00000015712, ENSCAFG00000008760, ENSCAFG00000023829, ENSCAFG00000014716,…	2993	332	11337	1.38	0.093
673	GOTERM_CC_FAT	GO:0005912~adherens junction	118	3.07933	5.76698e-05	ENSCAFG00000030906, ENSCAFG00000011147, ENSCAFG00000029252, ENSCAFG00000010725, ENSCAFG00000014175, ENSCAFG00000000567, ENSCAFG00000000936, ENSCAFG00000012079, ENSCAFG00000003210, ENSCAFG00000007105, ENSCAFG00000008811, ENSCAFG00000003821, ENSCAFG00000014597, ENSCAFG00000001930, ENSCAFG00000003404, ENSCAFG00000014282, ENSCAFG00000012554, ENSCAFG00000003402, ENSCAFG00000000691, ENSCAFG00000003399,…	2624	314	9610	1.38	0.093
674	GOTERM_BP_ALL	GO:0050792~regulation of viral process	79	2.06159	4.72405e-05	ENSCAFG00000025384, ENSCAFG00000030041, ENSCAFG00000012081, ENSCAFG00000013121, ENSCAFG00000000832, ENSCAFG00000008929, ENSCAFG00000020223, ENSCAFG00000009674, ENSCAFG00000014923, ENSCAFG00000000567, ENSCAFG00000020172, ENSCAFG00000018075, ENSCAFG00000014201, ENSCAFG00000014105, ENSCAFG00000009255, ENSCAFG00000023556, ENSCAFG00000018171, ENSCAFG00000005534, ENSCAFG00000005570, ENSCAFG00000006051,…	2993	199	11337	1.5	0.096
675	GOTERM_BP_FAT	GO:0048002~antigen processing and presentation of peptide antigen	20	0.521921	4.76283e-05	ENSCAFG00000007810, ENSCAFG00000000500, ENSCAFG00000000832, ENSCAFG00000013633, ENSCAFG00000012878, ENSCAFG00000006879, ENSCAFG00000008804, ENSCAFG00000000848, ENSCAFG00000000896, ENSCAFG00000011443, ENSCAFG00000000814, ENSCAFG00000018101, ENSCAFG00000000812, ENSCAFG00000000819, ENSCAFG00000032222, ENSCAFG00000012086, ENSCAFG00000010925, ENSCAFG00000015143, ENSCAFG00000008234, ENSCAFG00000000803	2945	31	11109	2.43	0.097
676	GOTERM_CC_FAT	GO:0070161~anchoring junction	123	3.20981	6.03551e-05	ENSCAFG00000030906, ENSCAFG00000011147, ENSCAFG00000029252, ENSCAFG00000010725, ENSCAFG00000014175, ENSCAFG00000000567, ENSCAFG00000000936, ENSCAFG00000012079, ENSCAFG00000003210, ENSCAFG00000007105, ENSCAFG00000008811, ENSCAFG00000003821, ENSCAFG00000014597, ENSCAFG00000001930, ENSCAFG00000003404, ENSCAFG00000014282, ENSCAFG00000012554, ENSCAFG00000003402, ENSCAFG00000000691, ENSCAFG00000003399,…	2624	330	9610	1.37	0.097
677	GOTERM_BP_ALL	GO:1901343~negative regulation of vasculature development	28	0.730689	4.81733e-05	ENSCAFG00000025384, ENSCAFG00000018349, ENSCAFG00000014334, ENSCAFG00000023602, ENSCAFG00000024189, ENSCAFG00000006294, ENSCAFG00000005288, ENSCAFG00000001713, ENSCAFG00000007502, ENSCAFG00000014678, ENSCAFG00000007673, ENSCAFG00000006142, ENSCAFG00000020290, ENSCAFG00000018639, ENSCAFG00000016925, ENSCAFG00000031104, ENSCAFG00000017144, ENSCAFG00000012011, ENSCAFG00000016086, ENSCAFG00000006069,…	2993	51	11337	2.08	0.098
678	GOTERM_BP_ALL	GO:0032269~negative regulation of cellular protein metabolic process	177	4.619	4.8991e-05	ENSCAFG00000025384, ENSCAFG00000019298, ENSCAFG00000008755, ENSCAFG00000005302, ENSCAFG00000010676, ENSCAFG00000005187, ENSCAFG00000005188, ENSCAFG00000000001, ENSCAFG00000007424, ENSCAFG00000011233, ENSCAFG00000029474, ENSCAFG00000009450, ENSCAFG00000018687, ENSCAFG00000003518, ENSCAFG00000019938, ENSCAFG00000014105, ENSCAFG00000016467, ENSCAFG00000006100, ENSCAFG00000015642, ENSCAFG00000009255,…	2993	517	11337	1.3	0.1
679	GOTERM_BP_FAT	GO:0001667~ameboidal-type cell migration	93	2.42693	4.90266e-05	ENSCAFG00000025384, ENSCAFG00000019298, ENSCAFG00000008755, ENSCAFG00000030686, ENSCAFG00000005187, ENSCAFG00000014076, ENSCAFG00000013735, ENSCAFG00000008894, ENSCAFG00000020223, ENSCAFG00000014923, ENSCAFG00000005970, ENSCAFG00000014175, ENSCAFG00000006294, ENSCAFG00000013180, ENSCAFG00000003243, ENSCAFG00000023687, ENSCAFG00000013320, ENSCAFG00000001713, ENSCAFG00000002528, ENSCAFG00000002393,…	2945	242	11109	1.45	0.1
680	GOTERM_BP_FAT	GO:0080135~regulation of cellular response to stress	124	3.23591	5.0099e-05	ENSCAFG00000025384, ENSCAFG00000019298, ENSCAFG00000018826, ENSCAFG00000014454, ENSCAFG00000006638, ENSCAFG00000011236, ENSCAFG00000016172, ENSCAFG00000029474, ENSCAFG00000000760, ENSCAFG00000000075, ENSCAFG00000019938, ENSCAFG00000003518, ENSCAFG00000009255, ENSCAFG00000015642, ENSCAFG00000003219, ENSCAFG00000011755, ENSCAFG00000006051, ENSCAFG00000029387, ENSCAFG00000032695, ENSCAFG00000018309,…	2945	341	11109	1.37	0.1
681	GOTERM_BP_FAT	GO:0018108~peptidyl-tyrosine phosphorylation	66	1.72234	5.09993e-05	ENSCAFG00000019422, ENSCAFG00000008755, ENSCAFG00000017669, ENSCAFG00000006538, ENSCAFG00000012998, ENSCAFG00000013735, ENSCAFG00000007034, ENSCAFG00000008409, ENSCAFG00000014923, ENSCAFG00000019938, ENSCAFG00000019676, ENSCAFG00000017565, ENSCAFG00000018171, ENSCAFG00000018170, ENSCAFG00000030180, ENSCAFG00000011755, ENSCAFG00000017069, ENSCAFG00000016970, ENSCAFG00000032695, ENSCAFG00000019329,…	2945	159	11109	1.57	0.1
682	GOTERM_CC_DIRECT	GO:0000785~chromatin	31	0.808977	6.59866e-05	ENSCAFG00000009220, ENSCAFG00000004867, ENSCAFG00000006351, ENSCAFG00000008878, ENSCAFG00000023168, ENSCAFG00000009848, ENSCAFG00000004052, ENSCAFG00000010551, ENSCAFG00000013081, ENSCAFG00000005415, ENSCAFG00000016958, ENSCAFG00000001233, ENSCAFG00000016064, ENSCAFG00000000822, ENSCAFG00000031248, ENSCAFG00000013506, ENSCAFG00000017658, ENSCAFG00000005218, ENSCAFG00000006975, ENSCAFG00000015045,…	3280	61	12767	1.98	0.1
683	UP_KEYWORDS	DNA replication	17	0.443633	7.4055e-05	ENSCAFG00000005143, ENSCAFG00000030542, ENSCAFG00000002196, ENSCAFG00000005945, ENSCAFG00000017009, ENSCAFG00000004046, ENSCAFG00000004052, ENSCAFG00000001709, ENSCAFG00000013677, ENSCAFG00000014748, ENSCAFG00000014201, ENSCAFG00000013521, ENSCAFG00000005728, ENSCAFG00000006598, ENSCAFG00000002937, ENSCAFG00000023267, ENSCAFG00000006030	3708	26	14981	2.64	0.1
684	GOTERM_BP_FAT	GO:1901343~negative regulation of vasculature development	28	0.730689	5.20827e-05	ENSCAFG00000025384, ENSCAFG00000018349, ENSCAFG00000014334, ENSCAFG00000023602, ENSCAFG00000024189, ENSCAFG00000006294, ENSCAFG00000005288, ENSCAFG00000001713, ENSCAFG00000007502, ENSCAFG00000014678, ENSCAFG00000007673, ENSCAFG00000006142, ENSCAFG00000020290, ENSCAFG00000018639, ENSCAFG00000016925, ENSCAFG00000031104, ENSCAFG00000017144, ENSCAFG00000012011, ENSCAFG00000016086, ENSCAFG00000006069,…	2945	51	11109	2.07	0.11
685	GOTERM_BP_ALL	GO:0023057~negative regulation of signaling	240	6.26305	5.26554e-05	ENSCAFG00000010626, ENSCAFG00000008755, ENSCAFG00000016863, ENSCAFG00000012331, ENSCAFG00000025192, ENSCAFG00000006638, ENSCAFG00000003411, ENSCAFG00000000001, ENSCAFG00000008894, ENSCAFG00000019938, ENSCAFG00000013320, ENSCAFG00000003518, ENSCAFG00000006100, ENSCAFG00000015642, ENSCAFG00000018171, ENSCAFG00000003219, ENSCAFG00000012130, ENSCAFG00000032695, ENSCAFG00000006052, ENSCAFG00000009802,…	2993	731	11337	1.24	0.11
686	GOTERM_BP_ALL	GO:0043393~regulation of protein binding	53	1.38309	5.31658e-05	ENSCAFG00000017621, ENSCAFG00000004844, ENSCAFG00000008755, ENSCAFG00000008400, ENSCAFG00000016769, ENSCAFG00000008302, ENSCAFG00000012998, ENSCAFG00000013633, ENSCAFG00000014175, ENSCAFG00000008719, ENSCAFG00000019938, ENSCAFG00000002528, ENSCAFG00000009905, ENSCAFG00000003404, ENSCAFG00000011677, ENSCAFG00000005862, ENSCAFG00000017008, ENSCAFG00000017100, ENSCAFG00000000444, ENSCAFG00000006965,…	2993	121	11337	1.66	0.11
687	GOTERM_BP_ALL	GO:0044707~single-multicellular organism process	1039	27.1138	5.37584e-05	ENSCAFG00000018386, ENSCAFG00000018590, ENSCAFG00000023317, ENSCAFG00000006638, ENSCAFG00000003828, ENSCAFG00000005187, ENSCAFG00000025580, ENSCAFG00000005970, ENSCAFG00000005386, ENSCAFG00000015640, ENSCAFG00000000939, ENSCAFG00000018583, ENSCAFG00000006439, ENSCAFG00000006051, ENSCAFG00000032695, ENSCAFG00000006052, ENSCAFG00000006248, ENSCAFG00000003821, ENSCAFG00000014597, ENSCAFG00000003839,…	2993	3609	11337	1.09	0.11
688	GOTERM_BP_FAT	GO:0050792~regulation of viral process	79	2.06159	5.48297e-05	ENSCAFG00000025384, ENSCAFG00000030041, ENSCAFG00000012081, ENSCAFG00000013121, ENSCAFG00000000832, ENSCAFG00000008929, ENSCAFG00000020223, ENSCAFG00000009674, ENSCAFG00000014923, ENSCAFG00000000567, ENSCAFG00000020172, ENSCAFG00000018075, ENSCAFG00000014201, ENSCAFG00000014105, ENSCAFG00000009255, ENSCAFG00000023556, ENSCAFG00000018171, ENSCAFG00000005534, ENSCAFG00000005570, ENSCAFG00000006051,…	2945	199	11109	1.5	0.11
689	GOTERM_BP_ALL	GO:0046777~protein autophosphorylation	67	1.74843	5.56032e-05	ENSCAFG00000014454, ENSCAFG00000018826, ENSCAFG00000008755, ENSCAFG00000008612, ENSCAFG00000017669, ENSCAFG00000019429, ENSCAFG00000012998, ENSCAFG00000000001, ENSCAFG00000007034, ENSCAFG00000005970, ENSCAFG00000013180, ENSCAFG00000020225, ENSCAFG00000012136, ENSCAFG00000019938, ENSCAFG00000012934, ENSCAFG00000019676, ENSCAFG00000001713, ENSCAFG00000017565, ENSCAFG00000010281, ENSCAFG00000018170,…	2993	163	11337	1.56	0.11
690	GOTERM_BP_FAT	GO:0030162~regulation of proteolysis	121	3.15762	5.56075e-05	ENSCAFG00000025384, ENSCAFG00000008755, ENSCAFG00000025192, ENSCAFG00000005302, ENSCAFG00000014076, ENSCAFG00000005188, ENSCAFG00000032536, ENSCAFG00000002464, ENSCAFG00000010573, ENSCAFG00000018075, ENSCAFG00000018309, ENSCAFG00000015133, ENSCAFG00000003404, ENSCAFG00000013137, ENSCAFG00000010686, ENSCAFG00000031691, ENSCAFG00000015712, ENSCAFG00000008760, ENSCAFG00000023829, ENSCAFG00000014716,…	2945	332	11109	1.37	0.11
691	GOTERM_BP_DIRECT	GO:0006270~DNA replication initiation	15	0.391441	5.60066e-05	ENSCAFG00000004754, ENSCAFG00000007614, ENSCAFG00000005143, ENSCAFG00000016106, ENSCAFG00000002196, ENSCAFG00000004052, ENSCAFG00000001709, ENSCAFG00000013677, ENSCAFG00000020182, ENSCAFG00000014748, ENSCAFG00000013521, ENSCAFG00000006598, ENSCAFG00000005728, ENSCAFG00000003683, ENSCAFG00000014571	2993	20	11337	2.84	0.11
692	GOTERM_CC_FAT	GO:0005925~focal adhesion	103	2.68789	6.52909e-05	ENSCAFG00000030906, ENSCAFG00000010725, ENSCAFG00000029252, ENSCAFG00000014175, ENSCAFG00000000567, ENSCAFG00000000936, ENSCAFG00000012079, ENSCAFG00000003210, ENSCAFG00000007105, ENSCAFG00000003821, ENSCAFG00000014597, ENSCAFG00000001930, ENSCAFG00000003404, ENSCAFG00000014282, ENSCAFG00000012554, ENSCAFG00000003402, ENSCAFG00000000691, ENSCAFG00000003399, ENSCAFG00000029975, ENSCAFG00000003833,…	2624	268	9610	1.41	0.11
693	GOTERM_BP_ALL	GO:0033674~positive regulation of kinase activity	94	2.45303	5.79129e-05	ENSCAFG00000004844, ENSCAFG00000008755, ENSCAFG00000011140, ENSCAFG00000008612, ENSCAFG00000008401, ENSCAFG00000003411, ENSCAFG00000006538, ENSCAFG00000006049, ENSCAFG00000008404, ENSCAFG00000004675, ENSCAFG00000012998, ENSCAFG00000008894, ENSCAFG00000016172, ENSCAFG00000007034, ENSCAFG00000016031, ENSCAFG00000008923, ENSCAFG00000005970, ENSCAFG00000029474, ENSCAFG00000013180, ENSCAFG00000009595,…	2993	247	11337	1.44	0.12
694	GOTERM_BP_FAT	GO:0043393~regulation of protein binding	53	1.38309	5.97475e-05	ENSCAFG00000017621, ENSCAFG00000004844, ENSCAFG00000008755, ENSCAFG00000008400, ENSCAFG00000016769, ENSCAFG00000008302, ENSCAFG00000012998, ENSCAFG00000013633, ENSCAFG00000014175, ENSCAFG00000008719, ENSCAFG00000019938, ENSCAFG00000002528, ENSCAFG00000009905, ENSCAFG00000003404, ENSCAFG00000011677, ENSCAFG00000005862, ENSCAFG00000017008, ENSCAFG00000017100, ENSCAFG00000000444, ENSCAFG00000006965,…	2945	121	11109	1.65	0.12
695	GOTERM_BP_ALL	GO:0043903~regulation of symbiosis, encompassing mutualism through parasitism	85	2.21816	6.12954e-05	ENSCAFG00000025384, ENSCAFG00000030041, ENSCAFG00000012081, ENSCAFG00000013121, ENSCAFG00000000832, ENSCAFG00000008929, ENSCAFG00000020223, ENSCAFG00000009674, ENSCAFG00000014923, ENSCAFG00000000567, ENSCAFG00000020172, ENSCAFG00000018075, ENSCAFG00000014201, ENSCAFG00000014105, ENSCAFG00000009255, ENSCAFG00000023556, ENSCAFG00000018171, ENSCAFG00000005534, ENSCAFG00000005570, ENSCAFG00000006051,…	2993	219	11337	1.47	0.12
696	GOTERM_BP_DIRECT	GO:0000070~mitotic sister chromatid segregation	14	0.365344	6.27571e-05	ENSCAFG00000003278, ENSCAFG00000004104, ENSCAFG00000015521, ENSCAFG00000009098, ENSCAFG00000017658, ENSCAFG00000008618, ENSCAFG00000012136, ENSCAFG00000014906, ENSCAFG00000004457, ENSCAFG00000007030, ENSCAFG00000028941, ENSCAFG00000018724, ENSCAFG00000013954, ENSCAFG00000010218	2993	18	11337	2.95	0.12
697	GOTERM_MF_ALL	GO:0016773~phosphotransferase activity, alcohol group as acceptor	192	5.01044	6.96071e-05	ENSCAFG00000006716, ENSCAFG00000008755, ENSCAFG00000018826, ENSCAFG00000014454, ENSCAFG00000008750, ENSCAFG00000006049, ENSCAFG00000019429, ENSCAFG00000013121, ENSCAFG00000010834, ENSCAFG00000013476, ENSCAFG00000032081, ENSCAFG00000005970, ENSCAFG00000019735, ENSCAFG00000023687, ENSCAFG00000012136, ENSCAFG00000000760, ENSCAFG00000019938, ENSCAFG00000015640, ENSCAFG00000005194, ENSCAFG00000017565,…	2747	584	10658	1.28	0.12
698	GOTERM_BP_FAT	GO:0032269~negative regulation of cellular protein metabolic process	177	4.619	6.20395e-05	ENSCAFG00000025384, ENSCAFG00000019298, ENSCAFG00000008755, ENSCAFG00000005302, ENSCAFG00000010676, ENSCAFG00000005187, ENSCAFG00000005188, ENSCAFG00000000001, ENSCAFG00000007424, ENSCAFG00000011233, ENSCAFG00000029474, ENSCAFG00000009450, ENSCAFG00000018687, ENSCAFG00000003518, ENSCAFG00000019938, ENSCAFG00000014105, ENSCAFG00000016467, ENSCAFG00000006100, ENSCAFG00000015642, ENSCAFG00000009255,…	2945	517	11109	1.29	0.13
699	GOTERM_BP_FAT	GO:0007166~cell surface receptor signaling pathway	445	11.6127	6.29795e-05	ENSCAFG00000005048, ENSCAFG00000005873, ENSCAFG00000006716, ENSCAFG00000005872, ENSCAFG00000012331, ENSCAFG00000018590, ENSCAFG00000006638, ENSCAFG00000005042, ENSCAFG00000000001, ENSCAFG00000005970, ENSCAFG00000003113, ENSCAFG00000018583, ENSCAFG00000008351, ENSCAFG00000014100, ENSCAFG00000032695, ENSCAFG00000012130, ENSCAFG00000006052, ENSCAFG00000003821, ENSCAFG00000009802, ENSCAFG00000014597,…	2945	1445	11109	1.16	0.13
700	GOTERM_BP_FAT	GO:0046777~protein autophosphorylation	67	1.74843	6.35865e-05	ENSCAFG00000014454, ENSCAFG00000018826, ENSCAFG00000008755, ENSCAFG00000008612, ENSCAFG00000017669, ENSCAFG00000019429, ENSCAFG00000012998, ENSCAFG00000000001, ENSCAFG00000007034, ENSCAFG00000005970, ENSCAFG00000013180, ENSCAFG00000020225, ENSCAFG00000012136, ENSCAFG00000019938, ENSCAFG00000012934, ENSCAFG00000019676, ENSCAFG00000001713, ENSCAFG00000017565, ENSCAFG00000010281, ENSCAFG00000018170,…	2945	163	11109	1.55	0.13
701	GOTERM_BP_ALL	GO:1901576~organic substance biosynthetic process	987	25.7568	6.40395e-05	ENSCAFG00000006638, ENSCAFG00000031585, ENSCAFG00000005187, ENSCAFG00000000001, ENSCAFG00000032081, ENSCAFG00000005970, ENSCAFG00000005386, ENSCAFG00000014201, ENSCAFG00000000732, ENSCAFG00000000938, ENSCAFG00000015642, ENSCAFG00000016469, ENSCAFG00000006051, ENSCAFG00000032695, ENSCAFG00000009802, ENSCAFG00000014597, ENSCAFG00000006033, ENSCAFG00000003839, ENSCAFG00000012488, ENSCAFG00000000940,…	2993	3420	11337	1.09	0.13
702	GOTERM_BP_ALL	GO:0032649~regulation of interferon-gamma production	33	0.861169	6.56433e-05	ENSCAFG00000023498, ENSCAFG00000018703, ENSCAFG00000002142, ENSCAFG00000017820, ENSCAFG00000029321, ENSCAFG00000003518, ENSCAFG00000019938, ENSCAFG00000019348, ENSCAFG00000007406, ENSCAFG00000018583, ENSCAFG00000030180, ENSCAFG00000024725, ENSCAFG00000009829, ENSCAFG00000006065, ENSCAFG00000008959, ENSCAFG00000001005, ENSCAFG00000002138, ENSCAFG00000030105, ENSCAFG00000023704, ENSCAFG00000005019,…	2993	65	11337	1.92	0.13
703	GOTERM_MF_FAT	GO:0016773~phosphotransferase activity, alcohol group as acceptor	192	5.01044	7.39309e-05	ENSCAFG00000006716, ENSCAFG00000008755, ENSCAFG00000018826, ENSCAFG00000014454, ENSCAFG00000008750, ENSCAFG00000006049, ENSCAFG00000019429, ENSCAFG00000013121, ENSCAFG00000010834, ENSCAFG00000013476, ENSCAFG00000032081, ENSCAFG00000005970, ENSCAFG00000019735, ENSCAFG00000023687, ENSCAFG00000012136, ENSCAFG00000000760, ENSCAFG00000019938, ENSCAFG00000015640, ENSCAFG00000005194, ENSCAFG00000017565,…	2712	584	10510	1.27	0.13
704	UP_KEYWORDS	Phosphoprotein	117	3.05324	9.84212e-05	ENSCAFG00000023592, ENSCAFG00000005302, ENSCAFG00000005187, ENSCAFG00000000738, ENSCAFG00000014172, ENSCAFG00000013320, ENSCAFG00000014860, ENSCAFG00000005109, ENSCAFG00000016083, ENSCAFG00000018170, ENSCAFG00000014864, ENSCAFG00000003404, ENSCAFG00000003187, ENSCAFG00000003406, ENSCAFG00000015916, ENSCAFG00000003402, ENSCAFG00000017143, ENSCAFG00000012206, ENSCAFG00000000941, ENSCAFG00000003102,…	3708	344	14981	1.37	0.13
705	GOTERM_BP_ALL	GO:0019079~viral genome replication	30	0.782881	6.68369e-05	ENSCAFG00000005655, ENSCAFG00000013121, ENSCAFG00000009617, ENSCAFG00000008929, ENSCAFG00000020223, ENSCAFG00000000567, ENSCAFG00000019181, ENSCAFG00000014105, ENSCAFG00000019348, ENSCAFG00000017691, ENSCAFG00000023556, ENSCAFG00000018171, ENSCAFG00000011733, ENSCAFG00000006051, ENSCAFG00000011077, ENSCAFG00000002354, ENSCAFG00000017085, ENSCAFG00000013763, ENSCAFG00000031248, ENSCAFG00000017639,…	2993	57	11337	1.99	0.14
706	GOTERM_BP_FAT	GO:0023057~negative regulation of signaling	240	6.26305	6.76953e-05	ENSCAFG00000010626, ENSCAFG00000008755, ENSCAFG00000016863, ENSCAFG00000012331, ENSCAFG00000025192, ENSCAFG00000006638, ENSCAFG00000003411, ENSCAFG00000000001, ENSCAFG00000008894, ENSCAFG00000019938, ENSCAFG00000013320, ENSCAFG00000003518, ENSCAFG00000006100, ENSCAFG00000015642, ENSCAFG00000018171, ENSCAFG00000003219, ENSCAFG00000012130, ENSCAFG00000032695, ENSCAFG00000006052, ENSCAFG00000009802,…	2945	731	11109	1.24	0.14
707	GOTERM_BP_FAT	GO:0033674~positive regulation of kinase activity	94	2.45303	6.81898e-05	ENSCAFG00000004844, ENSCAFG00000008755, ENSCAFG00000011140, ENSCAFG00000008612, ENSCAFG00000008401, ENSCAFG00000003411, ENSCAFG00000006538, ENSCAFG00000006049, ENSCAFG00000008404, ENSCAFG00000004675, ENSCAFG00000012998, ENSCAFG00000008894, ENSCAFG00000016172, ENSCAFG00000007034, ENSCAFG00000016031, ENSCAFG00000008923, ENSCAFG00000005970, ENSCAFG00000029474, ENSCAFG00000013180, ENSCAFG00000009595,…	2945	247	11109	1.44	0.14
708	GOTERM_BP_ALL	GO:0031400~negative regulation of protein modification process	122	3.18372	6.94279e-05	ENSCAFG00000025384, ENSCAFG00000019298, ENSCAFG00000005188, ENSCAFG00000000001, ENSCAFG00000007424, ENSCAFG00000011233, ENSCAFG00000029474, ENSCAFG00000018687, ENSCAFG00000019938, ENSCAFG00000014105, ENSCAFG00000003518, ENSCAFG00000016467, ENSCAFG00000006100, ENSCAFG00000009255, ENSCAFG00000015642, ENSCAFG00000003219, ENSCAFG00000016970, ENSCAFG00000006052, ENSCAFG00000003404, ENSCAFG00000006065,…	2993	338	11337	1.37	0.14
709	GOTERM_BP_ALL	GO:0018212~peptidyl-tyrosine modification	66	1.72234	7.00413e-05	ENSCAFG00000019422, ENSCAFG00000008755, ENSCAFG00000017669, ENSCAFG00000006538, ENSCAFG00000012998, ENSCAFG00000013735, ENSCAFG00000007034, ENSCAFG00000008409, ENSCAFG00000014923, ENSCAFG00000019938, ENSCAFG00000019676, ENSCAFG00000017565, ENSCAFG00000018171, ENSCAFG00000018170, ENSCAFG00000030180, ENSCAFG00000011755, ENSCAFG00000017069, ENSCAFG00000016970, ENSCAFG00000032695, ENSCAFG00000019329,…	2993	161	11337	1.55	0.14
710	GOTERM_BP_ALL	GO:0002366~leukocyte activation involved in immune response	56	1.46138	7.13114e-05	ENSCAFG00000012621, ENSCAFG00000012569, ENSCAFG00000013773, ENSCAFG00000007424, ENSCAFG00000007034, ENSCAFG00000011144, ENSCAFG00000011105, ENSCAFG00000003518, ENSCAFG00000019938, ENSCAFG00000000230, ENSCAFG00000011755, ENSCAFG00000009994, ENSCAFG00000002171, ENSCAFG00000014951, ENSCAFG00000005862, ENSCAFG00000031104, ENSCAFG00000002138, ENSCAFG00000008959, ENSCAFG00000010686, ENSCAFG00000015916,…	2993	131	11337	1.62	0.14
711	GOTERM_BP_ALL	GO:0030595~leukocyte chemotaxis	56	1.46138	7.13114e-05	ENSCAFG00000018349, ENSCAFG00000018590, ENSCAFG00000016076, ENSCAFG00000012439, ENSCAFG00000005187, ENSCAFG00000004675, ENSCAFG00000007424, ENSCAFG00000007034, ENSCAFG00000008409, ENSCAFG00000015137, ENSCAFG00000018171, ENSCAFG00000018583, ENSCAFG00000032693, ENSCAFG00000002171, ENSCAFG00000031104, ENSCAFG00000019627, ENSCAFG00000008670, ENSCAFG00000015892, ENSCAFG00000013071, ENSCAFG00000007027,…	2993	131	11337	1.62	0.14
712	GOTERM_CC_ALL	GO:0005730~nucleolus	183	4.77557	8.69681e-05	ENSCAFG00000025384, ENSCAFG00000008449, ENSCAFG00000001038, ENSCAFG00000015535, ENSCAFG00000010084, ENSCAFG00000008892, ENSCAFG00000010835, ENSCAFG00000019429, ENSCAFG00000017059, ENSCAFG00000019520, ENSCAFG00000002464, ENSCAFG00000017624, ENSCAFG00000018687, ENSCAFG00000015034, ENSCAFG00000019938, ENSCAFG00000009945, ENSCAFG00000014105, ENSCAFG00000019070, ENSCAFG00000002661, ENSCAFG00000016083,…	3280	556	12767	1.28	0.14
713	GOTERM_CC_FAT	GO:0030055~cell-substrate junction	104	2.71399	8.99383e-05	ENSCAFG00000030906, ENSCAFG00000010725, ENSCAFG00000029252, ENSCAFG00000014175, ENSCAFG00000000567, ENSCAFG00000000936, ENSCAFG00000012079, ENSCAFG00000003210, ENSCAFG00000007105, ENSCAFG00000003821, ENSCAFG00000014597, ENSCAFG00000001930, ENSCAFG00000003404, ENSCAFG00000014282, ENSCAFG00000012554, ENSCAFG00000003402, ENSCAFG00000000691, ENSCAFG00000003399, ENSCAFG00000029975, ENSCAFG00000003833,…	2624	273	9610	1.4	0.14
714	GOTERM_BP_FAT	GO:0043903~regulation of symbiosis, encompassing mutualism through parasitism	85	2.21816	7.14767e-05	ENSCAFG00000025384, ENSCAFG00000030041, ENSCAFG00000012081, ENSCAFG00000013121, ENSCAFG00000000832, ENSCAFG00000008929, ENSCAFG00000020223, ENSCAFG00000009674, ENSCAFG00000014923, ENSCAFG00000000567, ENSCAFG00000020172, ENSCAFG00000018075, ENSCAFG00000014201, ENSCAFG00000014105, ENSCAFG00000009255, ENSCAFG00000023556, ENSCAFG00000018171, ENSCAFG00000005534, ENSCAFG00000005570, ENSCAFG00000006051,…	2945	219	11109	1.46	0.15
715	GOTERM_BP_FAT	GO:0032649~regulation of interferon-gamma production	33	0.861169	7.15313e-05	ENSCAFG00000023498, ENSCAFG00000018703, ENSCAFG00000002142, ENSCAFG00000017820, ENSCAFG00000029321, ENSCAFG00000003518, ENSCAFG00000019938, ENSCAFG00000019348, ENSCAFG00000007406, ENSCAFG00000018583, ENSCAFG00000030180, ENSCAFG00000024725, ENSCAFG00000009829, ENSCAFG00000006065, ENSCAFG00000008959, ENSCAFG00000001005, ENSCAFG00000002138, ENSCAFG00000030105, ENSCAFG00000023704, ENSCAFG00000005019,…	2945	65	11109	1.92	0.15
716	GOTERM_BP_FAT	GO:0019079~viral genome replication	30	0.782881	7.2451e-05	ENSCAFG00000005655, ENSCAFG00000013121, ENSCAFG00000009617, ENSCAFG00000008929, ENSCAFG00000020223, ENSCAFG00000000567, ENSCAFG00000019181, ENSCAFG00000014105, ENSCAFG00000019348, ENSCAFG00000017691, ENSCAFG00000023556, ENSCAFG00000018171, ENSCAFG00000011733, ENSCAFG00000006051, ENSCAFG00000011077, ENSCAFG00000002354, ENSCAFG00000017085, ENSCAFG00000013763, ENSCAFG00000031248, ENSCAFG00000017639,…	2945	57	11109	1.99	0.15
717	GOTERM_BP_ALL	GO:0032640~tumor necrosis factor production	34	0.887265	7.29112e-05	ENSCAFG00000008404, ENSCAFG00000017319, ENSCAFG00000016172, ENSCAFG00000018703, ENSCAFG00000003518, ENSCAFG00000009255, ENSCAFG00000016429, ENSCAFG00000016083, ENSCAFG00000007406, ENSCAFG00000013694, ENSCAFG00000018946, ENSCAFG00000002753, ENSCAFG00000009829, ENSCAFG00000016917, ENSCAFG00000024010, ENSCAFG00000008959, ENSCAFG00000005800, ENSCAFG00000013544, ENSCAFG00000023201, ENSCAFG00000007626,…	2993	68	11337	1.89	0.15
718	GOTERM_MF_ALL	GO:0008047~enzyme activator activity	101	2.6357	8.79873e-05	ENSCAFG00000005677, ENSCAFG00000005870, ENSCAFG00000005042, ENSCAFG00000014076, ENSCAFG00000011236, ENSCAFG00000010725, ENSCAFG00000032530, ENSCAFG00000003113, ENSCAFG00000013320, ENSCAFG00000001522, ENSCAFG00000018171, ENSCAFG00000010473, ENSCAFG00000006439, ENSCAFG00000029969, ENSCAFG00000012130, ENSCAFG00000015993, ENSCAFG00000003404, ENSCAFG00000019289, ENSCAFG00000014289, ENSCAFG00000018681,…	2747	278	10658	1.41	0.15
719	GOTERM_BP_ALL	GO:0010648~negative regulation of cell communication	238	6.21086	7.73647e-05	ENSCAFG00000010626, ENSCAFG00000008755, ENSCAFG00000016863, ENSCAFG00000012331, ENSCAFG00000025192, ENSCAFG00000006638, ENSCAFG00000003411, ENSCAFG00000000001, ENSCAFG00000008894, ENSCAFG00000019938, ENSCAFG00000013320, ENSCAFG00000003518, ENSCAFG00000006100, ENSCAFG00000015642, ENSCAFG00000018171, ENSCAFG00000003219, ENSCAFG00000012130, ENSCAFG00000032695, ENSCAFG00000006052, ENSCAFG00000009802,…	2993	728	11337	1.24	0.16
720	GOTERM_BP_FAT	GO:0032640~tumor necrosis factor production	34	0.887265	7.95542e-05	ENSCAFG00000008404, ENSCAFG00000017319, ENSCAFG00000016172, ENSCAFG00000018703, ENSCAFG00000003518, ENSCAFG00000009255, ENSCAFG00000016429, ENSCAFG00000016083, ENSCAFG00000007406, ENSCAFG00000013694, ENSCAFG00000018946, ENSCAFG00000002753, ENSCAFG00000009829, ENSCAFG00000016917, ENSCAFG00000024010, ENSCAFG00000008959, ENSCAFG00000005800, ENSCAFG00000013544, ENSCAFG00000023201, ENSCAFG00000007626,…	2945	68	11109	1.89	0.16
721	GOTERM_BP_FAT	GO:0018212~peptidyl-tyrosine modification	66	1.72234	7.98909e-05	ENSCAFG00000019422, ENSCAFG00000008755, ENSCAFG00000017669, ENSCAFG00000006538, ENSCAFG00000012998, ENSCAFG00000013735, ENSCAFG00000007034, ENSCAFG00000008409, ENSCAFG00000014923, ENSCAFG00000019938, ENSCAFG00000019676, ENSCAFG00000017565, ENSCAFG00000018171, ENSCAFG00000018170, ENSCAFG00000030180, ENSCAFG00000011755, ENSCAFG00000017069, ENSCAFG00000016970, ENSCAFG00000032695, ENSCAFG00000019329,…	2945	161	11109	1.55	0.16
722	GOTERM_BP_FAT	GO:0030595~leukocyte chemotaxis	56	1.46138	8.03333e-05	ENSCAFG00000018349, ENSCAFG00000018590, ENSCAFG00000016076, ENSCAFG00000012439, ENSCAFG00000005187, ENSCAFG00000004675, ENSCAFG00000007424, ENSCAFG00000007034, ENSCAFG00000008409, ENSCAFG00000015137, ENSCAFG00000018171, ENSCAFG00000018583, ENSCAFG00000032693, ENSCAFG00000002171, ENSCAFG00000031104, ENSCAFG00000019627, ENSCAFG00000008670, ENSCAFG00000015892, ENSCAFG00000013071, ENSCAFG00000007027,…	2945	131	11109	1.61	0.16
723	GOTERM_BP_FAT	GO:0002366~leukocyte activation involved in immune response	56	1.46138	8.03333e-05	ENSCAFG00000012621, ENSCAFG00000012569, ENSCAFG00000013773, ENSCAFG00000007424, ENSCAFG00000007034, ENSCAFG00000011144, ENSCAFG00000011105, ENSCAFG00000003518, ENSCAFG00000019938, ENSCAFG00000000230, ENSCAFG00000011755, ENSCAFG00000009994, ENSCAFG00000002171, ENSCAFG00000014951, ENSCAFG00000005862, ENSCAFG00000031104, ENSCAFG00000002138, ENSCAFG00000008959, ENSCAFG00000010686, ENSCAFG00000015916,…	2945	131	11109	1.61	0.16
724	GOTERM_MF_FAT	GO:0008047~enzyme activator activity	101	2.6357	9.2007e-05	ENSCAFG00000005677, ENSCAFG00000005870, ENSCAFG00000005042, ENSCAFG00000014076, ENSCAFG00000011236, ENSCAFG00000010725, ENSCAFG00000032530, ENSCAFG00000003113, ENSCAFG00000013320, ENSCAFG00000001522, ENSCAFG00000018171, ENSCAFG00000010473, ENSCAFG00000006439, ENSCAFG00000029969, ENSCAFG00000012130, ENSCAFG00000015993, ENSCAFG00000003404, ENSCAFG00000019289, ENSCAFG00000014289, ENSCAFG00000018681,…	2712	278	10510	1.41	0.16
725	GOTERM_BP_FAT	GO:0031400~negative regulation of protein modification process	122	3.18372	8.37965e-05	ENSCAFG00000025384, ENSCAFG00000019298, ENSCAFG00000005188, ENSCAFG00000000001, ENSCAFG00000007424, ENSCAFG00000011233, ENSCAFG00000029474, ENSCAFG00000018687, ENSCAFG00000019938, ENSCAFG00000014105, ENSCAFG00000003518, ENSCAFG00000016467, ENSCAFG00000006100, ENSCAFG00000009255, ENSCAFG00000015642, ENSCAFG00000003219, ENSCAFG00000016970, ENSCAFG00000006052, ENSCAFG00000003404, ENSCAFG00000006065,…	2945	338	11109	1.36	0.17
726	GOTERM_BP_ALL	GO:0051130~positive regulation of cellular component organization	247	6.44572	8.59316e-05	ENSCAFG00000005677, ENSCAFG00000002364, ENSCAFG00000025384, ENSCAFG00000008755, ENSCAFG00000002189, ENSCAFG00000006638, ENSCAFG00000003411, ENSCAFG00000005042, ENSCAFG00000013735, ENSCAFG00000005970, ENSCAFG00000012136, ENSCAFG00000003518, ENSCAFG00000014105, ENSCAFG00000013320, ENSCAFG00000015640, ENSCAFG00000000732, ENSCAFG00000016083, ENSCAFG00000018170, ENSCAFG00000003010, ENSCAFG00000003821,…	2993	760	11337	1.23	0.17
727	GOTERM_BP_DIRECT	GO:0050731~positive regulation of peptidyl-tyrosine phosphorylation	24	0.626305	8.73548e-05	ENSCAFG00000019422, ENSCAFG00000002171, ENSCAFG00000008959, ENSCAFG00000008755, ENSCAFG00000010594, ENSCAFG00000008670, ENSCAFG00000018637, ENSCAFG00000001942, ENSCAFG00000008409, ENSCAFG00000014923, ENSCAFG00000000865, ENSCAFG00000012802, ENSCAFG00000019938, ENSCAFG00000010997, ENSCAFG00000028754, ENSCAFG00000006491, ENSCAFG00000018672, ENSCAFG00000018362, ENSCAFG00000018101, ENSCAFG00000011755,…	2993	42	11337	2.16	0.17
728	GOTERM_BP_DIRECT	GO:0051301~cell division	24	0.626305	8.73548e-05	ENSCAFG00000006670, ENSCAFG00000007391, ENSCAFG00000017129, ENSCAFG00000019298, ENSCAFG00000016106, ENSCAFG00000011140, ENSCAFG00000002194, ENSCAFG00000005302, ENSCAFG00000004759, ENSCAFG00000008962, ENSCAFG00000011170, ENSCAFG00000006560, ENSCAFG00000008618, ENSCAFG00000015996, ENSCAFG00000014906, ENSCAFG00000018724, ENSCAFG00000004436, ENSCAFG00000013823, ENSCAFG00000004382, ENSCAFG00000016992,…	2993	42	11337	2.16	0.17
729	GOTERM_BP_DIRECT	GO:0016525~negative regulation of angiogenesis	22	0.574113	8.82223e-05	ENSCAFG00000018639, ENSCAFG00000025384, ENSCAFG00000018349, ENSCAFG00000016925, ENSCAFG00000031104, ENSCAFG00000017144, ENSCAFG00000023602, ENSCAFG00000006069, ENSCAFG00000024189, ENSCAFG00000017855, ENSCAFG00000008597, ENSCAFG00000016857, ENSCAFG00000005288, ENSCAFG00000001961, ENSCAFG00000001713, ENSCAFG00000007502, ENSCAFG00000014678, ENSCAFG00000000140, ENSCAFG00000007673, ENSCAFG00000000874,…	2993	37	11337	2.25	0.17
730	GOTERM_BP_DIRECT	GO:0000082~G1/S transition of mitotic cell cycle	22	0.574113	8.82223e-05	ENSCAFG00000028905, ENSCAFG00000010307, ENSCAFG00000007614, ENSCAFG00000011757, ENSCAFG00000029644, ENSCAFG00000000387, ENSCAFG00000014178, ENSCAFG00000025466, ENSCAFG00000006975, ENSCAFG00000010644, ENSCAFG00000031346, ENSCAFG00000013244, ENSCAFG00000000082, ENSCAFG00000018216, ENSCAFG00000018725, ENSCAFG00000012059, ENSCAFG00000006215, ENSCAFG00000006154, ENSCAFG00000000280, ENSCAFG00000013980,…	2993	37	11337	2.25	0.17
731	GOTERM_CC_FAT	GO:0005924~cell-substrate adherens junction	103	2.68789	0.000108178	ENSCAFG00000030906, ENSCAFG00000010725, ENSCAFG00000029252, ENSCAFG00000014175, ENSCAFG00000000567, ENSCAFG00000000936, ENSCAFG00000012079, ENSCAFG00000003210, ENSCAFG00000007105, ENSCAFG00000003821, ENSCAFG00000014597, ENSCAFG00000001930, ENSCAFG00000003404, ENSCAFG00000014282, ENSCAFG00000012554, ENSCAFG00000003402, ENSCAFG00000000691, ENSCAFG00000003399, ENSCAFG00000029975, ENSCAFG00000003833,…	2624	271	9610	1.39	0.17
732	KEGG_PATHWAY	cfa05203:Viral carcinogenesis	69	1.80063	0.00013071	ENSCAFG00000012007, ENSCAFG00000008755, ENSCAFG00000025192, ENSCAFG00000014178, ENSCAFG00000007034, ENSCAFG00000032081, ENSCAFG00000019735, ENSCAFG00000001998, ENSCAFG00000003663, ENSCAFG00000018075, ENSCAFG00000001372, ENSCAFG00000007674, ENSCAFG00000006051, ENSCAFG00000003587, ENSCAFG00000002498, ENSCAFG00000002171, ENSCAFG00000001675, ENSCAFG00000010717, ENSCAFG00000023829, ENSCAFG00000007626,…	1647	164	5859	1.5	0.17
733	GOTERM_BP_ALL	GO:0032481~positive regulation of type I interferon production	17	0.443633	8.625e-05	ENSCAFG00000002171, ENSCAFG00000000356, ENSCAFG00000023498, ENSCAFG00000000851, ENSCAFG00000010438, ENSCAFG00000023201, ENSCAFG00000011698, ENSCAFG00000008281, ENSCAFG00000000444, ENSCAFG00000003518, ENSCAFG00000009255, ENSCAFG00000015720, ENSCAFG00000019989, ENSCAFG00000007406, ENSCAFG00000005704, ENSCAFG00000018946, ENSCAFG00000007851	2993	25	11337	2.58	0.18
734	GOTERM_BP_ALL	GO:0006979~response to oxidative stress	78	2.03549	8.7243e-05	ENSCAFG00000025384, ENSCAFG00000018994, ENSCAFG00000008755, ENSCAFG00000018826, ENSCAFG00000003411, ENSCAFG00000006538, ENSCAFG00000019938, ENSCAFG00000001711, ENSCAFG00000013368, ENSCAFG00000002627, ENSCAFG00000017163, ENSCAFG00000014369, ENSCAFG00000003730, ENSCAFG00000006065, ENSCAFG00000003406, ENSCAFG00000031922, ENSCAFG00000004687, ENSCAFG00000016089, ENSCAFG00000007933, ENSCAFG00000006541,…	2993	199	11337	1.48	0.18
735	GOTERM_BP_ALL	GO:0044774~mitotic DNA integrity checkpoint	24	0.626305	8.73548e-05	ENSCAFG00000025384, ENSCAFG00000011620, ENSCAFG00000019910, ENSCAFG00000017283, ENSCAFG00000016925, ENSCAFG00000014454, ENSCAFG00000031691, ENSCAFG00000003539, ENSCAFG00000020403, ENSCAFG00000012385, ENSCAFG00000006555, ENSCAFG00000011484, ENSCAFG00000016714, ENSCAFG00000011961, ENSCAFG00000003623, ENSCAFG00000009924, ENSCAFG00000004162, ENSCAFG00000009512, ENSCAFG00000011618, ENSCAFG00000012904,…	2993	42	11337	2.16	0.18
736	GOTERM_BP_ALL	GO:0060759~regulation of response to cytokine stimulus	29	0.756785	8.76402e-05	ENSCAFG00000019298, ENSCAFG00000007350, ENSCAFG00000002147, ENSCAFG00000007277, ENSCAFG00000007903, ENSCAFG00000015961, ENSCAFG00000019541, ENSCAFG00000017800, ENSCAFG00000029321, ENSCAFG00000013320, ENSCAFG00000013694, ENSCAFG00000018171, ENSCAFG00000004991, ENSCAFG00000002935, ENSCAFG00000019798, ENSCAFG00000016798, ENSCAFG00000024725, ENSCAFG00000005073, ENSCAFG00000003404, ENSCAFG00000002171,…	2993	55	11337	2	0.18
737	GOTERM_BP_ALL	GO:0051241~negative regulation of multicellular organismal process	211	5.50626	8.79724e-05	ENSCAFG00000025384, ENSCAFG00000012569, ENSCAFG00000006638, ENSCAFG00000005187, ENSCAFG00000008894, ENSCAFG00000005970, ENSCAFG00000031409, ENSCAFG00000013320, ENSCAFG00000003518, ENSCAFG00000016083, ENSCAFG00000002753, ENSCAFG00000008763, ENSCAFG00000016086, ENSCAFG00000012488, ENSCAFG00000016857, ENSCAFG00000023201, ENSCAFG00000005461, ENSCAFG00000003304, ENSCAFG00000012353, ENSCAFG00000005659,…	2993	637	11337	1.25	0.18
738	GOTERM_BP_FAT	GO:0032481~positive regulation of type I interferon production	17	0.443633	9.10242e-05	ENSCAFG00000002171, ENSCAFG00000000356, ENSCAFG00000023498, ENSCAFG00000000851, ENSCAFG00000010438, ENSCAFG00000023201, ENSCAFG00000011698, ENSCAFG00000008281, ENSCAFG00000000444, ENSCAFG00000003518, ENSCAFG00000009255, ENSCAFG00000015720, ENSCAFG00000019989, ENSCAFG00000007406, ENSCAFG00000005704, ENSCAFG00000018946, ENSCAFG00000007851	2945	25	11109	2.57	0.18
739	GOTERM_BP_ALL	GO:0002263~cell activation involved in immune response	56	1.46138	9.12443e-05	ENSCAFG00000012621, ENSCAFG00000012569, ENSCAFG00000013773, ENSCAFG00000007424, ENSCAFG00000007034, ENSCAFG00000011144, ENSCAFG00000011105, ENSCAFG00000003518, ENSCAFG00000019938, ENSCAFG00000000230, ENSCAFG00000011755, ENSCAFG00000009994, ENSCAFG00000002171, ENSCAFG00000014951, ENSCAFG00000005862, ENSCAFG00000031104, ENSCAFG00000002138, ENSCAFG00000008959, ENSCAFG00000010686, ENSCAFG00000015916,…	2993	132	11337	1.61	0.19
740	GOTERM_BP_ALL	GO:0042326~negative regulation of phosphorylation	101	2.6357	9.17662e-05	ENSCAFG00000019298, ENSCAFG00000000001, ENSCAFG00000011233, ENSCAFG00000029474, ENSCAFG00000018687, ENSCAFG00000013077, ENSCAFG00000019938, ENSCAFG00000003518, ENSCAFG00000009255, ENSCAFG00000015642, ENSCAFG00000006100, ENSCAFG00000003219, ENSCAFG00000029387, ENSCAFG00000016970, ENSCAFG00000006052, ENSCAFG00000003404, ENSCAFG00000006065, ENSCAFG00000014463, ENSCAFG00000014289, ENSCAFG00000000387,…	2993	272	11337	1.41	0.19
741	GOTERM_BP_ALL	GO:0010556~regulation of macromolecule biosynthetic process	636	16.5971	9.28947e-05	ENSCAFG00000006638, ENSCAFG00000029673, ENSCAFG00000005042, ENSCAFG00000031585, ENSCAFG00000005187, ENSCAFG00000000001, ENSCAFG00000012332, ENSCAFG00000032081, ENSCAFG00000005970, ENSCAFG00000018687, ENSCAFG00000012136, ENSCAFG00000014105, ENSCAFG00000009945, ENSCAFG00000000732, ENSCAFG00000015642, ENSCAFG00000016469, ENSCAFG00000008351, ENSCAFG00000006051, ENSCAFG00000032695, ENSCAFG00000009802,…	2993	2142	11337	1.12	0.19
742	GOTERM_BP_FAT	GO:0044774~mitotic DNA integrity checkpoint	24	0.626305	9.35693e-05	ENSCAFG00000025384, ENSCAFG00000011620, ENSCAFG00000019910, ENSCAFG00000017283, ENSCAFG00000016925, ENSCAFG00000014454, ENSCAFG00000031691, ENSCAFG00000003539, ENSCAFG00000020403, ENSCAFG00000012385, ENSCAFG00000006555, ENSCAFG00000011484, ENSCAFG00000016714, ENSCAFG00000011961, ENSCAFG00000003623, ENSCAFG00000009924, ENSCAFG00000004162, ENSCAFG00000009512, ENSCAFG00000011618, ENSCAFG00000012904,…	2945	42	11109	2.16	0.19
743	GOTERM_BP_FAT	GO:0060759~regulation of response to cytokine stimulus	29	0.756785	9.4751e-05	ENSCAFG00000019298, ENSCAFG00000007350, ENSCAFG00000002147, ENSCAFG00000007277, ENSCAFG00000007903, ENSCAFG00000015961, ENSCAFG00000019541, ENSCAFG00000017800, ENSCAFG00000029321, ENSCAFG00000013320, ENSCAFG00000013694, ENSCAFG00000018171, ENSCAFG00000004991, ENSCAFG00000002935, ENSCAFG00000019798, ENSCAFG00000016798, ENSCAFG00000024725, ENSCAFG00000005073, ENSCAFG00000003404, ENSCAFG00000002171,…	2945	55	11109	1.99	0.19
744	GOTERM_BP_ALL	GO:0051301~cell division	74	1.93111	9.48177e-05	ENSCAFG00000006670, ENSCAFG00000004844, ENSCAFG00000019298, ENSCAFG00000011140, ENSCAFG00000012439, ENSCAFG00000005302, ENSCAFG00000006049, ENSCAFG00000008962, ENSCAFG00000030906, ENSCAFG00000015888, ENSCAFG00000020223, ENSCAFG00000014923, ENSCAFG00000008618, ENSCAFG00000005970, ENSCAFG00000003243, ENSCAFG00000006383, ENSCAFG00000016425, ENSCAFG00000029151, ENSCAFG00000019678, ENSCAFG00000016464,…	2993	187	11337	1.5	0.19
745	GOTERM_CC_ALL	GO:0098802~plasma membrane receptor complex	51	1.3309	0.000116683	ENSCAFG00000018648, ENSCAFG00000011993, ENSCAFG00000013633, ENSCAFG00000013735, ENSCAFG00000016172, ENSCAFG00000014175, ENSCAFG00000018075, ENSCAFG00000018170, ENSCAFG00000008351, ENSCAFG00000004389, ENSCAFG00000003821, ENSCAFG00000009994, ENSCAFG00000014597, ENSCAFG00000008270, ENSCAFG00000024010, ENSCAFG00000002171, ENSCAFG00000014463, ENSCAFG00000015915, ENSCAFG00000007933, ENSCAFG00000012941,…	3280	121	12767	1.64	0.19
746	GOTERM_BP_ALL	GO:0006259~DNA metabolic process	191	4.98434	9.65484e-05	ENSCAFG00000025384, ENSCAFG00000017159, ENSCAFG00000005871, ENSCAFG00000008755, ENSCAFG00000014454, ENSCAFG00000008612, ENSCAFG00000010084, ENSCAFG00000003411, ENSCAFG00000011236, ENSCAFG00000004052, ENSCAFG00000013276, ENSCAFG00000007424, ENSCAFG00000012332, ENSCAFG00000032081, ENSCAFG00000001621, ENSCAFG00000010838, ENSCAFG00000011144, ENSCAFG00000023687, ENSCAFG00000012136, ENSCAFG00000006383,…	2993	570	11337	1.27	0.2
747	GOTERM_BP_ALL	GO:0009719~response to endogenous stimulus	242	6.31524	9.69715e-05	ENSCAFG00000029394, ENSCAFG00000002364, ENSCAFG00000025384, ENSCAFG00000008755, ENSCAFG00000006638, ENSCAFG00000003411, ENSCAFG00000013121, ENSCAFG00000014076, ENSCAFG00000013735, ENSCAFG00000000001, ENSCAFG00000008894, ENSCAFG00000005970, ENSCAFG00000019938, ENSCAFG00000018171, ENSCAFG00000016083, ENSCAFG00000002191, ENSCAFG00000014202, ENSCAFG00000029387, ENSCAFG00000032695, ENSCAFG00000003821,…	2993	744	11337	1.23	0.2
748	GOTERM_BP_ALL	GO:0001933~negative regulation of protein phosphorylation	94	2.45303	9.73193e-05	ENSCAFG00000019298, ENSCAFG00000008401, ENSCAFG00000006538, ENSCAFG00000000001, ENSCAFG00000007034, ENSCAFG00000011233, ENSCAFG00000001767, ENSCAFG00000029474, ENSCAFG00000018687, ENSCAFG00000011768, ENSCAFG00000016425, ENSCAFG00000019938, ENSCAFG00000003518, ENSCAFG00000019676, ENSCAFG00000001712, ENSCAFG00000009255, ENSCAFG00000015642, ENSCAFG00000006100, ENSCAFG00000003219, ENSCAFG00000006142,…	2993	250	11337	1.42	0.2
749	GOTERM_BP_FAT	GO:0010648~negative regulation of cell communication	238	6.21086	9.88999e-05	ENSCAFG00000010626, ENSCAFG00000008755, ENSCAFG00000016863, ENSCAFG00000012331, ENSCAFG00000025192, ENSCAFG00000006638, ENSCAFG00000003411, ENSCAFG00000000001, ENSCAFG00000008894, ENSCAFG00000019938, ENSCAFG00000013320, ENSCAFG00000003518, ENSCAFG00000006100, ENSCAFG00000015642, ENSCAFG00000018171, ENSCAFG00000003219, ENSCAFG00000012130, ENSCAFG00000032695, ENSCAFG00000006052, ENSCAFG00000009802,…	2945	728	11109	1.23	0.2
750	GOTERM_BP_ALL	GO:0051250~negative regulation of lymphocyte activation	38	0.991649	9.98796e-05	ENSCAFG00000019422, ENSCAFG00000014454, ENSCAFG00000010676, ENSCAFG00000000851, ENSCAFG00000009464, ENSCAFG00000013828, ENSCAFG00000007034, ENSCAFG00000003535, ENSCAFG00000017820, ENSCAFG00000011599, ENSCAFG00000010817, ENSCAFG00000017447, ENSCAFG00000031149, ENSCAFG00000009255, ENSCAFG00000016623, ENSCAFG00000012114, ENSCAFG00000020159, ENSCAFG00000028715, ENSCAFG00000011650, ENSCAFG00000006065,…	2993	80	11337	1.8	0.2
751	GOTERM_BP_ALL	GO:0007169~transmembrane receptor protein tyrosine kinase signaling pathway	116	3.02714	0.00010045	ENSCAFG00000006716, ENSCAFG00000008755, ENSCAFG00000008612, ENSCAFG00000013735, ENSCAFG00000000001, ENSCAFG00000008894, ENSCAFG00000005970, ENSCAFG00000014923, ENSCAFG00000003629, ENSCAFG00000023687, ENSCAFG00000019938, ENSCAFG00000002804, ENSCAFG00000017565, ENSCAFG00000018170, ENSCAFG00000010090, ENSCAFG00000014100, ENSCAFG00000016970, ENSCAFG00000006052, ENSCAFG00000032695, ENSCAFG00000002171,…	2993	321	11337	1.37	0.2
752	GOTERM_BP_FAT	GO:0006979~response to oxidative stress	78	2.03549	0.000100727	ENSCAFG00000025384, ENSCAFG00000018994, ENSCAFG00000008755, ENSCAFG00000018826, ENSCAFG00000003411, ENSCAFG00000006538, ENSCAFG00000019938, ENSCAFG00000001711, ENSCAFG00000013368, ENSCAFG00000002627, ENSCAFG00000017163, ENSCAFG00000014369, ENSCAFG00000003730, ENSCAFG00000006065, ENSCAFG00000003406, ENSCAFG00000031922, ENSCAFG00000004687, ENSCAFG00000016089, ENSCAFG00000007933, ENSCAFG00000006541,…	2945	199	11109	1.48	0.2
753	GOTERM_CC_DIRECT	GO:0042613~MHC class II protein complex	9	0.234864	0.000130734	ENSCAFG00000032102, ENSCAFG00000000848, ENSCAFG00000000806, ENSCAFG00000000896, ENSCAFG00000000814, ENSCAFG00000018101, ENSCAFG00000000812, ENSCAFG00000000819, ENSCAFG00000000803	3280	9	12767	3.89	0.2
754	KEGG_PATHWAY	cfa04612:Antigen processing and presentation	26	0.678497	0.00015154	ENSCAFG00000011666, ENSCAFG00000007934, ENSCAFG00000000500, ENSCAFG00000012661, ENSCAFG00000000832, ENSCAFG00000014716, ENSCAFG00000013633, ENSCAFG00000018036, ENSCAFG00000016031, ENSCAFG00000018931, ENSCAFG00000032102, ENSCAFG00000007461, ENSCAFG00000000948, ENSCAFG00000011966, ENSCAFG00000010995, ENSCAFG00000000848, ENSCAFG00000000806, ENSCAFG00000000896, ENSCAFG00000000814, ENSCAFG00000018101,…	1647	46	5859	2.01	0.2
755	GOTERM_BP_FAT	GO:0002263~cell activation involved in immune response	56	1.46138	0.00010265	ENSCAFG00000012621, ENSCAFG00000012569, ENSCAFG00000013773, ENSCAFG00000007424, ENSCAFG00000007034, ENSCAFG00000011144, ENSCAFG00000011105, ENSCAFG00000003518, ENSCAFG00000019938, ENSCAFG00000000230, ENSCAFG00000011755, ENSCAFG00000009994, ENSCAFG00000002171, ENSCAFG00000014951, ENSCAFG00000005862, ENSCAFG00000031104, ENSCAFG00000002138, ENSCAFG00000008959, ENSCAFG00000010686, ENSCAFG00000015916,…	2945	132	11109	1.6	0.21
756	GOTERM_BP_ALL	GO:0044839~cell cycle G2/M phase transition	34	0.887265	0.000104662	ENSCAFG00000011620, ENSCAFG00000011140, ENSCAFG00000014454, ENSCAFG00000016769, ENSCAFG00000005302, ENSCAFG00000031644, ENSCAFG00000003539, ENSCAFG00000010551, ENSCAFG00000020403, ENSCAFG00000016031, ENSCAFG00000001680, ENSCAFG00000009924, ENSCAFG00000015642, ENSCAFG00000004162, ENSCAFG00000016083, ENSCAFG00000004382, ENSCAFG00000016925, ENSCAFG00000029644, ENSCAFG00000000387, ENSCAFG00000017658,…	2993	69	11337	1.87	0.21
757	GOTERM_BP_ALL	GO:0006270~DNA replication initiation	16	0.417537	0.000105429	ENSCAFG00000004754, ENSCAFG00000007614, ENSCAFG00000005143, ENSCAFG00000016106, ENSCAFG00000002196, ENSCAFG00000004052, ENSCAFG00000001709, ENSCAFG00000013677, ENSCAFG00000020182, ENSCAFG00000014748, ENSCAFG00000000082, ENSCAFG00000013521, ENSCAFG00000006598, ENSCAFG00000005728, ENSCAFG00000003683, ENSCAFG00000014571	2993	23	11337	2.64	0.21
758	GOTERM_CC_ALL	GO:0042613~MHC class II protein complex	9	0.234864	0.000130734	ENSCAFG00000032102, ENSCAFG00000000848, ENSCAFG00000000806, ENSCAFG00000000896, ENSCAFG00000000814, ENSCAFG00000018101, ENSCAFG00000000812, ENSCAFG00000000819, ENSCAFG00000000803	3280	9	12767	3.89	0.21
759	GOTERM_BP_ALL	GO:0002685~regulation of leukocyte migration	47	1.22651	0.000105908	ENSCAFG00000019422, ENSCAFG00000018349, ENSCAFG00000002147, ENSCAFG00000013773, ENSCAFG00000018627, ENSCAFG00000013735, ENSCAFG00000007424, ENSCAFG00000007034, ENSCAFG00000008409, ENSCAFG00000004555, ENSCAFG00000029321, ENSCAFG00000015137, ENSCAFG00000031460, ENSCAFG00000014577, ENSCAFG00000013368, ENSCAFG00000015013, ENSCAFG00000009255, ENSCAFG00000018171, ENSCAFG00000032693, ENSCAFG00000019798,…	2993	106	11337	1.68	0.22
760	GOTERM_BP_FAT	GO:0042326~negative regulation of phosphorylation	101	2.6357	0.000108394	ENSCAFG00000019298, ENSCAFG00000000001, ENSCAFG00000011233, ENSCAFG00000029474, ENSCAFG00000018687, ENSCAFG00000013077, ENSCAFG00000019938, ENSCAFG00000003518, ENSCAFG00000009255, ENSCAFG00000015642, ENSCAFG00000006100, ENSCAFG00000003219, ENSCAFG00000029387, ENSCAFG00000016970, ENSCAFG00000006052, ENSCAFG00000003404, ENSCAFG00000006065, ENSCAFG00000014463, ENSCAFG00000014289, ENSCAFG00000000387,…	2945	272	11109	1.4	0.22
761	GOTERM_BP_FAT	GO:0051301~cell division	74	1.93111	0.000108934	ENSCAFG00000006670, ENSCAFG00000004844, ENSCAFG00000019298, ENSCAFG00000011140, ENSCAFG00000012439, ENSCAFG00000005302, ENSCAFG00000006049, ENSCAFG00000008962, ENSCAFG00000030906, ENSCAFG00000015888, ENSCAFG00000020223, ENSCAFG00000014923, ENSCAFG00000008618, ENSCAFG00000005970, ENSCAFG00000003243, ENSCAFG00000006383, ENSCAFG00000016425, ENSCAFG00000029151, ENSCAFG00000019678, ENSCAFG00000016464,…	2945	187	11109	1.49	0.22
762	GOTERM_BP_FAT	GO:0051250~negative regulation of lymphocyte activation	38	0.991649	0.000109543	ENSCAFG00000019422, ENSCAFG00000014454, ENSCAFG00000010676, ENSCAFG00000000851, ENSCAFG00000009464, ENSCAFG00000013828, ENSCAFG00000007034, ENSCAFG00000003535, ENSCAFG00000017820, ENSCAFG00000011599, ENSCAFG00000010817, ENSCAFG00000017447, ENSCAFG00000031149, ENSCAFG00000009255, ENSCAFG00000016623, ENSCAFG00000012114, ENSCAFG00000020159, ENSCAFG00000028715, ENSCAFG00000011650, ENSCAFG00000006065,…	2945	80	11109	1.79	0.22
763	GOTERM_BP_FAT	GO:0051130~positive regulation of cellular component organization	247	6.44572	0.000109544	ENSCAFG00000005677, ENSCAFG00000002364, ENSCAFG00000025384, ENSCAFG00000008755, ENSCAFG00000002189, ENSCAFG00000006638, ENSCAFG00000003411, ENSCAFG00000005042, ENSCAFG00000013735, ENSCAFG00000005970, ENSCAFG00000012136, ENSCAFG00000003518, ENSCAFG00000014105, ENSCAFG00000013320, ENSCAFG00000015640, ENSCAFG00000000732, ENSCAFG00000016083, ENSCAFG00000018170, ENSCAFG00000003010, ENSCAFG00000003821,…	2945	760	11109	1.23	0.22
764	UP_KEYWORDS	Innate immunity	14	0.365344	0.000162453	ENSCAFG00000024010, ENSCAFG00000008959, ENSCAFG00000023498, ENSCAFG00000016172, ENSCAFG00000023201, ENSCAFG00000011698, ENSCAFG00000010172, ENSCAFG00000003518, ENSCAFG00000015013, ENSCAFG00000016083, ENSCAFG00000007406, ENSCAFG00000010167, ENSCAFG00000008351, ENSCAFG00000016175, ENSCAFG00000012579	3708	20	14981	2.83	0.22
765	GOTERM_BP_FAT	GO:0006270~DNA replication initiation	16	0.417537	0.000110963	ENSCAFG00000004754, ENSCAFG00000007614, ENSCAFG00000005143, ENSCAFG00000016106, ENSCAFG00000002196, ENSCAFG00000004052, ENSCAFG00000001709, ENSCAFG00000013677, ENSCAFG00000020182, ENSCAFG00000014748, ENSCAFG00000000082, ENSCAFG00000013521, ENSCAFG00000006598, ENSCAFG00000005728, ENSCAFG00000003683, ENSCAFG00000014571	2945	23	11109	2.62	0.23
766	GOTERM_BP_ALL	GO:0071222~cellular response to lipopolysaccharide	40	1.04384	0.000111412	ENSCAFG00000018349, ENSCAFG00000008302, ENSCAFG00000008159, ENSCAFG00000013633, ENSCAFG00000007034, ENSCAFG00000016150, ENSCAFG00000029321, ENSCAFG00000019938, ENSCAFG00000010997, ENSCAFG00000009516, ENSCAFG00000016083, ENSCAFG00000018171, ENSCAFG00000011751, ENSCAFG00000018583, ENSCAFG00000030180, ENSCAFG00000007851, ENSCAFG00000018946, ENSCAFG00000020290, ENSCAFG00000000366, ENSCAFG00000008959,…	2993	86	11337	1.76	0.23
767	GOTERM_BP_FAT	GO:0051241~negative regulation of multicellular organismal process	211	5.50626	0.000111765	ENSCAFG00000025384, ENSCAFG00000012569, ENSCAFG00000006638, ENSCAFG00000005187, ENSCAFG00000008894, ENSCAFG00000005970, ENSCAFG00000031409, ENSCAFG00000013320, ENSCAFG00000003518, ENSCAFG00000016083, ENSCAFG00000002753, ENSCAFG00000008763, ENSCAFG00000016086, ENSCAFG00000012488, ENSCAFG00000016857, ENSCAFG00000023201, ENSCAFG00000005461, ENSCAFG00000003304, ENSCAFG00000012353, ENSCAFG00000005659,…	2945	637	11109	1.25	0.23
768	GOTERM_BP_ALL	GO:0042108~positive regulation of cytokine biosynthetic process	23	0.600209	0.000113866	ENSCAFG00000024010, ENSCAFG00000002171, ENSCAFG00000000356, ENSCAFG00000001005, ENSCAFG00000023498, ENSCAFG00000005169, ENSCAFG00000000851, ENSCAFG00000013544, ENSCAFG00000010718, ENSCAFG00000016172, ENSCAFG00000023201, ENSCAFG00000011698, ENSCAFG00000017820, ENSCAFG00000029321, ENSCAFG00000012802, ENSCAFG00000003518, ENSCAFG00000030292, ENSCAFG00000016429, ENSCAFG00000007406, ENSCAFG00000018946,…	2993	40	11337	2.18	0.23
769	GOTERM_BP_ALL	GO:0030888~regulation of B cell proliferation	23	0.600209	0.000113866	ENSCAFG00000009994, ENSCAFG00000011650, ENSCAFG00000001005, ENSCAFG00000014454, ENSCAFG00000005802, ENSCAFG00000009498, ENSCAFG00000005693, ENSCAFG00000008302, ENSCAFG00000018519, ENSCAFG00000012941, ENSCAFG00000007034, ENSCAFG00000018703, ENSCAFG00000016310, ENSCAFG00000012876, ENSCAFG00000003518, ENSCAFG00000011625, ENSCAFG00000011443, ENSCAFG00000018101, ENSCAFG00000018946, ENSCAFG00000016284,…	2993	40	11337	2.18	0.23
770	GOTERM_BP_FAT	GO:0044839~cell cycle G2/M phase transition	34	0.887265	0.000114046	ENSCAFG00000011620, ENSCAFG00000011140, ENSCAFG00000014454, ENSCAFG00000016769, ENSCAFG00000005302, ENSCAFG00000031644, ENSCAFG00000003539, ENSCAFG00000010551, ENSCAFG00000020403, ENSCAFG00000016031, ENSCAFG00000001680, ENSCAFG00000009924, ENSCAFG00000015642, ENSCAFG00000004162, ENSCAFG00000016083, ENSCAFG00000004382, ENSCAFG00000016925, ENSCAFG00000029644, ENSCAFG00000000387, ENSCAFG00000017658,…	2945	69	11109	1.86	0.23
771	GOTERM_BP_ALL	GO:0048008~platelet-derived growth factor receptor signaling pathway	21	0.548017	0.000114102	ENSCAFG00000008755, ENSCAFG00000008612, ENSCAFG00000032342, ENSCAFG00000012547, ENSCAFG00000004599, ENSCAFG00000013735, ENSCAFG00000008894, ENSCAFG00000011405, ENSCAFG00000019902, ENSCAFG00000020110, ENSCAFG00000019938, ENSCAFG00000013368, ENSCAFG00000008279, ENSCAFG00000018214, ENSCAFG00000016635, ENSCAFG00000013694, ENSCAFG00000004277, ENSCAFG00000001811, ENSCAFG00000014100, ENSCAFG00000008483,…	2993	35	11337	2.27	0.23
772	GOTERM_BP_FAT	GO:0001933~negative regulation of protein phosphorylation	94	2.45303	0.000114128	ENSCAFG00000019298, ENSCAFG00000008401, ENSCAFG00000006538, ENSCAFG00000000001, ENSCAFG00000007034, ENSCAFG00000011233, ENSCAFG00000001767, ENSCAFG00000029474, ENSCAFG00000018687, ENSCAFG00000011768, ENSCAFG00000016425, ENSCAFG00000019938, ENSCAFG00000003518, ENSCAFG00000019676, ENSCAFG00000001712, ENSCAFG00000009255, ENSCAFG00000015642, ENSCAFG00000006100, ENSCAFG00000003219, ENSCAFG00000006142,…	2945	250	11109	1.42	0.23
773	GOTERM_BP_ALL	GO:0043062~extracellular structure organization	60	1.56576	0.000114742	ENSCAFG00000029394, ENSCAFG00000011666, ENSCAFG00000014413, ENSCAFG00000017018, ENSCAFG00000013180, ENSCAFG00000005386, ENSCAFG00000020276, ENSCAFG00000002528, ENSCAFG00000025002, ENSCAFG00000006439, ENSCAFG00000006062, ENSCAFG00000007673, ENSCAFG00000010874, ENSCAFG00000009905, ENSCAFG00000014750, ENSCAFG00000011196, ENSCAFG00000009094, ENSCAFG00000005925, ENSCAFG00000000751, ENSCAFG00000017388,…	2993	145	11337	1.57	0.23
774	GOTERM_BP_FAT	GO:0002685~regulation of leukocyte migration	47	1.22651	0.00011765	ENSCAFG00000019422, ENSCAFG00000018349, ENSCAFG00000002147, ENSCAFG00000013773, ENSCAFG00000018627, ENSCAFG00000013735, ENSCAFG00000007424, ENSCAFG00000007034, ENSCAFG00000008409, ENSCAFG00000004555, ENSCAFG00000029321, ENSCAFG00000015137, ENSCAFG00000031460, ENSCAFG00000014577, ENSCAFG00000013368, ENSCAFG00000015013, ENSCAFG00000009255, ENSCAFG00000018171, ENSCAFG00000032693, ENSCAFG00000019798,…	2945	106	11109	1.67	0.24
[truncated: 556 more rows]

## Sheet: probable T-cell lymphoma
Functional Analysis with DAVID.
	Category	Term	Count	%	Pvalue	Genes	List_Total	Pop_Hits	Pop_Total	Fold_Enrichment	FDR
[truncated: 14 more rows]

## Sheet: OSW
Functional Analysis with DAVID.
	Category	Term	Count	%	Pvalue	Genes	List_Total	Pop_Hits	Pop_Total	Fold_Enrichment	FDR
[truncated: 62 more rows]

## Sheet: OSW; CL-1
Functional Analysis with DAVID.
	Category	Term	Count	%	Pvalue	Genes	List_Total	Pop_Hits	Pop_Total	Fold_Enrichment	FDR
[truncated: 596 more rows]

## Sheet: OSW; CL-1; probable T-cell lymp
Functional Analysis with DAVID.
[truncated: 374 more rows]

## Sheet: OSW; probable T-cell lymphoma
Functional Analysis with DAVID.
[truncated: 110 more rows]

[truncated: 2 more sheets: CL-1, CL-1; probable T-cell lymphoma]
