# Supplementary material for: Comparative High-Resolution Transcriptome Sequencing of Lymphoma Cell Lines and de novo Lymphomas Reveals Cell-Line-Specific Pathway Dysregulation
Source: Sci Rep. 2018 Apr 19;8:6279. doi: 10.1038/s41598-018-23207-7 (PMC5908872; doi:10.1038/s41598-018-23207-7)
Supplement: Supplementary file 8 — Supplementary Table 7 [file 41598_2018_23207_MOESM8_ESM.xlsx]

## Sheet: SOM analysis
	pathway	name	SOM unit
1	cfa00010	Glycolysis__Gluconeogenesis	8
2	cfa00020	Citrate_cycle_(TCA_cycle)	3
3	cfa00030	Pentose_phosphate_pathway	8
4	cfa00051	Fructose_and_mannose_metabolism	3
5	cfa00052	Galactose_metabolism	12
6	cfa00071	Fatty_acid_degradation	7
7	cfa00140	Steroid_hormone_biosynthesis	12
8	cfa00190	Oxidative_phosphorylation	8
9	cfa00230	Purine_metabolism	12
10	cfa00240	Pyrimidine_metabolism	8
11	cfa00250	Alanine,_aspartate_and_glutamate_metabolism	12
12	cfa00260	Glycine,_serine_and_threonine_metabolism	12
13	cfa00270	Cysteine_and_methionine_metabolism	3
14	cfa00280	Valine,_leucine_and_isoleucine_degradation	12
15	cfa00310	Lysine_degradation	12
16	cfa00330	Arginine_and_proline_metabolism	12
17	cfa00350	Tyrosine_metabolism	2
18	cfa00380	Tryptophan_metabolism	10
19	cfa00410	betaAlanine_metabolism	16
20	cfa00480	Glutathione_metabolism	16
21	cfa00500	Starch_and_sucrose_metabolism	16
22	cfa00510	NGlycan_biosynthesis	1
23	cfa00512	Mucin_type_Oglycan_biosynthesis	6
24	cfa00520	Amino_sugar_and_nucleotide_sugar_metabolism	16
25	cfa00561	Glycerolipid_metabolism	10
26	cfa00562	Inositol_phosphate_metabolism	5
27	cfa00563	Glycosylphosphatidylinositol_(GPI)anchor_biosynthesis	16
28	cfa00564	Glycerophospholipid_metabolism	10
29	cfa00565	Ether_lipid_metabolism	5
30	cfa00590	Arachidonic_acid_metabolism	10
31	cfa00591	Linoleic_acid_metabolism	10
32	cfa00600	Sphingolipid_metabolism	6
33	cfa00601	Glycosphingolipid_biosynthesislacto_and_neolacto_series	1
34	cfa00620	Pyruvate_metabolism	3
35	cfa00630	Glyoxylate_and_dicarboxylate_metabolism	3
36	cfa00640	Propanoate_metabolism	3
37	cfa00760	Nicotinate_and_nicotinamide_metabolism	1
38	cfa00830	Retinol_metabolism	16
39	cfa00860	Porphyrin_and_chlorophyll_metabolism	12
40	cfa00970	AminoacyltRNA_biosynthesis	12
41	cfa00980	Metabolism_of_xenobiotics_by_cytochrome_P450	7
42	cfa00982	Drug_metabolismcytochrome_P450	1
43	cfa00983	Drug_metabolismother_enzymes	3
44	cfa01100	Metabolic_pathways	12
45	cfa01200	Carbon_metabolism	8
46	cfa01212	Fatty_acid_metabolism	12
47	cfa01230	Biosynthesis_of_amino_acids	8
48	cfa01521	EGFR_tyrosine_kinase_inhibitor_resistance	1
49	cfa01522	Endocrine_resistance	6
50	cfa01523	Antifolate_resistance	16
51	cfa01524	Platinum_drug_resistance	7
52	cfa02010	ABC_transporters	5
53	cfa03008	Ribosome_biogenesis_in_eukaryotes	12
54	cfa03010	Ribosome	12
55	cfa03013	RNA_transport	8
56	cfa03015	mRNA_surveillance_pathway	3
57	cfa03018	RNA_degradation	3
58	cfa03020	RNA_polymerase	8
59	cfa03022	Basal_transcription_factors	3
60	cfa03030	DNA_replication	4
61	cfa03040	Spliceosome	8
62	cfa03050	Proteasome	4
63	cfa03320	PPAR_signaling_pathway	5
64	cfa03410	Base_excision_repair	8
65	cfa03420	Nucleotide_excision_repair	8
66	cfa03430	Mismatch_repair	4
67	cfa03440	Homologous_recombination	8
68	cfa03460	Fanconi_anemia_pathway	8
69	cfa04010	MAPK_signaling_pathway	6
70	cfa04012	ErbB_signaling_pathway	7
71	cfa04014	Ras_signaling_pathway	1
72	cfa04015	Rap1_signaling_pathway	1
73	cfa04020	Calcium_signaling_pathway	10
74	cfa04022	cGMPPKG_signaling_pathway	6
75	cfa04024	cAMP_signaling_pathway	2
76	cfa04060	Cytokinecytokine_receptor_interaction	5
77	cfa04062	Chemokine_signaling_pathway	5
78	cfa04064	NFkappa_B_signaling_pathway	9
79	cfa04066	HIF1_signaling_pathway	2
80	cfa04068	FoxO_signaling_pathway	6
81	cfa04070	Phosphatidylinositol_signaling_system	10
82	cfa04071	Sphingolipid_signaling_pathway	6
83	cfa04072	Phospholipase_D_signaling_pathway	1
84	cfa04080	Neuroactive_ligandreceptor_interaction	16
85	cfa04110	Cell_cycle	4
86	cfa04114	Oocyte_meiosis	12
87	cfa04115	p53_signaling_pathway	7
88	cfa04120	Ubiquitin_mediated_proteolysis	12
89	cfa04130	SNARE_interactions_in_vesicular_transport	11
90	cfa04140	Autophagyanimal	7
91	cfa04141	Protein_processing_in_endoplasmic_reticulum	12
92	cfa04142	Lysosome	10
93	cfa04144	Endocytosis	6
94	cfa04145	Phagosome	10
95	cfa04146	Peroxisome	7
96	cfa04150	mTOR_signaling_pathway	7
97	cfa04151	PI3KAkt_signaling_pathway	1
98	cfa04152	AMPK_signaling_pathway	12
99	cfa04210	Apoptosis	11
100	cfa04211	Longevity_regulating_pathway	6
101	cfa04213	Longevity_regulating_pathwaymultiple_species	7
102	cfa04215	Apoptosismultiple_species	11
103	cfa04260	Cardiac_muscle_contraction	12
104	cfa04261	Adrenergic_signaling_in_cardiomyocytes	2
105	cfa04270	Vascular_smooth_muscle_contraction	6
106	cfa04310	Wnt_signaling_pathway	2
107	cfa04320	Dorsoventral_axis_formation	1
108	cfa04330	Notch_signaling_pathway	1
109	cfa04340	Hedgehog_signaling_pathway	6
110	cfa04350	TGFbeta_signaling_pathway	2
111	cfa04360	Axon_guidance	1
112	cfa04370	VEGF_signaling_pathway	1
113	cfa04371	Osteoclast_differentiation	1
114	cfa04380	Hippo_signaling_pathway	5
115	cfa04390	Hippo_signaling_pathwaymultiple_species	2
116	cfa04392	Focal_adhesion	11
117	cfa04510	ECMreceptor_interaction	5
118	cfa04512	Cell_adhesion_molecules_(CAMs)	9
119	cfa04514	Adherens_junction	9
120	cfa04520	Tight_junction	9
121	cfa04530	Gap_junction	2
122	cfa04540	Signaling_pathways_regulating_pluripotency_of_stem_cells	2
123	cfa04550	Complement_and_coagulation_cascades	6
124	cfa04610	Platelet_activation	9
125	cfa04611	Antigen_processing_and_presentation	1
126	cfa04612	Reninangiotensin_system	15
127	cfa04620	NODlike_receptor_signaling_pathway	5
128	cfa04621	RIGIlike_receptor_signaling_pathway	5
129	cfa04622	Cytosolic_DNAsensing_pathway	5
130	cfa04623	JakSTAT_signaling_pathway	5
131	cfa04630	Hematopoietic_cell_lineage	1
132	cfa04640	Natural_killer_cell_mediated_cytotoxicity	9
133	cfa04650	IL17_signaling_pathway	6
134	cfa04657	Th1_and_Th2_cell_differentiation	6
135	cfa04658	Th17_cell_differentiation	5
136	cfa04659	T_cell_receptor_signaling_pathway	5
137	cfa04660	B_cell_receptor_signaling_pathway	1
138	cfa04662	Fc_epsilon_RI_signaling_pathway	14
139	cfa04664	Fc_gamma_Rmediated_phagocytosis	6
140	cfa04666	TNF_signaling_pathway	5
141	cfa04668	Leukocyte_transendothelial_migration	5
142	cfa04670	Intestinal_immune_network_for_IgA_production	1
143	cfa04672	Circadian_rhythm	13
144	cfa04710	Circadian_entrainment	9
145	cfa04713	Longterm_potentiation	6
146	cfa04720	Synaptic_vesicle_cycle	7
147	cfa04721	Neurotrophin_signaling_pathway	12
148	cfa04722	Retrograde_endocannabinoid_signaling	6
149	cfa04723	Glutamatergic_synapse	2
150	cfa04724	Cholinergic_synapse	2
151	cfa04725	Serotonergic_synapse	2
152	cfa04726	GABAergic_synapse	2
153	cfa04727	Dopaminergic_synapse	2
154	cfa04728	Longterm_depression	2
155	cfa04730	Olfactory_transduction	2
156	cfa04740	Taste_transduction	12
157	cfa04742	Phototransduction	16
158	cfa04744	Inflammatory_mediator_regulation_of_TRP_channels	12
159	cfa04750	Regulation_of_actin_cytoskeleton	6
160	cfa04810	Insulin_signaling_pathway	6
161	cfa04910	Insulin_secretion	12
162	cfa04911	GnRH_signaling_pathway	2
163	cfa04912	Ovarian_steroidogenesis	6
164	cfa04913	Progesteronemediated_oocyte_maturation	2
165	cfa04914	Estrogen_signaling_pathway	3
166	cfa04915	Melanogenesis	2
167	cfa04916	Prolactin_signaling_pathway	1
168	cfa04917	Thyroid_hormone_synthesis	1
169	cfa04918	Thyroid_hormone_signaling_pathway	2
170	cfa04919	Adipocytokine_signaling_pathway	2
171	cfa04920	Oxytocin_signaling_pathway	10
172	cfa04921	Glucagon_signaling_pathway	6
173	cfa04922	Regulation_of_lipolysis_in_adipocytes	12
174	cfa04923	Renin_secretion	1
175	cfa04924	Aldosterone_synthesis_and_secretion	1
176	cfa04925	Type_II_diabetes_mellitus	6
177	cfa04930	Insulin_resistance	12
178	cfa04931	Nonalcoholic_fatty_liver_disease_(NAFLD)	10
179	cfa04932	AGERAGE_signaling_pathway_in_diabetic_complications	12
180	cfa04933	Type_I_diabetes_mellitus	5
181	cfa04940	Maturity_onset_diabetes_of_the_young	14
182	cfa04960	Endocrine_and_other_factorregulated_calcium_reabsorption	7
183	cfa04961	Vasopressinregulated_water_reabsorption	2
184	cfa04962	Proximal_tubule_bicarbonate_reclamation	2
185	cfa04966	Salivary_secretion	16
186	cfa04970	Gastric_acid_secretion	2
187	cfa04971	Pancreatic_secretion	2
188	cfa04972	Carbohydrate_digestion_and_absorption	2
189	cfa04973	Protein_digestion_and_absorption	12
190	cfa04974	Fat_digestion_and_absorption	1
191	cfa04975	Bile_secretion	1
192	cfa04976	Vitamin_digestion_and_absorption	2
193	cfa04977	Mineral_absorption	16
194	cfa04978	Alzheimers_disease	10
195	cfa05010	Parkinsons_disease	12
196	cfa05012	Amyotrophic_lateral_sclerosis_(ALS)	8
197	cfa05014	Huntingtons_disease	2
198	cfa05016	Prion_diseases	3
199	cfa05020	Cocaine_addiction	5
200	cfa05030	Amphetamine_addiction	2
201	cfa05031	Morphine_addiction	12
202	cfa05032	Nicotine_addiction	16
203	cfa05033	Alcoholism	12
204	cfa05034	Bacterial_invasion_of_epithelial_cells	12
205	cfa05100	Salmonella_infection	1
206	cfa05132	Pertussis	6
207	cfa05133	Legionellosis	5
208	cfa05134	Leishmaniasis	11
209	cfa05140	Chagas_disease_(American_trypanosomiasis)	14
210	cfa05142	African_trypanosomiasis	5
211	cfa05143	Malaria	10
212	cfa05144	Toxoplasmosis	9
213	cfa05145	Amoebiasis	5
214	cfa05146	Staphylococcus_aureus_infection	5
215	cfa05150	Tuberculosis	13
216	cfa05152	Hepatitis_C	14
217	cfa05160	Hepatitis_B	10
218	cfa05161	Measles	11
219	cfa05162	Influenza_A	5
220	cfa05164	HTLVI_infection	10
221	cfa05166	Herpes_simplex_infection	11
222	cfa05168	EpsteinBarr_virus_infection	10
223	cfa05169	Pathways_in_cancer	11
224	cfa05200	Transcriptional_misregulation_in_cancer	1
225	cfa05202	Viral_carcinogenesis	10
226	cfa05203	Chemical_carcinogenesis	11
227	cfa05204	Proteoglycans_in_cancer	7
228	cfa05205	MicroRNAs_in_cancer	1
229	cfa05206	Colorectal_cancer	7
230	cfa05210	Renal_cell_carcinoma	7
231	cfa05211	Pancreatic_cancer	2
232	cfa05212	Endometrial_cancer	7
233	cfa05213	Glioma	6
234	cfa05214	Prostate_cancer	7
235	cfa05215	Thyroid_cancer	6
236	cfa05216	Basal_cell_carcinoma	1
237	cfa05217	Melanoma	1
238	cfa05218	Bladder_cancer	1
239	cfa05219	Chronic_myeloid_leukemia	7
240	cfa05220	Acute_myeloid_leukemia	7
241	cfa05221	Small_cell_lung_cancer	1
242	cfa05222	Nonsmall_cell_lung_cancer	10
243	cfa05223	Breast_cancer	12
244	cfa05224	Central_carbon_metabolism_in_cancer	6
245	cfa05230	Choline_metabolism_in_cancer	12
246	cfa05231	Asthma	6
247	cfa05320	Inflammatory_bowel_disease_(IBD)	13
248	cfa05321	Systemic_lupus_erythematosus	14
249	cfa05322	Rheumatoid_arthritis	15
250	cfa05323	Allograft_rejection	14
251	cfa05330	Graftversushost_disease	13
252	cfa05332	Primary_immunodeficiency	13
253	cfa05340	Hypertrophic_cardiomyopathy_(HCM)	13
254	cfa05410	Arrhythmogenic_right_ventricular_cardiomyopathy_(ARVC)	2
255	cfa05412	Dilated_cardiomyopathy	1
256	cfa05414	Viral_myocarditis	2
257	cfa05416	Fluid_shear_stress_and_atherosclerosis	14
